# Supplementary material for: An SMC-like protein binds and regulates Caenorhabditis elegans condensins
Source: PLoS Genet. 2017 Mar 16;13(3):e1006614. doi: 10.1371/journal.pgen.1006614 (PMC5373644; doi:10.1371/journal.pgen.1006614)
Supplement: S1 Table — (XLSX) [file pgen.1006614.s007.xlsx]

## Sheet: Sheet1
Table S1
	Tandem MAP::DPY-27 Purification
	Biological Replica 1		Biological Replica 2
Locus	Spectrum Count	NSAF	Spectrum Count	NSAF	Descriptive Name
B0035.9	3	0.0135513	3	0.00468343	CE03252 WBGene00001920 locus:his-46 histone H4 status:Predicted UniProt:P62784 protein_id:CAA97407.1
B0041.4	-	-	6	0.00279648	CE07669 WBGene00004415 locus:rpl-4 ribosomal protein L1 status:Confirmed UniProt:O02056 protein_id:AAC24253.1
B0250.1	2	0.00357892	8	0.00494762	CE18478 WBGene00004413 locus:rpl-2 Ribosomal Proteins L2 status:Confirmed UniProt:RL8_CAEEL protein_id:CAB03792.1
B0272.1	-	-	1	0.000362157	CE00850 WBGene00006538 locus:tbb-4 tubulin beta chain status:Partially_confirmed UniProt:P41937 protein_id:CAA86310.1
B0336.10	3	0.00996985	5	0.00574277	CE00778 WBGene00004435 locus:rpl-23 status:Confirmed UniProt:RL23_CAEEL protein_id:AAK18857.1
B0350.2a	-	-	3	0.000236583	CE06702 WBGene00006780 locus:unc-44 status:Partially_confirmed UniProt:Q17489 protein_id:AAA93443.1
B0412.4	-	-	1	0.00287139	CE26849 WBGene00004498 locus:rps-29 40S ribosomal protein S29 status:Confirmed UniProt:P90983 protein_id:AAB52557.2
C04F12.4	3	0.0103391	3	0.00357328	CE19677 WBGene00004426 locus:rpl-14 status:Confirmed UniProt:Q9XVE9_CAEEL protein_id:CAB03835.1
C04F12.6	-	-	2	0.00125623	CE19679 WBGene00007300 status:Partially_confirmed UniProt:Q9U3R8 protein_id:CAB62798.1
C04F6.1	4	0.00116097	6	0.000601863	CE03921 WBGene00006929 locus:vit-5 status:Partially_confirmed UniProt:VIT5_CAEEL protein_id:AAA83587.1
C06A8.3	-	-	4	0.00425954	CE02454 WBGene00015514 17k antigen (O. volvulus) status:Confirmed UniProt:Q17698 protein_id:AAA81053.1
C06G3.6	-	-	4	0.00129155	CE07982 WBGene00015552 zinc finger protein status:Confirmed UniProt:Q17746 protein_id:AAB03135.1
C06H2.1	-	-	3	0.00252562	CE15602 WBGene00007385 locus:atp-5 ATP synthase D chain status:Confirmed UniProt:Q17763 protein_id:CAA99772.1
C07A12.4a	-	-	3	0.000978485	CE03972 WBGene00003963 locus:pdi-2 protein disulfide isomerase status:Confirmed UniProt:Q17770 protein_id:AAK39152.1
C07A12.4b	-	-	3	0.00110387	CE31878 WBGene00003963 locus:pdi-2 status:Confirmed UniProt:Q8IG53 protein_id:AAN39682.1
C07A12.4c	-	-	1	0.000433417	CE40737 WBGene00003963 locus:pdi-2 status:Confirmed UniProt:A3RMS2 protein_id:ABO16445.1
C09D4.5	-	-	2	0.00162422	CE08034 WBGene00004431 locus:rpl-19 60S ribosomal protein L19 status:Confirmed UniProt:O02639 protein_id:AAB53979.1
C12C8.1	-	-	5	0.00125037	CE08110 WBGene00002026 locus:hsp-70 heat shock protein 70 status:Partially_confirmed UniProt:O45246 protein_id:CAB03871.1
C15F1.7a	-	-	1	0.00089332	CE23550 WBGene00004930 locus:sod-1 superoxide dismutase status:Confirmed UniProt:P34697 protein_id:AAF39759.1
C15F1.7b	-	-	1	0.00101771	CE20508 WBGene00004930 locus:sod-1 status:Confirmed UniProt:P34697 protein_id:AAV34795.1
C15H9.6	-	-	4	0.000973057	CE08177 WBGene00002007 locus:hsp-3 heat shock protein status:Confirmed UniProt:P27420 protein_id:AAB52671.1
C16A3.9	-	-	2	0.00212977	CE04009 WBGene00004482 locus:rps-13 40S ribosomal protein S13 status:Confirmed UniProt:P51404 protein_id:AAB47594.1
C18A11.7a	-	-	8	0.00200997	CE27706 WBGene00001000 locus:dim-1 status:Confirmed UniProt:Q18066 protein_id:AAC69011.2
C18A11.7b	-	-	8	0.00397031	CE04038 WBGene00001000 locus:dim-1 status:Confirmed UniProt:Q18066 protein_id:AAP31442.1
C23G10.3	6	0.0113019	8	0.00520802	CE01810 WBGene00004472 locus:rps-3 Ribosomal protein S3 status:Confirmed UniProt:RS3_CAEEL protein_id:AAF99870.1
C25G4.5	117	0.0431001	379	0.048252	CE08398 WBGene00001085 locus:dpy-26 status:Confirmed UniProt:Q17373_CAEEL protein_id:CAA94575.1
C27A2.2a	6	0.0214735	3	0.00371071	CE04102 WBGene00004434 locus:rpl-22 ribosomal protein L22 status:Confirmed UniProt:RL22_CAEEL protein_id:AAK31460.1
C29E4.2	-	-	1	0.000195856	CE30620 WBGene00016202 locus:kle-2 status:Confirmed UniProt:P34341 protein_id:AAM22041.1
C32E8.2a	-	-	2	0.0015536	CE08526 WBGene00004425 locus:rpl-13 ribosomal protein L13 status:Confirmed UniProt:P91128 protein_id:AAB42322.1
C34E10.6	-	-	9	0.00268992	CE29950 WBGene00000229 locus:atp-2 ATP synthase beta chain status:Confirmed UniProt:P46561 protein_id:AAA19068.2
C35E7.10a	-	-	1	0.000373948	CE17523 WBGene00016462 protein kinase status:Partially_confirmed UniProt:O61767 protein_id:AAC17525.1
C36E6.3	-	-	2	0.00189174	CE34269 WBGene00003369 locus:mlc-1 status:Confirmed UniProt:P19625 protein_id:AAK09070.2
C36E6.5	-	-	2	0.00189174	CE20542 WBGene00003370 locus:mlc-2 status:Confirmed UniProt:P19626 protein_id:AAK09069.1
C36E8.5	-	-	3	0.00107198	CE00913 WBGene00006537 locus:tbb-2 beta tubulin status:Confirmed UniProt:P52275 protein_id:CAA84648.1
C37A2.7	3	0.0130447	2	0.00300556	CE30433 WBGene00016493 ribosomal protein status:Confirmed UniProt:RLA2_CAEEL protein_id:AAB52450.2
C42D8.2a	3	0.000865331	4	0.000398754	CE06950 WBGene00006926 locus:vit-2 vitellogenin status:Partially_confirmed UniProt:VIT2_CAEEL protein_id:AAA98720.1
C42D8.2b	3	0.000895879	4	0.000412831	CE41109 WBGene00006926 locus:vit-2 status:Partially_confirmed UniProt:A7LPD7_CAEEL protein_id:ABS19472.1
C44B7.10	-	-	12	0.00409675	CE32326 WBGene00016630 status:Confirmed UniProt:Q18599 protein_id:AAN63431.1
C44C10.4	18	0.0155953	93	0.0278476	CE31442 WBGene00008085 chromosome segregation protein like status:Partially_confirmed UniProt:Q18616_CAEEL protein_id:CAA93638.2
C44E4.6	-	-	1	0.00186974	CE08720 WBGene00016655 locus:acbp-1 acyl-CoA-binding protein status:Confirmed UniProt:O01805 protein_id:AAB54171.1
C47E8.5	-	-	2	0.000458113	CE05441 WBGene00000915 locus:daf-21 heat shock protein (HSP90) status:Confirmed UniProt:Q18688 protein_id:CAA99793.1
C48B6.6a	-	-	1	6.92496e-05	CE30258 WBGene00004879 locus:smg-1 kinase status:Confirmed UniProt:O01510 protein_id:AAC48167.3
C48B6.6b	-	-	1	7.96422e-05	CE36919 WBGene00004879 locus:smg-1 status:Partially_confirmed UniProt:O01510 protein_id:AAT68901.1
C49H3.11	4	0.00684206	7	0.00413817	CE04237 WBGene00004471 locus:rps-2 status:Confirmed UniProt:RS2_CAEEL protein_id:AAF99899.1
C50E3.12	-	-	1	0.000420936	CE08905 WBGene00016823 status:Partially_confirmed UniProt:Q22935 protein_id:AAB04890.1
C50F4.7	3	0.0135513	3	0.00468343	CE03252 WBGene00001911 locus:his-37 histone H4 status:Confirmed UniProt:P62784 protein_id:CAA94742.1
C53H9.1	-	-	3	0.00354701	CE19381 WBGene00004441 locus:rpl-27 60S ribosomal protein L27 status:Confirmed UniProt:P91914 protein_id:AAK68266.1
C54C6.2	-	-	3	0.00108647	CE33770 WBGene00000248 locus:ben-1 tubulin status:Partially_confirmed UniProt:Q18817 protein_id:CAB00853.4
C55B7.4a	-	-	2	0.00075315	CE09015 WBGene00016943 locus:acdh-1 acyl-CoA dehydrogenase status:Confirmed UniProt:Q966M3 protein_id:AAK68275.1
D1007.12	-	-	4	0.00404522	CE09047 WBGene00004436 locus:rpl-24.1 60S ribosomal protein L24 status:Confirmed UniProt:O01868 protein_id:AAK18907.1
D1007.6	-	-	3	0.00323754	CE09041 WBGene00004479 locus:rps-10 40S ribosomal protein S10 status:Confirmed UniProt:O01869 protein_id:AAK18912.1
D2023.2	3	0.0011879	-	-	CE09072 WBGene00004258 locus:pyc-1 pyruvate carboxylase status:Confirmed UniProt:PYC1_CAEEL protein_id:CAB02872.1
D2096.8	-	-	4	0.00203541	CE04306 WBGene00017075 status:Confirmed UniProt:Q19007 protein_id:AAA81494.1
E04A4.8	-	-	4	0.00357328	CE21392 WBGene00004432 locus:rpl-20 ribosomal protein status:Confirmed UniProt:O44480 protein_id:AAB92041.2
F01F1.12a	-	-	6	0.00263603	CE01225 WBGene00017166 locus:aldo-2 Fructose-biphosphate aldolase status:Confirmed UniProt:P46563 protein_id:AAC46646.1
F01F1.12b	-	-	2	0.00124168	CE30646 WBGene00017166 locus:aldo-2 status:Confirmed UniProt:Q8MNU1 protein_id:AAM22057.1
F02A9.3	-	-	8	0.00706803	CE00134 WBGene00001386 locus:far-2 status:Confirmed UniProt:P34383 protein_id:CAA79617.1
F07B7.9	3	0.0135513	3	0.00468343	CE03252 WBGene00001924 locus:his-50 status:Predicted UniProt:P62784 protein_id:AAK84518.1
F07D10.1	-	-	2	0.00164079	CE07033 WBGene00004423 locus:rpl-11.2 ribosomal protein status:Confirmed UniProt:Q19162 protein_id:AAA83599.1
F09E5.15a	-	-	6	0.00494762	CE32361 WBGene00006434 locus:prdx-2 status:Confirmed UniProt:Q8IG31 protein_id:AAN63412.1
F09E5.15b	-	-	6	0.00484817	CE41559 WBGene00006434 locus:prdx-2 status:Confirmed UniProt:A8DYR6 protein_id:ABV82431.1
F10B5.1	2	0.00434822	3	0.00225417	CE01543 WBGene00004421 locus:rpl-10 ribosomal protein L10 (QM protein) status:Confirmed UniProt:RL10_CAEEL protein_id:CAA88308.1
F10E7.7	-	-	2	0.00259351	CE04362 WBGene00004447 locus:rpl-33 60s ribosomal protein L35A status:Confirmed UniProt:P49180 protein_id:AAA82422.1
F11C3.3	2	0.000474029	2	0.000163828	CE09349 WBGene00006789 locus:unc-54 myosin heavy chain status:Partially_confirmed UniProt:P02566 protein_id:CAB05505.1
F13B10.2a	2	0.0023205	4	0.00160397	CE05598 WBGene00004414 locus:rpl-3 60S ribosomal protein L3 status:Confirmed UniProt:RL3_CAEEL protein_id:CAA91277.1
F13B10.2c	2	0.00263603	4	0.00182207	CE36996 WBGene00004414 locus:rpl-3 status:Confirmed UniProt:Q6BEU5_CAEEL protein_id:CAH10799.1
F13B10.2d	2	0.00307102	2	0.00106137	CE36997 WBGene00004414 locus:rpl-3 status:Confirmed UniProt:Q6BEU6_CAEEL protein_id:CAH10798.1
F13D12.4a	-	-	5	0.00153726	CE02183 WBGene00000114 locus:alh-8 methylmalonate-semialdehyde dehydrogenase status:Confirmed UniProt:P52713 protein_id:CAA88946.1
F15E11.1	-	-	3	0.00313242	CE16999 WBGene00017490 status:Predicted UniProt:O44604 protein_id:AAB94198.1
F15E11.13	-	-	2	0.00212977	CE25224 WBGene00017499 status:Partially_confirmed UniProt:Q9N565 protein_id:AAK71363.1
F15E11.14	-	-	3	0.00313242	CE16999 WBGene00017500 status:Partially_confirmed UniProt:O44604 protein_id:AAK71362.1
F15E11.15a	-	-	1	0.000741003	CE35276 WBGene00017501 status:Confirmed UniProt:Q7KPV3 protein_id:AAO38660.2
F15E11.15b	-	-	1	0.00093487	CE33283 WBGene00017501 status:Confirmed UniProt:Q9GQ62 protein_id:AAV58877.1
F17C11.9a	-	-	1	0.000404014	CE05656 WBGene00008920 elongation factor 1-gamma status:Confirmed UniProt:P54412 protein_id:CAA96631.1
F17C11.9b	-	-	1	0.000431093	CE32385 WBGene00008920 status:Confirmed UniProt:Q8I4K9 protein_id:CAD56569.1
F17C11.9c	-	-	1	0.000440541	CE39492 WBGene00008920 status:Confirmed UniProt:Q2PJ76 protein_id:CAJ55245.1
F17E9.12	3	0.0135513	3	0.00468343	CE03252 WBGene00001905 locus:his-31 status:Predicted UniProt:P62784 protein_id:AAC05101.1
F20B6.2	-	-	4	0.00130996	CE04424 WBGene00006921 locus:vha-12 vacuolar ATP synthase (strong) status:Confirmed UniProt:Q19626 protein_id:AAA82311.1
F20H11.3	-	-	3	0.00141464	CE09512 WBGene00003162 locus:mdh-1 malate dehydrogenase status:Confirmed UniProt:O02640 protein_id:AAB53985.1
F22B3.1	3	0.0135513	3	0.00468343	CE03252 WBGene00001938 locus:his-64 histone H4 status:Partially_confirmed UniProt:P62784 protein_id:CAA92734.1
F23B12.5	-	-	4	0.00126862	CE09597 WBGene00009082 dihyrolipoamide acetyltransferase component (pyruvate dehydrogenase complex) status:Confirmed UniProt:Q19749 protein_id:CAB01163.1
F25B5.4a	-	-	3	0.000575648	CE01921 WBGene00006727 locus:ubq-1 status:Confirmed UniProt:P14792 protein_id:AAC46525.1
F25B5.4c	-	-	3	0.000896641	CE31915 WBGene00006727 locus:ubq-1 status:Confirmed UniProt:Q8MYQ4 protein_id:AAM22069.2
F25H2.10	6	0.0089473	6	0.00309226	CE09655 WBGene00004408 locus:rpa-0 deoxyribonuclease status:Confirmed UniProt:RLA0_CAEEL protein_id:CAB02098.1
F25H2.11	-	-	6	0.00533031	CE09656 WBGene00009122 locus:tct-1 TCTP protein status:Confirmed UniProt:Q93573 protein_id:CAB02099.1
F25H2.5	-	-	4	0.00420386	CE09650 WBGene00009119 nucleoside diphosphate kinase status:Confirmed UniProt:Q93576 protein_id:CAB02101.1
F25H5.4	-	-	3	0.000566189	CE15900 WBGene00001167 locus:eft-2 Elongation factor Tu family (contains ATP\/GTP binding P-loop) status:Confirmed UniProt:P29691 protein_id:CAB02985.1
F26D10.3	15	0.0109045	22	0.00552742	CE09682 WBGene00002005 locus:hsp-1 HSP-1 heat shock 70kd protein A status:Confirmed UniProt:P09446 protein_id:CAB02319.1
F27C8.6	-	-	1	0.000375695	CE03271 WBGene00009186 esterase status:Confirmed UniProt:Q19839 protein_id:CAA92464.1
F27D4.5	-	-	4	0.00175735	CE05736 WBGene00006518 locus:tag-173 2-oxoisovalerate dehydrogenase status:Confirmed UniProt:Q93619 protein_id:CAB01970.1
F28C6.3	2	0.002164	27	0.0100966	CE03274 WBGene00000773 locus:cpf-1 cleavage stimulation factor like status:Partially_confirmed UniProt:Q19864_CAEEL protein_id:CAA92670.1
F28C6.6	5	0.00316503	12	0.00262527	CE03277 WBGene00006307 locus:suf-1 polyadenylation factor like status:Confirmed UniProt:Q19866_CAEEL protein_id:CAA92672.1
F28C6.7a	4	0.0131059	6	0.00679427	CE03278 WBGene00004440 locus:rpl-26 ribosomal protein L26 like status:Confirmed UniProt:RL26_CAEEL protein_id:CAA92674.1
F28C6.7b	4	0.017557	6	0.00910175	CE20731 WBGene00004440 locus:rpl-26 KOW motif status:Confirmed UniProt:RL26_CAEEL protein_id:CAA92678.1
F28C6.7c	4	0.0170738	6	0.00885125	CE32883 WBGene00004440 locus:rpl-26 status:Partially_confirmed UniProt:RL26_CAEEL protein_id:CAD59149.1
F28D1.7	3	0.0097607	7	0.00787121	CE05747 WBGene00004492 locus:rps-23 ribosomal protein S23 status:Confirmed UniProt:RS23_CAEEL protein_id:CAA94601.1
F29D11.2	96	0.038738	100	0.013946	CE09790 WBGene00009254 status:Partially_confirmed UniProt:Q93598_CAEEL protein_id:CAB01707.1
F31E3.5	4	0.00401952	25	0.00868238	CE01270 WBGene00001168 locus:eft-3 Elongation factor 1-alpha status:Confirmed UniProt:P53013 protein_id:AAA81688.1
F32A5.1a	-	-	1	0.000269795	CE28287 WBGene00017967 locus:ada-2 oxidoreductase status:Partially_confirmed UniProt:Q19953 protein_id:AAK68355.1
F32A5.1b	-	-	1	0.000275811	CE37767 WBGene00017967 locus:ada-2 status:Partially_confirmed UniProt:Q5DX44 protein_id:AAV58867.1
F33H1.2	-	-	2	0.000943095	CE01568 WBGene00001686 locus:gpd-4 glyceraldehyde 3-phosphate dehydrogenase 4 status:Confirmed UniProt:P17331 protein_id:CAA88697.1
F35C8.6	-	-	1	0.00122746	CE39098 WBGene00003990 locus:pfn-2 status:Confirmed UniProt:Q20025 protein_id:AAA81708.3
F35G12.8	-	-	4	0.00041523	CE03287 WBGene00004874 locus:smc-4 chromosome segregation protein status:Partially_confirmed UniProt:Q20060 protein_id:CAA86336.1
F36A2.6	2	0.00616238	2	0.00212977	CE09945 WBGene00004484 locus:rps-15 40S ribosomal protein S15 status:Confirmed UniProt:RS15_CAEEL protein_id:CAB03065.1
F37C12.4	4	0.0178946	-	-	CE30781 WBGene00004450 locus:rpl-36 Ribosomal protein YL39 status:Confirmed UniProt:RL36_CAEEL protein_id:AAC48295.2
F37C12.9	5	0.0153046	5	0.0052894	CE00821 WBGene00004483 locus:rps-14 Ribosomal protein S14 status:Confirmed UniProt:RS14_CAEEL protein_id:AAC48301.1
F39B2.10	-	-	1	0.000399994	CE16015 WBGene00001030 locus:dnj-12 DnaJ, prokaryotic heat shock protein status:Confirmed UniProt:O45502 protein_id:CAB07390.1
F39B2.6	4	0.0159063	-	-	CE16012 WBGene00004495 locus:rps-26 40S ribosomal protein S26 status:Confirmed UniProt:RS26_CAEEL protein_id:CAB07387.1
F40A3.6	-	-	18	0.0112184	CE10152 WBGene00018221 status:Confirmed UniProt:O16266 protein_id:AAB65325.1
F40F11.1	-	-	1	0.0010374	CE05860 WBGene00004480 locus:rps-11 ribosomal protein S11 status:Confirmed UniProt:Q20206 protein_id:CAA97792.1
F40F8.10	2	0.00492338	2	0.00170156	CE05849 WBGene00004478 locus:rps-9 ribosomal protein S9 status:Confirmed UniProt:RS9_CAEEL protein_id:CAA93262.1
F42C5.8	9	0.0201314	5	0.00386533	CE04561 WBGene00004477 locus:rps-8 40S ribosomal protein S8 status:Confirmed UniProt:RS8_CAEEL protein_id:AAA81485.1
F44E5.4	-	-	5	0.00124649	CE18679 WBGene00009691 Heat shock hsp70 proteins status:Partially_confirmed UniProt:Q9XTL8 protein_id:CAB05507.1
F44E5.5	-	-	5	0.00124649	CE18679 WBGene00009692 Heat shock hsp70 proteins status:Partially_confirmed UniProt:Q9XTL8 protein_id:CAB05508.1
F45F2.3	3	0.0135513	3	0.00468343	CE03252 WBGene00001879 locus:his-5 histone H4 status:Confirmed UniProt:P62784 protein_id:AAC48026.1
F46E10.10a	-	-	3	0.00143569	CE20820 WBGene00018491 lactate dehydrogenase status:Confirmed UniProt:Q9UAV5 protein_id:AAD14720.1
F46E10.10b	-	-	2	0.001178	CE33096 WBGene00018491 status:Confirmed UniProt:Q8IA49 protein_id:AAO12427.1
F46E10.10c	-	-	2	0.00177677	CE33097 WBGene00018491 status:Confirmed UniProt:Q8IA50 protein_id:AAO12428.1
F46F11.2	-	-	2	0.00120448	CE10598 WBGene00000473 locus:cey-2 status:Confirmed UniProt:P91306 protein_id:AAK21380.1
F46F11.5	-	-	1	0.00127617	CE10604 WBGene00006919 locus:vha-10 vacuolar ATPase G subunit status:Confirmed UniProt:P91303 protein_id:AAK21386.1
F46G10.1a	-	-	6	0.00542014	CE41319 WBGene00009796 status:Confirmed UniProt:Q20476 protein_id:CAA90542.3
F46H5.3a	-	-	4	0.00162422	CE37112 WBGene00018519 arginine kinase status:Confirmed UniProt:Q10454 protein_id:AAB37022.2
F46H5.3b	-	-	4	0.00179162	CE33098 WBGene00018519 status:Confirmed UniProt:Q10454 protein_id:AAO21426.1
F52B5.6	6	0.0191203	13	0.0143176	CE05721 WBGene00004439 locus:rpl-25.2 60S ribosomal protein status:Confirmed UniProt:R23A2_CAEEL protein_id:CAA99858.1
F52D10.3a	-	-	2	0.00129676	CE03389 WBGene00001502 locus:ftt-2 14-3-3 protein status:Confirmed UniProt:Q20655 protein_id:CAA91474.1
F52D10.3b	-	-	1	0.000812109	CE36489 WBGene00001502 locus:ftt-2 status:Confirmed UniProt:Q95ZT1 protein_id:CAC42300.2
F53A2.7	3	0.00354259	9	0.00367304	CE10878 WBGene00009952 Thiolases status:Confirmed UniProt:O45552_CAEEL protein_id:CAB04455.2
F53G12.10	-	-	6	0.00395404	CE11024 WBGene00004418 locus:rpl-7 ribosomal protein status:Confirmed UniProt:O01802 protein_id:AAB54165.1
F54B3.3	-	-	1	0.000270248	CE35878 WBGene00010015 locus:atad-3 ATPases associated with various cellular activities (AAA) status:Confirmed UniProt:Q20748 protein_id:CAA88471.2
F54C9.1	-	-	1	0.000998743	CE02249 WBGene00002065 locus:iff-2 initiation factor 5A status:Confirmed UniProt:Q20751 protein_id:CAA90247.1
F54C9.5	3	0.00476375	6	0.00329278	CE02255 WBGene00004416 locus:rpl-5 60S ribosomal protein L5 status:Confirmed UniProt:RL5_CAEEL protein_id:CAA90251.1
F54D5.7	-	-	2	0.000786296	CE03411 WBGene00010052 acyl-CoA dehydrogenase status:Confirmed UniProt:Q20772 protein_id:CAA91333.1
F54E12.3	3	0.0135513	3	0.00468343	CE03252 WBGene00001930 locus:his-56 histone H4 status:Predicted UniProt:P62784 protein_id:CAB05210.1
F54E7.2	2	0.00664657	10	0.0114855	CE26896 WBGene00004481 locus:rps-12 status:Confirmed UniProt:RS12_CAEEL protein_id:AAK20077.1
F54H12.1a	-	-	1	0.000206947	CE25005 WBGene00000041 locus:aco-2 Aconitate hydratase status:Confirmed UniProt:P34455 protein_id:AAA28050.2
F54H12.1b	-	-	1	0.000241801	CE30144 WBGene00000041 locus:aco-2 status:Partially_confirmed UniProt:P34455 protein_id:AAL65788.1
F54H12.1c	-	-	1	0.000235428	CE32436 WBGene00000041 locus:aco-2 status:Confirmed UniProt:P34455 protein_id:AAN63393.1
F54H12.6	-	-	1	0.000754918	CE00548 WBGene00018846 Elongation factor 1 status:Confirmed UniProt:P34460 protein_id:AAA28051.1
F55D10.2	5	0.0158252	7	0.00765703	CE02777 WBGene00004438 locus:rpl-25.1 Ribosomal protein L23 status:Confirmed UniProt:R23A1_CAEEL protein_id:AAA81728.1
F55G1.11	3	0.0135513	3	0.00468343	CE03252 WBGene00001934 locus:his-60 Histone status:Confirmed UniProt:P62784 protein_id:AAB00649.2
F56A8.6	-	-	10	0.00478564	CE16126 WBGene00000774 locus:cpf-2 RNA recognition motif. (aka RRM, RBD, or RNP domain) status:Confirmed UniProt:O45577 protein_id:CAB05746.1
F56D12.5a	-	-	3	0.00127617	CE11254 WBGene00006924 locus:vig-1 status:Confirmed UniProt:O16646 protein_id:AAB66119.1
F56D2.4	-	-	5	0.0034956	CE01332 WBGene00006731 locus:uev-2 status:Partially_confirmed UniProt:Q20872 protein_id:AAB52677.1
F56E10.4	-	-	4	0.00774928	CE19904 WBGene00004496 locus:rps-27 ribosomal protein status:Confirmed UniProt:Q9TXP0 protein_id:AAC69219.1
F56F3.5	-	-	9	0.00563105	CE00664 WBGene00004470 locus:rps-1 Ribosomal protein S3a (human) homolog. status:Confirmed UniProt:P48154 protein_id:CAA83605.1
F56H1.7	-	-	2	0.00198516	CE41412 WBGene00045483 status:Confirmed UniProt:A7DT45 protein_id:ABS83851.1
F58B3.5	-	-	2	0.000350704	CE06007 WBGene00003415 locus:mrs-1 methionyl-tRNA synthetase status:Partially_confirmed UniProt:Q20970 protein_id:CAA97803.1
F58F12.1	-	-	1	0.000986489	CE01976 WBGene00019061 ATP synthase status:Confirmed UniProt:Q09544 protein_id:AAC46699.1
F59B8.2	-	-	4	0.00156114	CE03436 WBGene00010317 locus:idh-1 isocitrate dehydrogenase status:Confirmed UniProt:Q21032 protein_id:CAA92778.1
F59D8.1	-	-	6	0.000601863	CE20900 WBGene00006927 locus:vit-3 status:Partially_confirmed UniProt:Q9N4J2 protein_id:AAK09075.1
F59D8.2	4	0.00116097	6	0.000601863	CE26817 WBGene00006928 locus:vit-4 status:Partially_confirmed UniProt:VIT4_CAEEL protein_id:AAK09074.1
H27A22.1a	-	-	1	0.000470169	CE17979 WBGene00010418 guanylate cyclase status:Confirmed UniProt:O17912 protein_id:CAB08740.1
H27A22.1b	-	-	1	0.000451679	CE40259 WBGene00010418 status:Confirmed UniProt:Q18LB4 protein_id:CAK55194.1
H28O16.1a	3	0.00259439	12	0.00358656	CE18826 WBGene00010419 ATP synthase alpha and beta subunits, ATP synthase Alpha chain, C terminal status:Confirmed UniProt:Q9XXK1 protein_id:CAA19429.1
H28O16.1b	-	-	3	0.00330406	CE34194 WBGene00010419 status:Confirmed UniProt:Q9XXK1 protein_id:CAD92383.1
H28O16.1c	3	0.00277491	9	0.00287709	CE34195 WBGene00010419 status:Confirmed UniProt:Q9XXK1 protein_id:CAD92384.1
H28O16.1d	3	0.00273147	12	0.00377607	CE36263 WBGene00010419 status:Confirmed UniProt:Q9XXK1 protein_id:CAF31480.1
JC8.3a	2	0.00563951	6	0.00584719	CE17986 WBGene00004424 locus:rpl-12 Ribosomal protein L11 status:Confirmed UniProt:RL12_CAEEL protein_id:CAB05226.1
JC8.3c	-	-	2	0.00643191	CE39743 WBGene00004424 locus:rpl-12 status:Confirmed UniProt:P61866 protein_id:CAJ76933.1
K01G5.7	-	-	3	0.00107437	CE16197 WBGene00006536 locus:tbb-1 tubulin beta-chain status:Confirmed UniProt:O17921 protein_id:CAB07246.1
K01H12.2	-	-	4	0.00205492	CE03454 WBGene00010485 locus:ant-1.3 ADP\/ATP carrier protein status:Confirmed UniProt:Q21103 protein_id:CAA92472.1
K02F2.2	-	-	5	0.00183979	CE17154 WBGene00019322 locus:ahcy-1 S-adenosylhomocysteine hydrolase status:Confirmed UniProt:P27604 protein_id:AAB97565.1
K03A1.6	3	0.0135513	3	0.00468343	CE03252 WBGene00001912 locus:his-38 histone-H4 status:Predicted UniProt:P62784 protein_id:AAA83329.1
K04D7.1	-	-	7	0.00346333	CE06090 WBGene00010556 locus:rack-1 guanine nucleotide-binding protein status:Confirmed UniProt:Q21215 protein_id:CAA93514.1
K06C4.10	3	0.0135513	3	0.00468343	CE03252 WBGene00001892 locus:his-18 histone H4 status:Confirmed UniProt:P62784 protein_id:AAF98223.1
K06C4.2	3	0.0135513	3	0.00468343	CE03252 WBGene00001902 locus:his-28 histone H4 status:Predicted UniProt:P62784 protein_id:AAF98220.1
K07H8.6a	19	0.00535754	30	0.00292359	CE28594 WBGene00006930 locus:vit-6 vitellogenin status:Partially_confirmed UniProt:VIT6_CAEEL protein_id:AAC04423.2
K07H8.6b	-	-	1	0.000799988	CE34921 WBGene00006930 locus:vit-6 status:Confirmed UniProt:P18948 protein_id:AAQ01529.1
K07H8.6c	19	0.00535429	30	0.00292182	CE18026 WBGene00006930 locus:vit-6 status:Partially_confirmed UniProt:VIT6_CAEEL protein_id:AAQ91901.1
K09F5.2	-	-	3	0.00029851	CE04746 WBGene00006925 locus:vit-1 vit-1 status:Confirmed UniProt:P55155 protein_id:AAB52675.1
K10B3.7	-	-	4	0.00188619	CE07370 WBGene00001685 locus:gpd-3 status:Confirmed UniProt:P17330 protein_id:AAB53869.1
K10B3.8	-	-	4	0.00188619	CE07371 WBGene00001684 locus:gpd-2 status:Confirmed UniProt:P17329 protein_id:AAB53874.1
K12C11.2	-	-	2	0.00353401	CE18056 WBGene00004888 locus:smo-1 status:Confirmed UniProt:P55853 protein_id:AAK18969.1
LLC1.3	-	-	23	0.00747141	CE31971 WBGene00010794 dihydrolipoamide dehydrogenase status:Confirmed UniProt:O17953 protein_id:CAB05249.2
M01F1.2	-	-	1	0.000796028	CE01030 WBGene00004428 locus:rpl-16 L13P family ribosomal protein status:Confirmed UniProt:Q27389 protein_id:CAA86515.1
M02D8.1	-	-	1	0.000816232	CE04757 WBGene00019727 status:Partially_confirmed UniProt:Q21465 protein_id:AAA82383.1
M03F4.2a	4	0.00494957	2	0.000855307	CE12358 WBGene00000066 locus:act-4 actin status:Confirmed UniProt:P10986 protein_id:AAB04575.1
M03F4.2b	4	0.00560554	2	0.00096866	CE28620 WBGene00000066 locus:act-4 status:Confirmed UniProt:Q95ZL1_CAEEL protein_id:AAK77622.1
M03F4.2c	4	0.00514099	2	0.000888385	CE37134 WBGene00000066 locus:act-4 status:Confirmed UniProt:Q6A8K1_CAEEL protein_id:AAT92068.1
M106.1	163	0.0609625	562	0.0726433	CE18083 WBGene00003367 locus:mix-1 mitotic chromosome and X-chromosome associated MIX-1 protein status:Confirmed UniProt:Q09591 protein_id:CAA87054.1
M117.2	2	0.0037521	1	0.000648378	CE06200 WBGene00003920 locus:par-5 14-3-3 protein status:Confirmed UniProt:P41932 protein_id:CAA98138.1
R01E6.3a	-	-	1	0.000574277	CE29433 WBGene00000282 locus:cah-4 carbonic anhydrase status:Confirmed UniProt:Q21614 protein_id:CAA92190.2
R01E6.3b	-	-	1	0.000684245	CE29434 WBGene00000282 locus:cah-4 carbonic anhydrase status:Confirmed UniProt:Q8WQD8 protein_id:CAD18873.1
R03G5.1a	4	0.00401952	25	0.00868238	CE01270 WBGene00001169 locus:eft-4 elongation factor EF-1-alpha status:Confirmed UniProt:P53013 protein_id:AAA96068.1
R03G5.1c	-	-	3	0.00180671	CE33154 WBGene00001169 locus:eft-4 status:Confirmed UniProt:Q86NF3 protein_id:AAO21383.1
R03G5.1d	4	0.00433809	23	0.00862085	CE33155 WBGene00001169 locus:eft-4 status:Confirmed UniProt:Q86NF5_CAEEL protein_id:AAO21384.1
R09B3.3	-	-	1	0.00189174	CE16308 WBGene00011156 RNA recognition motif. (aka RRM, RBD, or RNP domain) status:Confirmed UniProt:O45713 protein_id:CAB03237.1
R11A5.4a	-	-	1	0.000245868	CE12728 WBGene00011232 phosphoenolpyruvate carboxykinase status:Confirmed UniProt:O02286 protein_id:CAB05600.1
R11A5.4b	-	-	1	0.000276285	CE36358 WBGene00011232 status:Partially_confirmed UniProt:Q7JKI1 protein_id:CAF31484.1
R11A5.4c	-	-	1	0.000273931	CE36359 WBGene00011232 status:Confirmed UniProt:Q7JKI3 protein_id:CAF31482.1
R11A5.4d	-	-	1	0.00026019	CE36360 WBGene00011232 status:Confirmed UniProt:Q7JKI2 protein_id:CAF31483.1
R13A5.8	-	-	4	0.00340312	CE01380 WBGene00004420 locus:rpl-9 Ribosomal protein L9 status:Confirmed UniProt:Q95Y90 protein_id:AAK84469.1
R13G10.1	167	0.052892	480	0.0525411	CE01052 WBGene00001086 locus:dpy-27 chromosome segregation protein (SMC-1) status:Partially_confirmed UniProt:P48996 protein_id:CAA84669.1
R151.3	2	0.00428811	2	0.00148201	CE00744 WBGene00004417 locus:rpl-6 Ribosomal protein ML16 status:Confirmed UniProt:RL6_CAEEL protein_id:AAK29850.1
T01B11.4	-	-	4	0.00205492	CE12898 WBGene00020140 locus:ant-1.4 ADP\/ATP translocase status:Confirmed UniProt:P91410 protein_id:AAB38001.1
T01C3.6	4	0.0129239	6	0.0066999	CE12918 WBGene00004485 locus:rps-16 40S ribosomal protein S16 status:Confirmed UniProt:RS16_CAEEL protein_id:CAB01658.1
T01C3.7	-	-	2	0.000913623	CE12920 WBGene00001423 locus:fib-1 fibrillarin status:Confirmed UniProt:Q22053 protein_id:CAB01657.1
T03F1.3	-	-	2	0.000771212	CE13100 WBGene00020185 locus:pgk-1 phosphoglycerate kinase status:Confirmed UniProt:P91427 protein_id:AAB42230.1
T04A8.9	-	-	1	0.000645774	CE01078 WBGene00001036 locus:dnj-18 DNAJ status:Confirmed UniProt:Q22138 protein_id:CAA84728.1
T04C12.4	4	0.00494957	2	0.000855307	CE13148 WBGene00000065 locus:act-3 actin status:Confirmed UniProt:P10983 protein_id:CAB04676.1
T04C12.5	4	0.00494957	2	0.000855307	CE13150 WBGene00000064 locus:act-2 actin status:Confirmed UniProt:P10984 protein_id:CAB04675.1
T04C12.6	4	0.00494957	2	0.000855307	CE13148 WBGene00000063 locus:act-1 actin status:Confirmed UniProt:P10983 protein_id:CAB04678.1
T05C3.5	-	-	1	0.000366282	CE13229 WBGene00001037 locus:dnj-19 DNAJ-like protein status:Confirmed UniProt:O16303 protein_id:AAB65361.1
T05E11.1	-	-	7	0.00535992	CE06360 WBGene00004474 locus:rps-5 40S ribosomal protein S5 status:Confirmed UniProt:P49041 protein_id:CAA92971.1
T05F1.3	-	-	2	0.00220271	CE13265 WBGene00004488 locus:rps-19 Ribosomal protein S19e status:Confirmed UniProt:O18650 protein_id:CAB04689.1
T05G5.10	-	-	1	0.000824603	CE37787 WBGene00002064 locus:iff-1 Initiation factor 5A status:Confirmed UniProt:P34563 protein_id:CAA81597.2
T05H4.12	-	-	2	0.00249299	CE13291 WBGene00020275 locus:atp-4 status:Confirmed UniProt:O16517 protein_id:AAB66018.1
T07A9.11	-	-	3	0.00368239	CE40119 WBGene00004493 locus:rps-24 ribosomal protein status:Confirmed UniProt:Q1XFY9 protein_id:ABD94090.1
T08B2.10	3	0.0107368	5	0.00618452	CE26948 WBGene00004486 locus:rps-17 40S ribosomal protein S17 status:Confirmed UniProt:RS17_CAEEL protein_id:AAG00017.2
T09F3.3	-	-	2	0.000943095	CE02343 WBGene00001683 locus:gpd-1 glyceraldehyde 3-phosphate dehydrogenase 1 status:Confirmed UniProt:P04970 protein_id:CAA88870.1
T10C6.14	3	0.0135513	3	0.00468343	CE03252 WBGene00001875 locus:his-1 histone H4 status:Predicted UniProt:P62784 protein_id:CAB07657.1
T12G3.1	-	-	2	0.000464062	CE37554 WBGene00011737 Drosphila REF (2)P like status:Confirmed UniProt:Q22436 protein_id:CAA92982.2
T21B10.2a	-	-	5	0.00185251	CE03684 WBGene00011884 locus:enol-1 enolase status:Confirmed UniProt:Q27527 protein_id:CAA92692.1
T21B10.2b	-	-	3	0.00143143	CE32730 WBGene00011884 locus:enol-1 status:Confirmed UniProt:Q27527 protein_id:CAD57704.1
T21B10.2c	-	-	5	0.00172901	CE36954 WBGene00011884 locus:enol-1 status:Confirmed UniProt:Q27527 protein_id:CAH10783.1
T22B11.5	4	0.00180859	6	0.000937596	CE28486 WBGene00020679 2-oxoglutarate dehydrogenase status:Confirmed UniProt:ODO1_CAEEL protein_id:AAB94185.2
T22F3.4	-	-	2	0.00164079	CE13968 WBGene00004422 locus:rpl-11.1 60S ribososmal protein L11 status:Confirmed UniProt:Q94300 protein_id:AAB18306.1
T23D8.5	3	0.0135513	3	0.00468343	CE03252 WBGene00001941 locus:his-67 histone H4 status:Confirmed UniProt:P62784 protein_id:CAB03396.1
T24B8.1a	-	-	2	0.00239996	CE03709 WBGene00004446 locus:rpl-32 60S ribosomal protein L32 status:Confirmed UniProt:Q22716 protein_id:CAA92757.1
T24B8.1b	-	-	2	0.00397031	CE43313 WBGene00004446 locus:rpl-32 status:Confirmed UniProt:B7WN95 protein_id:CAT01058.1
T25C8.2	-	-	12	0.00514552	CE16463 WBGene00000067 locus:act-5 Actins status:Confirmed UniProt:O45815 protein_id:CAB05817.1
T26E3.7	-	-	1	0.00151696	CE14196 WBGene00012040 ATP synthase alpha and beta subunits status:Partially_confirmed UniProt:O45827 protein_id:CAB04832.1
T27A1.4	2	0.00238595	-	-	CE14211 WBGene00020836 locus:lgc-34 ionic channel protein status:Partially_confirmed UniProt:O17274_CAEEL protein_id:AAB71042.1
T27E9.1a	2	0.00310173	8	0.00428794	CE14263 WBGene00006439 locus:ant-1.1 ADP\/ATP carrier protein status:Confirmed UniProt:O45865_CAEEL protein_id:CAB04874.1
T27E9.1b	-	-	6	0.00753739	CE33843 WBGene00006439 locus:ant-1.1 status:Confirmed UniProt:Q86CZ9 protein_id:CAD89756.1
T27E9.1c	2	0.00449526	6	0.0046608	CE33844 WBGene00006439 locus:ant-1.1 status:Confirmed UniProt:Q86CZ8_CAEEL protein_id:CAD89757.1
W02F12.5	15	0.0150732	101	0.0350768	CE31083 WBGene00020950 dihydrolipoamide succinyltransferase status:Confirmed UniProt:O45148_CAEEL protein_id:AAC04462.2
W09C5.6a	-	-	1	0.00131801	CE20168 WBGene00004445 locus:rpl-31 Ribosomal protein L31e status:Confirmed UniProt:Q9U332 protein_id:CAB63331.1
W09D10.3	-	-	1	0.000929466	CE16564 WBGene00012361 ribosomal protein L7\/L12 mitochondrial status:Confirmed UniProt:O18180 protein_id:CAB07857.1
Y105E8A.16	-	-	5	0.00687169	CE29835 WBGene00004489 locus:rps-20 status:Confirmed UniProt:Q8WQA8 protein_id:CAD21665.1
Y106G6H.2a	-	-	1	0.000248913	CE20412 WBGene00003902 locus:pab-1 RNA recognition motif. (aka RRM, RBD, or RNP domain) \; Poly-adenylate binding protein, unique domain. status:Confirmed UniProt:Q9U302 protein_id:CAA21572.1
Y106G6H.2c	-	-	1	0.000274399	CE36228 WBGene00003902 locus:pab-1 status:Confirmed UniProt:Q7K797 protein_id:CAE54917.1
Y17G7B.5a	-	-	1	0.000182517	CE19038 WBGene00003154 locus:mcm-2 MCM2\/3\/5 family status:Partially_confirmed UniProt:Q9XXI9 protein_id:CAA19452.1
Y17G7B.5b	-	-	1	0.00128638	CE36030 WBGene00003154 locus:mcm-2 status:Confirmed UniProt:Q7K7J6 protein_id:CAE53737.1
Y19D10B.7	-	-	2	0.00212977	CE25224 WBGene00021236 status:Partially_confirmed UniProt:Q9N565 protein_id:AAF59424.1
Y22D7AL.5a	-	-	6	0.00169857	CE27244 WBGene00002025 locus:hsp-60 status:Confirmed
Y22D7AL.5b	-	-	6	0.00252562	CE42184 WBGene00002025 locus:hsp-60 status:Confirmed
Y24D9A.4a	5	0.00877849	4	0.00242713	CE27398 WBGene00004419 locus:rpl-7A status:Confirmed UniProt:RL7A_CAEEL protein_id:AAK84600.1
Y24D9A.4c	5	0.0094951	4	0.00262527	CE30401 WBGene00004419 locus:rpl-7A status:Confirmed UniProt:RL7A_CAEEL protein_id:AAM15612.1
Y37E3.7	-	-	5	0.00724314	CE26658 WBGene00004409 locus:rla-1 status:Confirmed UniProt:P91913 protein_id:AAK27864.1
Y37E3.9	-	-	1	0.000584719	CE26775 WBGene00004014 locus:phb-1 status:Confirmed UniProt:Q9BKU4 protein_id:AAK27865.1
Y38A10A.5	-	-	3	0.00122125	CE21562 WBGene00000802 locus:crt-1 calreticulin precursor status:Confirmed UniProt:P27798 protein_id:AAD14746.1
Y39A1B.3	107	0.0332107	160	0.0171632	CE31734 WBGene00001087 locus:dpy-28 status:Confirmed UniProt:Q9U2M1_CAEEL protein_id:CAA16340.3
Y39B6A.14	-	-	1	0.000200746	CE40630 WBGene00012676 locus:pro-3 status:Confirmed UniProt:Q9NEU2 protein_id:CAD31812.3
Y39B6A.20	-	-	6	0.00243633	CE21681 WBGene00000214 locus:asp-1 peptidase (A1 pepsin family) status:Confirmed UniProt:Q9TVS4 protein_id:CAC51056.1
Y39E4A.3a	3	0.00323847	5	0.0018654	CE33866 WBGene00012713 Transketolase status:Confirmed UniProt:O45924_CAEEL protein_id:CAA16329.2
Y39E4A.3b	3	0.00323097	5	0.00186108	CE38987 WBGene00012713 status:Confirmed UniProt:Q4A1S8_CAEEL protein_id:CAJ21557.1
Y41D4B.5	-	-	2	0.00494762	CE21842 WBGene00004497 locus:rps-28 status:Confirmed UniProt:Q95Y04 protein_id:AAK68479.1
Y41E3.10a	-	-	1	0.000611398	CE37568 WBGene00012768 Elongation factor 1 (beta\/delta chain) status:Confirmed UniProt:Q9U2H9 protein_id:CAB63360.2
Y43B11AR.4	4	0.00718548	10	0.0062084	CE24278 WBGene00004473 locus:rps-4 status:Confirmed UniProt:RS4_CAEEL protein_id:AAF60569.1
Y43F4A.4	-	-	1	0.00153141	CE16625 WBGene00012799 status:Partially_confirmed UniProt:O45930 protein_id:CAB16474.1
Y45F10D.12	3	0.00742436	8	0.00684245	CE16650 WBGene00004430 locus:rpl-18 Eukaryotic ribosomal protein L18 status:Confirmed UniProt:RL18_CAEEL protein_id:CAA16387.1
Y48G8AL.8a	-	-	4	0.00343952	CE22195 WBGene00004429 locus:rpl-17 status:Confirmed UniProt:Q9BL19 protein_id:AAK29902.1
Y48G8AL.8b	-	-	2	0.00202261	CE30023 WBGene00004429 locus:rpl-17 status:Confirmed UniProt:Q9BL19 protein_id:AAL32251.1
Y57G11C.16	-	-	6	0.00626484	CE14956 WBGene00004487 locus:rps-18 ribosomal protein S13 status:Confirmed UniProt:O18240 protein_id:CAB16517.1
Y62E10A.1	-	-	4	0.00584719	CE22694 WBGene00004410 locus:rla-2 status:Confirmed UniProt:Q9U1X9 protein_id:CAB60595.1
Y65B4BR.5a	-	-	3	0.00247381	CE22740 WBGene00022042 status:Confirmed UniProt:Q86S66 protein_id:AAF60854.1
Y65B4BR.5b	-	-	1	0.000816232	CE33239 WBGene00022042 status:Confirmed UniProt:Q86S66 protein_id:AAO21415.1
Y69A2AR.18a	-	-	4	0.00215114	CE27514 WBGene00022089 status:Confirmed UniProt:Q95XJ0 protein_id:AAK68562.1
Y69A2AR.18b	-	-	4	0.00205492	CE29133 WBGene00022089 status:Confirmed UniProt:Q95XI9 protein_id:AAL00872.1
Y69A2AR.18c	-	-	2	0.00160798	CE33241 WBGene00022089 status:Partially_confirmed UniProt:Q86DM7 protein_id:AAO21417.1
Y71A12B.1	5	0.0094565	4	0.0026146	CE24592 WBGene00004475 locus:rps-6 40S ribosomal protein S6 status:Confirmed UniProt:RS6_CAEEL protein_id:CAB81996.1
Y71F9AL.13a	-	-	3	0.0022333	CE25552 WBGene00004412 locus:rpl-1 status:Confirmed UniProt:Q9N4I4 protein_id:AAF36008.1
Y71F9AL.13b	-	-	1	0.0010374	CE28379 WBGene00004412 locus:rpl-1 status:Confirmed UniProt:Q95Y46 protein_id:AAK66025.1
Y73B3A.18a	-	-	2	0.00137434	CE27328 WBGene00022219 status:Partially_confirmed UniProt:Q95XE4 protein_id:AAK39366.1
Y73B3A.18b	-	-	2	0.00161606	CE31261 WBGene00022219 status:Partially_confirmed UniProt:Q8MXR8 protein_id:AAM69075.1
Y73B6BL.6a	-	-	1	0.000527205	CE29008 WBGene00022235 locus:sqd-1 status:Confirmed UniProt:Q8MXR6 protein_id:AAM44397.1
Y73B6BL.6b	-	-	1	0.00052207	CE38662 WBGene00022235 locus:sqd-1 status:Confirmed UniProt:Q4W5P0 protein_id:AAY43984.1
Y75B12B.2	-	-	2	0.00188067	CE20371 WBGene00000883 locus:cyn-7 Peptidyl-prolyl cis-trans isomerases status:Confirmed UniProt:P52015 protein_id:CAA21760.1
Y75B12B.5	-	-	1	0.000929466	CE20374 WBGene00000879 locus:cyn-3 Peptidyl-prolyl cis-trans isomerases status:Confirmed UniProt:P52011 protein_id:CAA21762.1
ZC434.2	-	-	10	0.00828854	CE06577 WBGene00004476 locus:rps-7 40S ribosomal protein S7 status:Confirmed UniProt:Q23312 protein_id:CAB00058.1
ZK1010.1	-	-	4	0.00502493	CE15495 WBGene00006728 locus:ubq-2 UBQ-2 ubiquitin\; 60S Ribosomal protein L40 status:Confirmed UniProt:P14792 protein_id:CAB04967.1
ZK131.1	3	0.0135513	3	0.00468343	CE03252 WBGene00001900 locus:his-26 histone H4 status:Predicted UniProt:P62784 protein_id:CAB05835.4
ZK131.4	3	0.0135513	3	0.00468343	CE03252 WBGene00001884 locus:his-10 histone H4 status:Partially_confirmed UniProt:P62784 protein_id:CAB05837.1
ZK131.8	3	0.0135513	3	0.00468343	CE03252 WBGene00001888 locus:his-14 histone H4 status:Predicted UniProt:P62784 protein_id:CAB05839.1
ZK1320.9	-	-	1	0.000340673	CE01707 WBGene00014258 acetate utilisation protein status:Confirmed UniProt:Q09657 protein_id:CAA87047.1
ZK154.3	-	-	1	0.00036462	CE15257 WBGene00003171 locus:mec-7 beta tubulin status:Confirmed UniProt:P12456 protein_id:AAB09092.1
ZK430.3	-	-	1	0.000903357	CE05080 WBGene00007036 locus:sod-5 superoxide dismutase status:Confirmed UniProt:Q27538 protein_id:AAA83577.1
ZK652.3	-	-	1	0.00171061	CE00449 WBGene00044324 locus:tag-277 status:Confirmed UniProt:P34661 protein_id:AAA28214.1
ZK669.4	22	0.0228476	76	0.0272782	CE01115 WBGene00014054 lipoamide acyltransferase status:Confirmed UniProt:Q23571_CAEEL protein_id:CAA85465.1
ZK829.4	-	-	1	0.000299996	CE06652 WBGene00014095 glutamate dehydrogenase status:Confirmed UniProt:Q23621 protein_id:CAA98074.1
ZK836.2	-	-	1	0.000176507	CE35706 WBGene00014098 2-oxoglutarate dehydrogenase status:Partially_confirmed UniProt:Q23629 protein_id:CAE46691.1
ZK863.6	-	-	2	0.0026146	CE15445 WBGene00001088 locus:dpy-30 DPY-30 protein status:Confirmed UniProt:Q10661 protein_id:CAB01452.1
