# Supplementary material for: An SMC-like protein binds and regulates Caenorhabditis elegans condensins
Source: PLoS Genet. 2017 Mar 16;13(3):e1006614. doi: 10.1371/journal.pgen.1006614 (PMC5373644; doi:10.1371/journal.pgen.1006614)
Supplement: S2 Table — (XLSX) [file pgen.1006614.s008.xlsx]

## Sheet: Sheet1
Table S2
	Tandem DPY-26::MAP Purification
	Biological Replica 1		Biological Replica 2
Locus	Spectrum Count	NSAF	Spectrum Count	NSAF	Descriptive Name
B0041.4	3	0.00251575	3	0.00110874	CE07669 WBGene00004415 locus:rpl-4 ribosomal protein L1 status:Confirmed UniProt:RL4_CAEEL protein_id:AAC24253.1
B0250.1	5	0.00556367	-	-	CE18478 WBGene00004413 locus:rpl-2 Ribosomal Proteins L2 status:Confirmed UniProt:RL8_CAEEL protein_id:CAB03792.1
B0336.10	3	0.00619952	6	0.00546451	CE00778 WBGene00004435 locus:rpl-23 status:Confirmed UniProt:RL23_CAEEL protein_id:AAK18857.1
B0365.3	6	0.00174284	2	0.000256034	CE07721 WBGene00001137 locus:eat-6 Na(+)\/K(+) ATPase alpha subunit status:Confirmed UniProt:P90735_CAEEL protein_id:CAB02694.1
B0403.4	2	0.00131505	-	-	CE03880 WBGene00015168 locus:tag-320 protein disulfide-isomerase status:Confirmed UniProt:Q11067 protein_id:AAC47065.1
B0464.1	2	0.00108968	3	0.000720368	CE00015 WBGene00001094 locus:drs-1 Aspartyl-tRNA synthetase status:Confirmed UniProt:SYDC_CAEEL protein_id:CAA79536.1
C04F12.4	4	0.00857218	3	0.00283345	CE19677 WBGene00004426 locus:rpl-14 status:Confirmed UniProt:Q9XVE9_CAEEL protein_id:CAB03835.1
C04F6.1	24	0.00433154	15	0.00119312	CE03921 WBGene00006929 locus:vit-5 status:Partially_confirmed UniProt:VIT5_CAEEL protein_id:AAA83587.1
C05D11.11a	3	0.00179325	1	0.00026344	CE01130 WBGene00003214 locus:mel-32 status:Confirmed UniProt:P50432 protein_id:AAB53830.1
C05D11.11b	3	0.0017119	1	0.000251489	CE29661 WBGene00003214 locus:mel-32 status:Confirmed UniProt:P50432 protein_id:AAL27228.1
C06A1.1	2	0.000715231	-	-	CE02114 WBGene00007352 locus:cdc-48.1 transitional endoplasmic reticulum ATPase homolog 1 (P97 protein) status:Confirmed UniProt:TERA1_CAEEL protein_id:CAA90050.1
C06A8.3	4	0.00766387	3	0.00253321	CE02454 WBGene00015514 17k antigen (O. volvulus) status:Confirmed UniProt:Q17698_CAEEL protein_id:AAA81053.1
C07A12.4a	5	0.00293419	-	-	CE03972 WBGene00003963 locus:pdi-2 protein disulfide isomerase status:Confirmed UniProt:Q17770 protein_id:AAK39152.1
C07A12.4b	5	0.00331019	-	-	CE31878 WBGene00003963 locus:pdi-2 status:Confirmed UniProt:Q8IG53_CAEEL protein_id:AAN39682.1
C07A12.4c	5	0.00389907	-	-	CE40737 WBGene00003963 locus:pdi-2 status:Confirmed UniProt:A3RMS2_CAEEL protein_id:ABO16445.1
C08H9.2a	7	0.00165998	-	-	CE23530 WBGene00007463 high-density lipoprotein-binding protein status:Confirmed UniProt:Q17832_CAEEL protein_id:CAA91144.2
C09D4.5	2	0.00292233	-	-	CE08034 WBGene00004431 locus:rpl-19 60S ribosomal protein L19 status:Confirmed UniProt:RL19_CAEEL protein_id:AAB53979.1
C14B1.1	3	0.00178955	-	-	CE00897 WBGene00003962 locus:pdi-1 protein disulfide isomerase status:Confirmed UniProt:Q17967 protein_id:CAA85491.1
C14B9.7	2	0.00359392	1	0.000791957	CE00078 WBGene00004433 locus:rpl-21 Ribosomal protein L21 status:Confirmed UniProt:RL21_CAEEL protein_id:AAA27951.1
C15H9.6	7	0.00306381	10	0.00192897	CE08177 WBGene00002007 locus:hsp-3 heat shock protein status:Confirmed UniProt:P27420 protein_id:AAB52671.1
C16A3.9	3	0.0057479	-	-	CE04009 WBGene00004482 locus:rps-13 40S ribosomal protein S13 status:Confirmed UniProt:RS13_CAEEL protein_id:AAB47594.1
C17H12.14	3	0.00384041	-	-	CE19362 WBGene00006917 locus:vha-8 ATPase status:Confirmed UniProt:Q95X44_CAEEL protein_id:AAK67210.1
C18F3.2b	5	0.00108927	10	0.000960129	CE38779 WBGene00004732 locus:sax-7 status:Confirmed UniProt:Q4PIU9_CAEEL protein_id:AAY86218.1
C18F3.2c	5	0.00108682	10	0.000957965	CE38935 WBGene00004732 locus:sax-7 status:Confirmed UniProt:Q53U87_CAEEL protein_id:AAZ32800.1
C23G10.3	9	0.0105417	14	0.00722701	CE01810 WBGene00004472 locus:rps-3 Ribosomal protein S3 status:Confirmed UniProt:RS3_CAEEL protein_id:AAF99870.1
C23G10.4a	2	0.000664319	1	0.000146389	CE40437 WBGene00004459 locus:rpn-2 tRNA processing protein SEN3 status:Partially_confirmed UniProt:Q18115 protein_id:AAM81115.1
C23G10.4b	2	0.000599608	1	0.00013213	CE31311 WBGene00004459 locus:rpn-2 tRNA processing protein SEN3 status:Confirmed UniProt:Q18115 protein_id:AAM81116.1
C25F6.3	2	0.000546385	-	-	CE38489 WBGene00016103 locus:dpyd-1 status:Partially_confirmed UniProt:Q18164 protein_id:AAK39195.2
C25G4.5	110	0.0251973	700	0.0706679	CE08398 WBGene00001085 locus:dpy-26 status:Confirmed UniProt:Q17373_CAEEL protein_id:CAA94575.1
C27A2.2a	7	0.0155783	2	0.00196162	CE04102 WBGene00004434 locus:rpl-22 ribosomal protein L22 status:Confirmed UniProt:RL22_CAEEL protein_id:AAK31460.1
C30G12.6a	2	0.00052602	5	0.000579569	CE29205 WBGene00016277 status:Partially_confirmed UniProt:YQB6_CAEEL protein_id:AAL02454.1
C30G12.6b	2	0.000527458	5	0.000581154	CE29206 WBGene00016277 status:Partially_confirmed UniProt:YQB6_CAEEL protein_id:AAL02455.1
C32E8.2a	4	0.00559055	-	-	CE08526 WBGene00004425 locus:rpl-13 ribosomal protein L13 status:Confirmed UniProt:RL13_CAEEL protein_id:AAB42322.1
C34E10.6	3	0.00161326	9	0.00213299	CE29950 WBGene00000229 locus:atp-2 ATP synthase beta chain status:Confirmed UniProt:P46561 protein_id:AAA19068.2
C36E8.5	3	0.00192874	8	0.00226676	CE00913 WBGene00006537 locus:tbb-2 beta tubulin status:Confirmed UniProt:TBB2_CAEEL protein_id:CAA84648.1
C37A2.7	8	0.0216307	3	0.00357491	CE30433 WBGene00016493 ribosomal protein status:Confirmed UniProt:RLA2_CAEEL protein_id:AAB52450.2
C37E2.1	2	0.00152671	-	-	CE08620 WBGene00007993 isocitrate dehydrogenase status:Confirmed UniProt:Q93353 protein_id:CAB02822.1
C41C4.8	2	0.000714348	-	-	CE05402 WBGene00008053 locus:cdc-48.2 P97 protein status:Confirmed UniProt:TERA2_CAEEL protein_id:CAA88314.1
C42C1.14	2	0.0052602	1	0.00115914	CE26911 WBGene00004448 locus:rpl-34 status:Confirmed UniProt:A3QMC5_CAEEL protein_id:CAM36357.1
C44E4.4	2	0.00146117	-	-	CE08718 WBGene00016653 RNA-binding protein status:Confirmed UniProt:O01806_CAEEL protein_id:AAB54169.1
C47E8.5	7	0.00288487	10	0.00181631	CE05441 WBGene00000915 locus:daf-21 heat shock protein (HSP90) status:Confirmed UniProt:Q18688 protein_id:CAA99793.1
C49H3.11	5	0.00531822	5	0.00234384	CE04237 WBGene00004471 locus:rps-2 status:Confirmed UniProt:RS2_CAEEL protein_id:AAF99899.1
C56C10.8	3	0.00539089	-	-	CE02573 WBGene00002045 locus:icd-1 Transcription factor BTF3 (human) status:Confirmed UniProt:Q18885 protein_id:AAA68776.1
D1007.12	2	0.00363913	-	-	CE09047 WBGene00004436 locus:rpl-24.1 60S ribosomal protein L24 status:Confirmed UniProt:RL24_CAEEL protein_id:AAK18907.1
D2085.1	2	0.000263249	4	0.000232038	CE41886 WBGene00004259 locus:pyr-1 glutamine-dependent carbamoyl-phosphate synthase, aspartate carbamoyltransferase, dihydroorotase status:Partially_confirmed UniProt:Q18990_CAEEL protein_id:CAA91059.2
D2096.8	2	0.00183108	8	0.00322798	CE04306 WBGene00017075 status:Confirmed UniProt:Q19007_CAEEL protein_id:AAA81494.1
E04A4.8	5	0.00803642	4	0.00283345	CE21392 WBGene00004432 locus:rpl-20 ribosomal protein status:Confirmed UniProt:RL18A_CAEEL protein_id:AAB92041.2
F01F1.12a	2	0.00158093	6	0.00209025	CE01225 WBGene00017166 Fructose-biphosphate aldolase status:Confirmed UniProt:P46563 protein_id:AAC46646.1
F01F1.12b	2	0.00223406	5	0.00246149	CE30646 WBGene00017166 status:Confirmed UniProt:Q8MNU1_CAEEL protein_id:AAM22057.1
F01G10.1	2	0.000936281	-	-	CE09163 WBGene00008506 transketolase status:Confirmed UniProt:O17759_CAEEL protein_id:CAB02889.1
F01G4.6a	5	0.00425457	3	0.00112505	CE09162 WBGene00008505 phosphate carrier protein precursor status:Confirmed UniProt:P40614 protein_id:CAA97430.1
F01G4.6b	5	0.00373787	3	0.000988412	CE40325 WBGene00008505 status:Confirmed UniProt:Q0PDK0_CAEEL protein_id:CAL22703.1
F02A9.2	4	0.00635848	-	-	CE00133 WBGene00001385 locus:far-1 O. volvulus 20Kd antigenic peptide status:Confirmed UniProt:P34382 protein_id:CAA79616.1
F02A9.3	3	0.00476886	3	0.00210173	CE00134 WBGene00001386 locus:far-2 status:Confirmed UniProt:P34383 protein_id:CAA79617.1
F02E8.1	3	0.00284568	-	-	CE07016 WBGene00000207 locus:asb-2 ATP synthase B chain status:Confirmed UniProt:Q19126_CAEEL protein_id:AAA96210.1
F09E5.15a	2	0.00296729	-	-	CE32361 WBGene00006434 locus:prdx-2 status:Confirmed UniProt:Q8IG31_CAEEL protein_id:AAN63412.1
F09E5.15b	2	0.00290765	-	-	CE41559 WBGene00006434 locus:prdx-2 status:Confirmed UniProt:A8DYR6_CAEEL protein_id:ABV82431.1
F10B5.1	3	0.00405576	3	0.00178746	CE01543 WBGene00004421 locus:rpl-10 ribosomal protein L10 (QM protein) status:Confirmed UniProt:RL10_CAEEL protein_id:CAA88308.1
F10G7.2	6	0.0018992	3	0.000418507	CE02626 WBGene00006626 locus:tsn-1 human 100 kDa activator protein status:Partially_confirmed UniProt:Q19328_CAEEL protein_id:AAA81130.1
F11C3.3	6	0.000884292	29	0.00188367	CE09349 WBGene00006789 locus:unc-54 myosin heavy chain status:Partially_confirmed UniProt:P02566 protein_id:CAB05505.1
F13B10.2a	7	0.00505032	3	0.000953904	CE05598 WBGene00004414 locus:rpl-3 60S ribosomal protein L3 status:Confirmed UniProt:RL3_CAEEL protein_id:CAA91277.1
F13B10.2c	7	0.00573704	2	0.000722409	CE36996 WBGene00004414 locus:rpl-3 status:Confirmed UniProt:Q6BEU5_CAEEL protein_id:CAH10799.1
F13B10.2d	7	0.00668375	1	0.000420809	CE36997 WBGene00004414 locus:rpl-3 status:Confirmed UniProt:Q6BEU6_CAEEL protein_id:CAH10798.1
F13D12.4a	5	0.00276588	4	0.000975183	CE02183 WBGene00000114 locus:alh-8 methylmalonate-semialdehyde dehydrogenase status:Confirmed UniProt:P52713 protein_id:CAA88946.1
F15E11.1	2	0.00375728	-	-	CE16999 WBGene00017490 status:Predicted UniProt:O44604_CAEEL protein_id:AAB94198.1
F15E11.13	3	0.0057479	-	-	CE25224 WBGene00017499 status:Partially_confirmed UniProt:Q9N565_CAEEL protein_id:AAK71363.1
F15E11.14	2	0.00375728	-	-	CE16999 WBGene00017500 status:Partially_confirmed UniProt:O44604_CAEEL protein_id:AAK71362.1
F17C11.9a	2	0.00145382	2	0.000640729	CE05656 WBGene00008920 elongation factor 1-gamma status:Confirmed UniProt:P54412 protein_id:CAA96631.1
F17C11.9b	2	0.00155127	2	0.000683674	CE32385 WBGene00008920 status:Confirmed UniProt:Q8I4K9_CAEEL protein_id:CAD56569.1
F17C11.9c	2	0.00158527	2	0.000698658	CE39492 WBGene00008920 status:Confirmed UniProt:Q2PJ76_CAEEL protein_id:CAJ55245.1
F20D12.1a	2	0.000561769	-	-	CE04431 WBGene00017641 locus:csr-1 status:Partially_confirmed UniProt:Q19645_CAEEL protein_id:AAA81677.1
F20D12.1b	2	0.000667384	-	-	CE39920 WBGene00017641 locus:csr-1 status:Partially_confirmed UniProt:Q27GU1_CAEEL protein_id:ABD63229.1
F21F8.7	3	0.00223119	-	-	CE09542 WBGene00000219 locus:asp-6 protease status:Confirmed UniProt:O01530 protein_id:AAC47996.1
F25H2.10	9	0.00834551	4	0.00163468	CE09655 WBGene00004408 locus:rpa-0 deoxyribonuclease status:Confirmed UniProt:RLA0_CAEEL protein_id:CAB02098.1
F25H2.11	10	0.015984	-	-	CE09656 WBGene00009122 locus:tct-1 TCTP protein status:Confirmed UniProt:TCTP_CAEEL protein_id:CAB02099.1
F25H5.4	8	0.00271653	6	0.000897924	CE15900 WBGene00001167 locus:eft-2 Elongation factor Tu family (contains ATP\/GTP binding P-loop) status:Confirmed UniProt:P29691 protein_id:CAB02985.1
F26D10.3	23	0.0103971	28	0.00557835	CE09682 WBGene00002005 locus:hsp-1 HSP-1 heat shock 70kd protein A status:Confirmed UniProt:P09446 protein_id:CAB02319.1
F27C1.7a	2	0.00279527	-	-	CE09719 WBGene00000230 locus:atp-3 ATPase status:Confirmed UniProt:P91283_CAEEL protein_id:AAB37654.1
F27C1.7b	2	0.00253782	-	-	CE36139 WBGene00000230 locus:atp-3 status:Confirmed UniProt:Q7JNG1_CAEEL protein_id:AAR25649.1
F28C6.3	7	0.00470971	19	0.00563395	CE03274 WBGene00000773 locus:cpf-1 cleavage stimulation factor like status:Partially_confirmed UniProt:Q19864_CAEEL protein_id:CAA92670.1
F28C6.6	16	0.00629793	16	0.00277562	CE03277 WBGene00006307 locus:suf-1 polyadenylation factor like status:Confirmed UniProt:Q19866_CAEEL protein_id:CAA92672.1
F28C6.7a	5	0.010187	-	-	CE03278 WBGene00004440 locus:rpl-26 ribosomal protein L26 like status:Confirmed UniProt:RL26_CAEEL protein_id:CAA92674.1
F28C6.7b	5	0.0136467	-	-	CE20731 WBGene00004440 locus:rpl-26 KOW motif status:Confirmed UniProt:RL26_CAEEL protein_id:CAA92678.1
F28C6.7c	5	0.0132711	-	-	CE32883 WBGene00004440 locus:rpl-26 status:Partially_confirmed UniProt:RL26_CAEEL protein_id:CAD59149.1
F28H1.2	3	0.0061122	-	-	CE09767 WBGene00000779 locus:cpn-3 calponin status:Confirmed UniProt:O01542_CAEEL protein_id:AAB52338.1
F29D11.2	74	0.0185681	555	0.061375	CE09790 WBGene00009254 status:Partially_confirmed UniProt:Q93598_CAEEL protein_id:CAB01707.1
F31E3.5	7	0.00437403	12	0.00330467	CE01270 WBGene00001168 locus:eft-3 Elongation factor 1-alpha status:Confirmed UniProt:P53013 protein_id:AAA81688.1
F33H1.2	3	0.00254526	-	-	CE01568 WBGene00001686 locus:gpd-4 glyceraldehyde 3-phosphate dehydrogenase 4 status:Confirmed UniProt:P17331 protein_id:CAA88697.1
F35G12.8	88	0.016436	154	0.0126764	CE03287 WBGene00004874 locus:smc-4 chromosome segregation protein status:Partially_confirmed UniProt:SMC4_CAEEL protein_id:CAA86336.1
F37C12.4	7	0.0194729	4	0.00490404	CE30781 WBGene00004450 locus:rpl-36 Ribosomal protein YL39 status:Confirmed UniProt:RL36_CAEEL protein_id:AAC48295.2
F37C12.9	3	0.00571008	3	0.00251655	CE00821 WBGene00004483 locus:rps-14 Ribosomal protein S14 status:Confirmed UniProt:RS14_CAEEL protein_id:AAC48301.1
F39C12.1	5	0.00028336	10	0.000249765	CE10092 WBGene00018193 status:Partially_confirmed UniProt:O61201_CAEEL protein_id:AAB94194.1
F40A3.6	3	0.00336408	11	0.00543627	CE10152 WBGene00018221 status:Partially_confirmed UniProt:O16266_CAEEL protein_id:AAB65325.1
F40F8.10	4	0.00612298	4	0.00269852	CE05849 WBGene00004478 locus:rps-9 ribosomal protein S9 status:Confirmed UniProt:RS9_CAEEL protein_id:CAA93262.1
F42C5.8	5	0.00695459	4	0.00245202	CE04561 WBGene00004477 locus:rps-8 40S ribosomal protein S8 status:Confirmed UniProt:RS8_CAEEL protein_id:AAA81485.1
F46F11.2	5	0.00541781	2	0.000955095	CE10598 WBGene00000473 locus:cey-2 status:Confirmed UniProt:P91306_CAEEL protein_id:AAK21380.1
F46G10.1a	5	0.00812671	4	0.00286528	CE41319 WBGene00009796 status:Confirmed UniProt:Q20476_CAEEL protein_id:CAA90542.3
F46H5.3a	5	0.00365292	-	-	CE37112 WBGene00018519 arginine kinase status:Confirmed UniProt:Q10454 protein_id:AAB37022.2
F46H5.3b	5	0.0040294	-	-	CE33098 WBGene00018519 status:Confirmed UniProt:Q10454 protein_id:AAO21426.1
F52B5.6	4	0.00792633	1	0.000873323	CE05721 WBGene00004439 locus:rpl-25.2 60S ribosomal protein status:Confirmed UniProt:R23A2_CAEEL protein_id:CAA99858.1
F52D10.3a	7	0.00816603	2	0.00102827	CE03389 WBGene00001502 locus:ftt-2 14-3-3 protein status:Confirmed UniProt:Q20655 protein_id:CAA91474.1
F52D10.3b	7	0.0102282	-	-	CE36489 WBGene00001502 locus:ftt-2 status:Confirmed UniProt:Q95ZT1_CAEEL protein_id:CAC42300.2
F53A2.7	2	0.00146858	4	0.00129447	CE10878 WBGene00009952 Thiolases status:Confirmed UniProt:O45552_CAEEL protein_id:CAB04455.2
F53G12.10	5	0.0059285	2	0.00104512	CE11024 WBGene00004418 locus:rpl-7 ribosomal protein status:Confirmed UniProt:RL7_CAEEL protein_id:AAB54165.1
F54C9.5	7	0.00691187	1	0.000435171	CE02255 WBGene00004416 locus:rpl-5 60S ribosomal protein L5 status:Confirmed UniProt:RL5_CAEEL protein_id:CAA90251.1
F54E7.2	3	0.00619952	3	0.00273225	CE26896 WBGene00004481 locus:rps-12 status:Confirmed UniProt:RS12_CAEEL protein_id:AAK20077.1
F54H12.1a	4	0.00148937	-	-	CE25005 WBGene00000041 locus:aco-2 Aconitate hydratase status:Confirmed UniProt:P34455 protein_id:AAA28050.2
F54H12.1b	4	0.00174022	-	-	CE30144 WBGene00000041 locus:aco-2 status:Partially_confirmed UniProt:P34455 protein_id:AAL65788.1
F55D10.2	2	0.0039362	2	0.00173476	CE02777 WBGene00004438 locus:rpl-25.1 Ribosomal protein L23 status:Confirmed UniProt:R23A1_CAEEL protein_id:AAA81728.1
F56A8.6	4	0.00344418	5	0.0018974	CE16126 WBGene00000774 locus:cpf-2 RNA recognition motif. (aka RRM, RBD, or RNP domain) status:Confirmed UniProt:O45577_CAEEL protein_id:CAB05746.1
F56D2.1	4	0.00245699	-	-	CE11226 WBGene00018963 locus:ucr-1 Mitochondrial processing protease enhancing protein status:Confirmed UniProt:YMT1_CAEEL protein_id:AAB52679.1
F56D2.4	2	0.00251575	2	0.00110874	CE01332 WBGene00006731 locus:uev-2 status:Partially_confirmed UniProt:Q20872_CAEEL protein_id:AAB52677.1
F56F3.5	3	0.00337717	2	0.000992258	CE00664 WBGene00004470 locus:rps-1 Ribosomal protein S3a (human) homolog. status:Confirmed UniProt:RS3A_CAEEL protein_id:CAA83605.1
F59A2.1a	2	0.000672816	-	-	CE17939 WBGene00003795 locus:npp-9 Nucleoporin status:Confirmed UniProt:Q21021_CAEEL protein_id:CAA84330.1
F59A2.1b	2	0.00065455	-	-	CE33525 WBGene00003795 locus:npp-9 status:Confirmed UniProt:Q86G90_CAEEL protein_id:CAD82919.1
F59B8.2	2	0.00140442	-	-	CE03436 WBGene00010317 locus:idh-1 isocitrate dehydrogenase status:Confirmed UniProt:Q21032_CAEEL protein_id:CAA92778.1
F59D8.1	23	0.00415106	21	0.00167037	CE20900 WBGene00006927 locus:vit-3 status:Partially_confirmed UniProt:VIT3_CAEEL protein_id:AAK09075.1
F59D8.2	28	0.00505347	21	0.00167037	CE26817 WBGene00006928 locus:vit-4 status:Partially_confirmed UniProt:VIT4_CAEEL protein_id:AAK09074.1
H06O01.1	2	0.0011857	-	-	CE11570 WBGene00003964 locus:pdi-3 protein disulphide isomerase ER-60 precursor like status:Confirmed UniProt:O17908_CAEEL protein_id:CAB07480.1
H28O16.1a	6	0.00322652	5	0.00118499	CE18826 WBGene00010419 ATP synthase alpha and beta subunits, ATP synthase Alpha chain, C terminal status:Confirmed UniProt:Q9XXK1 protein_id:CAA19429.1
H28O16.1c	6	0.00345103	4	0.00101396	CE34195 WBGene00010419 status:Confirmed UniProt:Q9XXK1 protein_id:CAD92384.1
H28O16.1d	6	0.003397	5	0.0012476	CE36263 WBGene00010419 status:Confirmed UniProt:Q9XXK1 protein_id:CAF31480.1
K01G5.4	3	0.0040369	-	-	CE16194 WBGene00004302 locus:ran-1 GTP-binding protein status:Confirmed UniProt:RAN_CAEEL protein_id:CAB07240.1
K01G5.7	4	0.00257738	8	0.00227181	CE16197 WBGene00006536 locus:tbb-1 tubulin beta-chain status:Confirmed UniProt:O17921_CAEEL protein_id:CAB07246.1
K02F2.2	3	0.00198612	2	0.000583548	CE17154 WBGene00019322 S-adenosylhomocysteine hydrolase status:Confirmed UniProt:SAHH_CAEEL protein_id:AAB97565.1
K04D7.1	2	0.00178038	3	0.00117697	CE06090 WBGene00010556 locus:rack-1 guanine nucleotide-binding protein status:Confirmed UniProt:Q21215 protein_id:CAA93514.1
K07A3.1	2	0.00169684	-	-	CE21023 WBGene00001404 locus:fbp-1 fructose-bisphosphatase status:Confirmed UniProt:Q9N2M2_CAEEL protein_id:AAF39910.1
K07H8.6a	40	0.0070136	19	0.00146824	CE28594 WBGene00006930 locus:vit-6 vitellogenin status:Partially_confirmed UniProt:VIT6_CAEEL protein_id:AAC04423.2
K07H8.6c	40	0.00700935	19	0.00146735	CE18026 WBGene00006930 locus:vit-6 status:Partially_confirmed UniProt:VIT6_CAEEL protein_id:AAQ91901.1
K08H10.1	2	0.000789389	-	-	CE18875 WBGene00002263 locus:lea-1 status:Confirmed UniProt:O16527_CAEEL protein_id:CAB05543.1
K09F5.2	20	0.00358058	19	0.00149913	CE04746 WBGene00006925 locus:vit-1 vit-1 status:Partially_confirmed UniProt:VIT1_CAEEL protein_id:AAB52675.1
K10B3.10	3	0.000357616	-	-	CE07373 WBGene00004951 locus:spc-1 spectrin alpha chain status:Partially_confirmed UniProt:Q21408_CAEEL protein_id:AAB53876.1
K10B3.7	5	0.0042421	2	0.000747831	CE07370 WBGene00001685 locus:gpd-3 status:Confirmed UniProt:P17330 protein_id:AAB53869.1
K10B3.8	5	0.0042421	2	0.000747831	CE07371 WBGene00001684 locus:gpd-2 status:Confirmed UniProt:P17329 protein_id:AAB53874.1
M01E11.5	2	0.00218348	3	0.00144345	CE12296 WBGene00000474 locus:cey-3 status:Confirmed UniProt:P91398_CAEEL protein_id:AAB37828.1
M03A8.1	2	0.00132711	-	-	CE04770 WBGene00000991 locus:dhs-28 alcohol dehydrogenase\; non-specific lipid transfer protein status:Confirmed UniProt:Q21481_CAEEL protein_id:AAA83184.1
M03F4.2c	11	0.00879122	15	0.00528336	CE37134 WBGene00000066 locus:act-4 status:Confirmed UniProt:Q6A8K1_CAEEL protein_id:AAT92068.1
M03F4.7a	2	0.00184274	-	-	CE12368 WBGene00019760 locus:calu-1 calcium binding protein status:Confirmed UniProt:Q23017_CAEEL protein_id:AAB04578.1
M106.1	157	0.0365127	460	0.0471482	CE18083 WBGene00003367 locus:mix-1 mitotic chromosome and X-chromosome associated MIX-1 protein status:Confirmed UniProt:Q09591 protein_id:CAA87054.1
M117.2	5	0.00583288	3	0.0015424	CE06200 WBGene00003920 locus:par-5 14-3-3 protein status:Confirmed UniProt:P41932 protein_id:CAA98138.1
R01E6.3a	2	0.00206651	10	0.00455375	CE29433 WBGene00000282 locus:cah-4 carbonic anhydrase status:Confirmed UniProt:Q21614_CAEEL protein_id:CAA92190.2
R01E6.3b	2	0.00246222	10	0.00542575	CE29434 WBGene00000282 locus:cah-4 carbonic anhydrase status:Confirmed UniProt:Q8WQD8_CAEEL protein_id:CAD18873.1
R02D3.1	2	0.00061951	-	-	CE18095 WBGene00019819 dehydrogenase status:Confirmed UniProt:O44503_CAEEL protein_id:AAB94142.1
R03G5.1a	7	0.00437403	12	0.00330467	CE01270 WBGene00001169 locus:eft-4 elongation factor EF-1-alpha status:Confirmed UniProt:P53013 protein_id:AAA96068.1
R03G5.1d	7	0.00472069	10	0.00297215	CE33155 WBGene00001169 locus:eft-4 status:Confirmed UniProt:Q86NF5_CAEEL protein_id:AAO21384.1
R11A5.4a	2	0.000884743	-	-	CE12728 WBGene00011232 phosphoenolpyruvate carboxykinase status:Confirmed UniProt:O02286_CAEEL protein_id:CAB05600.1
R11A5.4c	2	0.000985727	-	-	CE36359 WBGene00011232 status:Confirmed UniProt:Q7JKI3_CAEEL protein_id:CAF31482.1
R11A5.4d	2	0.000936281	-	-	CE36360 WBGene00011232 status:Confirmed UniProt:Q7JKI2_CAEEL protein_id:CAF31483.1
R11D1.8	3	0.00688836	3	0.00303584	CE06313 WBGene00004442 locus:rpl-28 ribsomal protein L28 like status:Confirmed UniProt:RL28_CAEEL protein_id:CAA99898.1
R13A5.8	3	0.00459224	-	-	CE01380 WBGene00004420 locus:rpl-9 Ribosomal protein L9 status:Confirmed UniProt:RL9_CAEEL protein_id:AAK84469.1
R13G10.1	119	0.0234364	697	0.0604977	CE01052 WBGene00001086 locus:dpy-27 chromosome segregation protein (SMC-1) status:Partially_confirmed UniProt:P48996 protein_id:CAA84669.1
R151.3	5	0.00666615	3	0.00176274	CE00744 WBGene00004417 locus:rpl-6 Ribosomal protein ML16 status:Confirmed UniProt:RL6_CAEEL protein_id:AAK29850.1
T01C3.6	2	0.00401821	2	0.0017709	CE12918 WBGene00004485 locus:rps-16 40S ribosomal protein S16 status:Confirmed UniProt:RS16_CAEEL protein_id:CAB01658.1
T03E6.7	5	0.00429245	-	-	CE16333 WBGene00000776 locus:cpl-1 cathepsin-like protease status:Confirmed UniProt:O45734_CAEEL protein_id:CAB07275.1
T03F1.3	2	0.00138758	-	-	CE13100 WBGene00020185 locus:pgk-1 phosphoglycerate kinase status:Confirmed UniProt:PGK_CAEEL protein_id:AAB42230.1
T05F1.3	5	0.00990791	-	-	CE13265 WBGene00004488 locus:rps-19 Ribosomal protein S19e status:Confirmed UniProt:RS19_CAEEL protein_id:CAB04689.1
T05G5.6	5	0.00502276	2	0.000885452	CE00318 WBGene00001155 locus:ech-6 Enoyl-CoA hydratase status:Confirmed UniProt:P34559 protein_id:CAA81594.1
T05H4.12	2	0.00448544	-	-	CE13291 WBGene00020275 locus:atp-4 status:Confirmed UniProt:O16517_CAEEL protein_id:AAB66018.1
T08B2.7a	5	0.00185218	1	0.000163259	CE13431 WBGene00020347 3-hydroxyacyl-CoA dehydrogenase status:Confirmed UniProt:Q9GYT0_CAEEL protein_id:AAK21462.1
T08B2.7b	5	0.00191597	1	0.000168881	CE26950 WBGene00020347 3-hydroxyacyl-CoA dehydrogenase status:Confirmed UniProt:Q9BIC3_CAEEL protein_id:AAK21464.1
T09F3.3	3	0.00254526	-	-	CE02343 WBGene00001683 locus:gpd-1 glyceraldehyde 3-phosphate dehydrogenase 1 status:Confirmed UniProt:P04970 protein_id:CAA88870.1
T14F9.1	2	0.00123111	-	-	CE07497 WBGene00020507 locus:vha-15 ATPase subunit status:Confirmed UniProt:VATH2_CAEEL protein_id:AAA91266.1
T20G5.1	2	0.000344213	12	0.000910209	CE00480 WBGene00011867 locus:chc-1 Clathrin heavy chain status:Partially_confirmed UniProt:P34574 protein_id:CAA83003.1
T20G5.2	2	0.00123637	-	-	CE00513 WBGene00000833 locus:cts-1 Citrate synthase status:Confirmed UniProt:P34575 protein_id:CAA83004.1
T21B10.2a	4	0.00266646	11	0.0032317	CE03684 WBGene00011884 locus:enol-1 enolase status:Confirmed UniProt:Q27527 protein_id:CAA92692.1
T21B10.2c	4	0.0024887	11	0.00301625	CE36954 WBGene00011884 locus:enol-1 status:Confirmed UniProt:Q27527 protein_id:CAH10783.1
T22B11.5	3	0.000843472	7	0.000867382	CE28486 WBGene00020679 2-oxoglutarate dehydrogenase status:Confirmed UniProt:ODO1_CAEEL protein_id:AAB94185.2
T22E5.5	2	0.0014287	-	-	CE04994 WBGene00003495 locus:mup-2 troponin T-like protein status:Confirmed UniProt:TNNT_CAEEL protein_id:AAA83615.1
T24B8.1	2	0.00431807	-	-	CE03709 WBGene00004446 locus:rpl-32 60S ribosomal protein L32 status:Confirmed UniProt:Q22716_CAEEL protein_id:CAA92757.1
T25C8.2	2	0.00154299	6	0.00204008	CE16463 WBGene00000067 locus:act-5 Actins status:Confirmed UniProt:O45815_CAEEL protein_id:CAB05817.1
T27E9.1a	7	0.00675059	17	0.00722529	CE14263 WBGene00006439 locus:ant-1.1 ADP\/ATP carrier protein status:Confirmed UniProt:O45865_CAEEL protein_id:CAB04874.1
T27E9.7	4	0.00186052	6	0.00122995	CE18971 WBGene00012097 locus:abcf-2 ABC transporters (2 domains) status:Confirmed UniProt:Q9XTD9_CAEEL protein_id:CAB04880.1
VC5.3a	4	0.000803642	-	-	CE21224 WBGene00003786 locus:npa-1 status:Confirmed UniProt:Q9TYU6_CAEEL protein_id:AAC78208.1
W02D3.5	2	0.00428609	-	-	CE14426 WBGene00002258 locus:lbp-6 fatty acid-binding protein status:Confirmed UniProt:O01812 protein_id:AAK21484.1
W02F12.5	14	0.00874806	42	0.0115663	CE31083 WBGene00020950 dihydrolipoamide succinyltransferase status:Confirmed UniProt:O45148_CAEEL protein_id:AAC04462.2
W05G11.6a	2	0.00088882	-	-	CE19610 WBGene00021043 phosphoenolpyruvate carboxykinase status:Confirmed UniProt:O44906_CAEEL protein_id:AAC71149.1
W05G11.6b	2	0.00106954	-	-	CE14634 WBGene00021043 status:Confirmed UniProt:Q8ITY2_CAEEL protein_id:AAN65286.1
W06H8.8d	2	5.47005e-05	-	-	CE36724 WBGene00006436 locus:ttn-1 status:Partially_confirmed UniProt:A7DT28_CAEEL protein_id:ABS83858.1
W06H8.8e	2	3.12195e-05	-	-	CE36725 WBGene00006436 locus:ttn-1 status:Partially_confirmed UniProt:A7DT28_CAEEL protein_id:ABS83859.1
W06H8.8f	2	3.12448e-05	-	-	CE36726 WBGene00006436 locus:ttn-1 status:Partially_confirmed UniProt:A7DT28_CAEEL protein_id:ABS83860.1
W06H8.8g	2	3.11724e-05	-	-	CE36727 WBGene00006436 locus:ttn-1 status:Partially_confirmed UniProt:A7DT28_CAEEL protein_id:ABS83861.1
Y105E8B.1a	2	0.0020374	-	-	CE28782 WBGene00002978 locus:lev-11 status:Confirmed UniProt:TPM1_CAEEL protein_id:CAC70114.1
Y105E8B.1b	2	0.00299804	-	-	CE36223 WBGene00002978 locus:lev-11 status:Partially_confirmed UniProt:TPM1_CAEEL protein_id:CAC70113.2
Y105E8B.1c	2	0.00226024	-	-	CE29059 WBGene00002978 locus:lev-11 status:Partially_confirmed UniProt:TPM3_CAEEL protein_id:CAC70115.1
Y105E8B.1d	2	0.0020374	-	-	CE29060 WBGene00002978 locus:lev-11 status:Partially_confirmed UniProt:TPM1_CAEEL protein_id:CAC70112.1
Y105E8B.1e	2	0.00226024	-	-	CE31733 WBGene00002978 locus:lev-11 status:Partially_confirmed UniProt:TPM3_CAEEL protein_id:CAD45604.1
Y106G6H.2a	4	0.0017914	2	0.000394753	CE20412 WBGene00003902 locus:pab-1 RNA recognition motif. (aka RRM, RBD, or RNP domain) \; Poly-adenylate binding protein, unique domain. status:Confirmed UniProt:Q9U302_CAEEL protein_id:CAA21572.1
Y106G6H.2b	4	0.00198498	-	-	CE36227 WBGene00003902 locus:pab-1 status:Partially_confirmed UniProt:Q7K798_CAEEL protein_id:CAE54916.1
Y106G6H.2c	4	0.00197482	2	0.000435171	CE36228 WBGene00003902 locus:pab-1 status:Confirmed UniProt:Q7K797_CAEEL protein_id:CAE54917.1
Y18D10A.19	2	0.00535761	-	-	CE21417 WBGene00001427 locus:fkb-2 FKBP-type peptidyl-prolyl cis-trans isomerases status:Confirmed UniProt:Q9U2Q8_CAEEL protein_id:CAA22330.1
Y19D10B.7	3	0.0057479	-	-	CE25224 WBGene00021236 status:Partially_confirmed UniProt:Q9N565_CAEEL protein_id:AAF59424.1
Y22D7AL.10	3	0.00803642	-	-	CE27242 WBGene00021248 status:Confirmed UniProt:Q965Q1_CAEEL protein_id:AAK84584.1
Y22D7AL.5a	5	0.00254675	6	0.00134689	CE27244 WBGene00002025 locus:hsp-60 status:Confirmed
Y24D9A.4a	3	0.00327522	1	0.000481151	CE27398 WBGene00004419 locus:rpl-7A status:Confirmed UniProt:RL7A_CAEEL protein_id:AAK84600.1
Y24D9A.4c	3	0.00354258	1	0.000520429	CE30401 WBGene00004419 locus:rpl-7A status:Confirmed UniProt:RL7A_CAEEL protein_id:AAM15612.1
Y38H6C.1	6	0.0192874	1	0.00141672	CE19095 WBGene00012615 locus:dct-16 status:Confirmed UniProt:Q9XX57_CAEEL protein_id:CAA20981.1
Y39A1B.3	97	0.0187213	621	0.0528223	CE31734 WBGene00001087 locus:dpy-28 status:Confirmed UniProt:Q9U2M1_CAEEL protein_id:CAA16340.3
Y39E4A.3a	4	0.00268502	1	0.000295836	CE33866 WBGene00012713 Transketolase status:Confirmed UniProt:O45924_CAEEL protein_id:CAA16329.2
Y39E4A.3b	4	0.00267881	1	0.000295151	CE38987 WBGene00012713 status:Confirmed UniProt:Q4A1S8_CAEEL protein_id:CAJ21557.1
Y43B11AR.4	5	0.00558515	2	0.000984596	CE24278 WBGene00004473 locus:rps-4 status:Confirmed UniProt:RS4_CAEEL protein_id:AAF60569.1
Y45F10D.12	4	0.00615555	2	0.00135644	CE16650 WBGene00004430 locus:rpl-18 Eukaryotic ribosomal protein L18 status:Confirmed UniProt:RL18_CAEEL protein_id:CAA16387.1
Y49A3A.2	3	0.00143223	3	0.000631214	CE22210 WBGene00013025 locus:vha-13 ATP synthase alpha and beta subunits \; ATP synthase ab C terminal status:Confirmed UniProt:VATA_CAEEL protein_id:CAA22076.1
Y59A8A.3	2	0.00085595	-	-	CE26201 WBGene00013340 status:Confirmed UniProt:Q9GRZ9_CAEEL protein_id:CAC14400.1
Y62E10A.1	7	0.0184107	1	0.00115914	CE22694 WBGene00004410 locus:rla-2 status:Confirmed UniProt:Q9U1X9_CAEEL protein_id:CAB60595.1
Y65B4BR.5a	5	0.00741823	3	0.00196162	CE22740 WBGene00022042 status:Confirmed UniProt:Q86S66 protein_id:AAF60854.1
Y71A12B.1	6	0.00705636	3	0.00155494	CE24592 WBGene00004475 locus:rps-6 40S ribosomal protein S6 status:Confirmed UniProt:RS6_CAEEL protein_id:CAB81996.1
Y71F9AL.13a	2	0.00267881	5	0.00295151	CE25552 WBGene00004412 locus:rpl-1 status:Confirmed UniProt:RL10A_CAEEL protein_id:AAF36008.1
Y71F9AL.13b	2	0.00373304	2	0.00164523	CE28379 WBGene00004412 locus:rpl-1 status:Confirmed UniProt:Q95Y46_CAEEL protein_id:AAK66025.1
Y71F9AL.9	2	0.00184274	-	-	CE22858 WBGene00022114 status:Confirmed UniProt:Q9N4I3_CAEEL protein_id:AAF35998.1
Y71H2AM.23	2	0.00116658	-	-	CE27322 WBGene00007000 locus:tufm-1 status:Confirmed UniProt:Q19072_CAEEL protein_id:AAK29979.1
Y75B12B.2	2	0.00338375	-	-	CE20371 WBGene00000883 locus:cyn-7 Peptidyl-prolyl cis-trans isomerases status:Confirmed UniProt:P52015 protein_id:CAA21760.1
Y80D3A.1	2	0.00138758	-	-	CE35140 WBGene00006945 locus:wrs-1 tryptophanyl-tRNA synthetase status:Confirmed UniProt:Q9U1R2_CAEEL protein_id:CAE17953.1
ZK455.1	3	0.000978504	-	-	CE03812 WBGene00000040 locus:aco-1 iron-responsive element-binding like protein status:Confirmed UniProt:Q23500 protein_id:CAA91491.1
ZK652.4	7	0.0164649	-	-	CE00450 WBGene00004449 locus:rpl-35 60S ribosomal protein L35 status:Confirmed UniProt:RL35_CAEEL protein_id:AAA28216.1
ZK669.4	18	0.0116241	75	0.0213457	CE01115 WBGene00014054 lipoamide acyltransferase status:Confirmed UniProt:Q23571_CAEEL protein_id:CAA85465.1
ZK829.4	5	0.0026988	2	0.000475765	CE06652 WBGene00014095 glutamate dehydrogenase status:Confirmed UniProt:Q23621_CAEEL protein_id:CAA98074.1
B0001.7	-	-	1	0.000174426	CE05145 WBGene00007092 status:Partially_confirmed UniProt:Q17416 protein_id:CAA93456.1
B0035.7	-	-	1	0.00100398	CE04501 WBGene00001921 locus:his-47 histone H2A status:Confirmed UniProt:P09588 protein_id:CAA97414.1
B0035.8	-	-	1	0.00103663	CE05165 WBGene00001922 locus:his-48 histone H2B status:Confirmed UniProt:Q27876 protein_id:CAA97413.1
B0035.9	-	-	5	0.00618957	CE03252 WBGene00001920 locus:his-46 histone H4 status:Predicted UniProt:P62784 protein_id:CAA97407.1
B0205.7	-	-	4	0.00141672	CE17321 WBGene00002191 locus:kin-3 casein kinase status:Confirmed UniProt:P18334 protein_id:AAC16993.1
B0272.1	-	-	1	0.000287174	CE00850 WBGene00006538 locus:tbb-4 tubulin beta chain status:Partially_confirmed UniProt:P41937 protein_id:CAA86310.1
B0336.2	-	-	1	0.000704448	CE00696 WBGene00000182 locus:arf-1.2 ARF status:Confirmed UniProt:Q10943 protein_id:AAK18851.1
B0350.2a	-	-	8	0.000500265	CE06702 WBGene00006780 locus:unc-44 status:Partially_confirmed UniProt:Q17489 protein_id:AAA93443.1
B0350.2c	-	-	4	0.000273177	CE06704 WBGene00006780 locus:unc-44 AO66 ankyrin status:Partially_confirmed UniProt:Q17486 protein_id:AAA93444.1
B0350.2e	-	-	4	0.000277035	CE31147 WBGene00006780 locus:unc-44 status:Partially_confirmed UniProt:Q8MQG0 protein_id:AAM75382.1
B0350.2f	-	-	4	7.29226e-05	CE31847 WBGene00006780 locus:unc-44 AO13 ankyrin status:Partially_confirmed UniProt:Q17490 protein_id:AAA93447.2
B0350.2g	-	-	3	0.000380991	CE35821 WBGene00006780 locus:unc-44 status:Partially_confirmed UniProt:Q7JNZ0 protein_id:AAQ91911.1
C01G8.5a	-	-	1	0.000226474	CE07805 WBGene00001333 locus:erm-1 membrane protein status:Confirmed UniProt:P91015 protein_id:AAB37643.1
C01G8.5b	-	-	1	0.000226073	CE07806 WBGene00001333 locus:erm-1 membrane protein status:Confirmed UniProt:P91016 protein_id:AAB37642.1
C02E11.1a	-	-	2	0.000227485	CE28528 WBGene00015344 locus:nra-4 status:Confirmed UniProt:Q9UAN9 protein_id:AAC69200.2
C02E11.1b	-	-	2	0.000227079	CE32040 WBGene00015344 locus:nra-4 status:Confirmed UniProt:Q8ITW0 protein_id:AAN60536.1
C07A9.7a	-	-	10	0.00274205	CE00498 WBGene00007403 locus:set-3 status:Confirmed UniProt:P34318 protein_id:CAA82336.1
C07A9.7b	-	-	8	0.00223204	CE31769 WBGene00007403 locus:set-3 status:Confirmed UniProt:P34318 protein_id:CAD45581.1
C08B11.3	-	-	1	0.000102496	CE01473 WBGene00007433 Zinc finger, C2H2 type status:Partially_confirmed UniProt:Q09441 protein_id:CAA86663.1
C09D1.1a	-	-	2	3.84515e-05	CE30426 WBGene00006820 locus:unc-89 immunoglobin-like protein status:Partially_confirmed UniProt:O01761 protein_id:AAB54132.2
C09D1.1b	-	-	2	3.15568e-05	CE34251 WBGene00006820 locus:unc-89 status:Partially_confirmed UniProt:O01761 protein_id:AAP68958.1
C09D1.1e	-	-	2	4.25585e-05	CE37702 WBGene00006820 locus:unc-89 status:Partially_confirmed UniProt:O01761 protein_id:AAV34799.1
C09D1.1f	-	-	2	3.4271e-05	CE37703 WBGene00006820 locus:unc-89 status:Partially_confirmed UniProt:O01761 protein_id:AAV34800.1
C09D1.1g	-	-	2	3.5806e-05	CE37704 WBGene00006820 locus:unc-89 status:Partially_confirmed UniProt:O01761 protein_id:AAV34801.1
C12C8.1	-	-	7	0.00138808	CE08110 WBGene00002026 locus:hsp-70 heat shock protein 70 status:Partially_confirmed UniProt:O45246 protein_id:CAB03871.1
C12D8.11	-	-	1	0.000198297	CE15613 WBGene00004405 locus:rop-1 ROP-1 ribonucleoprotein RO autoantigen status:Confirmed UniProt:Q27274 protein_id:CAA98241.1
C13B9.3	-	-	2	0.000495166	CE01778 WBGene00015734 status:Confirmed UniProt:Q09236 protein_id:AAN73882.1
C13G3.3a	-	-	3	0.000686742	CE05279 WBGene00007554 locus:pptr-2 proteion phosphatase status:Confirmed UniProt:Q17948 protein_id:CAA98422.1
C13G3.3b	-	-	3	0.000681846	CE20505 WBGene00007554 locus:pptr-2 status:Confirmed UniProt:Q9U3Q1 protein_id:CAA98423.1
C13G3.3c	-	-	3	0.000630174	CE41982 WBGene00007554 locus:pptr-2 status:Confirmed UniProt:A9UJN4 protein_id:CAP59521.1
C16H3.2	-	-	1	0.000910751	CE08236 WBGene00002272 locus:lec-9 sugar-binding protein status:Confirmed UniProt:Q94169 protein_id:AAB07585.1
C18A11.7a	-	-	4	0.000796907	CE27706 WBGene00001000 locus:dim-1 status:Confirmed UniProt:Q18066 protein_id:AAC69011.2
C18A11.7b	-	-	4	0.00157414	CE04038 WBGene00001000 locus:dim-1 status:Confirmed UniProt:Q18066 protein_id:AAP31442.1
C18F3.2a	-	-	10	0.00111456	CE37202 WBGene00004732 locus:sax-7 neural adhesion protein status:Confirmed UniProt:Q18100 protein_id:AAA93439.3
C18F3.2d	-	-	10	0.00111164	CE38936 WBGene00004732 locus:sax-7 status:Confirmed UniProt:Q53U86 protein_id:AAZ32801.1
C27A2.2b	-	-	1	0.00240576	CE29188 WBGene00004434 locus:rpl-22 status:Confirmed UniProt:P52819 protein_id:AAL02443.1
C27D11.1	-	-	1	0.000118499	CE00543 WBGene00001209 locus:egl-45 status:Confirmed UniProt:P34339 protein_id:AAA27955.1
C30H6.7a	-	-	2	0.000756707	CE15651 WBGene00007824 2-oxo acid dehydrogenases acyltransferase (catalytic domain) status:Confirmed UniProt:O45279 protein_id:CAB02813.1
C36B1.8a	-	-	2	0.000243098	CE34472 WBGene00007975 status:Partially_confirmed UniProt:Q93342 protein_id:CAB02273.3
C36B1.8b	-	-	2	0.000242405	CE34473 WBGene00007975 status:Partially_confirmed UniProt:Q8I4M5 protein_id:CAD56562.2
C36B1.8c	-	-	2	0.000252986	CE43936 WBGene00007975 status:Confirmed UniProt:C6KRM2 protein_id:CAZ65476.1
C36E6.3	-	-	1	0.00075003	CE34269 WBGene00003369 locus:mlc-1 status:Confirmed UniProt:P19625 protein_id:AAK09070.2
C36E6.5	-	-	2	0.00150006	CE20542 WBGene00003370 locus:mlc-2 status:Confirmed UniProt:P19626 protein_id:AAK09069.1
C42D8.2a	-	-	24	0.00189716	CE06950 WBGene00006926 locus:vit-2 vitellogenin status:Confirmed UniProt:P05690 protein_id:AAA98720.1
C42D8.2b	-	-	24	0.00196414	CE41109 WBGene00006926 locus:vit-2 status:Confirmed UniProt:A7LPD7 protein_id:ABS19472.1
C44B11.3	-	-	3	0.000850034	CE24843 WBGene00003175 locus:mec-12 alpha tubulin status:Confirmed UniProt:P91910 protein_id:AAB54263.2
C44B7.10	-	-	4	0.00108285	CE32326 WBGene00016630 status:Confirmed UniProt:Q18599 protein_id:AAN63431.1
C44E4.6	-	-	2	0.00296524	CE08720 WBGene00016655 locus:acbp-1 acyl-CoA-binding protein status:Confirmed UniProt:O01805 protein_id:AAB54171.1
C47B2.3	-	-	8	0.00227688	CE17563 WBGene00006529 locus:tba-2 Tubulin status:Confirmed UniProt:P34690 protein_id:CAB16856.1
C50F4.13	-	-	1	0.00100398	CE05477 WBGene00001909 locus:his-35 histone H2A status:Confirmed UniProt:Q27485 protein_id:CAA94747.1
C50F4.5	-	-	1	0.00103663	CE05470 WBGene00001915 locus:his-41 histone H2B status:Confirmed UniProt:Q27484 protein_id:CAA94740.1
C50F4.7	-	-	5	0.00618957	CE03252 WBGene00001911 locus:his-37 histone H4 status:Confirmed UniProt:P62784 protein_id:CAA94742.1
C53H9.1	-	-	1	0.000937538	CE19381 WBGene00004441 locus:rpl-27 60S ribosomal protein L27 status:Confirmed UniProt:P91914 protein_id:AAK68266.1
C54C6.2	-	-	2	0.000574347	CE33770 WBGene00000248 locus:ben-1 tubulin status:Partially_confirmed UniProt:Q18817 protein_id:CAB00853.4
C54G4.9	-	-	10	0.00274796	CE05515 WBGene00008318 status:Confirmed UniProt:Q18854 protein_id:CAA99821.1
D1007.6	-	-	1	0.000855739	CE09041 WBGene00004479 locus:rps-10 40S ribosomal protein S10 status:Confirmed UniProt:O01869 protein_id:AAK18912.1
F07B7.10	-	-	1	0.00100398	CE04501 WBGene00001925 locus:his-51 status:Predicted UniProt:P09588 protein_id:AAK84506.1
F07B7.11	-	-	1	0.000904292	CE26800 WBGene00001928 locus:his-54 status:Predicted UniProt:Q27894 protein_id:AAK84513.1
F07B7.3	-	-	1	0.00100398	CE04501 WBGene00001927 locus:his-53 status:Predicted UniProt:P09588 protein_id:AAK84512.1
F07B7.4	-	-	1	0.000904292	CE26800 WBGene00001926 locus:his-52 status:Predicted UniProt:Q27894 protein_id:AAK84507.1
F07B7.9	-	-	5	0.00618957	CE03252 WBGene00001924 locus:his-50 status:Predicted UniProt:P62784 protein_id:AAK84518.1
F07D10.1	-	-	3	0.00195161	CE07033 WBGene00004423 locus:rpl-11.2 ribosomal protein status:Confirmed UniProt:Q19162 protein_id:AAA83599.1
F08B6.4a	-	-	6	0.00135404	CE20658 WBGene00006819 locus:unc-87 calponin status:Confirmed UniProt:P37806 protein_id:AAC78234.1
F08B6.4b	-	-	7	0.00238646	CE27922 WBGene00006819 locus:unc-87 status:Confirmed UniProt:P37806 protein_id:AAK68303.1
F08B6.4c	-	-	6	0.00140631	CE36924 WBGene00006819 locus:unc-87 status:Confirmed UniProt:P37806 protein_id:AAT68897.1
F08G2.1	-	-	1	0.00104512	CE07075 WBGene00001918 locus:his-44 Core histones H2A, H2B, H3 and H4 status:Predicted UniProt:P04255 protein_id:CAB04061.1
F08G2.2	-	-	1	0.00100398	CE04501 WBGene00001917 locus:his-43 Core histones H2A, H2B, H3 and H4 status:Predicted UniProt:P09588 protein_id:CAB04056.1
F09F7.2a	-	-	2	0.00166673	CE01236 WBGene00003371 locus:mlc-3 status:Confirmed UniProt:P53014 protein_id:AAA50701.1
F09F7.2b	-	-	1	0.00141672	CE30652 WBGene00003371 locus:mlc-3 status:Confirmed UniProt:Q8MYQ7 protein_id:AAM22061.1
F10E9.8	-	-	1	0.000157803	CE29756 WBGene00004726 locus:sas-4 status:Confirmed UniProt:P34402 protein_id:AAK93847.2
F13D12.4b	-	-	1	0.00112836	CE36262 WBGene00000114 locus:alh-8 status:Confirmed UniProt:Q7JMI1 protein_id:CAF31502.1
F16D3.1	-	-	1	0.000285246	CE09434 WBGene00006531 locus:tba-5 tubulin status:Partially_confirmed UniProt:Q19490 protein_id:CAB01495.1
F17E9.12	-	-	5	0.00618957	CE03252 WBGene00001905 locus:his-31 status:Partially_confirmed UniProt:P62784 protein_id:AAC05101.1
F17E9.13	-	-	1	0.00100398	CE04501 WBGene00001907 locus:his-33 status:Predicted UniProt:P09588 protein_id:AAC05100.1
F17E9.9	-	-	1	0.00104512	CE07075 WBGene00001908 locus:his-34 histone 2B status:Predicted UniProt:P04255 protein_id:AAC05103.1
F18C12.3	-	-	3	0.000701863	CE15869 WBGene00008934 status:Confirmed UniProt:O17584 protein_id:CAB03870.1
F18H3.3a	-	-	1	0.000184256	CE02193 WBGene00003903 locus:pab-2 poly-adenylate binding protein status:Confirmed UniProt:Q19579 protein_id:CAA90444.1
F18H3.3b	-	-	1	0.000225274	CE03230 WBGene00003903 locus:pab-2 RNA recognition motif. (aka RRM, RBD, or RNP domain) (4 domains) status:Partially_confirmed UniProt:Q19581 protein_id:CAA90446.1
F20H11.3	-	-	1	0.000373915	CE09512 WBGene00003162 locus:mdh-1 malate dehydrogenase status:Confirmed UniProt:O02640 protein_id:AAB53985.1
F22B3.1	-	-	5	0.00618957	CE03252 WBGene00001938 locus:his-64 histone H4 status:Confirmed UniProt:P62784 protein_id:CAA92734.1
F22D3.2a	-	-	2	0.000352711	CE44003 WBGene00017699 status:Partially_confirmed UniProt:C8JQP8 protein_id:ACV31106.1
F22D3.2b	-	-	2	0.000399703	CE43954 WBGene00017699 status:Partially_confirmed UniProt:C8JQP9 protein_id:ACV31107.1
F22D3.2c	-	-	2	0.000855739	CE37762 WBGene00017699 status:Confirmed UniProt:Q5DX40 protein_id:AAV58873.1
F23B12.5	-	-	2	0.000502979	CE09597 WBGene00009082 dihyrolipoamide acetyltransferase component (pyruvate dehydrogenase complex) status:Confirmed UniProt:Q19749 protein_id:CAB01163.1
F23F1.8a	-	-	2	0.000628104	CE29280 WBGene00004504 locus:rpt-4 status:Confirmed UniProt:O17071 protein_id:AAB70326.2
F23F1.8b	-	-	2	0.000640729	CE09608 WBGene00004504 locus:rpt-4 status:Confirmed UniProt:O17071 protein_id:AAV58871.1
F23F12.6	-	-	1	0.000307983	CE01253 WBGene00004503 locus:rpt-3 status:Confirmed UniProt:P46502 protein_id:AAA20608.1
F25B5.4a	-	-	1	0.000152154	CE01921 WBGene00006727 locus:ubq-1 status:Confirmed UniProt:P14792 protein_id:AAC46525.1
F25B5.4c	-	-	1	0.000236998	CE31915 WBGene00006727 locus:ubq-1 status:Confirmed UniProt:Q8MYQ4 protein_id:AAM22069.2
F26B1.3	-	-	1	0.000240123	CE09675 WBGene00002073 locus:ima-2 importin alpha, nuclear transport factor status:Confirmed UniProt:P91276 protein_id:AAB37790.1
F26E4.8	-	-	7	0.00198783	CE09692 WBGene00006528 locus:tba-1 TBA-2 tubulin alpha-2 chain status:Confirmed UniProt:O18688 protein_id:CAB03001.1
F26F4.10a	-	-	2	0.000357658	CE29495 WBGene00004679 locus:rrt-1 arginyl tRNA synthetase status:Confirmed UniProt:Q19825 protein_id:AAA91224.2
F26F4.10b	-	-	2	0.000368512	CE37225 WBGene00004679 locus:rrt-1 status:Partially_confirmed UniProt:Q65ZK0 protein_id:AAU05575.1
F26G5.9	-	-	1	0.000135069	CE09704 WBGene00006523 locus:tam-1 status:Confirmed UniProt:O16936 protein_id:AAC48041.1
F27D4.5	-	-	3	0.00104512	CE05736 WBGene00006518 locus:tag-173 2-oxoisovalerate dehydrogenase status:Confirmed UniProt:Q93619 protein_id:CAB01970.1
F28B3.7a	-	-	1	0.000101034	CE42002 WBGene00001860 locus:him-1 status:Confirmed UniProt:O01789 protein_id:AAK21378.3
F31D4.3	-	-	2	0.000591671	CE15929 WBGene00001431 locus:fkb-6 FKBP-type peptidyl-prolyl cis-trans isomerases status:Confirmed UniProt:O45418 protein_id:CAB07371.1
F32H2.5	-	-	1	4.87965e-05	CE42777 WBGene00009342 locus:fasn-1 fatty acid synthase status:Partially_confirmed UniProt:P91871 protein_id:CAB04244.2
F32H2.9	-	-	1	0.000274796	CE34484 WBGene00006532 locus:tba-6 tubulin alpha chain status:Confirmed UniProt:P91873 protein_id:CAB04246.2
F35H10.1	-	-	1	0.00100398	CE04501 WBGene00001904 locus:his-30 histone H2A status:Predicted UniProt:P09588 protein_id:AAA81686.1
F35H10.11	-	-	1	0.00104512	CE07075 WBGene00001903 locus:his-29 histone H2B status:Predicted UniProt:P04255 protein_id:AAK84525.1
F36A2.6	-	-	4	0.00337762	CE09945 WBGene00004484 locus:rps-15 40S ribosomal protein S15 status:Confirmed UniProt:Q9XVP0 protein_id:CAB03065.1
F38H4.9	-	-	3	0.00120288	CE10074 WBGene00002363 locus:let-92 serine\/threonine protein phosphatase status:Confirmed UniProt:Q27498 protein_id:CAB01174.1
F40F4.5	-	-	1	0.000279617	CE30131 WBGene00006535 locus:tba-9 tubulin beta chain status:Partially_confirmed UniProt:Q20221 protein_id:AAA81432.2
F41C3.5	-	-	1	0.000271866	CE02733 WBGene00018271 Serine carboxypeptidase status:Confirmed UniProt:P52717 protein_id:AAC46812.1
F41G3.3	-	-	1	0.000220979	CE01287 WBGene00018300 calcium channel protein alpha-1 chain isoform (PIR:A41098) (weak) status:Partially_confirmed UniProt:Q20292 protein_id:AAA81110.1
F43D9.4	-	-	8	0.00641535	CE00994 WBGene00004798 locus:sip-1 Heat shock hsp20 proteins status:Confirmed UniProt:Q20363 protein_id:CAA84703.1
F43E2.8	-	-	4	0.000776287	CE07244 WBGene00002008 locus:hsp-4 heat shock protein status:Partially_confirmed UniProt:P20163 protein_id:AAC71123.1
F43G9.1	-	-	2	0.000712319	CE34018 WBGene00009664 isocitrate dehydrogenase status:Confirmed UniProt:Q93714 protein_id:CAB02111.2
F44E5.4	-	-	7	0.00138378	CE18679 WBGene00009691 Heat shock hsp70 proteins status:Partially_confirmed UniProt:Q9XTL8 protein_id:CAB05507.1
F44E5.5	-	-	7	0.00138378	CE18679 WBGene00009692 Heat shock hsp70 proteins status:Partially_confirmed UniProt:Q9XTL8 protein_id:CAB05508.1
F44F4.11	-	-	6	0.00170766	CE18680 WBGene00006530 locus:tba-4 tubulin alpha-2 chain status:Partially_confirmed UniProt:Q20409 protein_id:CAA85463.1
F45F2.12	-	-	1	0.00103663	CE10538 WBGene00001882 locus:his-8 histone H2B status:Predicted UniProt:Q27894 protein_id:AAC48023.1
F45F2.3	-	-	5	0.00618957	CE03252 WBGene00001879 locus:his-5 histone H4 status:Confirmed UniProt:P62784 protein_id:AAC48026.1
F45F2.4	-	-	1	0.00100398	CE04501 WBGene00001881 locus:his-7 histone H2A status:Predicted UniProt:P09588 protein_id:AAC48024.1
F46F2.2a	-	-	1	0.00026619	CE38356 WBGene00002203 locus:kin-20 casein kinase I (epsilon\/delta) status:Partially_confirmed UniProt:Q20471 protein_id:CAA93775.3
F46F2.2b	-	-	1	0.000351254	CE39502 WBGene00002203 locus:kin-20 casein kinase I (epsilon\/delta) status:Partially_confirmed UniProt:Q20471 protein_id:CAJ55248.1
F46F2.2c	-	-	1	0.00025655	CE38358 WBGene00002203 locus:kin-20 casein kinase I (epsilon\/delta) status:Confirmed UniProt:Q20471 protein_id:CAH60762.2
F46F2.2d	-	-	1	0.000265636	CE38359 WBGene00002203 locus:kin-20 casein kinase I (epsilon\/delta) status:Partially_confirmed UniProt:Q20471 protein_id:CAI79241.1
F46G10.7a	-	-	2	0.000888538	CE02243 WBGene00004801 locus:sir-2.2 SIR status:Confirmed UniProt:Q20480 protein_id:CAA90546.1
F46G10.7b	-	-	3	0.00132358	CE35540 WBGene00004801 locus:sir-2.2 SIR status:Confirmed UniProt:Q7JMD3 protein_id:CAE46663.1
F46G10.7c	-	-	3	0.00130107	CE44321 WBGene00004801 locus:sir-2.2 status:Confirmed UniProt:F46G10.7c protein_id:CBI63218.1
F47B10.1	-	-	4	0.00117246	CE03351 WBGene00009812 succinate-CoA ligase status:Confirmed UniProt:P53588 protein_id:CAA91981.1
F47D12.9a	-	-	1	0.000233954	CE01952 WBGene00018564 status:Partially_confirmed UniProt:Q09392 protein_id:AAK20070.2
F47D12.9b	-	-	1	0.000309478	CE32425 WBGene00018564 status:Partially_confirmed UniProt:Q8I7J9 protein_id:AAN63388.1
F52B10.1	-	-	1	6.49542e-05	CE31177 WBGene00003776 locus:nmy-1 myosin status:Partially_confirmed UniProt:Q20641 protein_id:AAA83339.2
F52E1.7a	-	-	1	0.000855739	CE04635 WBGene00002021 locus:hsp-17 heat shock protein status:Confirmed UniProt:Q20660 protein_id:AAB37035.1
F52E1.7b	-	-	1	0.000861521	CE35323 WBGene00002021 locus:hsp-17 status:Confirmed UniProt:Q7JP52 protein_id:AAQ62453.1
F52G2.2a	-	-	1	9.6668e-05	CE40653 WBGene00004681 locus:rsd-2 status:Partially_confirmed UniProt:Q9XUE3 protein_id:CAB05207.2
F52G2.2b	-	-	1	0.000112936	CE39737 WBGene00004681 locus:rsd-2 status:Confirmed UniProt:Q2EEN1 protein_id:CAJ76945.1
F52H3.7a	-	-	1	0.000102414	CE32894 WBGene00002265 locus:lec-2 galactoside-binding lectin status:Confirmed UniProt:Q20684 protein_id:CAA91327.2
F52H3.7b	-	-	1	0.000458652	CE29330 WBGene00002265 locus:lec-2 galactoside-binding lectin status:Confirmed UniProt:Q9GNP7 protein_id:CAC70097.1
F53F10.3	-	-	1	0.000958685	CE28447 WBGene00018765 status:Confirmed UniProt:O01578 protein_id:AAB52430.2
F54B3.1a	-	-	4	0.000143063	CE43308 WBGene00010013 status:Partially_confirmed UniProt:O62263 protein_id:CAA88472.2
F54B3.1b	-	-	4	0.000143144	CE43180 WBGene00010013 status:Partially_confirmed UniProt:A5Z2S3 protein_id:CAN99691.2
F54B3.3	-	-	1	0.000214294	CE35878 WBGene00010015 locus:atad-3 ATPases associated with various cellular activities (AAA) status:Confirmed UniProt:Q20748 protein_id:CAA88471.2
F54C9.1	-	-	1	0.000791957	CE02249 WBGene00002065 locus:iff-2 initiation factor 5A status:Confirmed UniProt:Q20751 protein_id:CAA90247.1
F54D5.7	-	-	6	0.00187049	CE03411 WBGene00010052 acyl-CoA dehydrogenase status:Confirmed UniProt:Q20772 protein_id:CAA91333.1
F54E12.3	-	-	5	0.00618957	CE03252 WBGene00001930 locus:his-56 histone H4 status:Predicted UniProt:P62784 protein_id:CAB05210.1
F54E12.4	-	-	1	0.00103663	CE05165 WBGene00001932 locus:his-58 histone H2B status:Confirmed UniProt:Q27876 protein_id:CAB05211.1
F54E12.5	-	-	1	0.00100398	CE04501 WBGene00001931 locus:his-57 histone H2A status:Predicted UniProt:P09588 protein_id:CAB05212.1
F54E2.3a	-	-	1	2.84102e-05	CE30078 WBGene00004130 locus:ketn-1 status:Partially_confirmed UniProt:A7DT47 protein_id:ABS19464.1
F54E2.3b	-	-	1	3.03367e-05	CE28729 WBGene00004130 locus:ketn-1 status:Confirmed UniProt:Q965G2 protein_id:AAK82895.1
F54E2.3c	-	-	1	2.86722e-05	CE30807 WBGene00004130 locus:ketn-1 status:Partially_confirmed UniProt:Q8MXD8 protein_id:AAM45363.1
F54E2.3d	-	-	1	2.91841e-05	CE30808 WBGene00004130 locus:ketn-1 status:Partially_confirmed UniProt:Q8MXD7 protein_id:AAM45364.1
F54H12.6	-	-	3	0.00179585	CE00548 WBGene00018846 Elongation factor 1 status:Confirmed UniProt:P34460 protein_id:AAA28051.1
F55G1.10	-	-	1	0.00100398	CE04501 WBGene00001935 locus:his-61 Histone status:Partially_confirmed UniProt:P09588 protein_id:AAB00647.1
F55G1.11	-	-	5	0.00618957	CE03252 WBGene00001934 locus:his-60 Histone status:Confirmed UniProt:P62784 protein_id:AAB00649.2
F55G1.3	-	-	1	0.00103663	CE05165 WBGene00001936 locus:his-62 Histone status:Confirmed UniProt:Q27876 protein_id:AAB00648.1
F56C9.1	-	-	2	0.000765797	CE01319 WBGene00001748 locus:gsp-2 status:Confirmed UniProt:P48727 protein_id:AAK18957.1
F57F10.1a	-	-	1	0.000132956	CE28476 WBGene00019018 locus:abts-3 Anion exchange protein status:Confirmed UniProt:Q09570 protein_id:AAC46712.2
F57F10.1b	-	-	1	0.000159981	CE31811 WBGene00019018 locus:abts-3 status:Confirmed UniProt:Q8MQ15 protein_id:AAM98009.1
F57F10.1c	-	-	1	0.000143264	CE38965 WBGene00019018 locus:abts-3 status:Confirmed UniProt:Q3Y415 protein_id:AAZ91355.1
F57H12.1	-	-	1	0.000708362	CE17122 WBGene00000183 locus:arf-3 GTP-binding protein status:Confirmed UniProt:O45099 protein_id:AAC02598.1
F58D5.1a	-	-	1	0.000208683	CE36388 WBGene00002000 locus:hrp-2 status:Confirmed UniProt:Q9NLD1 protein_id:CAB70238.2
F58E10.3a	-	-	1	0.000227282	CE18785 WBGene00010260 ATP-dependent helicase (DEAD box) status:Confirmed UniProt:Q9XUW5 protein_id:CAB04518.1
H02I12.6	-	-	1	0.00103663	CE05165 WBGene00001940 locus:his-66 Core histones H2A, H2B, H3 and H4 status:Partially_confirmed UniProt:Q27876 protein_id:CAB07220.1
H02I12.7	-	-	1	0.00100398	CE04501 WBGene00001939 locus:his-65 Core histones H2A, H2B, H3 and H4 status:Predicted UniProt:P09588 protein_id:CAB07221.1
H19N07.2a	-	-	1	0.000112538	CE16182 WBGene00010406 locus:math-33 ubiquitin carboxyl-terminal hydrolase status:Confirmed UniProt:O45623 protein_id:CAB07396.1
H19N07.2b	-	-	1	0.000112836	CE16183 WBGene00010406 locus:math-33 ubiquitin carboxyl-terminal hydrolase status:Confirmed UniProt:O45624 protein_id:CAB07397.1
H19N07.2c	-	-	1	0.000112339	CE36180 WBGene00010406 locus:math-33 status:Confirmed UniProt:Q7JKC3 protein_id:CAE54910.1
H27A22.1a	-	-	16	0.00596515	CE17979 WBGene00010418 guanylate cyclase status:Confirmed UniProt:O17912 protein_id:CAB08740.1
H27A22.1b	-	-	16	0.00573057	CE40259 WBGene00010418 status:Confirmed UniProt:Q18LB4 protein_id:CAK55194.1
JC8.3a	-	-	3	0.00231828	CE17986 WBGene00004424 locus:rpl-12 Ribosomal protein L11 status:Confirmed UniProt:P61866 protein_id:CAB05226.1
K01D12.1	-	-	1	0.000406067	CE06040 WBGene00010461 status:Confirmed UniProt:Q21090 protein_id:CAA99867.1
K01H12.2	-	-	13	0.00529574	CE03454 WBGene00010485 locus:ant-1.3 ADP\/ATP carrier protein status:Confirmed UniProt:Q21103 protein_id:CAA92472.1
K03A1.6	-	-	5	0.00618957	CE03252 WBGene00001912 locus:his-38 histone-H4 status:Partially_confirmed UniProt:P62784 protein_id:AAA83329.1
K04G2.1	-	-	1	0.000510021	CE16227 WBGene00010560 locus:iftb-1 translational initiation factor 2 beta subunit status:Confirmed UniProt:Q21230 protein_id:CAB00049.1
K06C4.10	-	-	5	0.00618957	CE03252 WBGene00001892 locus:his-18 histone H4 status:Confirmed UniProt:P62784 protein_id:AAF98223.1
K06C4.11	-	-	1	0.00100398	CE04501 WBGene00001893 locus:his-19 histone H2A status:Predicted UniProt:P09588 protein_id:AAF98219.1
K06C4.12	-	-	1	0.00103663	CE10538 WBGene00001896 locus:his-22 histone H2B status:Predicted UniProt:Q27894 protein_id:AAF98230.1
K06C4.2	-	-	5	0.00618957	CE03252 WBGene00001902 locus:his-28 histone H4 status:Predicted UniProt:P62784 protein_id:AAF98220.1
K06C4.3	-	-	1	0.00100398	CE04501 WBGene00001895 locus:his-21 histone H2A status:Predicted UniProt:P09588 protein_id:AAF98222.1
K06C4.4	-	-	1	0.00103663	CE10538 WBGene00001894 locus:his-20 histone H2B status:Predicted UniProt:Q27894 protein_id:AAF98225.1
K07H8.10	-	-	1	0.000159781	CE18030 WBGene00019510 RNA-binding protein status:Confirmed UniProt:O45181 protein_id:AAC04430.1
K07H8.6b	-	-	1	0.000634354	CE34921 WBGene00006930 locus:vit-6 status:Confirmed UniProt:P18948 protein_id:AAQ01529.1
K08F4.2	-	-	1	0.000269567	CE37535 WBGene00010677 RNA recognition motif. (aka RRM, RBD, or RNP domain) status:Confirmed UniProt:Q21351 protein_id:CAA93082.2
K08F4.3	-	-	1	0.000700578	CE06151 WBGene00010678 translocon-associated protein status:Confirmed UniProt:Q21352 protein_id:CAA93083.1
K11C4.3a	-	-	1	5.64932e-05	CE28604 WBGene00006803 locus:unc-70 spectrin beta chain status:Confirmed UniProt:Q9U9J7 protein_id:AAK77611.1
K11C4.3b	-	-	1	5.53889e-05	CE30159 WBGene00006803 locus:unc-70 status:Confirmed UniProt:Q95ZL8 protein_id:AAK77612.2
K11H12.2	-	-	2	0.00125005	CE12148 WBGene00004427 locus:rpl-15 60S ribosomal protein L15 status:Confirmed UniProt:P91374 protein_id:AAC24397.1
K11H3.3	-	-	2	0.000817341	CE00474 WBGene00010780 Mitochondrial carrier family status:Confirmed UniProt:P34519 protein_id:CAA80178.1
K12C11.2	-	-	1	0.00140116	CE18056 WBGene00004888 locus:smo-1 status:Confirmed UniProt:P55853 protein_id:AAK18969.1
K12D12.1	-	-	5	0.000419425	CE06184 WBGene00010785 locus:top-2 DNA topoisomerase II status:Partially_confirmed UniProt:Q23670 protein_id:CAA94177.1
K12F2.1	-	-	5	0.000323781	CE34936 WBGene00003515 locus:myo-3 myosin heavy chain status:Partially_confirmed UniProt:P12844 protein_id:CAB01576.2
K12G11.3	-	-	1	0.000365344	CE12212 WBGene00010790 locus:sodh-1 alcohol dehydrogenase status:Confirmed UniProt:Q17334 protein_id:CAB04604.1
LLC1.3	-	-	19	0.00489414	CE31971 WBGene00010794 dihydrolipoamide dehydrogenase status:Confirmed UniProt:O17953 protein_id:CAB05249.2
M01F1.2	-	-	3	0.00189364	CE01030 WBGene00004428 locus:rpl-16 L13P family ribosomal protein status:Confirmed UniProt:Q27389 protein_id:CAA86515.1
M03F4.2a	-	-	15	0.00508664	CE12358 WBGene00000066 locus:act-4 actin status:Confirmed UniProt:P10986 protein_id:AAB04575.1
M03F4.2b	-	-	14	0.00537672	CE28620 WBGene00000066 locus:act-4 status:Confirmed UniProt:Q95ZL1 protein_id:AAK77622.1
M18.7a	-	-	1	0.000531271	CE06198 WBGene00000122 locus:aly-3 RNA recognition motif. (aka RRM, RBD, or RNP domain) status:Confirmed UniProt:Q21559 protein_id:CAA92829.1
M88.5a	-	-	1	0.000153992	CE33678 WBGene00010908 hnRNP K status:Partially_confirmed UniProt:Q21605 protein_id:CAA84338.2
M88.5b	-	-	1	0.000181115	CE37033 WBGene00010908 status:Partially_confirmed UniProt:Q6A582 protein_id:CAH10787.1
MAP_TAG_SEQ	-	-	142	0.0576616	MAP tag sequence
R03G5.1b	-	-	2	0.00331182	CE33153 WBGene00001169 locus:eft-4 status:Confirmed UniProt:Q86NF4 protein_id:AAO21382.1
R03G5.1c	-	-	4	0.00191019	CE33154 WBGene00001169 locus:eft-4 status:Confirmed UniProt:Q86NF3 protein_id:AAO21383.1
R03G5.2	-	-	3	0.00113844	CE31210 WBGene00004758 locus:sek-1 SER\/THR-protein kinase status:Confirmed UniProt:Q95YI9 protein_id:AAA96067.2
R05G6.7	-	-	4	0.00180219	CE29443 WBGene00019900 Channel Protein status:Confirmed UniProt:Q21752 protein_id:AAB00622.2
R06A4.4a	-	-	1	0.0001444	CE18111 WBGene00002076 locus:imb-2 importin beta, nuclear transport factor status:Partially_confirmed UniProt:O62332 protein_id:CAB05586.1
R06C7.10	-	-	5	0.000328961	CE06253 WBGene00002348 locus:let-75 myosin heavy chain status:Partially_confirmed UniProt:P02567 protein_id:CAA95848.1
R07B1.10	-	-	1	0.000708362	CE26721 WBGene00002271 locus:lec-8 galaptin domain status:Confirmed UniProt:Q09610 protein_id:CAA88548.2
R08C7.3	-	-	1	0.000910751	CE07426 WBGene00019947 locus:htz-1 histone H2A variant status:Confirmed UniProt:Q27511 protein_id:AAC48074.1
R12E2.3	-	-	1	0.000352224	CE18135 WBGene00004464 locus:rpn-8 status:Confirmed UniProt:O61792 protein_id:AAC17024.1
R13H4.2a	-	-	1	0.000566689	CE21124 WBGene00014826 status:Confirmed UniProt:A5Z2W3 protein_id:CAN99688.1
T01B11.4	-	-	13	0.00529574	CE12898 WBGene00020140 locus:ant-1.4 ADP\/ATP translocase status:Confirmed UniProt:P91410 protein_id:AAB38001.1
T01C3.7	-	-	1	0.000362231	CE12920 WBGene00001423 locus:fib-1 fibrillarin status:Confirmed UniProt:Q22053 protein_id:CAB01657.1
T01G9.6a	-	-	4	0.00217957	CE18168 WBGene00002196 locus:kin-10 Casein kinase II regulatory subunit status:Confirmed UniProt:P28548 protein_id:CAB00056.1
T01G9.6b	-	-	4	0.0021703	CE06343 WBGene00002196 locus:kin-10 KIN-10 casein kinase status:Confirmed UniProt:P28548 protein_id:CAB00053.1
T04C12.4	-	-	15	0.00508664	CE13148 WBGene00000065 locus:act-3 actin status:Confirmed UniProt:P10983 protein_id:CAB04676.1
T04C12.5	-	-	14	0.00474753	CE13150 WBGene00000064 locus:act-2 actin status:Confirmed UniProt:P10984 protein_id:CAB04675.1
T04C12.6	-	-	15	0.00508664	CE13148 WBGene00000063 locus:act-1 actin status:Confirmed UniProt:P10983 protein_id:CAB04678.1
T05C12.7	-	-	3	0.000696749	CE02319 WBGene00000377 locus:cct-1 T-complex protein status:Confirmed UniProt:P41988 protein_id:CAA91308.1
T05E11.1	-	-	3	0.0018215	CE06360 WBGene00004474 locus:rps-5 40S ribosomal protein S5 status:Confirmed UniProt:P49041 protein_id:CAA92971.1
T05F1.1a	-	-	5	0.00114457	CE13267 WBGene00011488 locus:nra-2 status:Confirmed UniProt:O18033 protein_id:CAB04692.1
T05F1.1b	-	-	5	0.00113237	CE41012 WBGene00011488 locus:nra-2 status:Confirmed UniProt:A5JYX8 protein_id:CAN86915.1
T05G5.10	-	-	1	0.000653872	CE37787 WBGene00002064 locus:iff-1 Initiation factor 5A status:Confirmed UniProt:P34563 protein_id:CAA81597.2
T05G5.3	-	-	1	0.000384052	CE00315 WBGene00000405 locus:cdk-1 serine\/threonine kinase (CDC2\/CDKX subfamily) status:Confirmed UniProt:P34556 protein_id:CAA81590.1
T07A9.11	-	-	4	0.00389329	CE40119 WBGene00004493 locus:rps-24 ribosomal protein status:Confirmed UniProt:Q1XFY9 protein_id:ABD94090.1
T08B2.10	-	-	2	0.00196162	CE26948 WBGene00004486 locus:rps-17 40S ribosomal protein S17 status:Confirmed UniProt:O01692 protein_id:AAG00017.2
T08B2.7c	-	-	1	0.000182934	CE30299 WBGene00020347 status:Partially_confirmed UniProt:Q8T8N8 protein_id:AAL77185.1
T08G11.1a	-	-	1	3.96965e-05	CE13443 WBGene00011629 nucleotide binding protein status:Partially_confirmed UniProt:Q94010 protein_id:CAB02304.1
T08G11.1b	-	-	1	4.0033e-05	CE30353 WBGene00011629 nucleotide binding protein status:Partially_confirmed UniProt:Q8T3D2 protein_id:CAD27608.1
T08G2.3	-	-	1	0.000305768	CE07473 WBGene00020366 locus:acdh-10 acyl-CoA dehydrogenase status:Confirmed UniProt:Q22347 protein_id:AAB52493.1
T09B4.9	-	-	1	0.000300012	CE13473 WBGene00020383 status:Confirmed UniProt:O02161 protein_id:AAB53011.1
T10B10.2	-	-	1	0.000302145	CE23962 WBGene00011679 locus:ucr-2.2 ubiquinol-cytochrome c reductase complex core protein 2 status:Confirmed UniProt:Q22370 protein_id:CAA96675.2
T10C6.11	-	-	1	0.000904292	CE16386 WBGene00001878 locus:his-4 histone H2B status:Partially_confirmed UniProt:Q27894 protein_id:CAB07654.1
T10C6.12	-	-	1	0.00100398	CE04501 WBGene00001877 locus:his-3 histone H2A status:Partially_confirmed UniProt:P09588 protein_id:CAB07656.1
T10C6.14	-	-	5	0.00618957	CE03252 WBGene00001875 locus:his-1 histone H4 status:Predicted UniProt:P62784 protein_id:CAB07657.1
T10F2.4	-	-	2	0.000518314	CE38104 WBGene00020423 status:Partially_confirmed UniProt:Q10051 protein_id:AAK21467.2
T18D3.4	-	-	4	0.000261952	CE31619 WBGene00003514 locus:myo-2 myosin heavy chain C status:Confirmed UniProt:P12845 protein_id:CAA92197.2
T19B4.5	-	-	2	0.000637526	CE13744 WBGene00020558 status:Partially_confirmed UniProt:P91453 protein_id:AAB37631.1
T19H5.4a	-	-	1	0.000407365	CE01675 WBGene00011849 status:Confirmed UniProt:Q09356 protein_id:CAA87666.1
T21B10.2b	-	-	9	0.00340518	CE32730 WBGene00011884 locus:enol-1 status:Confirmed UniProt:Q27527 protein_id:CAD57704.1
T21E12.4	-	-	2	5.58254e-05	CE23997 WBGene00000962 locus:dhc-1 dynein heavy chain status:Partially_confirmed UniProt:Q19020 protein_id:AAK21472.1
T21F4.1	-	-	2	0.000779848	CE33700 WBGene00020658 status:Confirmed UniProt:Q22659 protein_id:AAA98709.2
T22F3.4	-	-	2	0.00130107	CE13968 WBGene00004422 locus:rpl-11.1 60S ribososmal protein L11 status:Confirmed UniProt:Q94300 protein_id:AAB18306.1
T23D8.5	-	-	5	0.00618957	CE03252 WBGene00001941 locus:his-67 histone H4 status:Confirmed UniProt:P62784 protein_id:CAB03396.1
T23D8.6	-	-	1	0.00100398	CE04501 WBGene00001942 locus:his-68 histone H2A status:Confirmed UniProt:P09588 protein_id:CAB03399.1
T24H7.1	-	-	1	0.000433691	CE40718 WBGene00004015 locus:phb-2 Prohibitin status:Confirmed UniProt:P50093 protein_id:AAA68353.2
T25C12.3	-	-	2	0.00012126	CE40820 WBGene00012018 EGF-repeats status:Partially_confirmed UniProt:Q22774 protein_id:CAB07849.2
T25G12.5	-	-	1	0.000309478	CE18284 WBGene00020812 locus:acdh-7 acyl-CoA dehydrogenase status:Confirmed UniProt:Q22781 protein_id:AAC69025.1
T25G12.7	-	-	1	0.000409984	CE37275 WBGene00000993 locus:dhs-30 dehydrogenase status:Partially_confirmed UniProt:Q65ZI3 protein_id:AAU05548.1
T27E9.1b	-	-	9	0.0089652	CE33843 WBGene00006439 locus:ant-1.1 status:Confirmed UniProt:Q86CZ9 protein_id:CAD89756.1
T27E9.1c	-	-	11	0.00677564	CE33844 WBGene00006439 locus:ant-1.1 status:Confirmed UniProt:Q86CZ8 protein_id:CAD89757.1
T28D6.2	-	-	4	0.00114869	CE16521 WBGene00006533 locus:tba-7 tubulin alpha subunit status:Confirmed UniProt:O18154 protein_id:CAB03447.1
T28D9.10	-	-	1	0.00101195	CE02065 WBGene00004916 locus:snr-3 small nuclear ribonucleoprotein Sm D1 (snRNP core protein D1) status:Confirmed UniProt:Q10013 protein_id:AAA68313.1
T28F12.2a	-	-	1	0.000226073	CE21219 WBGene00006796 locus:unc-62 homeobox protein status:Confirmed UniProt:Q9N5D6 protein_id:AAF39974.1
T28F12.2b	-	-	1	0.000241945	CE21220 WBGene00006796 locus:unc-62 homeobox protein status:Confirmed UniProt:Q9N5D6 protein_id:AAF39975.1
T28F12.2c	-	-	1	0.000833367	CE31073 WBGene00006796 locus:unc-62 status:Partially_confirmed UniProt:Q9N5D6 protein_id:AAM48547.1
T28F12.2d	-	-	1	0.00114869	CE31074 WBGene00006796 locus:unc-62 status:Confirmed UniProt:Q9N5D6 protein_id:AAM48548.1
T28F12.2e	-	-	1	0.000243796	CE33584 WBGene00006796 locus:unc-62 status:Partially_confirmed UniProt:Q9N5D6 protein_id:AAO61420.1
T28F12.2f	-	-	1	0.000227688	CE33585 WBGene00006796 locus:unc-62 status:Confirmed UniProt:Q9N5D6 protein_id:AAO61421.1
T28F12.2g	-	-	1	0.000260215	CE37795 WBGene00006796 locus:unc-62 status:Confirmed UniProt:Q9N5D6 protein_id:AAV58860.1
W01B11.3	-	-	1	0.000261818	CE18307 WBGene00020915 locus:nol-5 status:Confirmed UniProt:O45012 protein_id:AAK21475.1
W02D3.6	-	-	1	0.000425017	CE14428 WBGene00007057 locus:ant-1.2 ADP, ATP carrier protein status:Confirmed UniProt:O01813 protein_id:AAK21485.1
W02H5.8	-	-	2	0.000441194	CE21240 WBGene00020962 status:Partially_confirmed UniProt:Q9N5C4 protein_id:AAF60376.1
W07E6.1	-	-	1	0.000192026	CE28259 WBGene00021073 locus:nol-1 nucleolar protein status:Confirmed UniProt:Q9TYV5 protein_id:AAC78177.2
W08E3.3	-	-	1	0.000322798	CE14708 WBGene00012344 locus:tag-210 GTP-binding protein like status:Confirmed UniProt:P91917 protein_id:CAB07131.1
W10D9.5	-	-	2	0.00233954	CE14794 WBGene00021133 status:Confirmed UniProt:O17287 protein_id:AAB71053.1
Y102A5A.1	-	-	2	0.000200165	CE20378 WBGene00013606 locus:cand-1 status:Partially_confirmed UniProt:Q9XTJ0 protein_id:CAB04744.1
Y105E8A.17a	-	-	2	0.000524712	CE29836 WBGene00013676 locus:ekl-4 status:Confirmed UniProt:Q8WQA7 protein_id:CAD21666.1
Y105E8A.17b	-	-	2	0.000522562	CE41712 WBGene00013676 locus:ekl-4 status:Confirmed UniProt:A8XQE0 protein_id:CAP16291.1
Y106G6H.3	-	-	2	0.00225673	CE20413 WBGene00004444 locus:rpl-30 status:Partially_confirmed UniProt:Q9XWS4 protein_id:CAA21573.1
Y17G7B.7	-	-	1	0.000516215	CE19040 WBGene00006601 locus:tpi-1 Triosephosphate isomerase status:Confirmed UniProt:Q10657 protein_id:CAA19447.1
Y18D10A.17	-	-	2	0.00075003	CE21413 WBGene00012484 locus:car-1 status:Confirmed UniProt:Q9XW17 protein_id:CAA22317.1
Y22D7AL.5b	-	-	3	0.00100135	CE42184 WBGene00002025 locus:hsp-60 status:Confirmed
Y24D9A.2	-	-	1	0.000224481	CE33849 WBGene00021282 locus:set-21 status:Partially_confirmed UniProt:Q966C5 protein_id:AAK84599.2
Y24D9A.8a	-	-	1	0.000399703	CE28974 WBGene00021286 status:Confirmed UniProt:Q966C7 protein_id:AAK93861.1
Y25C1A.5	-	-	3	0.00039394	CE21472 WBGene00021292 beta adaptin-like protein status:Confirmed UniProt:Q9TYL9 protein_id:AAD12836.1
Y32H12A.8	-	-	3	9.93805e-05	CE42033 WBGene00021316 status:Partially_confirmed UniProt:Q9N533 protein_id:AAF60491.3
Y37A1B.1a	-	-	1	0.000104341	CE19070 WBGene00003085 locus:lst-3 status:Partially_confirmed UniProt:Q9XTH8 protein_id:CAB05201.1
Y37B11A.3	-	-	1	0.000376121	CE33942 WBGene00021345 status:Partially_confirmed UniProt:Q9BKQ2 protein_id:AAK31563.3
Y37E3.17a	-	-	3	0.000460862	CE30219 WBGene00021355 status:Confirmed UniProt:Q9BKT7 protein_id:AAK27867.2
Y37E3.17b	-	-	3	0.000457008	CE37062 WBGene00021355 status:Confirmed UniProt:Q6AW03 protein_id:AAT81177.1
Y37E3.7	-	-	3	0.00344608	CE26658 WBGene00004409 locus:rla-1 status:Confirmed UniProt:P91913 protein_id:AAK27864.1
Y39A1C.3	-	-	1	0.000433691	CE19148 WBGene00000475 locus:cey-4 'Cold-shock' DNA-binding domain status:Confirmed UniProt:Q9XTJ6 protein_id:CAA97783.1
Y39B6A.14	-	-	1	0.000159182	CE40630 WBGene00012676 locus:pro-3 status:Confirmed UniProt:Q9NEU2 protein_id:CAD31812.3
Y39G10AR.14	-	-	1	0.000154927	CE21767 WBGene00003156 locus:mcm-4 status:Confirmed UniProt:Q95XQ8 protein_id:AAK39605.1
Y41D4B.5	-	-	1	0.00196162	CE21842 WBGene00004497 locus:rps-28 status:Confirmed UniProt:Q95Y04 protein_id:AAK68479.1
Y41E3.10a	-	-	3	0.00145443	CE37568 WBGene00012768 Elongation factor 1 (beta\/delta chain) status:Confirmed UniProt:Q9U2H9 protein_id:CAB63360.2
Y43F4B.4	-	-	1	0.000351254	CE16629 WBGene00003804 locus:npp-18 WD domain, G-beta repeat (2 domains) status:Confirmed UniProt:O45933 protein_id:CAA16333.1
Y47D3A.16	-	-	1	0.000219836	CE22045 WBGene00012929 locus:rsks-1 ribosomal protein S6 kinase status:Partially_confirmed UniProt:Q9NAH6 protein_id:CAB55075.1
Y48B6A.2	-	-	1	0.00140116	CE22117 WBGene00004456 locus:rpl-43 status:Confirmed UniProt:Q9U2A8 protein_id:CAB54440.1
Y48G1A.5	-	-	1	0.000135933	CE27001 WBGene00002079 locus:xpo-2 importin beta, nuclear transport factor status:Partially_confirmed UniProt:Q965V4 protein_id:AAK84610.1
Y48G8AL.6	-	-	5	0.000596376	CE28367 WBGene00004880 locus:smg-2 status:Confirmed UniProt:O76512 protein_id:AAK29903.2
Y48G8AL.8a	-	-	1	0.000681846	CE22195 WBGene00004429 locus:rpl-17 status:Confirmed UniProt:Q9BL19 protein_id:AAK29902.1
Y54E10A.9a	-	-	1	0.000198916	CE24451 WBGene00006888 locus:vbh-1 helicase status:Confirmed UniProt:Q9N3F4 protein_id:AAF60764.1
Y54E10A.9b	-	-	1	0.000197989	CE28369 WBGene00006888 locus:vbh-1 status:Confirmed UniProt:Q95XY1 protein_id:AAK68520.1
Y54E10A.9c	-	-	1	0.00019319	CE37437 WBGene00006888 locus:vbh-1 status:Partially_confirmed UniProt:Q65XX1 protein_id:AAU20831.1
Y57G11C.16	-	-	4	0.00331182	CE14956 WBGene00004487 locus:rps-18 ribosomal protein S13 status:Confirmed UniProt:O18240 protein_id:CAB16517.1
Y60A3A.10	-	-	1	0.000332045	CE38457 WBGene00000987 locus:dhs-24 status:Partially_confirmed UniProt:Q9U1Y6 protein_id:CAB60405.3
Y65B4BR.5b	-	-	2	0.00129447	CE33239 WBGene00022042 status:Confirmed UniProt:Q86S66 protein_id:AAO21415.1
Y69A2AR.18a	-	-	2	0.000852877	CE27514 WBGene00022089 status:Confirmed UniProt:Q95XJ0 protein_id:AAK68562.1
Y69A2AR.18b	-	-	2	0.000814729	CE29133 WBGene00022089 status:Confirmed UniProt:Q95XI9 protein_id:AAL00872.1
Y69A2AR.18c	-	-	1	0.000637526	CE33241 WBGene00022089 status:Partially_confirmed UniProt:Q86DM7 protein_id:AAO21417.1
Y71F9AL.17	-	-	2	0.000206989	CE29136 WBGene00022119 coatomer, alpha chain status:Confirmed UniProt:Q9N4H7 protein_id:AAF36010.2
Y71G10AL.1a	-	-	1	0.000188617	CE40883 WBGene00022134 status:Partially_confirmed UniProt:Q8MXS3 protein_id:AAM97980.2
Y71G10AL.1b	-	-	1	0.000188061	CE40884 WBGene00022134 status:Partially_confirmed UniProt:Q3V5J6 protein_id:ABA00155.1
Y71H2AM.19	-	-	3	0.000594892	CE38657 WBGene00002244 locus:laf-1 status:Confirmed UniProt:Q4W5R4 protein_id:AAY43989.1
Y76B12C.1	-	-	1	0.000153251	CE25605 WBGene00022295 status:Partially_confirmed UniProt:Q9N4C1 protein_id:AAF36062.1
Y87G2A.5	-	-	3	0.0003643	CE24685 WBGene00006936 locus:vrs-2 status:Confirmed UniProt:Q9U1Q4 protein_id:CAB60428.1
Y95B8A.10a	-	-	2	0.00033554	CE23151 WBGene00022389 locus:pde-6 phosphodiesterase status:Partially_confirmed UniProt:Q9N2V9 protein_id:AAF60898.1
Y95B8A.10b	-	-	2	0.000365868	CE41085 WBGene00022389 locus:pde-6 status:Partially_confirmed UniProt:A5A8Q4 protein_id:ABQ13047.1
ZC434.2	-	-	3	0.00197173	CE06577 WBGene00004476 locus:rps-7 40S ribosomal protein S7 status:Confirmed UniProt:Q23312 protein_id:CAB00058.1
ZC434.5	-	-	1	0.000110971	CE06580 WBGene00001337 locus:ers-2 glutamyl-trna synthetase status:Confirmed UniProt:Q23315 protein_id:CAB00060.1
ZC84.1	-	-	1	8.16817e-05	CE43479 WBGene00013846 Serine protease inhibitor, Kunitz type status:Partially_confirmed UniProt:Q03610 protein_id:CAA79569.3
ZK1010.1	-	-	1	0.000996134	CE15495 WBGene00006728 locus:ubq-2 UBQ-2 ubiquitin\; 60S Ribosomal protein L40 status:Confirmed UniProt:P14792 protein_id:CAB04967.1
ZK1058.4	-	-	1	0.000288473	CE01104 WBGene00014204 locus:ccdc-47 status:Confirmed UniProt:Q23382 protein_id:CAA84678.1
ZK1127.7	-	-	2	0.000302863	CE42594 WBGene00022854 locus:cin-4 status:Confirmed UniProt:Q27537 protein_id:AAB93429.4
ZK131.1	-	-	5	0.00618957	CE03252 WBGene00001900 locus:his-26 histone H4 status:Predicted UniProt:P62784 protein_id:CAB05835.4
ZK131.10	-	-	1	0.00100398	CE04501 WBGene00001890 locus:his-16 histone H2A status:Partially_confirmed UniProt:P09588 protein_id:CAB05838.1
ZK131.4	-	-	5	0.00618957	CE03252 WBGene00001884 locus:his-10 histone H4 status:Partially_confirmed UniProt:P62784 protein_id:CAB05837.1
ZK131.5	-	-	1	0.00104512	CE07075 WBGene00001885 locus:his-11 histone H2B status:Confirmed UniProt:P04255 protein_id:CAB05830.1
ZK131.6	-	-	1	0.00100398	CE04501 WBGene00001886 locus:his-12 histone H2A status:Predicted UniProt:P09588 protein_id:CAB05836.1
ZK131.8	-	-	5	0.00618957	CE03252 WBGene00001888 locus:his-14 histone H4 status:Predicted UniProt:P62784 protein_id:CAB05839.1
ZK131.9	-	-	1	0.00104512	CE07075 WBGene00001889 locus:his-15 histone H2B status:Predicted UniProt:P04255 protein_id:CAB05832.1
ZK180.4	-	-	3	0.00198195	CE07622 WBGene00022678 locus:sar-1 GTP-binding protein status:Confirmed UniProt:Q23445 protein_id:AAB52968.1
ZK836.2	-	-	2	0.000279923	CE35706 WBGene00014098 2-oxoglutarate dehydrogenase status:Partially_confirmed UniProt:Q23629 protein_id:CAE46691.1
ZK899.4	-	-	3	0.000846273	CE37468 WBGene00006534 locus:tba-8 tubulin alpha chain status:Partially_confirmed UniProt:P52274 protein_id:CAA85497.2
