# Supplementary material for: An SMC-like protein binds and regulates Caenorhabditis elegans condensins
Source: PLoS Genet. 2017 Mar 16;13(3):e1006614. doi: 10.1371/journal.pgen.1006614 (PMC5373644; doi:10.1371/journal.pgen.1006614)
Supplement: S3 Table — (XLSX) [file pgen.1006614.s009.xlsx]

## Sheet: Sheet1
Table S3
	Tandem MAP::KLE-2 Purification
	Biological Replica 1		Biological Replica 2
Locus	Spectrum Count	NSAF	Spectrum Count	NSAF	Descriptive Name
B0035.7	2	0.0017637	-	-	CE04501 WBGene00001921 locus:his-47 histone H2A status:Confirmed UniProt:P09588 protein_id:CAA97414.1
B0035.8	3	0.00273158	-	-	CE05165 WBGene00001922 locus:his-48 histone H2B status:Confirmed UniProt:Q27876 protein_id:CAA97413.1
B0035.9	8	0.00869862	7	0.00371313	CE03252 WBGene00001920 locus:his-46 histone H4 status:Predicted UniProt:P62784 protein_id:CAA97407.1
B0041.4	10	0.00324623	35	0.00554279	CE07669 WBGene00004415 locus:rpl-4 ribosomal protein L1 status:Confirmed UniProt:O02056 protein_id:AAC24253.1
B0205.7	1	0.000311097	2	0.000303534	CE17321 WBGene00002191 locus:kin-3 casein kinase status:Confirmed UniProt:P18334 protein_id:AAC16993.1
B0250.1	6	0.00258449	16	0.00336222	CE18478 WBGene00004413 locus:rpl-2 Ribosomal Proteins L2 status:Confirmed UniProt:Q9XVF7 protein_id:CAB03792.1
B0272.1	3	0.000756721	1	0.000123054	CE00850 WBGene00006538 locus:tbb-4 tubulin beta chain status:Partially_confirmed UniProt:P41937 protein_id:CAA86310.1
B0336.10	4	0.00319985	13	0.00507335	CE00778 WBGene00004435 locus:rpl-23 status:Confirmed UniProt:P48158 protein_id:AAK18857.1
B0350.2a	2	0.000109853	2	5.35911e-05	CE06702 WBGene00006780 locus:unc-44 status:Partially_confirmed UniProt:Q17489 protein_id:AAA93443.1
B0350.2c	2	0.000119973	2	5.85282e-05	CE06704 WBGene00006780 locus:unc-44 AO66 ankyrin status:Partially_confirmed UniProt:Q17486 protein_id:AAA93444.1
B0350.2e	2	0.000121667	2	5.93548e-05	CE31147 WBGene00006780 locus:unc-44 status:Partially_confirmed UniProt:Q8MQG0 protein_id:AAM75382.1
B0350.2f	2	3.2026e-05	2	1.56237e-05	CE31847 WBGene00006780 locus:unc-44 AO13 ankyrin status:Partially_confirmed UniProt:Q17490 protein_id:AAA93447.2
B0350.2g	2	0.000223097	2	0.000108837	CE35821 WBGene00006780 locus:unc-44 status:Partially_confirmed UniProt:Q7JNZ0 protein_id:AAQ91911.1
B0365.3	-	-	1	5.48555e-05	CE07721 WBGene00001137 locus:eat-6 Na(+)\/K(+) ATPase alpha subunit status:Confirmed UniProt:P90735 protein_id:CAB02694.1
B0393.1	3	0.00121733	-	-	CE00854 WBGene00004469 locus:rps-0 40S ribosomal protein status:Confirmed UniProt:P46769 protein_id:CAA86061.1
B0414.3	1	0.000497755	-	-	CE07733 WBGene00001856 locus:hil-5 histone H1 status:Confirmed UniProt:O01833 protein_id:AAB57720.1
B0432.4	1	0.000365996	-	-	CE32102 WBGene00015186 locus:misc-1 mitochrondrial 2-oxoglutarate\/malate carrier protein status:Partially_confirmed UniProt:P90992 protein_id:AAB37890.2
B0464.1	-	-	2	0.000205786	CE00015 WBGene00001094 locus:drs-1 Aspartyl-tRNA synthetase status:Confirmed UniProt:Q03577 protein_id:CAA79536.1
B0511.6	-	-	1	0.000100434	CE26853 WBGene00015232 helicase status:Confirmed UniProt:O61815 protein_id:AAC17654.2
C02E11.1a	1	9.99061e-05	-	-	CE28528 WBGene00015344 locus:nra-4 status:Confirmed UniProt:Q9UAN9 protein_id:AAC69200.2
C02E11.1b	1	9.97282e-05	-	-	CE32040 WBGene00015344 locus:nra-4 status:Confirmed UniProt:Q8ITW0 protein_id:AAN60536.1
C04C3.3	1	0.000318167	-	-	CE27647 WBGene00015413 pyruvate dehydrogenase status:Confirmed UniProt:O44451 protein_id:AAB92024.2
C04F12.4	4	0.00331836	30	0.0121414	CE19677 WBGene00004426 locus:rpl-14 status:Confirmed UniProt:Q9XVE9 protein_id:CAB03835.1
C04F12.6	-	-	6	0.00128053	CE19679 WBGene00007300 status:Partially_confirmed UniProt:Q9U3R8 protein_id:CAB62798.1
C04F6.1	47	0.00328369	39	0.00132926	CE03921 WBGene00006929 locus:vit-5 status:Confirmed UniProt:P06125 protein_id:AAA83587.1
C06A1.1	1	0.000138436	-	-	CE02114 WBGene00007352 locus:cdc-48.1 transitional endoplasmic reticulum ATPase homolog 1 (P97 protein) status:Confirmed UniProt:P54811 protein_id:CAA90050.1
C06A8.3	4	0.00296675	1	0.000361828	CE02454 WBGene00015514 17k antigen (O. volvulus) status:Confirmed UniProt:Q17698 protein_id:AAA81053.1
C06G1.6	1	0.000141408	-	-	CE42313 WBGene00077591 status:Partially_confirmed UniProt:B1Q237 protein_id:ACA53521.1
C06H2.1	2	0.00117272	1	0.000286053	CE15602 WBGene00007385 locus:atp-5 ATP synthase D chain status:Confirmed UniProt:Q17763 protein_id:CAA99772.1
C07H6.5	-	-	4	0.000508243	CE00839 WBGene00000479 locus:cgh-1 ATP-dependent RNA helicase status:Confirmed UniProt:Q95YF3 protein_id:AAK85443.1
C08F11.11	2	0.00201792	2	0.000984434	CE17388 WBGene00007458 status:Confirmed UniProt:O62053 protein_id:CAB05678.1
C08H9.2a	5	0.000458995	2	8.95674e-05	CE23530 WBGene00007463 high-density lipoprotein-binding protein status:Confirmed UniProt:Q17832 protein_id:CAA91144.2
C08H9.2b	1	0.000121075	2	0.000118132	CE42683 WBGene00007463 status:Partially_confirmed UniProt:B3GWB2 protein_id:CAQ58095.1
C09D4.5	5	0.00282815	2	0.00055188	CE08034 WBGene00004431 locus:rpl-19 60S ribosomal protein L19 status:Confirmed UniProt:O02639 protein_id:AAB53979.1
C09H10.2	2	0.00213323	-	-	CE02131 WBGene00004454 locus:rpl-41 60S ribosomal protein status:Confirmed UniProt:P48166 protein_id:CAA90434.1
C12C8.1	4	0.000696702	2	0.000169941	CE08110 WBGene00002026 locus:hsp-70 heat shock protein 70 status:Partially_confirmed UniProt:O45246 protein_id:CAB03871.1
C13B9.3	1	0.000217466	-	-	CE01778 WBGene00015734 status:Confirmed UniProt:Q09236 protein_id:AAN73882.1
C13G3.3a	1	0.000201068	1	9.809e-05	CE05279 WBGene00007554 locus:pptr-2 proteion phosphatase status:Confirmed UniProt:Q17948 protein_id:CAA98422.1
C13G3.3b	1	0.000199634	1	9.73906e-05	CE20505 WBGene00007554 locus:pptr-2 status:Confirmed UniProt:Q9U3Q1 protein_id:CAA98423.1
C13G3.3c	1	0.000184505	1	9.00101e-05	CE41982 WBGene00007554 locus:pptr-2 status:Confirmed UniProt:A9UJN4 protein_id:CAP59521.1
C14B9.7	5	0.0034781	-	-	CE00078 WBGene00004433 locus:rpl-21 Ribosomal protein L21 status:Confirmed UniProt:P34334 protein_id:AAA27951.1
C15H9.6	9	0.00152489	2	0.000165313	CE08177 WBGene00002007 locus:hsp-3 heat shock protein status:Confirmed UniProt:P27420 protein_id:AAB52671.1
C16A3.10a	1	0.00026539	2	0.000258939	CE04010 WBGene00015814 ornithine aminotransferse precursor status:Confirmed UniProt:Q18040 protein_id:AAD31050.2
C16A3.10b	-	-	2	0.000306085	CE30604 WBGene00015814 status:Confirmed UniProt:Q8MNV6 protein_id:AAM22027.1
C16A3.10c	1	0.000495552	-	-	CE37708 WBGene00015814 status:Confirmed UniProt:Q5TYL8 protein_id:AAV34796.1
C16A3.3	-	-	1	3.1346e-05	CE27690 WBGene00002850 locus:let-716 status:Partially_confirmed UniProt:Q18038 protein_id:AAB47599.3
C16A3.9	2	0.00148337	-	-	CE04009 WBGene00004482 locus:rps-13 40S ribosomal protein S13 status:Confirmed UniProt:P51404 protein_id:AAB47594.1
C18A11.7a	6	0.00104995	-	-	CE27706 WBGene00001000 locus:dim-1 status:Confirmed UniProt:Q18066 protein_id:AAC69011.2
C18A11.7b	6	0.00207398	-	-	CE04038 WBGene00001000 locus:dim-1 status:Confirmed UniProt:Q18066 protein_id:AAP31442.1
C18F3.2a	6	0.000587385	69	0.00329536	CE37202 WBGene00004732 locus:sax-7 neural adhesion protein status:Confirmed UniProt:Q18100 protein_id:AAA93439.3
C18F3.2b	6	0.000506	74	0.00304448	CE38779 WBGene00004732 locus:sax-7 status:Confirmed UniProt:Q4PIU9 protein_id:AAY86218.1
C18F3.2c	6	0.00050486	70	0.00287342	CE38935 WBGene00004732 locus:sax-7 status:Confirmed UniProt:Q53U87 protein_id:AAZ32800.1
C18F3.2d	6	0.000585849	65	0.0030962	CE38936 WBGene00004732 locus:sax-7 status:Confirmed UniProt:Q53U86 protein_id:AAZ32801.1
C23G10.3	12	0.00544104	9	0.00199079	CE01810 WBGene00004472 locus:rps-3 Ribosomal protein S3 status:Confirmed UniProt:P48152 protein_id:AAF99870.1
C24D10.6	1	0.00069562	-	-	CE16878 WBGene00016057 status:Confirmed UniProt:O44133 protein_id:AAB88317.1
C25A1.13	1	0.000592565	-	-	CE08379 WBGene00007712 NADH-ubiquinone oxidoreductase B8 subunit status:Partially_confirmed UniProt:O02220 protein_id:CAB02765.1
C25F6.3	-	-	1	5.15922e-05	CE38489 WBGene00016103 locus:dpyd-1 status:Partially_confirmed UniProt:Q18164 protein_id:AAK39195.2
C25G4.5	-	-	35	0.00151406	CE08398 WBGene00001085 locus:dpy-26 status:Confirmed UniProt:Q17373 protein_id:CAA94575.1
C26F1.4	1	0.000861498	-	-	CE06878 WBGene00004499 locus:rps-30 ribosomal protein\/ubiquitin-like protein status:Confirmed UniProt:Q18231 protein_id:AAB37076.1
C27A2.2a	7	0.00603049	7	0.00294194	CE04102 WBGene00004434 locus:rpl-22 ribosomal protein L22 status:Confirmed UniProt:P52819 protein_id:AAK31460.1
C27A2.2b	2	0.00422622	-	-	CE29188 WBGene00004434 locus:rpl-22 status:Confirmed UniProt:P52819 protein_id:AAL02443.1
C29E4.2	182	0.0248271	84	0.00559005	CE30620 WBGene00016202 locus:kle-2 status:Confirmed UniProt:P34341 protein_id:AAM22041.1
C30C11.2	-	-	1	0.000108405	CE00101 WBGene00004460 locus:rpn-3 Diphenol oxidase A2 status:Confirmed UniProt:Q04908 protein_id:AAA27966.1
C30H6.7a	-	-	1	0.000162125	CE15651 WBGene00007824 2-oxo acid dehydrogenases acyltransferase (catalytic domain) status:Confirmed UniProt:O45279 protein_id:CAB02813.1
C31C9.2	-	-	1	0.000169677	CE08497 WBGene00007836 D-3-Phosphoglycerate dehydrogenase status:Confirmed UniProt:O17626 protein_id:CAB05694.1
C32E8.10a	-	-	1	9.32357e-05	CE23562 WBGene00006751 locus:unc-11 status:Confirmed UniProt:Q9XZI6 protein_id:AAK68212.1
C32E8.10b	-	-	1	0.000100066	CE27812 WBGene00006751 locus:unc-11 status:Confirmed UniProt:Q9XZI6 protein_id:AAK68213.1
C32E8.10c	-	-	1	8.316e-05	CE24822 WBGene00006751 locus:unc-11 status:Partially_confirmed UniProt:Q9XZI6 protein_id:AAK68214.1
C32E8.10d	-	-	1	0.000102315	CE23564 WBGene00006751 locus:unc-11 status:Partially_confirmed UniProt:Q9XZI6 protein_id:AAK68215.1
C32E8.10e	-	-	1	0.000116994	CE23565 WBGene00006751 locus:unc-11 status:Confirmed UniProt:Q9XZI6 protein_id:AAK68216.1
C32E8.10h	-	-	1	9.97009e-05	CE27813 WBGene00006751 locus:unc-11 status:Confirmed UniProt:Q9XZI6 protein_id:AAK68218.1
C32E8.2a	7	0.00378726	2	0.000527885	CE08526 WBGene00004425 locus:rpl-13 ribosomal protein L13 status:Confirmed UniProt:P91128 protein_id:AAB42322.1
C32E8.2b	3	0.003818	-	-	CE33562 WBGene00004425 locus:rpl-13 status:Confirmed UniProt:P91128 protein_id:AAO61436.1
C34E10.6	8	0.00166535	3	0.000304662	CE29950 WBGene00000229 locus:atp-2 ATP synthase beta chain status:Confirmed UniProt:P46561 protein_id:AAA19068.2
C36B1.8a	-	-	1	5.2084e-05	CE34472 WBGene00007975 status:Partially_confirmed UniProt:Q93342 protein_id:CAB02273.3
C36B1.8b	-	-	1	5.19355e-05	CE34473 WBGene00007975 status:Partially_confirmed UniProt:Q8I4M5 protein_id:CAD56562.2
C36B1.8c	-	-	1	5.42025e-05	CE43936 WBGene00007975 status:Confirmed UniProt:C6KRM2 protein_id:CAZ65476.1
C36E6.3	-	-	39	0.0125342	CE34269 WBGene00003369 locus:mlc-1 status:Confirmed UniProt:P19625 protein_id:AAK09070.2
C36E6.5	-	-	39	0.0125342	CE20542 WBGene00003370 locus:mlc-2 status:Confirmed UniProt:P19626 protein_id:AAK09069.1
C36E8.5	3	0.000746632	4	0.000485654	CE00913 WBGene00006537 locus:tbb-2 beta tubulin status:Confirmed UniProt:P52275 protein_id:CAA84648.1
C37A2.7	9	0.00942012	3	0.00153185	CE30433 WBGene00016493 ribosomal protein status:Confirmed UniProt:O01504 protein_id:AAB52450.2
C37E2.1	-	-	2	0.000288317	CE08620 WBGene00007993 isocitrate dehydrogenase status:Confirmed UniProt:Q93353 protein_id:CAB02822.1
C37H5.8	2	0.000340928	-	-	CE08631 WBGene00002010 locus:hsp-6 heat shock 70 protein status:Partially_confirmed UniProt:P11141 protein_id:AAB42371.1
C41C4.8	1	0.000138265	-	-	CE05402 WBGene00008053 locus:cdc-48.2 P97 protein status:Confirmed UniProt:P54812 protein_id:CAA88314.1
C42C1.14	2	0.00203627	8	0.00397353	CE26911 WBGene00004448 locus:rpl-34 status:Confirmed UniProt:A3QMC5 protein_id:CAM36357.1
C42D8.2a	42	0.00291617	42	0.00142264	CE06950 WBGene00006926 locus:vit-2 vitellogenin status:Confirmed UniProt:P05690 protein_id:AAA98720.1
C42D8.2b	42	0.00301911	42	0.00147286	CE41109 WBGene00006926 locus:vit-2 status:Confirmed UniProt:A7LPD7 protein_id:ABS19472.1
C44B11.3	1	0.000248877	-	-	CE24843 WBGene00003175 locus:mec-12 alpha tubulin status:Confirmed UniProt:P91910 protein_id:AAB54263.2
C44B7.10	4	0.000951123	1	0.000116	CE32326 WBGene00016630 status:Confirmed UniProt:Q18599 protein_id:AAN63431.1
C44E4.4	3	0.000848445	-	-	CE08718 WBGene00016653 RNA-binding protein status:Confirmed UniProt:O01806 protein_id:AAB54169.1
C47B2.3	5	0.00124994	2	0.000243911	CE17563 WBGene00006529 locus:tba-2 Tubulin status:Confirmed UniProt:P34690 protein_id:CAB16856.1
C47B2.6a	-	-	1	0.000157453	CE17566 WBGene00008132 locus:gale-1 NAD dependant epimerase\/dehydratase family status:Confirmed UniProt:O62107 protein_id:CAB16861.1
C47B2.6b	-	-	1	0.00015655	CE38295 WBGene00008132 locus:gale-1 NAD dependant epimerase\/dehydratase family status:Confirmed UniProt:Q564Q1 protein_id:CAI79146.1
C47E8.5	5	0.000797684	5	0.000389146	CE05441 WBGene00000915 locus:daf-21 heat shock protein (HSP90) status:Confirmed UniProt:Q18688 protein_id:CAA99793.1
C48E7.2	-	-	1	0.000100434	CE08817 WBGene00016750 status:Partially_confirmed UniProt:Q8IG67 protein_id:AAN60523.1
C49H3.11	8	0.00329396	6	0.00120521	CE04237 WBGene00004471 locus:rps-2 status:Confirmed UniProt:P51403 protein_id:AAF99899.1
C50F4.13	2	0.0017637	-	-	CE05477 WBGene00001909 locus:his-35 histone H2A status:Confirmed UniProt:Q27485 protein_id:CAA94747.1
C50F4.5	3	0.00273158	-	-	CE05470 WBGene00001915 locus:his-41 histone H2B status:Confirmed UniProt:Q27484 protein_id:CAA94740.1
C50F4.7	8	0.00869862	7	0.00371313	CE03252 WBGene00001911 locus:his-37 histone H4 status:Confirmed UniProt:P62784 protein_id:CAA94742.1
C52E4.4	-	-	1	0.0001256	CE08946 WBGene00004501 locus:rpt-1 26S protease regulatory subunit 7 status:Confirmed UniProt:Q18787 protein_id:CAB01414.1
C53D5.6	-	-	1	5.00331e-05	CE26971 WBGene00002077 locus:imb-3 importin beta, nuclear transport factor status:Confirmed UniProt:Q9N5V3 protein_id:AAF39782.2
C54C6.2	3	0.000756721	3	0.000369163	CE33770 WBGene00000248 locus:ben-1 tubulin status:Partially_confirmed UniProt:Q18817 protein_id:CAB00853.4
C55B7.4a	1	0.000262283	-	-	CE09015 WBGene00016943 locus:acdh-1 acyl-CoA dehydrogenase status:Confirmed UniProt:Q966M3 protein_id:AAK68275.1
C55B7.4b	1	0.000444424	-	-	CE32840 WBGene00016943 locus:acdh-1 status:Confirmed UniProt:Q8IAB6 protein_id:AAN84837.1
C56G2.7	-	-	1	0.000146086	CE30640 WBGene00016981 status:Confirmed UniProt:Q09289 protein_id:AAM22055.1
D1007.12	2	0.00140874	15	0.00515435	CE09047 WBGene00004436 locus:rpl-24.1 60S ribosomal protein L24 status:Confirmed UniProt:O01868 protein_id:AAK18907.1
D1007.6	6	0.00450986	41	0.0150341	CE09041 WBGene00004479 locus:rps-10 40S ribosomal protein S10 status:Confirmed UniProt:O01869 protein_id:AAK18912.1
D1022.4	-	-	1	0.00022484	CE02578 WBGene00017023 status:Confirmed UniProt:Q18926 protein_id:AAB93337.1
D1054.10	2	0.00119143	-	-	CE05528 WBGene00008377 status:Confirmed UniProt:Q18943 protein_id:CAA98435.1
D1054.11	2	0.000706592	-	-	CE05529 WBGene00008378 status:Confirmed UniProt:Q18947 protein_id:CAA98439.1
D2023.2	-	-	1	4.64988e-05	CE09072 WBGene00004258 locus:pyc-1 pyruvate carboxylase status:Confirmed UniProt:O17732 protein_id:CAB02872.1
D2085.1	3	0.000152859	1	2.48572e-05	CE41886 WBGene00004259 locus:pyr-1 glutamine-dependent carbamoyl-phosphate synthase, aspartate carbamoyltransferase, dihydroorotase status:Partially_confirmed UniProt:Q18990 protein_id:CAA91059.2
D2096.8	2	0.000708828	3	0.000518697	CE04306 WBGene00017075 status:Confirmed UniProt:Q19007 protein_id:AAA81494.1
DY3.1	-	-	2	0.00101178	CE15745 WBGene00006574 locus:tin-13 status:Confirmed UniProt:O45319 protein_id:CAB09410.1
E04A4.7	1	0.00100896	-	-	CE16968 WBGene00017121 locus:cyc-2.1 cytochrome C status:Confirmed UniProt:P19974 protein_id:AAB92035.1
E04A4.8	8	0.00497755	1	0.000303534	CE21392 WBGene00004432 locus:rpl-20 ribosomal protein status:Confirmed UniProt:O44480 protein_id:AAB92041.2
F01F1.12a	8	0.00244797	2	0.000298558	CE01225 WBGene00017166 locus:aldo-2 Fructose-biphosphate aldolase status:Confirmed UniProt:P46563 protein_id:AAC46646.1
F01F1.12b	6	0.00259447	2	0.0004219	CE30646 WBGene00017166 locus:aldo-2 status:Confirmed UniProt:Q8MNU1 protein_id:AAM22057.1
F01F1.8a	2	0.000415565	1	0.000101366	CE01234 WBGene00000381 locus:cct-6 status:Confirmed UniProt:P46550 protein_id:AAC46642.1
F01F1.8b	2	0.00052212	1	0.000127357	CE30647 WBGene00000381 locus:cct-6 status:Partially_confirmed UniProt:Q8MYQ9 protein_id:AAM22058.1
F01G10.1	1	0.000181221	-	-	CE09163 WBGene00008506 locus:tkt-1 transketolase status:Confirmed UniProt:O17759 protein_id:CAB02889.1
F01G4.6a	1	0.000329396	1	0.000160694	CE09162 WBGene00008505 phosphate carrier protein precursor status:Confirmed UniProt:P40614 protein_id:CAA97430.1
F01G4.6b	1	0.000289392	1	0.000141179	CE40325 WBGene00008505 status:Confirmed UniProt:Q0PDK0 protein_id:CAL22703.1
F02A9.2	2	0.00123071	-	-	CE00133 WBGene00001385 locus:far-1 O. volvulus 20Kd antigenic peptide status:Confirmed UniProt:P34382 protein_id:CAA79616.1
F02A9.3	3	0.00184607	1	0.000300198	CE00134 WBGene00001386 locus:far-2 status:Confirmed UniProt:P34383 protein_id:CAA79617.1
F07A5.7a	2	0.000256869	3	0.000187968	CE09197 WBGene00006754 locus:unc-15 paramyosin status:Confirmed UniProt:P10567 protein_id:CAB01965.1
F07A5.7b	1	0.000202522	3	0.000296398	CE42754 WBGene00006754 locus:unc-15 status:Confirmed UniProt:B3WFV3 protein_id:CAQ76467.1
F07B7.10	2	0.0017637	-	-	CE04501 WBGene00001925 locus:his-51 status:Predicted UniProt:P09588 protein_id:AAK84506.1
F07B7.11	3	0.00238287	-	-	CE26800 WBGene00001928 locus:his-54 status:Predicted UniProt:Q27894 protein_id:AAK84513.1
F07B7.3	2	0.0017637	-	-	CE04501 WBGene00001927 locus:his-53 status:Predicted UniProt:P09588 protein_id:AAK84512.1
F07B7.4	3	0.00238287	-	-	CE26800 WBGene00001926 locus:his-52 status:Predicted UniProt:Q27894 protein_id:AAK84507.1
F07B7.9	8	0.00869862	7	0.00371313	CE03252 WBGene00001924 locus:his-50 status:Predicted UniProt:P62784 protein_id:AAK84518.1
F07D10.1	3	0.00171421	14	0.00390258	CE07033 WBGene00004423 locus:rpl-11.2 ribosomal protein status:Confirmed UniProt:Q19162 protein_id:AAA83599.1
F08B6.4a	5	0.000991104	5	0.000483505	CE20658 WBGene00006819 locus:unc-87 calponin status:Confirmed UniProt:P37806 protein_id:AAC78234.1
F08B6.4b	5	0.00149726	5	0.000730429	CE27922 WBGene00006819 locus:unc-87 status:Confirmed UniProt:P37806 protein_id:AAK68303.1
F08B6.4c	5	0.00102936	5	0.00050217	CE36924 WBGene00006819 locus:unc-87 status:Confirmed UniProt:P37806 protein_id:AAT68897.1
F08G2.1	3	0.00275397	-	-	CE07075 WBGene00001918 locus:his-44 Core histones H2A, H2B, H3 and H4 status:Predicted UniProt:P04255 protein_id:CAB04061.1
F08G2.2	2	0.0017637	-	-	CE04501 WBGene00001917 locus:his-43 Core histones H2A, H2B, H3 and H4 status:Predicted UniProt:P09588 protein_id:CAB04056.1
F09E5.15a	4	0.00229733	1	0.000280185	CE32361 WBGene00006434 locus:prdx-2 status:Confirmed UniProt:Q8IG31 protein_id:AAN63412.1
F09E5.15b	4	0.00225115	1	0.000274553	CE41559 WBGene00006434 locus:prdx-2 status:Confirmed UniProt:A8DYR6 protein_id:ABV82431.1
F09F7.2a	1	0.000731992	1	0.000357099	CE01236 WBGene00003371 locus:mlc-3 status:Confirmed UniProt:P53014 protein_id:AAA50701.1
F09F7.2b	1	0.00124439	1	0.000607068	CE30652 WBGene00003371 locus:mlc-3 status:Confirmed UniProt:Q8MYQ7 protein_id:AAM22061.1
F09F7.4a	4	0.00116057	2	0.000283089	CE00689 WBGene00017301 Enoyl-CoA hydratase status:Confirmed UniProt:Q19278 protein_id:AAA50696.1
F09F7.4b	4	0.0012341	2	0.000301025	CE30654 WBGene00017301 status:Confirmed UniProt:Q8MNT7 protein_id:AAM22062.1
F10B5.1	3	0.00157002	41	0.0104677	CE01543 WBGene00004421 locus:rpl-10 ribosomal protein L10 (QM protein) status:Confirmed UniProt:Q09533 protein_id:CAA88308.1
F10E7.7	4	0.00361273	-	-	CE04362 WBGene00004447 locus:rpl-33 60s ribosomal protein L35A status:Confirmed UniProt:P49180 protein_id:AAA82422.1
F10G7.2	3	0.000367598	2	0.000119554	CE02626 WBGene00006626 locus:tsn-1 human 100 kDa activator protein status:Partially_confirmed UniProt:Q19328 protein_id:AAA81130.1
F11C3.3	8	0.000456423	45	0.00125248	CE09349 WBGene00006789 locus:unc-54 myosin heavy chain status:Partially_confirmed UniProt:P02566 protein_id:CAB05505.1
F13B10.2a	11	0.00307218	7	0.000953747	CE05598 WBGene00004414 locus:rpl-3 60S ribosomal protein L3 status:Confirmed UniProt:P50880 protein_id:CAA91277.1
F13B10.2c	10	0.00317266	-	-	CE36996 WBGene00004414 locus:rpl-3 status:Confirmed UniProt:Q6BEU5 protein_id:CAH10799.1
F13B10.2d	6	0.00221772	7	0.00126222	CE36997 WBGene00004414 locus:rpl-3 status:Confirmed UniProt:Q6BEU6 protein_id:CAH10798.1
F13D12.2	1	0.000336321	-	-	CE02181 WBGene00002262 locus:ldh-1 L-lactate dehydrogenase status:Confirmed UniProt:Q27888 protein_id:CAA88944.1
F13D12.4a	5	0.0010707	4	0.000417867	CE02183 WBGene00000114 locus:alh-8 methylmalonate-semialdehyde dehydrogenase status:Confirmed UniProt:P52713 protein_id:CAA88946.1
F13E6.1	1	0.000574332	-	-	CE31474 WBGene00008745 D52 protein status:Confirmed UniProt:P55326 protein_id:CAA92122.2
F15E11.13	1	0.000741687	-	-	CE25224 WBGene00017499 status:Partially_confirmed UniProt:Q9N565 protein_id:AAK71363.1
F15E11.15a	-	-	2	0.000503559	CE35276 WBGene00017501 status:Confirmed UniProt:Q7KPV3 protein_id:AAO38660.2
F15E11.15b	-	-	2	0.000635304	CE33283 WBGene00017501 status:Confirmed UniProt:Q9GQ62 protein_id:AAV58877.1
F15G9.4a	-	-	4	4.22308e-05	CE18595 WBGene00001863 locus:him-4 Ig superfamily repeats (I-type) status:Confirmed UniProt:Q8I0L3 protein_id:CAA87344.1
F15G9.4b	-	-	4	4.20439e-05	CE18596 WBGene00001863 locus:him-4 IG (immunoglobulin) superfamily (47 domains) status:Confirmed UniProt:O76518 protein_id:CAA87345.1
F15G9.4d	-	-	4	4.1923e-05	CE43012 WBGene00001863 locus:him-4 status:Partially_confirmed UniProt:B5U8L1 protein_id:CAR64681.1
F17C11.9a	1	0.000281394	1	0.000137277	CE05656 WBGene00008920 elongation factor 1-gamma status:Confirmed UniProt:P54412 protein_id:CAA96631.1
F17C11.9b	1	0.000300254	1	0.000146477	CE32385 WBGene00008920 status:Confirmed UniProt:Q8I4K9 protein_id:CAD56569.1
F17C11.9c	1	0.000306835	1	0.000149688	CE39492 WBGene00008920 status:Confirmed UniProt:Q2PJ76 protein_id:CAJ55245.1
F17E9.12	8	0.00869862	7	0.00371313	CE03252 WBGene00001905 locus:his-31 status:Partially_confirmed UniProt:P62784 protein_id:AAC05101.1
F17E9.13	2	0.0017637	-	-	CE04501 WBGene00001907 locus:his-33 status:Predicted UniProt:P09588 protein_id:AAC05100.1
F17E9.9	3	0.00275397	-	-	CE07075 WBGene00001908 locus:his-34 histone 2B status:Predicted UniProt:P04255 protein_id:AAC05103.1
F18C12.3	-	-	1	0.00010025	CE15869 WBGene00008934 status:Confirmed UniProt:O17584 protein_id:CAB03870.1
F18H3.3a	1	0.000161842	6	0.000473723	CE02193 WBGene00003903 locus:pab-2 poly-adenylate binding protein status:Confirmed UniProt:Q19579 protein_id:CAA90444.1
F18H3.3b	1	0.000197871	6	0.000579181	CE03230 WBGene00003903 locus:pab-2 RNA recognition motif. (aka RRM, RBD, or RNP domain) (4 domains) status:Partially_confirmed UniProt:Q19581 protein_id:CAA90446.1
F20B6.2	2	0.000456191	-	-	CE04424 WBGene00006921 locus:vha-12 vacuolar ATP synthase (strong) status:Confirmed UniProt:Q19626 protein_id:AAA82311.1
F20G4.3	-	-	1	2.72771e-05	CE27133 WBGene00003777 locus:nmy-2 myosin heavy chain status:Confirmed UniProt:Q19658 protein_id:CAA99931.2
F20H11.3	3	0.000985291	-	-	CE09512 WBGene00003162 locus:mdh-1 malate dehydrogenase status:Confirmed UniProt:O02640 protein_id:AAB53985.1
F21F8.7	4	0.00115162	-	-	CE09542 WBGene00000219 locus:asp-6 protease status:Confirmed UniProt:O01530 protein_id:AAC47996.1
F22B3.1	8	0.00869862	7	0.00371313	CE03252 WBGene00001938 locus:his-64 histone H4 status:Confirmed UniProt:P62784 protein_id:CAA92734.1
F22D6.3a	-	-	1	0.00010025	CE05684 WBGene00003815 locus:nrs-1 asparaginyl-tRNA synthetase status:Confirmed UniProt:Q19722 protein_id:CAA95808.1
F23B12.5	8	0.00176718	3	0.000323291	CE09597 WBGene00009082 dihyrolipoamide acetyltransferase component (pyruvate dehydrogenase complex) status:Confirmed UniProt:Q19749 protein_id:CAB01163.1
F25B5.4a	4	0.000534581	-	-	CE01921 WBGene00006727 locus:ubq-1 status:Confirmed UniProt:P14792 protein_id:AAC46525.1
F25B5.4c	2	0.000416337	-	-	CE31915 WBGene00006727 locus:ubq-1 status:Confirmed UniProt:Q8MYQ4 protein_id:AAM22069.2
F25H2.10	10	0.00358958	11	0.00192627	CE09655 WBGene00004408 locus:rpa-0 deoxyribonuclease status:Confirmed UniProt:Q93572 protein_id:CAB02098.1
F25H2.11	4	0.00247502	-	-	CE09656 WBGene00009122 locus:tct-1 TCTP protein status:Confirmed UniProt:Q93573 protein_id:CAB02099.1
F25H2.9	1	0.000451592	-	-	CE09654 WBGene00003926 locus:pas-5 proteasome zeta chain status:Confirmed UniProt:Q95008 protein_id:CAB02097.1
F25H5.4	3	0.000394348	8	0.000513015	CE15900 WBGene00001167 locus:eft-2 Elongation factor Tu family (contains ATP\/GTP binding P-loop) status:Confirmed UniProt:P29691 protein_id:CAB02985.1
F26D10.3	23	0.00402481	19	0.00162201	CE09682 WBGene00002005 locus:hsp-1 HSP-1 heat shock 70kd protein A status:Confirmed UniProt:P09446 protein_id:CAB02319.1
F26E4.8	4	0.000997726	2	0.000243368	CE09692 WBGene00006528 locus:tba-1 TBA-2 tubulin alpha-2 chain status:Confirmed UniProt:O18688 protein_id:CAB03001.1
F26F4.10a	1	0.000157075	2	0.000153257	CE29495 WBGene00004679 locus:rrt-1 arginyl tRNA synthetase status:Confirmed UniProt:Q19825 protein_id:AAA91224.2
F26F4.10b	1	0.000161842	2	0.000157908	CE37225 WBGene00004679 locus:rrt-1 status:Partially_confirmed UniProt:Q65ZK0 protein_id:AAU05575.1
F27C1.7a	1	0.000541038	1	0.000263943	CE09719 WBGene00000230 locus:atp-3 ATPase status:Confirmed UniProt:P91283 protein_id:AAB37654.1
F27C1.7b	1	0.000491205	1	0.000239632	CE36139 WBGene00000230 locus:atp-3 status:Confirmed UniProt:Q7JNG1 protein_id:AAR25649.1
F27D4.1	1	0.000337334	-	-	CE24926 WBGene00009187 electron transfer flavoprotein alpha-subunit status:Confirmed UniProt:Q93615 protein_id:CAB61027.1
F27D4.5	2	0.000611993	-	-	CE05736 WBGene00006518 locus:tag-173 2-oxoisovalerate dehydrogenase status:Confirmed UniProt:Q93619 protein_id:CAB01970.1
F28B4.3	1	5.02444e-05	-	-	CE07153 WBGene00017892 EGF-like repeat status:Partially_confirmed UniProt:Q19853 protein_id:AAA83584.1
F28C6.3	12	0.00312544	159	0.0202027	CE03274 WBGene00000773 locus:cpf-1 cleavage stimulation factor like status:Partially_confirmed UniProt:Q19864 protein_id:CAA92670.1
F28C6.6	4	0.000609495	145	0.0107786	CE03277 WBGene00006307 locus:suf-1 polyadenylation factor like status:Confirmed UniProt:Q19866 protein_id:CAA92672.1
F28C6.7a	7	0.00552087	-	-	CE03278 WBGene00004440 locus:rpl-26 ribosomal protein L26 like status:Confirmed UniProt:Q19869 protein_id:CAA92674.1
F28C6.7b	7	0.00739588	-	-	CE20731 WBGene00004440 locus:rpl-26 KOW motif status:Confirmed UniProt:Q19869 protein_id:CAA92678.1
F28C6.7c	7	0.00719232	-	-	CE32883 WBGene00004440 locus:rpl-26 status:Partially_confirmed UniProt:Q19869 protein_id:CAD59149.1
F28D1.7	3	0.00234954	2	0.000764141	CE05747 WBGene00004492 locus:rps-23 ribosomal protein S23 status:Confirmed UniProt:Q19877 protein_id:CAA94601.1
F29C4.6	-	-	2	0.000292955	CE17723 WBGene00017928 locus:tut-1 status:Confirmed UniProt:O76365 protein_id:AAC19193.1
F29D11.2	-	-	44	0.00208499	CE09790 WBGene00009254 locus:capg-1 status:Partially_confirmed UniProt:Q93598 protein_id:CAB01707.1
F31E3.5	16	0.00387023	21	0.0024781	CE01270 WBGene00001168 locus:eft-3 Elongation factor 1-alpha status:Confirmed UniProt:P53013 protein_id:AAA81688.1
F32B5.8	-	-	1	0.000178549	CE36646 WBGene00000788 locus:cpz-1 cysteine proteinase status:Confirmed UniProt:O01850 protein_id:AAB54210.2
F32H2.5	2	8.57212e-05	-	-	CE42777 WBGene00009342 locus:fasn-1 fatty acid synthase status:Partially_confirmed UniProt:P91871 protein_id:CAB04244.2
F33A8.3	-	-	3	0.000788021	CE17755 WBGene00000472 locus:cey-1 'Cold-shock' DNA-binding domain status:Confirmed UniProt:O62213 protein_id:CAB04257.1
F33H1.2	2	0.000656861	-	-	CE01568 WBGene00001686 locus:gpd-4 glyceraldehyde 3-phosphate dehydrogenase 4 status:Confirmed UniProt:P17331 protein_id:CAA88697.1
F35G12.8	325	0.0234979	55	0.00193995	CE03287 WBGene00004874 locus:smc-4 chromosome segregation protein status:Partially_confirmed UniProt:Q20060 protein_id:CAA86336.1
F35H10.1	2	0.0017637	-	-	CE04501 WBGene00001904 locus:his-30 histone H2A status:Predicted UniProt:P09588 protein_id:AAA81686.1
F35H10.11	3	0.00275397	-	-	CE07075 WBGene00001903 locus:his-29 histone H2B status:Predicted UniProt:P04255 protein_id:AAK84525.1
F35H10.7	-	-	6	0.00064152	CE04507 WBGene00018072 status:Confirmed UniProt:Q20069 protein_id:AAA81679.1
F36A2.6	6	0.00445012	-	-	CE09945 WBGene00004484 locus:rps-15 40S ribosomal protein S15 status:Confirmed UniProt:Q9XVP0 protein_id:CAB03065.1
F37A4.5	1	0.000351081	-	-	CE00707 WBGene00018135 status:Partially_confirmed UniProt:P41883 protein_id:AAA50633.1
F37C12.4	3	0.00323062	-	-	CE30781 WBGene00004450 locus:rpl-36 Ribosomal protein YL39 status:Confirmed UniProt:P49181 protein_id:AAC48295.2
F37C12.9	8	0.00589446	-	-	CE00821 WBGene00004483 locus:rps-14 Ribosomal protein S14 status:Confirmed UniProt:P48150 protein_id:AAC48301.1
F37C4.5a	3	0.000604288	3	0.000294799	CE17048 WBGene00018145 status:Confirmed UniProt:O44400 protein_id:AAB95171.1
F38E9.5	-	-	1	0.000164072	CE28307 WBGene00018187 protein tyrosine kinase status:Confirmed UniProt:Q20173 protein_id:AAA93345.2
F38H4.9	-	-	2	0.000343623	CE10074 WBGene00002363 locus:let-92 serine\/threonine protein phosphatase status:Confirmed UniProt:Q27498 protein_id:CAB01174.1
F39B2.10	-	-	4	0.000543643	CE16015 WBGene00001030 locus:dnj-12 DnaJ, prokaryotic heat shock protein status:Confirmed UniProt:O45502 protein_id:CAB07390.1
F39B2.6	2	0.00191444	-	-	CE16012 WBGene00004495 locus:rps-26 40S ribosomal protein S26 status:Confirmed UniProt:O45499 protein_id:CAB07387.1
F39C12.1	3	6.58148e-05	61	0.000652851	CE10092 WBGene00018193 status:Partially_confirmed UniProt:O61201 protein_id:AAB94194.1
F40A3.6	3	0.00130226	4	0.000847071	CE10152 WBGene00018221 status:Confirmed UniProt:O16266 protein_id:AAB65325.1
F40F11.1	7	0.00505783	-	-	CE05860 WBGene00004480 locus:rps-11 ribosomal protein S11 status:Confirmed UniProt:Q20206 protein_id:CAA97792.1
F40F4.6	-	-	1	2.46776e-05	CE04536 WBGene00018237 EGF-like repeats status:Partially_confirmed UniProt:Q20219 protein_id:AAA81430.1
F40F8.10	7	0.00414795	2	0.00057816	CE05849 WBGene00004478 locus:rps-9 ribosomal protein S9 status:Confirmed UniProt:Q20228 protein_id:CAA93262.1
F42A10.6	-	-	2	0.000620865	CE01297 WBGene00018342 status:Confirmed UniProt:Q20311 protein_id:AAA19077.1
F42C5.8	12	0.00646124	21	0.00551614	CE04561 WBGene00004477 locus:rps-8 40S ribosomal protein S8 status:Confirmed UniProt:P48156 protein_id:AAA81485.1
F42G4.3a	-	-	1	9.06071e-05	CE23716 WBGene00006999 locus:zyx-1 LIM domain containing proteins status:Confirmed UniProt:Q9U3F4 protein_id:CAB03095.2
F43D9.4	2	0.00140874	-	-	CE00994 WBGene00004798 locus:sip-1 Heat shock hsp20 proteins status:Confirmed UniProt:Q20363 protein_id:CAA84703.1
F43E2.5	-	-	4	0.00105577	CE07241 WBGene00018393 locus:msra-1 status:Confirmed UniProt:O02089 protein_id:AAC71122.1
F43E2.8	5	0.000852319	2	0.00016632	CE07244 WBGene00002008 locus:hsp-4 heat shock protein status:Partially_confirmed UniProt:P20163 protein_id:AAC71123.1
F43G9.1	-	-	1	0.000152615	CE34018 WBGene00009664 isocitrate dehydrogenase status:Confirmed UniProt:Q93714 protein_id:CAB02111.2
F44E2.8	-	-	2	0.000451538	CE32420 WBGene00018421 status:Partially_confirmed UniProt:P34438 protein_id:AAA28037.2
F44E5.4	4	0.000694541	2	0.000169414	CE18679 WBGene00009691 Heat shock hsp70 proteins status:Partially_confirmed UniProt:Q9XTL8 protein_id:CAB05507.1
F44E5.5	4	0.000694541	2	0.000169414	CE18679 WBGene00009692 Heat shock hsp70 proteins status:Partially_confirmed UniProt:Q9XTL8 protein_id:CAB05508.1
F44F4.11	3	0.000749965	-	-	CE18680 WBGene00006530 locus:tba-4 tubulin alpha-2 chain status:Partially_confirmed UniProt:Q20409 protein_id:CAA85463.1
F45F2.12	3	0.00273158	-	-	CE10538 WBGene00001882 locus:his-8 histone H2B status:Predicted UniProt:Q27894 protein_id:AAC48023.1
F45F2.2	2	0.00207398	-	-	CE36851 WBGene00001913 locus:his-39 histone H4 status:Predicted UniProt:Q22979 protein_id:AAC48034.2
F45F2.3	8	0.00869862	7	0.00371313	CE03252 WBGene00001879 locus:his-5 histone H4 status:Confirmed UniProt:P62784 protein_id:AAC48026.1
F45F2.4	2	0.0017637	-	-	CE04501 WBGene00001881 locus:his-7 histone H2A status:Predicted UniProt:P09588 protein_id:AAC48024.1
F45G2.4	-	-	1	0.00018711	CE16047 WBGene00009732 status:Confirmed UniProt:O62246 protein_id:CAB07613.1
F46E10.10a	2	0.000666636	-	-	CE20820 WBGene00018491 lactate dehydrogenase status:Confirmed UniProt:Q9UAV5 protein_id:AAD14720.1
F46E10.10b	2	0.000820475	-	-	CE33096 WBGene00018491 status:Confirmed UniProt:Q8IA49 protein_id:AAO12427.1
F46F11.2	4	0.00167782	1	0.00020463	CE10598 WBGene00000473 locus:cey-2 status:Confirmed UniProt:P91306 protein_id:AAK21380.1
F46F2.2a	-	-	3	0.000342189	CE38356 WBGene00002203 locus:kin-20 casein kinase I (epsilon\/delta) status:Partially_confirmed UniProt:Q20471 protein_id:CAA93775.3
F46F2.2b	-	-	3	0.000451538	CE39502 WBGene00002203 locus:kin-20 casein kinase I (epsilon\/delta) status:Partially_confirmed UniProt:Q20471 protein_id:CAJ55248.1
F46F2.2c	-	-	3	0.000329795	CE38358 WBGene00002203 locus:kin-20 casein kinase I (epsilon\/delta) status:Confirmed UniProt:Q20471 protein_id:CAH60762.2
F46F2.2d	-	-	3	0.000341476	CE38359 WBGene00002203 locus:kin-20 casein kinase I (epsilon\/delta) status:Partially_confirmed UniProt:Q20471 protein_id:CAI79241.1
F46G10.1a	4	0.00251674	1	0.000306944	CE41319 WBGene00009796 status:Confirmed UniProt:Q20476 protein_id:CAA90542.3
F46G10.7a	-	-	2	0.000380739	CE02243 WBGene00004801 locus:sir-2.2 SIR status:Confirmed UniProt:Q20480 protein_id:CAA90546.1
F46G10.7b	-	-	6	0.00113431	CE35540 WBGene00004801 locus:sir-2.2 SIR status:Confirmed UniProt:Q7JMD3 protein_id:CAE46663.1
F46G10.7c	-	-	6	0.00111502	CE44321 WBGene00004801 locus:sir-2.2 status:Confirmed UniProt:F46G10.7c protein_id:CBI63218.1
F46H5.3a	6	0.00169689	-	-	CE37112 WBGene00018519 arginine kinase status:Confirmed UniProt:Q10454 protein_id:AAB37022.2
F46H5.3b	6	0.00187178	-	-	CE33098 WBGene00018519 status:Confirmed UniProt:Q10454 protein_id:AAO21426.1
F47B10.1	2	0.000514918	2	0.0002512	CE03351 WBGene00009812 succinate-CoA ligase status:Confirmed UniProt:P53588 protein_id:CAA91981.1
F48E8.5	-	-	2	0.000185207	CE30997 WBGene00003901 locus:paa-1 Protein phosphatase 2A status:Confirmed UniProt:Q09543 protein_id:AAC46541.2
F49E8.1	-	-	1	0.00012618	CE33650 WBGene00018635 status:Confirmed UniProt:Q20633 protein_id:AAB03156.3
F52B10.1	-	-	2	5.56659e-05	CE31177 WBGene00003776 locus:nmy-1 myosin status:Partially_confirmed UniProt:Q20641 protein_id:AAA83339.2
F52B5.6	6	0.00460252	-	-	CE05721 WBGene00004439 locus:rpl-25.2 60S ribosomal protein status:Confirmed UniProt:Q20647 protein_id:CAA99858.1
F52D10.3a	-	-	2	0.000440614	CE03389 WBGene00001502 locus:ftt-2 14-3-3 protein status:Confirmed UniProt:Q20655 protein_id:CAA91474.1
F52E1.7a	-	-	1	0.000366685	CE04635 WBGene00002021 locus:hsp-17 heat shock protein status:Confirmed UniProt:Q20660 protein_id:AAB37035.1
F52E1.7b	-	-	1	0.000369163	CE35323 WBGene00002021 locus:hsp-17 status:Confirmed UniProt:Q7JP52 protein_id:AAQ62453.1
F52F12.7	-	-	1	0.00021095	CE42711 WBGene00009940 steroidogenic acute regulatory protein like status:Confirmed UniProt:O17883 protein_id:CAB05736.2
F52H3.7a	2	0.000179911	-	-	CE32894 WBGene00002265 locus:lec-2 galactoside-binding lectin status:Confirmed UniProt:Q20684 protein_id:CAA91327.2
F52H3.7b	2	0.000805718	-	-	CE29330 WBGene00002265 locus:lec-2 galactoside-binding lectin status:Confirmed UniProt:Q9GNP7 protein_id:CAC70097.1
F53A2.7	10	0.00284251	-	-	CE10878 WBGene00009952 Thiolases status:Confirmed UniProt:O45552 protein_id:CAB04455.2
F53A3.3a	9	0.00775348	-	-	CE10884 WBGene00004491 locus:rps-22 40S ribosomal protein status:Confirmed UniProt:O17218 protein_id:AAB70989.1
F53A3.3b	5	0.0055443	-	-	CE41657 WBGene00004491 locus:rps-22 status:Partially_confirmed UniProt:A8WIR1 protein_id:ABW70237.1
F53G12.10	6	0.00275397	3	0.000671755	CE11024 WBGene00004418 locus:rpl-7 ribosomal protein status:Confirmed UniProt:O01802 protein_id:AAB54165.1
F54B3.1a	1	3.14151e-05	18	0.000275863	CE43308 WBGene00010013 status:Partially_confirmed UniProt:O62263 protein_id:CAA88472.2
F54B3.1b	1	3.14327e-05	18	0.000276017	CE43180 WBGene00010013 status:Partially_confirmed UniProt:A5Z2S3 protein_id:CAN99691.2
F54C9.5	11	0.00420458	6	0.00111883	CE02255 WBGene00004416 locus:rpl-5 60S ribosomal protein L5 status:Confirmed UniProt:P49405 protein_id:CAA90251.1
F54D5.7	3	0.000821478	2	0.000267169	CE03411 WBGene00010052 acyl-CoA dehydrogenase status:Confirmed UniProt:Q20772 protein_id:CAA91333.1
F54D8.3a	1	0.000219598	-	-	CE29809 WBGene00000107 locus:alh-1 Aldehyde dehydrogenase 2 status:Confirmed UniProt:Q20780 protein_id:AAA20615.3
F54D8.3b	1	0.00026539	-	-	CE32434 WBGene00000107 locus:alh-1 status:Confirmed UniProt:Q8IG19 protein_id:AAN63391.1
F54E12.3	8	0.00869862	7	0.00371313	CE03252 WBGene00001930 locus:his-56 histone H4 status:Predicted UniProt:P62784 protein_id:CAB05210.1
F54E12.4	3	0.00273158	-	-	CE05165 WBGene00001932 locus:his-58 histone H2B status:Confirmed UniProt:Q27876 protein_id:CAB05211.1
F54E12.5	2	0.0017637	-	-	CE04501 WBGene00001931 locus:his-57 histone H2A status:Predicted UniProt:P09588 protein_id:CAB05212.1
F54E7.2	1	0.000799963	-	-	CE26896 WBGene00004481 locus:rps-12 status:Confirmed UniProt:P49196 protein_id:AAK20077.1
F54H12.1a	1	0.000144137	1	7.03167e-05	CE25005 WBGene00000041 locus:aco-2 Aconitate hydratase status:Confirmed UniProt:P34455 protein_id:AAA28050.2
F54H12.1b	1	0.000168413	-	-	CE30144 WBGene00000041 locus:aco-2 status:Partially_confirmed UniProt:P34455 protein_id:AAL65788.1
F54H12.1c	1	0.000163975	1	7.99943e-05	CE32436 WBGene00000041 locus:aco-2 status:Confirmed UniProt:P34455 protein_id:AAN63393.1
F54H12.6	1	0.000525797	4	0.00102603	CE00548 WBGene00018846 Elongation factor 1 status:Confirmed UniProt:P34460 protein_id:AAA28051.1
F55C5.4	85	0.0094253	16	0.000865522	CE11156 WBGene00010093 locus:capg-2 status:Partially_confirmed UniProt:Q20818 protein_id:CAB01569.1
F55D10.2	4	0.00304748	-	-	CE02777 WBGene00004438 locus:rpl-25.1 Ribosomal protein L23 status:Confirmed UniProt:P48162 protein_id:AAA81728.1
F55G1.10	2	0.0017637	-	-	CE04501 WBGene00001935 locus:his-61 Histone status:Partially_confirmed UniProt:P09588 protein_id:AAB00647.1
F55G1.11	8	0.00869862	7	0.00371313	CE03252 WBGene00001934 locus:his-60 Histone status:Confirmed UniProt:P62784 protein_id:AAB00649.2
F55G1.3	3	0.00273158	-	-	CE05165 WBGene00001936 locus:his-62 Histone status:Confirmed UniProt:Q27876 protein_id:AAB00648.1
F56A8.6	4	0.00133327	97	0.0157729	CE16126 WBGene00000774 locus:cpf-2 RNA recognition motif. (aka RRM, RBD, or RNP domain) status:Confirmed UniProt:O45577 protein_id:CAB05746.1
F56C9.1	-	-	1	0.000164072	CE01319 WBGene00001748 locus:gsp-2 status:Confirmed UniProt:P48727 protein_id:AAK18957.1
F56D12.5a	2	0.000592565	-	-	CE11254 WBGene00006924 locus:vig-1 status:Confirmed UniProt:O16646 protein_id:AAB66119.1
F56D2.1	1	0.000237781	-	-	CE11226 WBGene00018963 locus:ucr-1 Mitochondrial processing protease enhancing protein status:Confirmed UniProt:P98080 protein_id:AAB52679.1
F56E10.4	3	0.004048	2	0.00131653	CE19904 WBGene00004496 locus:rps-27 ribosomal protein status:Confirmed UniProt:Q9TXP0 protein_id:AAC69219.1
F56F3.5	13	0.00566511	9	0.00191333	CE00664 WBGene00004470 locus:rps-1 Ribosomal protein S3a (human) homolog. status:Confirmed UniProt:P48154 protein_id:CAA83605.1
F57B10.14	1	0.00199991	-	-	CE31352 WBGene00019007 status:Confirmed UniProt:Q8MXI1 protein_id:AAM81096.1
F57B10.3a	-	-	1	0.000101366	CE11302 WBGene00019001 phosphoglycerate mutase status:Confirmed UniProt:O44742 protein_id:AAB96720.1
F57B10.3b	-	-	1	0.000104868	CE33113 WBGene00019001 status:Confirmed UniProt:Q8IA68 protein_id:AAO12419.1
F57B9.10a	1	0.000255696	1	0.00012474	CE25011 WBGene00004462 locus:rpn-6 status:Confirmed UniProt:Q20938 protein_id:AAA21173.2
F57B9.10b	1	0.000266654	1	0.000130086	CE38077 WBGene00004462 locus:rpn-6 status:Confirmed UniProt:Q5DX45 protein_id:AAW88394.1
F57B9.6a	2	0.000557188	-	-	CE01341 WBGene00002083 locus:inf-1 status:Confirmed UniProt:P27639 protein_id:AAA21170.1
F57F5.1	1	0.000319073	-	-	CE43083 WBGene00010204 cysteine protease status:Confirmed UniProt:Q20950 protein_id:CAB00098.2
F57H12.3	-	-	1	0.000258939	CE17124 WBGene00003879 locus:ora-1 status:Confirmed UniProt:O45098 protein_id:AAC02599.1
F58F12.1	2	0.00137417	-	-	CE01976 WBGene00019061 ATP synthase status:Confirmed UniProt:Q09544 protein_id:AAC46699.1
F58G4.1	-	-	1	2.76779e-05	CE07306 WBGene00019064 locus:myo-5 myosin status:Partially_confirmed UniProt:Q21000 protein_id:AAG24132.1
F59B8.2	1	0.000271832	1	0.000132612	CE03436 WBGene00010317 locus:idh-1 isocitrate dehydrogenase status:Confirmed UniProt:Q21032 protein_id:CAA92778.1
F59D8.1	44	0.00307409	38	0.00129518	CE20900 WBGene00006927 locus:vit-3 status:Partially_confirmed UniProt:Q9N4J2 protein_id:AAK09075.1
F59D8.2	46	0.00321382	43	0.0014656	CE26817 WBGene00006928 locus:vit-4 status:Partially_confirmed UniProt:P18947 protein_id:AAK09074.1
H02I12.6	3	0.00273158	-	-	CE05165 WBGene00001940 locus:his-66 Core histones H2A, H2B, H3 and H4 status:Partially_confirmed UniProt:Q27876 protein_id:CAB07220.1
H02I12.7	2	0.0017637	-	-	CE04501 WBGene00001939 locus:his-65 Core histones H2A, H2B, H3 and H4 status:Predicted UniProt:P09588 protein_id:CAB07221.1
H06I04.4a	-	-	1	0.000335191	CE20938 WBGene00006725 locus:ubl-1 ubiquitin status:Confirmed UniProt:P37165 protein_id:AAF39865.1
H27A22.1a	-	-	3	0.000479264	CE17979 WBGene00010418 guanylate cyclase status:Confirmed UniProt:O17912 protein_id:CAB08740.1
H27A22.1b	-	-	3	0.000460417	CE40259 WBGene00010418 status:Confirmed UniProt:Q18LB4 protein_id:CAK55194.1
H28O16.1a	13	0.00270619	2	0.000203108	CE18826 WBGene00010419 ATP synthase alpha and beta subunits, ATP synthase Alpha chain, C terminal status:Confirmed UniProt:Q9XXK1 protein_id:CAA19429.1
H28O16.1b	2	0.00153417	-	-	CE34194 WBGene00010419 status:Confirmed UniProt:Q9XXK1 protein_id:CAD92383.1
H28O16.1c	12	0.00267184	2	0.000217241	CE34195 WBGene00010419 status:Confirmed UniProt:Q9XXK1 protein_id:CAD92384.1
H28O16.1d	13	0.00284918	2	0.00021384	CE36263 WBGene00010419 status:Confirmed UniProt:Q9XXK1 protein_id:CAF31480.1
H32C10.3	1	0.000143033	-	-	CE21005 WBGene00019257 status:Partially_confirmed UniProt:Q9TYQ6 protein_id:AAD12801.1
JC8.3a	6	0.00407254	62	0.0205299	CE17986 WBGene00004424 locus:rpl-12 Ribosomal protein L11 status:Confirmed UniProt:P61866 protein_id:CAB05226.1
JC8.3c	1	0.0022399	-	-	CE39743 WBGene00004424 locus:rpl-12 status:Confirmed UniProt:P61866 protein_id:CAJ76933.1
K01C8.10	-	-	3	0.000303534	CE02262 WBGene00000379 locus:cct-4 T-complex protein status:Confirmed UniProt:P47208 protein_id:CAA88861.1
K01G5.5	2	0.000503347	1	0.000122778	CE16195 WBGene00010478 centromere\/microtubule binding protein status:Confirmed UniProt:O17919 protein_id:CAB07244.1
K01G5.7	3	0.000748295	5	0.00060842	CE16197 WBGene00006536 locus:tbb-1 tubulin beta-chain status:Confirmed UniProt:O17921 protein_id:CAB07246.1
K01H12.2	5	0.00178905	8	0.00139645	CE03454 WBGene00010485 locus:ant-1.3 ADP\/ATP carrier protein status:Confirmed UniProt:Q21103 protein_id:CAA92472.1
K02B2.5	2	0.00191444	1	0.000466975	CE04691 WBGene00004494 locus:rps-25 ribosomal protein status:Confirmed UniProt:P52821 protein_id:AAK39246.1
K02F2.2	11	0.00281909	3	0.000375076	CE17154 WBGene00019322 locus:ahcy-1 S-adenosylhomocysteine hydrolase status:Confirmed UniProt:P27604 protein_id:AAB97565.1
K03A1.6	8	0.00869862	7	0.00371313	CE03252 WBGene00001912 locus:his-38 histone-H4 status:Partially_confirmed UniProt:P62784 protein_id:AAA83329.1
K04D7.1	6	0.0020676	-	-	CE06090 WBGene00010556 locus:rack-1 guanine nucleotide-binding protein status:Confirmed UniProt:Q21215 protein_id:CAA93514.1
K04D7.3	2	0.000463746	1	0.000113118	CE06092 WBGene00001794 locus:gta-1 4-aminobutyrate aminotransferase status:Confirmed UniProt:Q21217 protein_id:CAA93517.1
K04D7.5a	1	8.37031e-05	-	-	CE35579 WBGene00001653 locus:gon-4 status:Partially_confirmed UniProt:Q21216 protein_id:CAA93515.2
K04D7.5b	1	8.702e-05	-	-	CE40976 WBGene00001653 locus:gon-4 status:Partially_confirmed UniProt:A5JYS9 protein_id:CAN86924.1
K05C4.1	-	-	1	0.000192381	CE19969 WBGene00003951 locus:pbs-5 Proteasome A-type and B-type status:Confirmed UniProt:Q9XUV0 protein_id:CAB04567.1
K06C4.10	8	0.00869862	7	0.00371313	CE03252 WBGene00001892 locus:his-18 histone H4 status:Confirmed UniProt:P62784 protein_id:AAF98223.1
K06C4.11	2	0.0017637	-	-	CE04501 WBGene00001893 locus:his-19 histone H2A status:Predicted UniProt:P09588 protein_id:AAF98219.1
K06C4.12	3	0.00273158	-	-	CE10538 WBGene00001896 locus:his-22 histone H2B status:Predicted UniProt:Q27894 protein_id:AAF98230.1
K06C4.2	8	0.00869862	7	0.00371313	CE03252 WBGene00001902 locus:his-28 histone H4 status:Predicted UniProt:P62784 protein_id:AAF98220.1
K06C4.3	2	0.0017637	-	-	CE04501 WBGene00001895 locus:his-21 histone H2A status:Predicted UniProt:P09588 protein_id:AAF98222.1
K06C4.4	3	0.00273158	-	-	CE10538 WBGene00001894 locus:his-20 histone H2B status:Predicted UniProt:Q27894 protein_id:AAF98225.1
K06G5.1a	-	-	1	0.000107764	CE18851 WBGene00010605 status:Confirmed UniProt:Q9XUT9 protein_id:CAB04581.1
K06G5.1b	-	-	1	0.00011173	CE37390 WBGene00010605 status:Confirmed UniProt:Q5WRM0 protein_id:CAH60773.1
K07A12.3	1	0.000854922	-	-	CE11868 WBGene00000209 locus:asg-1 ATP synthase subunit g status:Confirmed UniProt:P90921 protein_id:CAB03179.1
K07C5.4	2	0.000460884	4	0.00044968	CE06114 WBGene00010627 yeast protein L8167.9-like status:Confirmed UniProt:Q21276 protein_id:CAA94897.1
K07D4.3	1	0.000358958	-	-	CE19527 WBGene00004467 locus:rpn-11 status:Confirmed UniProt:O76577 protein_id:AAC26287.1
K07E12.1a	-	-	2	8.34139e-06	CE32905 WBGene00000998 locus:dig-1 CAM status:Confirmed UniProt:Q09165 protein_id:AAA50715.2
K07E12.1b	-	-	1	4.45355e-06	CE31032 WBGene00000998 locus:dig-1 status:Partially_confirmed UniProt:Q8MQ08 protein_id:AAM48546.1
K07H8.10	2	0.000280689	-	-	CE18030 WBGene00019510 RNA-binding protein status:Confirmed UniProt:O45181 protein_id:AAC04430.1
K07H8.6a	61	0.00414041	40	0.00132451	CE28594 WBGene00006930 locus:vit-6 vitellogenin status:Partially_confirmed UniProt:P18948 protein_id:AAC04423.2
K07H8.6b	5	0.00278594	2	0.000543643	CE34921 WBGene00006930 locus:vit-6 status:Confirmed UniProt:P18948 protein_id:AAQ01529.1
K07H8.6c	61	0.0041379	40	0.00132371	CE18026 WBGene00006930 locus:vit-6 status:Partially_confirmed UniProt:P18948 protein_id:AAQ91901.1
K08E3.10	-	-	1	0.000357099	CE37122 WBGene00023451 status:Confirmed UniProt:Q69Z12 protein_id:CAH10811.1
K09F5.2	31	0.00214841	34	0.00114952	CE04746 WBGene00006925 locus:vit-1 vit-1 status:Confirmed UniProt:P55155 protein_id:AAB52675.1
K10B3.10	1	4.61454e-05	2	4.50236e-05	CE07373 WBGene00004951 locus:spc-1 spectrin alpha chain status:Partially_confirmed UniProt:Q21408 protein_id:AAB53876.1
K10B3.7	5	0.00164215	2	0.000320446	CE07370 WBGene00001685 locus:gpd-3 status:Confirmed UniProt:P17330 protein_id:AAB53869.1
K10B3.8	5	0.00164215	2	0.000320446	CE07371 WBGene00001684 locus:gpd-2 status:Confirmed UniProt:P17329 protein_id:AAB53874.1
K11C4.3a	-	-	2	4.84148e-05	CE28604 WBGene00006803 locus:unc-70 spectrin beta chain status:Confirmed UniProt:Q9U9J7 protein_id:AAK77611.1
K11C4.3b	-	-	2	4.74684e-05	CE30159 WBGene00006803 locus:unc-70 status:Confirmed UniProt:Q95ZL8 protein_id:AAK77612.2
K11H12.2	-	-	4	0.0010713	CE12148 WBGene00004427 locus:rpl-15 60S ribosomal protein L15 status:Confirmed UniProt:P91374 protein_id:AAC24397.1
K12F2.1	-	-	2	5.54963e-05	CE34936 WBGene00003515 locus:myo-3 myosin heavy chain status:Partially_confirmed UniProt:P12844 protein_id:CAB01576.2
K12G11.3	2	0.000641804	-	-	CE12212 WBGene00010790 locus:sodh-1 alcohol dehydrogenase status:Confirmed UniProt:Q17334 protein_id:CAB04604.1
K12H4.7a	2	0.000439195	1	0.00010713	CE32696 WBGene00019682 status:Confirmed UniProt:P34528 protein_id:AAN65310.1
K12H4.7b	2	0.000473551	1	0.00011551	CE32697 WBGene00019682 status:Confirmed UniProt:P34528 protein_id:AAN65311.1
LLC1.2	-	-	1	0.000200868	CE16261 WBGene00010793 status:Confirmed UniProt:O17954 protein_id:CAB05250.1
LLC1.3	11	0.00248877	3	0.000331128	CE31971 WBGene00010794 dihydrolipoamide dehydrogenase status:Confirmed UniProt:O17953 protein_id:CAB05249.2
M01E11.5	2	0.000845244	2	0.000412348	CE12296 WBGene00000474 locus:cey-3 status:Confirmed UniProt:P91398 protein_id:AAB37828.1
M01F1.2	5	0.00277215	-	-	CE01030 WBGene00004428 locus:rpl-16 L13P family ribosomal protein status:Confirmed UniProt:Q27389 protein_id:CAA86515.1
M03F4.2a	22	0.00655289	265	0.0385068	CE12358 WBGene00000066 locus:act-4 actin status:Confirmed UniProt:P10986 protein_id:AAB04575.1
M03F4.2b	15	0.00506	265	0.0436101	CE28620 WBGene00000066 locus:act-4 status:Confirmed UniProt:Q95ZL1 protein_id:AAK77622.1
M03F4.2c	22	0.00680631	265	0.039996	CE37134 WBGene00000066 locus:act-4 status:Confirmed UniProt:Q6A8K1 protein_id:AAT92068.1
M106.1	282	0.0253879	136	0.00597308	CE18083 WBGene00003367 locus:mix-1 mitotic chromosome and X-chromosome associated MIX-1 protein status:Confirmed UniProt:Q09591 protein_id:CAA87054.1
M117.2	2	0.000903184	16	0.00352491	CE06200 WBGene00003920 locus:par-5 14-3-3 protein status:Confirmed UniProt:P41932 protein_id:CAA98138.1
M28.5	1	0.000874959	-	-	CE02283 WBGene00010896 ribosomal protein (L7AE family) status:Confirmed UniProt:Q21568 protein_id:CAA90127.1
M88.5a	1	0.000135259	-	-	CE33678 WBGene00010908 hnRNP K status:Partially_confirmed UniProt:Q21605 protein_id:CAA84338.2
M88.5b	1	0.000159083	-	-	CE37033 WBGene00010908 status:Partially_confirmed UniProt:Q6A582 protein_id:CAH10787.1
PAR2.1	1	0.000658793	-	-	CE00768 WBGene00019800 locus:mtss-1 status:Confirmed UniProt:P34496 protein_id:AAA50616.1
R01E6.3a	3	0.00119994	410	0.0800029	CE29433 WBGene00000282 locus:cah-4 carbonic anhydrase status:Confirmed UniProt:Q21614 protein_id:CAA92190.2
R01E6.3b	3	0.00142972	410	0.0953226	CE29434 WBGene00000282 locus:cah-4 carbonic anhydrase status:Confirmed UniProt:Q8WQD8 protein_id:CAD18873.1
R03G5.1a	16	0.00387023	21	0.0024781	CE01270 WBGene00001169 locus:eft-4 elongation factor EF-1-alpha status:Confirmed UniProt:P53013 protein_id:AAA96068.1
R03G5.1b	2	0.00290896	-	-	CE33153 WBGene00001169 locus:eft-4 status:Confirmed UniProt:Q86NF4 protein_id:AAO21382.1
R03G5.1c	5	0.00209728	1	0.00020463	CE33154 WBGene00001169 locus:eft-4 status:Confirmed UniProt:Q86NF3 protein_id:AAO21383.1
R03G5.1d	13	0.00339378	19	0.00241978	CE33155 WBGene00001169 locus:eft-4 status:Confirmed UniProt:Q86NF5 protein_id:AAO21384.1
R03G5.2	-	-	3	0.000487822	CE31210 WBGene00004758 locus:sek-1 SER\/THR-protein kinase status:Confirmed UniProt:Q95YI9 protein_id:AAA96067.2
R05G6.7	2	0.000791482	1	0.00019306	CE29443 WBGene00019900 Channel Protein status:Confirmed UniProt:Q21752 protein_id:AAB00622.2
R06C7.10	3	0.000173367	2	5.6384e-05	CE06253 WBGene00002348 locus:let-75 myosin heavy chain status:Partially_confirmed UniProt:P02567 protein_id:CAA95848.1
R07H5.8	2	0.00065494	1	0.000159755	CE12564 WBGene00011128 adenosine kinase status:Confirmed UniProt:Q93934 protein_id:CAB03230.1
R08C7.3	2	0.00159993	-	-	CE07426 WBGene00019947 locus:htz-1 histone H2A variant status:Confirmed UniProt:Q27511 protein_id:AAC48074.1
R09B3.3	1	0.00131759	1	0.000642778	CE16308 WBGene00011156 RNA recognition motif. (aka RRM, RBD, or RNP domain) status:Confirmed UniProt:O45713 protein_id:CAB03237.1
R09E12.3	1	0.000349984	-	-	CE12646 WBGene00019983 locus:sti-1 status:Confirmed UniProt:O16259 protein_id:AAG24172.1
R11A5.4a	3	0.000513737	-	-	CE12728 WBGene00011232 phosphoenolpyruvate carboxykinase status:Confirmed UniProt:O02286 protein_id:CAB05600.1
R11A5.4b	3	0.000577293	-	-	CE36358 WBGene00011232 status:Partially_confirmed UniProt:Q7JKI1 protein_id:CAF31484.1
R11A5.4c	2	0.000381584	-	-	CE36359 WBGene00011232 status:Confirmed UniProt:Q7JKI3 protein_id:CAF31482.1
R11A5.4d	3	0.000543664	-	-	CE36360 WBGene00011232 status:Confirmed UniProt:Q7JKI2 protein_id:CAF31483.1
R11D1.8	4	0.00355539	-	-	CE06313 WBGene00004442 locus:rpl-28 ribsomal protein L28 like status:Confirmed UniProt:Q21930 protein_id:CAA99898.1
R12H7.2	1	0.00025224	-	-	CE03567 WBGene00000217 locus:asp-4 aspartyl protease status:Confirmed UniProt:Q21966 protein_id:CAA90633.1
R13A5.8	6	0.00355539	2	0.00057816	CE01380 WBGene00004420 locus:rpl-9 Ribosomal protein L9 status:Confirmed UniProt:Q95Y90 protein_id:AAK84469.1
R13G10.1	-	-	28	0.0010414	CE01052 WBGene00001086 locus:dpy-27 chromosome segregation protein (SMC-1) status:Partially_confirmed UniProt:P48996 protein_id:CAA84669.1
R151.2a	1	0.000297068	-	-	CE00745 WBGene00020107 Ribose-phosphate pyrophosphokinase status:Confirmed UniProt:Q21994 protein_id:AAK29853.1
R151.2b	1	0.000351081	-	-	CE29987 WBGene00020107 status:Confirmed UniProt:Q9BI73 protein_id:AAK29858.2
R151.2c	1	0.000352185	-	-	CE29454 WBGene00020107 status:Confirmed UniProt:Q95QB6 protein_id:AAL06052.1
R151.2d	1	0.000251109	-	-	CE37138 WBGene00020107 status:Confirmed UniProt:Q6AHR3 protein_id:AAT92064.1
R151.3	10	0.00516105	2	0.000503559	CE00744 WBGene00004417 locus:rpl-6 Ribosomal protein ML16 status:Confirmed UniProt:P47991 protein_id:AAK29850.1
R53.4	1	0.000731992	-	-	CE03574 WBGene00011273 ATP synthase complex f subunit like protein status:Confirmed UniProt:Q22021 protein_id:CAA91350.1
T01B11.4	5	0.00178905	8	0.00139645	CE12898 WBGene00020140 locus:ant-1.4 ADP\/ATP translocase status:Confirmed UniProt:P91410 protein_id:AAB38001.1
T01C3.6	7	0.00544419	2	0.000758835	CE12918 WBGene00004485 locus:rps-16 40S ribosomal protein S16 status:Confirmed UniProt:Q22054 protein_id:CAB01658.1
T01C3.7	5	0.00159083	-	-	CE12920 WBGene00001423 locus:fib-1 fibrillarin status:Confirmed UniProt:Q22053 protein_id:CAB01657.1
T01G9.6a	-	-	21	0.00490324	CE18168 WBGene00002196 locus:kin-10 Casein kinase II regulatory subunit status:Confirmed UniProt:P28548 protein_id:CAB00056.1
T01G9.6b	-	-	21	0.00488238	CE06343 WBGene00002196 locus:kin-10 KIN-10 casein kinase status:Confirmed UniProt:P28548 protein_id:CAB00053.1
T02C12.1	-	-	1	5.37228e-05	CE01061 WBGene00002038 locus:hum-5 myosin IA status:Confirmed UniProt:Q27328 protein_id:CAA84673.1
T02G5.7	1	0.000287166	-	-	CE04859 WBGene00020166 acetoacetyl CoA thiolase status:Confirmed UniProt:Q22101 protein_id:AAA82398.1
T02G5.9a	3	0.000587385	2	0.000191035	CE04861 WBGene00002238 locus:krs-1 lysyl-tRNA synthetase status:Confirmed UniProt:Q22099 protein_id:AAA82396.1
T02G5.9b	3	0.000563732	2	0.000183343	CE28247 WBGene00002238 locus:krs-1 lysyl-tRNA synthetase status:Confirmed UniProt:Q95ZQ3 protein_id:AAK68395.1
T02G5.9c	3	0.000653666	2	0.000212592	CE38540 WBGene00002238 locus:krs-1 status:Confirmed UniProt:Q2XN16 protein_id:AAX88810.1
T04A8.7a	-	-	1	8.02292e-05	CE01076 WBGene00011409 1,4-Alpha-glucan branching enzyme status:Confirmed UniProt:Q22137 protein_id:CAA84727.1
T04C12.4	22	0.00655289	264	0.0383615	CE13148 WBGene00000065 locus:act-3 actin status:Confirmed UniProt:P10983 protein_id:CAB04676.1
T04C12.5	22	0.00655289	237	0.0344382	CE13150 WBGene00000064 locus:act-2 actin status:Confirmed UniProt:P10984 protein_id:CAB04675.1
T04C12.6	22	0.00655289	264	0.0383615	CE13148 WBGene00000063 locus:act-1 actin status:Confirmed UniProt:P10983 protein_id:CAB04678.1
T05C12.7	-	-	1	9.95193e-05	CE02319 WBGene00000377 locus:cct-1 T-complex protein status:Confirmed UniProt:P41988 protein_id:CAA91308.1
T05C3.5	2	0.000510227	-	-	CE13229 WBGene00001037 locus:dnj-19 DNAJ-like protein status:Confirmed UniProt:O16303 protein_id:AAB65361.1
T05E11.1	5	0.00266654	2	0.000520344	CE06360 WBGene00004474 locus:rps-5 40S ribosomal protein S5 status:Confirmed UniProt:P49041 protein_id:CAA92971.1
T05E11.3	2	0.000294723	-	-	CE06362 WBGene00011480 endoplasmin precursor (GRP94) status:Confirmed UniProt:Q22235 protein_id:CAA92973.1
T05F1.1a	-	-	1	9.809e-05	CE13267 WBGene00011488 locus:nra-2 status:Confirmed UniProt:O18033 protein_id:CAB04692.1
T05F1.1b	-	-	1	9.70446e-05	CE41012 WBGene00011488 locus:nra-2 status:Confirmed UniProt:A5JYX8 protein_id:CAN86915.1
T05F1.2	-	-	1	9.43629e-05	CE18929 WBGene00011489 status:Confirmed UniProt:Q9XUR4 protein_id:CAB04690.1
T05F1.3	8	0.0061367	-	-	CE13265 WBGene00004488 locus:rps-19 Ribosomal protein S19e status:Confirmed UniProt:O18650 protein_id:CAB04689.1
T05G5.3	-	-	1	0.000164567	CE00315 WBGene00000405 locus:cdk-1 serine\/threonine kinase (CDC2\/CDKX subfamily) status:Confirmed UniProt:P34556 protein_id:CAA81590.1
T05G5.6	3	0.00116661	-	-	CE00318 WBGene00001155 locus:ech-6 Enoyl-CoA hydratase status:Confirmed UniProt:P34559 protein_id:CAA81594.1
T05H10.6a	-	-	1	0.000137622	CE01643 WBGene00011510 pyruvate dehydrogenase E1 alpha subunit status:Confirmed UniProt:P52899 protein_id:CAA87793.1
T05H10.6b	-	-	1	0.000131971	CE32929 WBGene00011510 status:Confirmed UniProt:Q8I111 protein_id:CAD59156.1
T05H4.12	1	0.000868177	-	-	CE13291 WBGene00020275 locus:atp-4 status:Confirmed UniProt:O16517 protein_id:AAB66018.1
T06D8.8	1	0.000289392	-	-	CE02329 WBGene00004465 locus:rpn-9 status:Confirmed UniProt:Q22253 protein_id:CAA88971.1
T07A9.11	2	0.00170984	-	-	CE40119 WBGene00004493 locus:rps-24 ribosomal protein status:Confirmed UniProt:Q1XFY9 protein_id:ABD94090.1
T08A11.1	-	-	7	0.000204302	CE16370 WBGene00011604 status:Partially_confirmed UniProt:Q9XTE2 protein_id:CAA90776.1
T08A9.11b	-	-	1	0.000379417	CE41838 WBGene00020339 status:Partially_confirmed UniProt:A8WFJ0 protein_id:ABX00797.1
T08B2.10	6	0.00516899	3	0.00126083	CE26948 WBGene00004486 locus:rps-17 40S ribosomal protein S17 status:Confirmed UniProt:O01692 protein_id:AAG00017.2
T08B2.7a	-	-	3	0.00020987	CE13431 WBGene00020347 3-hydroxyacyl-CoA dehydrogenase status:Confirmed UniProt:Q9GYT0 protein_id:AAK21462.1
T08B2.7b	-	-	3	0.000217097	CE26950 WBGene00020347 3-hydroxyacyl-CoA dehydrogenase status:Confirmed UniProt:Q9BIC3 protein_id:AAK21464.1
T08B2.7c	-	-	2	0.000156775	CE30299 WBGene00020347 status:Partially_confirmed UniProt:Q8T8N8 protein_id:AAL77185.1
T09F3.3	2	0.000656861	-	-	CE02343 WBGene00001683 locus:gpd-1 glyceraldehyde 3-phosphate dehydrogenase 1 status:Confirmed UniProt:P04970 protein_id:CAA88870.1
T10B5.5a	-	-	3	0.000306371	CE28255 WBGene00020391 locus:cct-7 status:Confirmed UniProt:Q9TZS5 protein_id:AAC19232.2
T10B5.5b	-	-	2	0.000240159	CE33316 WBGene00020391 locus:cct-7 status:Confirmed UniProt:Q86S29 protein_id:AAO25994.1
T10C6.11	3	0.00238287	-	-	CE16386 WBGene00001878 locus:his-4 histone H2B status:Partially_confirmed UniProt:Q27894 protein_id:CAB07654.1
T10C6.12	2	0.0017637	-	-	CE04501 WBGene00001877 locus:his-3 histone H2A status:Partially_confirmed UniProt:P09588 protein_id:CAB07656.1
T10C6.14	8	0.00869862	7	0.00371313	CE03252 WBGene00001875 locus:his-1 histone H4 status:Predicted UniProt:P62784 protein_id:CAB07657.1
T10F2.4	1	0.000227632	-	-	CE38104 WBGene00020423 status:Partially_confirmed UniProt:Q10051 protein_id:AAK21467.2
T11F8.3	-	-	1	5.90661e-05	CE22368 WBGene00004374 locus:rme-2 LDL-like receptor status:Confirmed UniProt:O44191 protein_id:AAB88554.3
T18D3.4	2	0.000115043	2	5.61234e-05	CE31619 WBGene00003514 locus:myo-2 myosin heavy chain C status:Confirmed UniProt:P12845 protein_id:CAA92197.2
T18H9.2a	-	-	1	8.60411e-05	CE33320 WBGene00000215 locus:asp-2 protease status:Partially_confirmed UniProt:Q86NE1 protein_id:AAO25989.1
T18H9.2b	-	-	1	0.000127357	CE33321 WBGene00000215 locus:asp-2 status:Confirmed UniProt:Q86NE0 protein_id:AAO25990.1
T19B4.5	2	0.000559974	-	-	CE13744 WBGene00020558 status:Partially_confirmed UniProt:P91453 protein_id:AAB37631.1
T20G5.1	2	0.000133248	10	0.000325021	CE00480 WBGene00011867 locus:chc-1 Clathrin heavy chain status:Partially_confirmed UniProt:P34574 protein_id:CAA83003.1
T20G5.2	1	0.000239305	-	-	CE00513 WBGene00000833 locus:cts-1 Citrate synthase status:Confirmed UniProt:P34575 protein_id:CAA83004.1
T21B10.2a	7	0.00180637	5	0.000629448	CE03684 WBGene00011884 locus:enol-1 enolase status:Confirmed UniProt:Q27527 protein_id:CAA92692.1
T21B10.2b	4	0.00132931	5	0.000810625	CE32730 WBGene00011884 locus:enol-1 status:Confirmed UniProt:Q27527 protein_id:CAD57704.1
T21B10.2c	7	0.00168594	5	0.000587485	CE36954 WBGene00011884 locus:enol-1 status:Confirmed UniProt:Q27527 protein_id:CAH10783.1
T21B10.3	-	-	3	0.000140093	CE23993 WBGene00011885 status:Partially_confirmed UniProt:Q22624 protein_id:CAA92693.2
T21E12.4	-	-	3	3.58819e-05	CE23997 WBGene00000962 locus:dhc-1 dynein heavy chain status:Partially_confirmed UniProt:Q19020 protein_id:AAK21472.1
T22B11.5	4	0.000435354	4	0.000212385	CE28486 WBGene00020679 2-oxoglutarate dehydrogenase status:Confirmed UniProt:O61199 protein_id:AAB94185.2
T22D1.9	1	0.000114164	-	-	CE17253 WBGene00004458 locus:rpn-1 status:Confirmed UniProt:Q9GZH5 protein_id:AAF98630.1
T22E5.5	2	0.000553061	-	-	CE04994 WBGene00003495 locus:mup-2 troponin T-like protein status:Confirmed UniProt:Q27371 protein_id:AAA83615.1
T22F3.3a	1	0.000126978	-	-	CE24003 WBGene00020696 status:Confirmed UniProt:Q9N5U1 protein_id:AAK72092.1
T22F3.3b	1	0.000132382	-	-	CE20769 WBGene00020696 status:Confirmed UniProt:Q86NC1 protein_id:AAO25987.1
T22F3.4	3	0.00171421	14	0.00390258	CE13968 WBGene00004422 locus:rpl-11.1 60S ribososmal protein L11 status:Confirmed UniProt:Q94300 protein_id:AAB18306.1
T23D8.5	8	0.00869862	7	0.00371313	CE03252 WBGene00001941 locus:his-67 histone H4 status:Confirmed UniProt:P62784 protein_id:CAB03396.1
T23D8.6	2	0.0017637	-	-	CE04501 WBGene00001942 locus:his-68 histone H2A status:Confirmed UniProt:P09588 protein_id:CAB03399.1
T24B8.1a	1	0.000835782	-	-	CE03709 WBGene00004446 locus:rpl-32 60S ribosomal protein L32 status:Confirmed UniProt:Q22716 protein_id:CAA92757.1
T24B8.1b	1	0.00138265	-	-	CE43313 WBGene00004446 locus:rpl-32 status:Confirmed UniProt:B7WN95 protein_id:CAT01058.1
T25C12.3	1	5.32548e-05	2	5.19602e-05	CE40820 WBGene00012018 EGF-repeats status:Partially_confirmed UniProt:Q22774 protein_id:CAB07849.2
T25C8.2	12	0.00358383	71	0.0103444	CE16463 WBGene00000067 locus:act-5 Actins status:Confirmed UniProt:O45815 protein_id:CAB05817.1
T25F10.6a	-	-	3	0.000403715	CE07537 WBGene00020808 calponin-like protein status:Confirmed UniProt:Q23050 protein_id:AAB04989.1
T25F10.6b	-	-	3	0.000544546	CE37049 WBGene00020808 status:Confirmed UniProt:Q6A723 protein_id:AAT81185.1
T25G12.5	1	0.000271832	-	-	CE18284 WBGene00020812 locus:acdh-7 acyl-CoA dehydrogenase status:Confirmed UniProt:Q22781 protein_id:AAC69025.1
T26E3.7	1	0.00105655	-	-	CE14196 WBGene00012040 ATP synthase alpha and beta subunits status:Partially_confirmed UniProt:O45827 protein_id:CAB04832.1
T27A1.4	2	0.000574332	-	-	CE14211 WBGene00020836 locus:lgc-34 ionic channel protein status:Partially_confirmed UniProt:O17274 protein_id:AAB71042.1
T27E9.1a	5	0.00186658	11	0.00200332	CE14263 WBGene00006439 locus:ant-1.1 ADP\/ATP carrier protein status:Confirmed UniProt:O45865 protein_id:CAB04874.1
T27E9.1b	3	0.00262488	7	0.00298791	CE33843 WBGene00006439 locus:ant-1.1 status:Confirmed UniProt:Q86CZ9 protein_id:CAD89756.1
T27E9.1c	3	0.00162311	10	0.00263943	CE33844 WBGene00006439 locus:ant-1.1 status:Confirmed UniProt:Q86CZ8 protein_id:CAD89757.1
T27E9.7	-	-	2	0.000175679	CE18971 WBGene00012097 locus:abcf-2 ABC transporters (2 domains) status:Confirmed UniProt:Q9XTD9 protein_id:CAB04880.1
T28D6.2	2	0.000504481	-	-	CE16521 WBGene00006533 locus:tba-7 tubulin alpha subunit status:Confirmed UniProt:O18154 protein_id:CAB03447.1
T28D9.10	-	-	1	0.00043362	CE02065 WBGene00004916 locus:snr-3 small nuclear ribonucleoprotein Sm D1 (snRNP core protein D1) status:Confirmed UniProt:Q10013 protein_id:AAA68313.1
W01B11.3	3	0.000689906	2	0.000224378	CE18307 WBGene00020915 locus:nol-5 status:Confirmed UniProt:O45012 protein_id:AAK21475.1
W02A2.1	-	-	1	0.000145309	CE21231 WBGene00001394 locus:fat-2 Fatty acid desaturase status:Confirmed UniProt:Q9XUB8 protein_id:CAB05304.1
W02D3.6	-	-	1	0.00018212	CE14428 WBGene00007057 locus:ant-1.2 ADP, ATP carrier protein status:Confirmed UniProt:O01813 protein_id:AAK21485.1
W02F12.5	60	0.0145134	5	0.000590023	CE31083 WBGene00020950 dihydrolipoamide succinyltransferase status:Confirmed UniProt:O45148 protein_id:AAC04462.2
W07E6.1	2	0.000337334	-	-	CE28259 WBGene00021073 locus:nol-1 nucleolar protein status:Confirmed UniProt:Q9TYV5 protein_id:AAC78177.2
W08E12.7	2	0.000572863	-	-	CE21275 WBGene00021088 peptidase status:Confirmed UniProt:Q9N5B3 protein_id:AAF39984.1
W09C5.6a	4	0.00367196	4	0.00179135	CE20168 WBGene00004445 locus:rpl-31 Ribosomal protein L31e status:Confirmed UniProt:Q9U332 protein_id:CAB63331.1
W09C5.6b	2	0.00319985	4	0.00312206	CE20169 WBGene00004445 locus:rpl-31 Ribosomal protein L31e status:Confirmed UniProt:Q9U332 protein_id:CAB63332.1
W09D10.3	1	0.000647369	-	-	CE16564 WBGene00012361 ribosomal protein L7\/L12 mitochondrial status:Confirmed UniProt:O18180 protein_id:CAB07857.1
W09H1.6a	2	0.00080283	-	-	CE16576 WBGene00002264 locus:lec-1 galectin status:Partially_confirmed UniProt:P36573 protein_id:CAB04959.1
W09H1.6b	2	0.000785928	-	-	CE16577 WBGene00002264 locus:lec-1 galectin status:Partially_confirmed UniProt:O45904 protein_id:CAB04960.1
W10D9.5	1	0.00102747	-	-	CE14794 WBGene00021133 status:Confirmed UniProt:O17287 protein_id:AAB71053.1
Y105C5B.5	-	-	1	0.000430206	CE24081 WBGene00013647 status:Confirmed UniProt:Q9U315 protein_id:CAB60313.1
Y105E8A.16	2	0.00191444	-	-	CE29835 WBGene00004489 locus:rps-20 status:Confirmed UniProt:Q8WQA8 protein_id:CAD21665.1
Y106G6H.2a	3	0.0005201	7	0.000592032	CE20412 WBGene00003902 locus:pab-1 RNA recognition motif. (aka RRM, RBD, or RNP domain) \; Poly-adenylate binding protein, unique domain. status:Confirmed UniProt:Q9U302 protein_id:CAA21572.1
Y106G6H.2b	1	0.000192101	1	9.37154e-05	CE36227 WBGene00003902 locus:pab-1 status:Partially_confirmed UniProt:Q7K798 protein_id:CAE54916.1
Y106G6H.2c	3	0.000573352	7	0.00065265	CE36228 WBGene00003902 locus:pab-1 status:Confirmed UniProt:Q7K797 protein_id:CAE54917.1
Y106G6H.3	2	0.00198221	-	-	CE20413 WBGene00004444 locus:rpl-30 status:Partially_confirmed UniProt:Q9XWS4 protein_id:CAA21573.1
Y110A7A.1a	244	0.0158508	141	0.0044685	CE24117 WBGene00001833 locus:hcp-6 status:Partially_confirmed UniProt:Q9N583 protein_id:AAF60419.1
Y110A7A.1b	240	0.0152894	141	0.00438208	CE28104 WBGene00001833 locus:hcp-6 status:Partially_confirmed UniProt:Q95Y84 protein_id:AAK68883.1
Y110A7A.6a	-	-	1	0.000121414	CE38000 WBGene00022456 phosphofructokinase status:Confirmed UniProt:Q9N590 protein_id:AAF60424.2
Y110A7A.6b	-	-	1	0.0001256	CE29606 WBGene00022456 status:Partially_confirmed UniProt:Q95Y85 protein_id:AAK68884.2
Y116A8C.34	-	-	1	0.000165064	CE24152 WBGene00000889 locus:cyn-13 status:Confirmed UniProt:Q9U2S6 protein_id:CAB55151.1
Y116A8C.35	-	-	1	0.000191706	CE23341 WBGene00006698 locus:uaf-2 status:Confirmed UniProt:Q9U2U0 protein_id:CAB55137.1
Y119D3B.16	1	0.000313711	-	-	CE39288 WBGene00022493 status:Partially_confirmed UniProt:Q95Y71 protein_id:AAK29715.4
Y18D10A.17	1	0.000329396	4	0.000642778	CE21413 WBGene00012484 locus:car-1 status:Confirmed UniProt:Q9XW17 protein_id:CAA22317.1
Y18D10A.19	1	0.00103699	-	-	CE21417 WBGene00001427 locus:fkb-2 FKBP-type peptidyl-prolyl cis-trans isomerases status:Confirmed UniProt:Q9U2Q8 protein_id:CAA22330.1
Y18D10A.5	-	-	12	0.00181114	CE21401 WBGene00001746 locus:gsk-3 Eukaryotic protein kinase domain status:Confirmed UniProt:Q9U2Q9 protein_id:CAA22311.1
Y19D10B.7	1	0.000741687	-	-	CE25224 WBGene00021236 status:Partially_confirmed UniProt:Q9N565 protein_id:AAF59424.1
Y22D7AL.5a	6	0.00118304	71	0.00682951	CE27244 WBGene00002025 locus:hsp-60 status:Confirmed
Y22D7AL.5b	4	0.00117272	52	0.00743738	CE42184 WBGene00002025 locus:hsp-60 status:Confirmed
Y24D9A.4a	6	0.00253573	127	0.0261841	CE27398 WBGene00004419 locus:rpl-7A status:Confirmed UniProt:Q966C6 protein_id:AAK84600.1
Y24D9A.4c	6	0.00274273	127	0.0283216	CE30401 WBGene00004419 locus:rpl-7A status:Confirmed UniProt:Q966C6 protein_id:AAM15612.1
Y32H12A.8	2	5.81942e-05	34	0.000482626	CE42033 WBGene00021316 status:Partially_confirmed UniProt:Q9N533 protein_id:AAF60491.3
Y37E3.17a	3	0.0004048	11	0.000724093	CE30219 WBGene00021355 status:Confirmed UniProt:Q9BKT7 protein_id:AAK27867.2
Y37E3.17b	3	0.000401415	11	0.000718037	CE37062 WBGene00021355 status:Confirmed UniProt:Q6AW03 protein_id:AAT81177.1
Y37E3.7	9	0.00908066	-	-	CE26658 WBGene00004409 locus:rla-1 status:Confirmed UniProt:P91913 protein_id:AAK27864.1
Y37E3.8a	5	0.00386189	-	-	CE26774 WBGene00021350 status:Confirmed UniProt:Q9BKU5 protein_id:AAK27870.1
Y37E3.8b	4	0.00509067	-	-	CE26904 WBGene00021350 status:Confirmed UniProt:Q9BKU6 protein_id:AAK27871.1
Y38A10A.5	-	-	1	0.000138319	CE21562 WBGene00000802 locus:crt-1 calreticulin precursor status:Confirmed UniProt:P27798 protein_id:AAD14746.1
Y38F1A.6	2	0.000481698	2	0.000234994	CE24222 WBGene00012608 Iron-containing alcohol dehydrogenases status:Confirmed UniProt:Q9U2M4 protein_id:CAA21631.2
Y38H6C.1	2	0.00248877	1	0.000607068	CE19095 WBGene00012615 locus:dct-16 status:Confirmed UniProt:Q9XX57 protein_id:CAA20981.1
Y39A1B.3	-	-	94	0.00342615	CE31734 WBGene00001087 locus:dpy-28 status:Confirmed UniProt:Q9U2M1 protein_id:CAA16340.3
Y39A1C.3	3	0.0011428	-	-	CE19148 WBGene00000475 locus:cey-4 'Cold-shock' DNA-binding domain status:Confirmed UniProt:Q9XTJ6 protein_id:CAA97783.1
Y39B6A.20	2	0.00056563	1	0.00013797	CE21681 WBGene00000214 locus:asp-1 peptidase (A1 pepsin family) status:Confirmed UniProt:Q9TVS4 protein_id:CAC51056.1
Y39E4A.3a	4	0.00103939	1	0.000126766	CE33866 WBGene00012713 Transketolase status:Confirmed UniProt:O45924 protein_id:CAA16329.2
Y39E4A.3b	4	0.00103699	1	0.000126472	CE38987 WBGene00012713 status:Confirmed UniProt:Q4A1S8 protein_id:CAJ21557.1
Y39G10AR.8	1	0.000238795	-	-	CE27254 WBGene00021466 status:Confirmed UniProt:Q95XR0 protein_id:AAK39619.1
Y41D4B.5	2	0.00344599	-	-	CE21842 WBGene00004497 locus:rps-28 status:Confirmed UniProt:Q95Y04 protein_id:AAK68479.1
Y41E3.10a	1	0.000425836	5	0.00103871	CE37568 WBGene00012768 Elongation factor 1 (beta\/delta chain) status:Confirmed UniProt:Q9U2H9 protein_id:CAB63360.2
Y43B11AR.4	17	0.00735101	57	0.0120242	CE24278 WBGene00004473 locus:rps-4 status:Confirmed UniProt:Q9N3X2 protein_id:AAF60569.1
Y43F4A.4	2	0.00213323	1	0.000520344	CE16625 WBGene00012799 status:Partially_confirmed UniProt:O45930 protein_id:CAB16474.1
Y43F4B.4	1	0.000308526	2	0.000301025	CE16629 WBGene00003804 locus:npp-18 WD domain, G-beta repeat (2 domains) status:Confirmed UniProt:O45933 protein_id:CAA16333.1
Y43F8B.1d	-	-	1	7.6844e-05	CE43407 WBGene00012812 status:Partially_confirmed UniProt:B7FAR9 protein_id:CAV31813.1
Y45F10D.12	7	0.00417002	9	0.00261556	CE16650 WBGene00004430 locus:rpl-18 Eukaryotic ribosomal protein L18 status:Confirmed UniProt:O45946 protein_id:CAA16387.1
Y46E12A.4	-	-	1	0.000179135	CE40215 WBGene00044798 locus:tbx-43 status:Partially_confirmed UniProt:Q1T6W8 protein_id:ABE73331.1
Y48B6A.2	2	0.00246142	-	-	CE22117 WBGene00004456 locus:rpl-43 status:Confirmed UniProt:Q9U2A8 protein_id:CAB54440.1
Y48G8AL.6	2	0.000209532	14	0.000715534	CE28367 WBGene00004880 locus:smg-2 status:Confirmed UniProt:O76512 protein_id:AAK29903.2
Y48G8AL.8a	6	0.00359342	2	0.000584343	CE22195 WBGene00004429 locus:rpl-17 status:Confirmed UniProt:Q9BL19 protein_id:AAK29902.1
Y48G8AL.8b	2	0.00140874	-	-	CE30023 WBGene00004429 locus:rpl-17 status:Confirmed UniProt:Q9BL19 protein_id:AAL32251.1
Y49A3A.5	2	0.00116661	-	-	CE22213 WBGene00000877 locus:cyn-1 Peptidyl-prolyl cis-trans isomerase status:Confirmed UniProt:P52009 protein_id:CAA22075.1
Y55B1AR.1	1	0.000767087	1	0.00037422	CE22493 WBGene00002269 locus:lec-6 status:Confirmed UniProt:Q9N384 protein_id:AAF60785.1
Y55F3AR.3	1	0.00020437	-	-	CE44228 WBGene00021934 locus:cct-8 status:Partially_confirmed UniProt:Q9N358 protein_id:AAF60806.3
Y56A3A.21	-	-	3	0.00103087	CE22589 WBGene00013238 locus:trap-4 status:Confirmed UniProt:Q9U238 protein_id:CAB60502.1
Y57A10A.1	-	-	1	4.07124e-05	CE41184 WBGene00013246 status:Partially_confirmed UniProt:Q9U209 protein_id:CAN99722.1
Y57A10A.26	2	0.000832675	-	-	CE22631 WBGene00013266 status:Confirmed UniProt:Q9NA74 protein_id:CAB55031.1
Y57G11C.16	3	0.00218172	-	-	CE14956 WBGene00004487 locus:rps-18 ribosomal protein S13 status:Confirmed UniProt:O18240 protein_id:CAB16517.1
Y62E10A.1	3	0.0030544	7	0.00347684	CE22694 WBGene00004410 locus:rla-2 status:Confirmed UniProt:Q9U1X9 protein_id:CAB60595.1
Y62H9A.6	1	0.000618756	-	-	CE19242 WBGene00013394 status:Confirmed UniProt:Q9XWT3 protein_id:CAA21562.1
Y65B4BR.5a	4	0.00229733	-	-	CE22740 WBGene00022042 status:Confirmed UniProt:Q86S66 protein_id:AAF60854.1
Y65B4BR.5b	2	0.001137	-	-	CE33239 WBGene00022042 status:Confirmed UniProt:Q86S66 protein_id:AAO21415.1
Y66H1A.4	1	0.000458995	-	-	CE36757 WBGene00022046 nucleolar protein required for pre-rRNA splicing status:Confirmed UniProt:Q9TYK1 protein_id:AAD12858.2
Y69A2AR.18a	2	0.000749129	-	-	CE27514 WBGene00022089 status:Confirmed UniProt:Q95XJ0 protein_id:AAK68562.1
Y69A2AR.18b	2	0.000715622	-	-	CE29133 WBGene00022089 status:Confirmed UniProt:Q95XI9 protein_id:AAL00872.1
Y69F12A.2a	1	0.000224438	-	-	CE34422 WBGene00000118 locus:alh-12 aldehyde dehydrogenase status:Confirmed UniProt:Q7Z1Q3 protein_id:AAP46268.1
Y71A12B.1	11	0.0050079	6	0.00133259	CE24592 WBGene00004475 locus:rps-6 40S ribosomal protein S6 status:Confirmed UniProt:Q9NEN6 protein_id:CAB81996.1
Y71F9AL.13a	9	0.00466645	1	0.000252945	CE25552 WBGene00004412 locus:rpl-1 status:Confirmed UniProt:Q9N4I4 protein_id:AAF36008.1
Y71F9AL.13b	6	0.00433528	1	0.000352491	CE28379 WBGene00004412 locus:rpl-1 status:Confirmed UniProt:Q95Y46 protein_id:AAK66025.1
Y71F9AL.17	-	-	2	8.8695e-05	CE29136 WBGene00022119 coatomer, alpha chain status:Confirmed UniProt:Q9N4H7 protein_id:AAF36010.2
Y71F9AL.9	1	0.000356671	-	-	CE22858 WBGene00022114 status:Confirmed UniProt:Q9N4I3 protein_id:AAF35998.1
Y71G12B.3	-	-	1	0.000390258	CE43963 WBGene00022143 status:Partially_confirmed UniProt:Q95XM1 protein_id:AAK73929.1
Y71H2AM.23	1	0.000225796	-	-	CE27322 WBGene00007000 locus:tufm-1 status:Confirmed UniProt:Q19072 protein_id:AAK29979.1
Y73B3A.18a	3	0.00143583	128	0.0298864	CE27328 WBGene00022219 status:Partially_confirmed UniProt:Q95XE4 protein_id:AAK39366.1
Y73B3A.18b	3	0.00168836	128	0.0351428	CE31261 WBGene00022219 status:Partially_confirmed UniProt:Q8MXR8 protein_id:AAM69075.1
Y73B6BL.6a	-	-	2	0.00035827	CE29008 WBGene00022235 locus:sqd-1 status:Confirmed UniProt:Q8MXR6 protein_id:AAM44397.1
Y73B6BL.6b	-	-	2	0.00035478	CE38662 WBGene00022235 locus:sqd-1 status:Confirmed UniProt:Q4W5P0 protein_id:AAY43984.1
Y75B12B.2	4	0.00261976	-	-	CE20371 WBGene00000883 locus:cyn-7 Peptidyl-prolyl cis-trans isomerases status:Confirmed UniProt:P52015 protein_id:CAA21760.1
Y77E11A.1	-	-	14	0.00169602	CE25610 WBGene00022306 status:Confirmed UniProt:Q9N4A5 protein_id:AAF36071.1
Y77E11A.13a	-	-	1	0.000174556	CE25614 WBGene00003806 locus:npp-20 status:Confirmed UniProt:Q9N4A7 protein_id:AAF36082.1
Y87G2A.5	3	0.000319985	1	5.20344e-05	CE24685 WBGene00006936 locus:vrs-2 status:Confirmed UniProt:Q9U1Q4 protein_id:CAB60428.1
Y95B8A.10a	-	-	1	7.18896e-05	CE23151 WBGene00022389 locus:pde-6 phosphodiesterase status:Partially_confirmed UniProt:Q9N2V9 protein_id:AAF60898.1
Y95B8A.10b	-	-	1	7.83875e-05	CE41085 WBGene00022389 locus:pde-6 status:Partially_confirmed UniProt:A5A8Q4 protein_id:ABQ13047.1
ZC373.2	-	-	1	0.000447837	CE02375 WBGene00013867 status:Partially_confirmed UniProt:Q23258 protein_id:CAA88974.1
ZC434.2	7	0.00404105	-	-	CE06577 WBGene00004476 locus:rps-7 40S ribosomal protein S7 status:Confirmed UniProt:Q23312 protein_id:CAB00058.1
ZC434.5	-	-	6	0.000285306	CE06580 WBGene00001337 locus:ers-2 glutamyl-trna synthetase status:Confirmed UniProt:Q23315 protein_id:CAB00060.1
ZK1010.1	2	0.00174992	-	-	CE15495 WBGene00006728 locus:ubq-2 UBQ-2 ubiquitin\; 60S Ribosomal protein L40 status:Confirmed UniProt:P14792 protein_id:CAB04967.1
ZK131.1	8	0.00869862	7	0.00371313	CE03252 WBGene00001900 locus:his-26 histone H4 status:Predicted UniProt:P62784 protein_id:CAB05835.4
ZK131.10	2	0.0017637	-	-	CE04501 WBGene00001890 locus:his-16 histone H2A status:Partially_confirmed UniProt:P09588 protein_id:CAB05838.1
ZK131.4	8	0.00869862	7	0.00371313	CE03252 WBGene00001884 locus:his-10 histone H4 status:Partially_confirmed UniProt:P62784 protein_id:CAB05837.1
ZK131.5	3	0.00275397	-	-	CE07075 WBGene00001885 locus:his-11 histone H2B status:Confirmed UniProt:P04255 protein_id:CAB05830.1
ZK131.6	2	0.0017637	-	-	CE04501 WBGene00001886 locus:his-12 histone H2A status:Predicted UniProt:P09588 protein_id:CAB05836.1
ZK131.8	8	0.00869862	7	0.00371313	CE03252 WBGene00001888 locus:his-14 histone H4 status:Predicted UniProt:P62784 protein_id:CAB05839.1
ZK131.9	3	0.00275397	-	-	CE07075 WBGene00001889 locus:his-15 histone H2B status:Predicted UniProt:P04255 protein_id:CAB05832.1
ZK1320.9	1	0.000237277	-	-	CE01707 WBGene00014258 acetate utilisation protein status:Confirmed UniProt:Q09657 protein_id:CAA87047.1
ZK154.3	1	0.000253956	1	0.000123891	CE15257 WBGene00003171 locus:mec-7 beta tubulin status:Confirmed UniProt:P12456 protein_id:AAB09092.1
ZK180.4	-	-	1	0.000283089	CE07622 WBGene00022678 locus:sar-1 GTP-binding protein status:Confirmed UniProt:Q23445 protein_id:AAB52968.1
ZK328.1a	1	9.53147e-05	-	-	CE30061 WBGene00000874 locus:cyk-3 ubiquitin conjugating enzyme\; recoverin subfamily of EF-hand calcium binding protein status:Confirmed UniProt:Q8WT43 protein_id:AAL32262.1
ZK328.1b	1	9.5072e-05	-	-	CE30062 WBGene00000874 locus:cyk-3 status:Confirmed UniProt:Q8WT44 protein_id:AAL32263.1
ZK430.1	-	-	1	3.31128e-05	CE05078 WBGene00022739 locus:toe-1 status:Partially_confirmed UniProt:Q23495 protein_id:AAA83581.1
ZK617.1a	-	-	2	1.59778e-05	CE33017 WBGene00006759 locus:unc-22 Fibronectin type III domain (31 domains), IG (immunoglobulin) superfamily (18 domains), calcium\/calmodulin dependent protein kinase status:Partially_confirmed UniProt:Q23550 protein_id:CAA98081.2
ZK617.1b	-	-	3	2.28986e-05	CE33018 WBGene00006759 locus:unc-22 Fibronectin type III domain (31 domains), IG (immunoglobulin) superfamily (18 domains), calcium\/calmodulin dependent protein kinase status:Partially_confirmed UniProt:Q23551 protein_id:CAA98082.2
ZK617.1c	-	-	3	2.47259e-05	CE40796 WBGene00006759 locus:unc-22 status:Partially_confirmed UniProt:A3RMU0 protein_id:CAM35841.1
ZK652.4	6	0.00546316	-	-	CE00450 WBGene00004449 locus:rpl-35 60S ribosomal protein L35 status:Confirmed UniProt:P34662 protein_id:AAA28216.1
ZK669.4	125	0.0312485	1	0.000121956	CE01115 WBGene00014054 lipoamide acyltransferase status:Confirmed UniProt:Q23571 protein_id:CAA85465.1
ZK721.2	1	0.000462788	-	-	CE40008 WBGene00006764 locus:unc-27 troponin I status:Confirmed UniProt:Q9GYF1 protein_id:AAG01564.2
ZK829.4	6	0.00125367	2	0.000203866	CE06652 WBGene00014095 glutamate dehydrogenase status:Confirmed UniProt:Q23621 protein_id:CAA98074.1
ZK829.7	-	-	1	0.000146871	CE18467 WBGene00014096 alcohl dehydrogenase like status:Confirmed UniProt:Q23624 protein_id:CAA98080.1
ZK836.2	2	0.000245872	1	5.99738e-05	CE35706 WBGene00014098 2-oxoglutarate dehydrogenase status:Partially_confirmed UniProt:Q23629 protein_id:CAE46691.1
ZK863.6	-	-	3	0.00133259	CE15445 WBGene00001088 locus:dpy-30 DPY-30 protein status:Confirmed UniProt:Q10661 protein_id:CAB01452.1
ZK945.2	1	0.000447979	-	-	CE36420 WBGene00003928 locus:pas-7 proteasome component (A-type) status:Confirmed UniProt:Q09583 protein_id:CAA88436.2
ZK945.3	-	-	1	7.13265e-05	CE01734 WBGene00014165 locus:puf-12 pumilio-repeat like domain status:Confirmed UniProt:Q09622 protein_id:CAA88437.1
ZK973.6	-	-	1	6.39393e-06	CE33588 WBGene00000140 locus:anc-1 status:Confirmed UniProt:Q9N4M4 protein_id:AAF40010.3
