# Supplementary material for: An SMC-like protein binds and regulates Caenorhabditis elegans condensins
Source: PLoS Genet. 2017 Mar 16;13(3):e1006614. doi: 10.1371/journal.pgen.1006614 (PMC5373644; doi:10.1371/journal.pgen.1006614)
Supplement: S4 Table — (XLSX) [file pgen.1006614.s010.xlsx]

## Sheet: Sheet1
Table S4
	Tandem Untagged (Wild-Type) Control Purification
	Biological Replica 1
Locus	Spectrum Count	NSAF	Descriptive Name
B0035.7	4	0.00626254	CE04501 WBGene00001921 locus:his-47 histone H2A status:Confirmed UniProt:P09588 protein_id:CAA97414.1
B0035.9	5	0.00965222	CE03252 WBGene00001920 locus:his-46 histone H4 status:Predicted UniProt:P62784 protein_id:CAA97407.1
B0041.4	7	0.00403435	CE07669 WBGene00004415 locus:rpl-4 ribosomal protein L1 status:Confirmed UniProt:O02056 protein_id:AAC24253.1
B0250.1	4	0.00305901	CE18478 WBGene00004413 locus:rpl-2 Ribosomal Proteins L2 status:Confirmed UniProt:Q9XVF7 protein_id:CAB03792.1
B0336.10	3	0.00426077	CE00778 WBGene00004435 locus:rpl-23 status:Confirmed UniProt:P48158 protein_id:AAK18857.1
B0336.2	1	0.00109854	CE00696 WBGene00000182 locus:arf-1.2 ARF status:Confirmed UniProt:Q10943 protein_id:AAK18851.1
B0393.1	2	0.00144084	CE00854 WBGene00004469 locus:rps-0 40S ribosomal protein status:Confirmed UniProt:P46769 protein_id:CAA86061.1
C04C3.3	1	0.000564874	CE27647 WBGene00015413 pyruvate dehydrogenase status:Confirmed UniProt:O44451 protein_id:AAB92024.2
C04F12.4	6	0.00883715	CE19677 WBGene00004426 locus:rpl-14 status:Confirmed UniProt:Q9XVE9 protein_id:CAB03835.1
C04F6.1	13	0.00161252	CE03921 WBGene00006929 locus:vit-5 status:Confirmed UniProt:P06125 protein_id:AAA83587.1
C06A8.3	3	0.00395038	CE02454 WBGene00015514 17k antigen (O. volvulus) status:Confirmed UniProt:Q17698 protein_id:AAA81053.1
C08H9.3a	1	0.000262316	CE36914 WBGene00007464 glucosyltransferase status:Partially_confirmed UniProt:P52887 protein_id:CAA91145.2
C09D4.5	2	0.00200844	CE08034 WBGene00004431 locus:rpl-19 60S ribosomal protein L19 status:Confirmed UniProt:O02639 protein_id:AAB53979.1
C12C8.1	2	0.000618463	CE08110 WBGene00002026 locus:hsp-70 heat shock protein 70 status:Partially_confirmed UniProt:O45246 protein_id:CAB03871.1
C15F1.7a	1	0.00110464	CE23550 WBGene00004930 locus:sod-1 superoxide dismutase status:Confirmed UniProt:P34697 protein_id:AAF39759.1
C15F1.7b	1	0.00125845	CE20508 WBGene00004930 locus:sod-1 status:Confirmed UniProt:P34697 protein_id:AAV34795.1
C15H11.9	1	0.000597104	CE08186 WBGene00007617 locus:rrbs-1 Human HA0609 protein like status:Confirmed UniProt:Q9XVT0 protein_id:CAB02731.1
C15H9.6	3	0.000902432	CE08177 WBGene00002007 locus:hsp-3 heat shock protein status:Confirmed UniProt:P27420 protein_id:AAB52671.1
C18A11.7a	5	0.0015534	CE27706 WBGene00001000 locus:dim-1 status:Confirmed UniProt:Q18066 protein_id:AAC69011.2
C18A11.7b	5	0.00306845	CE04038 WBGene00001000 locus:dim-1 status:Confirmed UniProt:Q18066 protein_id:AAP31442.1
C18F3.2a	4	0.00069523	CE37202 WBGene00004732 locus:sax-7 neural adhesion protein status:Confirmed UniProt:Q18100 protein_id:AAA93439.3
C18F3.2b	4	0.000598903	CE38779 WBGene00004732 locus:sax-7 status:Confirmed UniProt:Q4PIU9 protein_id:AAY86218.1
C18F3.2c	4	0.000597553	CE38935 WBGene00004732 locus:sax-7 status:Confirmed UniProt:Q53U87 protein_id:AAZ32800.1
C18F3.2d	4	0.000693412	CE38936 WBGene00004732 locus:sax-7 status:Confirmed UniProt:Q53U86 protein_id:AAZ32801.1
C23G10.3	10	0.00805003	CE01810 WBGene00004472 locus:rps-3 Ribosomal protein S3 status:Confirmed UniProt:P48152 protein_id:AAF99870.1
C26D10.2a	1	0.000467849	CE03025 WBGene00001840 locus:hel-1 translation initiation factor eIF-4A status:Confirmed UniProt:Q18212 protein_id:CAA91120.1
C27A2.2a	4	0.00611802	CE04102 WBGene00004434 locus:rpl-22 ribosomal protein L22 status:Confirmed UniProt:P52819 protein_id:AAK31460.1
C32E8.2a	4	0.00384224	CE08526 WBGene00004425 locus:rpl-13 ribosomal protein L13 status:Confirmed UniProt:P91128 protein_id:AAB42322.1
C34E10.6	10	0.00369583	CE29950 WBGene00000229 locus:atp-2 ATP synthase beta chain status:Confirmed UniProt:P46561 protein_id:AAA19068.2
C36E8.5	1	0.000441857	CE00913 WBGene00006537 locus:tbb-2 beta tubulin status:Confirmed UniProt:P52275 protein_id:CAA84648.1
C37A2.7	5	0.00929139	CE30433 WBGene00016493 ribosomal protein status:Confirmed UniProt:O01504 protein_id:AAB52450.2
C42C1.14	1	0.0018076	CE26911 WBGene00004448 locus:rpl-34 status:Confirmed UniProt:A3QMC5 protein_id:CAM36357.1
C42D8.2a	13	0.00160252	CE06950 WBGene00006926 locus:vit-2 vitellogenin status:Confirmed UniProt:P05690 protein_id:AAA98720.1
C42D8.2b	13	0.00165909	CE41109 WBGene00006926 locus:vit-2 status:Confirmed UniProt:A7LPD7 protein_id:ABS19472.1
C44B11.3	11	0.00486043	CE24843 WBGene00003175 locus:mec-12 alpha tubulin status:Confirmed UniProt:P91910 protein_id:AAB54263.2
C44B7.10	3	0.00126647	CE32326 WBGene00016630 status:Confirmed UniProt:Q18599 protein_id:AAN63431.1
C44E4.4	1	0.000502111	CE08718 WBGene00016653 RNA-binding protein status:Confirmed UniProt:O01806 protein_id:AAB54169.1
C47B2.3	2	0.00088766	CE17563 WBGene00006529 locus:tba-2 Tubulin status:Confirmed UniProt:P34690 protein_id:CAB16856.1
C47E8.5	4	0.00113297	CE05441 WBGene00000915 locus:daf-21 heat shock protein (HSP90) status:Confirmed UniProt:Q18688 protein_id:CAA99793.1
C49H3.11	3	0.00219304	CE04237 WBGene00004471 locus:rps-2 status:Confirmed UniProt:P51403 protein_id:AAF99899.1
C50F4.13	4	0.00626254	CE05477 WBGene00001909 locus:his-35 histone H2A status:Confirmed UniProt:Q27485 protein_id:CAA94747.1
C50F4.7	5	0.00965222	CE03252 WBGene00001911 locus:his-37 histone H4 status:Confirmed UniProt:P62784 protein_id:CAA94742.1
C53H9.1	3	0.00438608	CE19381 WBGene00004441 locus:rpl-27 60S ribosomal protein L27 status:Confirmed UniProt:P91914 protein_id:AAK68266.1
C54C6.2	1	0.000447828	CE33770 WBGene00000248 locus:ben-1 tubulin status:Partially_confirmed UniProt:Q18817 protein_id:CAB00853.4
C56C10.8	2	0.00247001	CE02573 WBGene00002045 locus:icd-1 Transcription factor BTF3 (human) status:Confirmed UniProt:Q18885 protein_id:AAA68776.1
D1007.12	3	0.00375162	CE09047 WBGene00004436 locus:rpl-24.1 60S ribosomal protein L24 status:Confirmed UniProt:O01868 protein_id:AAK18907.1
D1007.6	4	0.00533787	CE09041 WBGene00004479 locus:rps-10 40S ribosomal protein S10 status:Confirmed UniProt:O01869 protein_id:AAK18912.1
E04A4.8	5	0.00552322	CE21392 WBGene00004432 locus:rpl-20 ribosomal protein status:Confirmed UniProt:O44480 protein_id:AAB92041.2
F01F1.12a	3	0.0016298	CE01225 WBGene00017166 locus:aldo-2 Fructose-biphosphate aldolase status:Confirmed UniProt:P46563 protein_id:AAC46646.1
F01F1.12b	2	0.00153541	CE30646 WBGene00017166 locus:aldo-2 status:Confirmed UniProt:Q8MNU1 protein_id:AAM22057.1
F02A9.3	1	0.0010925	CE00134 WBGene00001386 locus:far-2 status:Confirmed UniProt:P34383 protein_id:CAA79617.1
F07A5.7a	2	0.000456045	CE09197 WBGene00006754 locus:unc-15 paramyosin status:Confirmed UniProt:P10567 protein_id:CAB01965.1
F07A5.7b	2	0.000719117	CE42754 WBGene00006754 locus:unc-15 status:Confirmed UniProt:B3WFV3 protein_id:CAQ76467.1
F07B7.10	4	0.00626254	CE04501 WBGene00001925 locus:his-51 status:Predicted UniProt:P09588 protein_id:AAK84506.1
F07B7.3	4	0.00626254	CE04501 WBGene00001927 locus:his-53 status:Predicted UniProt:P09588 protein_id:AAK84512.1
F07B7.9	5	0.00965222	CE03252 WBGene00001924 locus:his-50 status:Predicted UniProt:P62784 protein_id:AAK84518.1
F07D10.1	2	0.00202894	CE07033 WBGene00004423 locus:rpl-11.2 ribosomal protein status:Confirmed UniProt:Q19162 protein_id:AAA83599.1
F08B6.4a	3	0.00105577	CE20658 WBGene00006819 locus:unc-87 calponin status:Confirmed UniProt:P37806 protein_id:AAC78234.1
F08B6.4b	3	0.00159494	CE27922 WBGene00006819 locus:unc-87 status:Confirmed UniProt:P37806 protein_id:AAK68303.1
F08B6.4c	3	0.00109652	CE36924 WBGene00006819 locus:unc-87 status:Confirmed UniProt:P37806 protein_id:AAT68897.1
F08G2.2	4	0.00626254	CE04501 WBGene00001917 locus:his-43 Core histones H2A, H2B, H3 and H4 status:Predicted UniProt:P09588 protein_id:CAB04056.1
F09E5.15a	4	0.00407868	CE32361 WBGene00006434 locus:prdx-2 status:Confirmed UniProt:Q8IG31 protein_id:AAN63412.1
F09E5.15b	4	0.0039967	CE41559 WBGene00006434 locus:prdx-2 status:Confirmed UniProt:A8DYR6 protein_id:ABV82431.1
F10B5.1	5	0.0046457	CE01543 WBGene00004421 locus:rpl-10 ribosomal protein L10 (QM protein) status:Confirmed UniProt:Q09533 protein_id:CAA88308.1
F11C3.3	5	0.000506459	CE09349 WBGene00006789 locus:unc-54 myosin heavy chain status:Partially_confirmed UniProt:P02566 protein_id:CAB05505.1
F13B10.2a	10	0.0049585	CE05598 WBGene00004414 locus:rpl-3 60S ribosomal protein L3 status:Confirmed UniProt:P50880 protein_id:CAA91277.1
F13B10.2c	8	0.00450619	CE36996 WBGene00004414 locus:rpl-3 status:Confirmed UniProt:Q6BEU5 protein_id:CAH10799.1
F13B10.2d	6	0.00393734	CE36997 WBGene00004414 locus:rpl-3 status:Confirmed UniProt:Q6BEU6 protein_id:CAH10798.1
F16D3.1	8	0.00355858	CE09434 WBGene00006531 locus:tba-5 tubulin status:Partially_confirmed UniProt:Q19490 protein_id:CAB01495.1
F17E9.12	5	0.00965222	CE03252 WBGene00001905 locus:his-31 status:Partially_confirmed UniProt:P62784 protein_id:AAC05101.1
F17E9.13	4	0.00626254	CE04501 WBGene00001907 locus:his-33 status:Predicted UniProt:P09588 protein_id:AAC05100.1
F18H3.3a	1	0.000287335	CE02193 WBGene00003903 locus:pab-2 poly-adenylate binding protein status:Confirmed UniProt:Q19579 protein_id:CAA90444.1
F18H3.3b	1	0.0003513	CE03230 WBGene00003903 locus:pab-2 RNA recognition motif. (aka RRM, RBD, or RNP domain) (4 domains) status:Partially_confirmed UniProt:Q19581 protein_id:CAA90446.1
F20H11.3	4	0.00233238	CE09512 WBGene00003162 locus:mdh-1 malate dehydrogenase status:Confirmed UniProt:O02640 protein_id:AAB53985.1
F21F8.7	2	0.00102229	CE09542 WBGene00000219 locus:asp-6 protease status:Confirmed UniProt:O01530 protein_id:AAC47996.1
F22B3.1	5	0.00965222	CE03252 WBGene00001938 locus:his-64 histone H4 status:Confirmed UniProt:P62784 protein_id:CAA92734.1
F23B12.5	4	0.00156872	CE09597 WBGene00009082 dihyrolipoamide acetyltransferase component (pyruvate dehydrogenase complex) status:Confirmed UniProt:Q19749 protein_id:CAB01163.1
F23F12.6	1	0.00048028	CE01253 WBGene00004503 locus:rpt-3 status:Confirmed UniProt:P46502 protein_id:AAA20608.1
F25B5.4a	1	0.000237274	CE01921 WBGene00006727 locus:ubq-1 status:Confirmed UniProt:P14792 protein_id:AAC46525.1
F25B5.4c	1	0.000369583	CE31915 WBGene00006727 locus:ubq-1 status:Confirmed UniProt:Q8MYQ4 protein_id:AAM22069.2
F25H2.10	14	0.00892212	CE09655 WBGene00004408 locus:rpa-0 deoxyribonuclease status:Confirmed UniProt:Q93572 protein_id:CAB02098.1
F25H5.4	5	0.00116688	CE15900 WBGene00001167 locus:eft-2 Elongation factor Tu family (contains ATP\/GTP binding P-loop) status:Confirmed UniProt:P29691 protein_id:CAB02985.1
F26D10.3	10	0.00310681	CE09682 WBGene00002005 locus:hsp-1 HSP-1 heat shock 70kd protein A status:Confirmed UniProt:P09446 protein_id:CAB02319.1
F26E4.8	2	0.000885683	CE09692 WBGene00006528 locus:tba-1 TBA-2 tubulin alpha-2 chain status:Confirmed UniProt:O18688 protein_id:CAB03001.1
F27D4.5	2	0.00108653	CE05736 WBGene00006518 locus:tag-173 2-oxoisovalerate dehydrogenase status:Confirmed UniProt:Q93619 protein_id:CAB01970.1
F28C6.3	33	0.0152595	CE03274 WBGene00000773 locus:cpf-1 cleavage stimulation factor like status:Partially_confirmed UniProt:Q19864 protein_id:CAA92670.1
F28C6.6	30	0.00811575	CE03277 WBGene00006307 locus:suf-1 polyadenylation factor like status:Confirmed UniProt:Q19866 protein_id:CAA92672.1
F28C6.7a	2	0.0028005	CE03278 WBGene00004440 locus:rpl-26 ribosomal protein L26 like status:Confirmed UniProt:Q19869 protein_id:CAA92674.1
F28C6.7b	2	0.00375162	CE20731 WBGene00004440 locus:rpl-26 KOW motif status:Confirmed UniProt:Q19869 protein_id:CAA92678.1
F28C6.7c	2	0.00364836	CE32883 WBGene00004440 locus:rpl-26 status:Partially_confirmed UniProt:Q19869 protein_id:CAD59149.1
F28D1.7	5	0.0069523	CE05747 WBGene00004492 locus:rps-23 ribosomal protein S23 status:Confirmed UniProt:Q19877 protein_id:CAA94601.1
F28H1.2	1	0.00140025	CE09767 WBGene00000779 locus:cpn-3 calponin status:Confirmed UniProt:O01542 protein_id:AAB52338.1
F31E3.5	13	0.00558286	CE01270 WBGene00001168 locus:eft-3 Elongation factor 1-alpha status:Confirmed UniProt:P53013 protein_id:AAA81688.1
F35H10.1	4	0.00626254	CE04501 WBGene00001904 locus:his-30 histone H2A status:Predicted UniProt:P09588 protein_id:AAA81686.1
F36A2.6	2	0.00263359	CE09945 WBGene00004484 locus:rps-15 40S ribosomal protein S15 status:Confirmed UniProt:Q9XVP0 protein_id:CAB03065.1
F37C12.4	4	0.00764753	CE30781 WBGene00004450 locus:rpl-36 Ribosomal protein YL39 status:Confirmed UniProt:P49181 protein_id:AAC48295.2
F37C12.9	5	0.00654065	CE00821 WBGene00004483 locus:rps-14 Ribosomal protein S14 status:Confirmed UniProt:P48150 protein_id:AAC48301.1
F39B2.6	2	0.0033989	CE16012 WBGene00004495 locus:rps-26 40S ribosomal protein S26 status:Confirmed UniProt:O45499 protein_id:CAB07387.1
F40A3.6	8	0.00616545	CE10152 WBGene00018221 status:Confirmed UniProt:O16266 protein_id:AAB65325.1
F40F11.1	2	0.00256562	CE05860 WBGene00004480 locus:rps-11 ribosomal protein S11 status:Confirmed UniProt:Q20206 protein_id:CAA97792.1
F40F4.5	8	0.00348835	CE30131 WBGene00006535 locus:tba-9 tubulin beta chain status:Partially_confirmed UniProt:Q20221 protein_id:AAA81432.2
F42C5.8	13	0.0124272	CE04561 WBGene00004477 locus:rps-8 40S ribosomal protein S8 status:Confirmed UniProt:P48156 protein_id:AAA81485.1
F44E5.4	2	0.000616545	CE18679 WBGene00009691 Heat shock hsp70 proteins status:Partially_confirmed UniProt:Q9XTL8 protein_id:CAB05507.1
F44E5.5	2	0.000616545	CE18679 WBGene00009692 Heat shock hsp70 proteins status:Partially_confirmed UniProt:Q9XTL8 protein_id:CAB05508.1
F44F4.11	2	0.00088766	CE18680 WBGene00006530 locus:tba-4 tubulin alpha-2 chain status:Partially_confirmed UniProt:Q20409 protein_id:CAA85463.1
F45F2.3	5	0.00965222	CE03252 WBGene00001879 locus:his-5 histone H4 status:Confirmed UniProt:P62784 protein_id:AAC48026.1
F45F2.4	4	0.00626254	CE04501 WBGene00001881 locus:his-7 histone H2A status:Predicted UniProt:P09588 protein_id:AAC48024.1
F46F11.2	3	0.00223411	CE10598 WBGene00000473 locus:cey-2 status:Confirmed UniProt:P91306 protein_id:AAK21380.1
F46G10.1a	5	0.00558527	CE41319 WBGene00009796 status:Confirmed UniProt:Q20476 protein_id:CAA90542.3
F52B5.6	5	0.00680944	CE05721 WBGene00004439 locus:rpl-25.2 60S ribosomal protein status:Confirmed UniProt:Q20647 protein_id:CAA99858.1
F52D10.3a	2	0.00160351	CE03389 WBGene00001502 locus:ftt-2 14-3-3 protein status:Confirmed UniProt:Q20655 protein_id:CAA91474.1
F52D10.3b	1	0.00100422	CE36489 WBGene00001502 locus:ftt-2 status:Confirmed UniProt:Q95ZT1 protein_id:CAC42300.2
F53A2.7	6	0.00302796	CE10878 WBGene00009952 Thiolases status:Confirmed UniProt:O45552 protein_id:CAB04455.2
F53A3.3a	2	0.00305901	CE10884 WBGene00004491 locus:rps-22 40S ribosomal protein status:Confirmed UniProt:O17218 protein_id:AAB70989.1
F53G12.10	9	0.00733411	CE11024 WBGene00004418 locus:rpl-7 ribosomal protein status:Confirmed UniProt:O01802 protein_id:AAB54165.1
F54C9.5	8	0.00542896	CE02255 WBGene00004416 locus:rpl-5 60S ribosomal protein L5 status:Confirmed UniProt:P49405 protein_id:CAA90251.1
F54D5.7	3	0.00145845	CE03411 WBGene00010052 acyl-CoA dehydrogenase status:Confirmed UniProt:Q20772 protein_id:CAA91333.1
F54E12.3	5	0.00965222	CE03252 WBGene00001930 locus:his-56 histone H4 status:Predicted UniProt:P62784 protein_id:CAB05210.1
F54E12.5	4	0.00626254	CE04501 WBGene00001931 locus:his-57 histone H2A status:Predicted UniProt:P09588 protein_id:CAB05212.1
F54E7.2	9	0.0127823	CE26896 WBGene00004481 locus:rps-12 status:Confirmed UniProt:P49196 protein_id:AAK20077.1
F54H12.1a	1	0.000255902	CE25005 WBGene00000041 locus:aco-2 Aconitate hydratase status:Confirmed UniProt:P34455 protein_id:AAA28050.2
F54H12.1b	1	0.000299001	CE30144 WBGene00000041 locus:aco-2 status:Partially_confirmed UniProt:P34455 protein_id:AAL65788.1
F54H12.1c	1	0.000291121	CE32436 WBGene00000041 locus:aco-2 status:Confirmed UniProt:P34455 protein_id:AAN63393.1
F55D10.2	4	0.0054105	CE02777 WBGene00004438 locus:rpl-25.1 Ribosomal protein L23 status:Confirmed UniProt:P48162 protein_id:AAA81728.1
F55G1.10	4	0.00626254	CE04501 WBGene00001935 locus:his-61 Histone status:Partially_confirmed UniProt:P09588 protein_id:AAB00647.1
F55G1.11	5	0.00965222	CE03252 WBGene00001934 locus:his-60 Histone status:Confirmed UniProt:P62784 protein_id:AAB00649.2
F56A8.6	15	0.0088766	CE16126 WBGene00000774 locus:cpf-2 RNA recognition motif. (aka RRM, RBD, or RNP domain) status:Confirmed UniProt:O45577 protein_id:CAB05746.1
F56E10.4	1	0.00239561	CE19904 WBGene00004496 locus:rps-27 ribosomal protein status:Confirmed UniProt:Q9TXP0 protein_id:AAC69219.1
F56F3.5	11	0.00851048	CE00664 WBGene00004470 locus:rps-1 Ribosomal protein S3a (human) homolog. status:Confirmed UniProt:P48154 protein_id:CAA83605.1
F57B9.6a	3	0.00148385	CE01341 WBGene00002083 locus:inf-1 status:Confirmed UniProt:P27639 protein_id:AAA21170.1
F57B9.6b	3	0.00518702	CE38524 WBGene00002083 locus:inf-1 status:Confirmed UniProt:P27639 protein_id:AAX88826.1
F57F10.1a	1	0.000207337	CE28476 WBGene00019018 locus:abts-3 Anion exchange protein status:Confirmed UniProt:Q09570 protein_id:AAC46712.2
F57F10.1b	1	0.00024948	CE31811 WBGene00019018 locus:abts-3 status:Confirmed UniProt:Q8MQ15 protein_id:AAM98009.1
F57F10.1c	1	0.000223411	CE38965 WBGene00019018 locus:abts-3 status:Confirmed UniProt:Q3Y415 protein_id:AAZ91355.1
F57H12.1	1	0.00110464	CE17122 WBGene00000183 locus:arf-3 GTP-binding protein status:Confirmed UniProt:O45099 protein_id:AAC02598.1
F58F12.1	2	0.0024397	CE01976 WBGene00019061 ATP synthase status:Confirmed UniProt:Q09544 protein_id:AAC46699.1
F59D8.1	13	0.00161252	CE20900 WBGene00006927 locus:vit-3 status:Partially_confirmed UniProt:Q9N4J2 protein_id:AAK09075.1
F59D8.2	13	0.00161252	CE26817 WBGene00006928 locus:vit-4 status:Partially_confirmed UniProt:P18947 protein_id:AAK09074.1
H02I12.7	4	0.00626254	CE04501 WBGene00001939 locus:his-65 Core histones H2A, H2B, H3 and H4 status:Predicted UniProt:P09588 protein_id:CAB07221.1
H28O16.1a	13	0.00480458	CE18826 WBGene00010419 ATP synthase alpha and beta subunits, ATP synthase Alpha chain, C terminal status:Confirmed UniProt:Q9XXK1 protein_id:CAA19429.1
H28O16.1c	9	0.0035577	CE34195 WBGene00010419 status:Confirmed UniProt:Q9XXK1 protein_id:CAD92384.1
H28O16.1d	13	0.00505844	CE36263 WBGene00010419 status:Confirmed UniProt:Q9XXK1 protein_id:CAF31480.1
JC8.3a	7	0.00843546	CE17986 WBGene00004424 locus:rpl-12 Ribosomal protein L11 status:Confirmed UniProt:P61866 protein_id:CAB05226.1
JC8.6a	1	0.000457094	CE17989 WBGene00003037 locus:lin-54 status:Partially_confirmed UniProt:Q95QD7 protein_id:CAB05229.1
JC8.6b	1	0.000463487	CE17990 WBGene00003037 locus:lin-54 status:Partially_confirmed UniProt:Q95QD7 protein_id:CAB05228.1
K01G5.4	1	0.000924818	CE16194 WBGene00004302 locus:ran-1 GTP-binding protein status:Confirmed UniProt:O17915 protein_id:CAB07240.1
K01G5.7	1	0.000442841	CE16197 WBGene00006536 locus:tbb-1 tubulin beta-chain status:Confirmed UniProt:O17921 protein_id:CAB07246.1
K01H12.2	3	0.00190577	CE03454 WBGene00010485 locus:ant-1.3 ADP\/ATP carrier protein status:Confirmed UniProt:Q21103 protein_id:CAA92472.1
K02F2.2	2	0.000910004	CE17154 WBGene00019322 locus:ahcy-1 S-adenosylhomocysteine hydrolase status:Confirmed UniProt:P27604 protein_id:AAB97565.1
K03A1.6	5	0.00965222	CE03252 WBGene00001912 locus:his-38 histone-H4 status:Partially_confirmed UniProt:P62784 protein_id:AAA83329.1
K04D7.1	3	0.00183541	CE06090 WBGene00010556 locus:rack-1 guanine nucleotide-binding protein status:Confirmed UniProt:Q21215 protein_id:CAA93514.1
K05F1.5	1	0.000421262	CE28587 WBGene00019407 status:Partially_confirmed UniProt:Q21241 protein_id:AAA68720.2
K06C4.10	5	0.00965222	CE03252 WBGene00001892 locus:his-18 histone H4 status:Confirmed UniProt:P62784 protein_id:AAF98223.1
K06C4.11	4	0.00626254	CE04501 WBGene00001893 locus:his-19 histone H2A status:Predicted UniProt:P09588 protein_id:AAF98219.1
K06C4.2	5	0.00965222	CE03252 WBGene00001902 locus:his-28 histone H4 status:Predicted UniProt:P62784 protein_id:AAF98220.1
K06C4.3	4	0.00626254	CE04501 WBGene00001895 locus:his-21 histone H2A status:Predicted UniProt:P09588 protein_id:AAF98222.1
K07H8.6a	16	0.0019281	CE28594 WBGene00006930 locus:vit-6 vitellogenin status:Partially_confirmed UniProt:P18948 protein_id:AAC04423.2
K07H8.6b	3	0.0029677	CE34921 WBGene00006930 locus:vit-6 status:Confirmed UniProt:P18948 protein_id:AAQ01529.1
K07H8.6c	16	0.00192694	CE18026 WBGene00006930 locus:vit-6 status:Partially_confirmed UniProt:P18948 protein_id:AAQ91901.1
K09F5.2	7	0.000861294	CE04746 WBGene00006925 locus:vit-1 vit-1 status:Confirmed UniProt:P55155 protein_id:AAB52675.1
K10B3.7	5	0.00291548	CE07370 WBGene00001685 locus:gpd-3 status:Confirmed UniProt:P17330 protein_id:AAB53869.1
K10B3.8	5	0.00291548	CE07371 WBGene00001684 locus:gpd-2 status:Confirmed UniProt:P17329 protein_id:AAB53874.1
K12H4.7a	2	0.000779748	CE32696 WBGene00019682 status:Confirmed UniProt:P34528 protein_id:AAN65310.1
K12H4.7b	2	0.000840743	CE32697 WBGene00019682 status:Confirmed UniProt:P34528 protein_id:AAN65311.1
LLC1.3	15	0.00602533	CE31971 WBGene00010794 dihydrolipoamide dehydrogenase status:Confirmed UniProt:O17953 protein_id:CAB05249.2
M01F1.2	4	0.00393734	CE01030 WBGene00004428 locus:rpl-16 L13P family ribosomal protein status:Confirmed UniProt:Q27389 protein_id:CAA86515.1
M03F4.2a	10	0.00528819	CE12358 WBGene00000066 locus:act-4 actin status:Confirmed UniProt:P10986 protein_id:AAB04575.1
M03F4.2b	10	0.00598903	CE28620 WBGene00000066 locus:act-4 status:Confirmed UniProt:Q95ZL1 protein_id:AAK77622.1
M03F4.2c	10	0.0054927	CE37134 WBGene00000066 locus:act-4 status:Confirmed UniProt:Q6A8K1 protein_id:AAT92068.1
M117.2	2	0.00160351	CE06200 WBGene00003920 locus:par-5 14-3-3 protein status:Confirmed UniProt:P41932 protein_id:CAA98138.1
R03G5.1a	13	0.00558286	CE01270 WBGene00001169 locus:eft-4 elongation factor EF-1-alpha status:Confirmed UniProt:P53013 protein_id:AAA96068.1
R03G5.1c	3	0.00223411	CE33154 WBGene00001169 locus:eft-4 status:Confirmed UniProt:Q86NF3 protein_id:AAO21383.1
R03G5.1d	11	0.00509835	CE33155 WBGene00001169 locus:eft-4 status:Confirmed UniProt:Q86NF5 protein_id:AAO21384.1
R05G6.7	1	0.0007026	CE29443 WBGene00019900 Channel Protein status:Confirmed UniProt:Q21752 protein_id:AAB00622.2
R06C7.10	2	0.000205197	CE06253 WBGene00002348 locus:let-75 myosin heavy chain status:Partially_confirmed UniProt:P02567 protein_id:CAA95848.1
R09B3.2	1	0.00239561	CE16307 WBGene00011155 RNA recognition motif. (aka RRM, RBD, or RNP domain) status:Confirmed UniProt:O45712 protein_id:CAB03236.1
R09B3.3	2	0.00467849	CE16308 WBGene00011156 RNA recognition motif. (aka RRM, RBD, or RNP domain) status:Confirmed UniProt:O45713 protein_id:CAB03237.1
R13A5.8	6	0.00631225	CE01380 WBGene00004420 locus:rpl-9 Ribosomal protein L9 status:Confirmed UniProt:Q95Y90 protein_id:AAK84469.1
R151.3	5	0.00458147	CE00744 WBGene00004417 locus:rpl-6 Ribosomal protein ML16 status:Confirmed UniProt:P47991 protein_id:AAK29850.1
T01B11.4	3	0.00190577	CE12898 WBGene00020140 locus:ant-1.4 ADP\/ATP translocase status:Confirmed UniProt:P91410 protein_id:AAB38001.1
T01C3.6	4	0.00552322	CE12918 WBGene00004485 locus:rps-16 40S ribosomal protein S16 status:Confirmed UniProt:Q22054 protein_id:CAB01658.1
T01C3.7	3	0.00169462	CE12920 WBGene00001423 locus:fib-1 fibrillarin status:Confirmed UniProt:Q22053 protein_id:CAB01657.1
T04C12.4	10	0.00528819	CE13148 WBGene00000065 locus:act-3 actin status:Confirmed UniProt:P10983 protein_id:CAB04676.1
T04C12.5	9	0.00475937	CE13150 WBGene00000064 locus:act-2 actin status:Confirmed UniProt:P10984 protein_id:CAB04675.1
T04C12.6	10	0.00528819	CE13148 WBGene00000063 locus:act-1 actin status:Confirmed UniProt:P10983 protein_id:CAB04678.1
T05E11.1	3	0.00284051	CE06360 WBGene00004474 locus:rps-5 40S ribosomal protein S5 status:Confirmed UniProt:P49041 protein_id:CAA92971.1
T05F1.3	6	0.00817133	CE13265 WBGene00004488 locus:rps-19 Ribosomal protein S19e status:Confirmed UniProt:O18650 protein_id:CAB04689.1
T07A9.11	3	0.00455349	CE40119 WBGene00004493 locus:rps-24 ribosomal protein status:Confirmed UniProt:Q1XFY9 protein_id:ABD94090.1
T08B2.10	4	0.00611802	CE26948 WBGene00004486 locus:rps-17 40S ribosomal protein S17 status:Confirmed UniProt:O01692 protein_id:AAG00017.2
T10C6.12	4	0.00626254	CE04501 WBGene00001877 locus:his-3 histone H2A status:Partially_confirmed UniProt:P09588 protein_id:CAB07656.1
T10C6.14	5	0.00965222	CE03252 WBGene00001875 locus:his-1 histone H4 status:Predicted UniProt:P62784 protein_id:CAB07657.1
T18D3.4	2	0.000204248	CE31619 WBGene00003514 locus:myo-2 myosin heavy chain C status:Confirmed UniProt:P12845 protein_id:CAA92197.2
T19B4.5	1	0.000497089	CE13744 WBGene00020558 status:Partially_confirmed UniProt:P91453 protein_id:AAB37631.1
T21B10.2a	3	0.00137444	CE03684 WBGene00011884 locus:enol-1 enolase status:Confirmed UniProt:Q27527 protein_id:CAA92692.1
T21B10.2b	2	0.00118003	CE32730 WBGene00011884 locus:enol-1 status:Confirmed UniProt:Q27527 protein_id:CAD57704.1
T21B10.2c	3	0.00128281	CE36954 WBGene00011884 locus:enol-1 status:Confirmed UniProt:Q27527 protein_id:CAH10783.1
T22B11.5	4	0.000772928	CE28486 WBGene00020679 2-oxoglutarate dehydrogenase status:Confirmed UniProt:O61199 protein_id:AAB94185.2
T22F3.4	2	0.00202894	CE13968 WBGene00004422 locus:rpl-11.1 60S ribososmal protein L11 status:Confirmed UniProt:Q94300 protein_id:AAB18306.1
T23D8.5	5	0.00965222	CE03252 WBGene00001941 locus:his-67 histone H4 status:Confirmed UniProt:P62784 protein_id:CAB03396.1
T23D8.6	4	0.00626254	CE04501 WBGene00001942 locus:his-68 histone H2A status:Confirmed UniProt:P09588 protein_id:CAB03399.1
T25C8.2	10	0.00530229	CE16463 WBGene00000067 locus:act-5 Actins status:Confirmed UniProt:O45815 protein_id:CAB05817.1
T26E3.7	1	0.00187581	CE14196 WBGene00012040 ATP synthase alpha and beta subunits status:Partially_confirmed UniProt:O45827 protein_id:CAB04832.1
T27E9.1a	4	0.00265114	CE14263 WBGene00006439 locus:ant-1.1 ADP\/ATP carrier protein status:Confirmed UniProt:O45865 protein_id:CAB04874.1
T27E9.1b	3	0.00466021	CE33843 WBGene00006439 locus:ant-1.1 status:Confirmed UniProt:Q86CZ9 protein_id:CAD89756.1
T27E9.1c	3	0.00288168	CE33844 WBGene00006439 locus:ant-1.1 status:Confirmed UniProt:Q86CZ8 protein_id:CAD89757.1
W02F12.5	46	0.0197547	CE31083 WBGene00020950 dihydrolipoamide succinyltransferase status:Confirmed UniProt:O45148 protein_id:AAC04462.2
W09C5.6a	3	0.0048894	CE20168 WBGene00004445 locus:rpl-31 Ribosomal protein L31e status:Confirmed UniProt:Q9U332 protein_id:CAB63331.1
W09C5.6b	2	0.00568102	CE20169 WBGene00004445 locus:rpl-31 Ribosomal protein L31e status:Confirmed UniProt:Q9U332 protein_id:CAB63332.1
Y105E8A.16	2	0.0033989	CE29835 WBGene00004489 locus:rps-20 status:Confirmed UniProt:Q8WQA8 protein_id:CAD21665.1
Y106G6H.2a	3	0.000923386	CE20412 WBGene00003902 locus:pab-1 RNA recognition motif. (aka RRM, RBD, or RNP domain) \; Poly-adenylate binding protein, unique domain. status:Confirmed UniProt:Q9U302 protein_id:CAA21572.1
Y106G6H.2c	2	0.00067862	CE36228 WBGene00003902 locus:pab-1 status:Confirmed UniProt:Q7K797 protein_id:CAE54917.1
Y106G6H.3	3	0.00527883	CE20413 WBGene00004444 locus:rpl-30 status:Partially_confirmed UniProt:Q9XWS4 protein_id:CAA21573.1
Y18D10A.17	1	0.000584811	CE21413 WBGene00012484 locus:car-1 status:Confirmed UniProt:Q9XW17 protein_id:CAA22317.1
Y22D7AL.5a	11	0.00385069	CE27244 WBGene00002025 locus:hsp-60 status:Confirmed
Y22D7AL.5b	4	0.00208205	CE42184 WBGene00002025 locus:hsp-60 status:Confirmed
Y24D9A.4a	6	0.00450194	CE27398 WBGene00004419 locus:rpl-7A status:Confirmed UniProt:Q966C6 protein_id:AAK84600.1
Y24D9A.4c	6	0.00486945	CE30401 WBGene00004419 locus:rpl-7A status:Confirmed UniProt:Q966C6 protein_id:AAM15612.1
Y37E3.7	3	0.00537394	CE26658 WBGene00004409 locus:rla-1 status:Confirmed UniProt:P91913 protein_id:AAK27864.1
Y38H6C.1	2	0.00441857	CE19095 WBGene00012615 locus:dct-16 status:Confirmed UniProt:Q9XX57 protein_id:CAA20981.1
Y39E4A.3a	3	0.00138401	CE33866 WBGene00012713 Transketolase status:Confirmed UniProt:O45924 protein_id:CAA16329.2
Y39E4A.3b	3	0.0013808	CE38987 WBGene00012713 status:Confirmed UniProt:Q4A1S8 protein_id:CAJ21557.1
Y41D4B.5	3	0.00917704	CE21842 WBGene00004497 locus:rps-28 status:Confirmed UniProt:Q95Y04 protein_id:AAK68479.1
Y43B11AR.4	14	0.0107479	CE24278 WBGene00004473 locus:rps-4 status:Confirmed UniProt:Q9N3X2 protein_id:AAF60569.1
Y45F10D.12	10	0.0105764	CE16650 WBGene00004430 locus:rpl-18 Eukaryotic ribosomal protein L18 status:Confirmed UniProt:O45946 protein_id:CAA16387.1
Y48G8AL.8a	1	0.00106329	CE22195 WBGene00004429 locus:rpl-17 status:Confirmed UniProt:Q9BL19 protein_id:AAK29902.1
Y49A3A.5	1	0.0010356	CE22213 WBGene00000877 locus:cyn-1 Peptidyl-prolyl cis-trans isomerase status:Confirmed UniProt:P52009 protein_id:CAA22075.1
Y51A2D.18	1	0.00036152	CE41060 WBGene00013083 Sugar (and other) transporter status:Partially_confirmed UniProt:Q9XXQ4 protein_id:CAA16411.2
Y55B1AR.1	1	0.00136189	CE22493 WBGene00002269 locus:lec-6 status:Confirmed UniProt:Q9N384 protein_id:AAF60785.1
Y57G11C.10a	2	0.000895657	CE14944 WBGene00001558 locus:gdi-1 GDI-1 GDP dissociation inhibitor status:Confirmed UniProt:Q21449 protein_id:CAB16511.1
Y57G11C.10b	2	0.000866387	CE39445 WBGene00001558 locus:gdi-1 status:Partially_confirmed UniProt:Q2V4S2 protein_id:CAJ44242.1
Y57G11C.16	2	0.00258228	CE14956 WBGene00004487 locus:rps-18 ribosomal protein S13 status:Confirmed UniProt:O18240 protein_id:CAB16517.1
Y62E10A.1	4	0.00723039	CE22694 WBGene00004410 locus:rla-2 status:Confirmed UniProt:Q9U1X9 protein_id:CAB60595.1
Y65B4BR.5a	4	0.00407868	CE22740 WBGene00022042 status:Confirmed UniProt:Q86S66 protein_id:AAF60854.1
Y65B4BR.5b	1	0.00100932	CE33239 WBGene00022042 status:Confirmed UniProt:Q86S66 protein_id:AAO21415.1
Y66H1A.4	2	0.0016298	CE36757 WBGene00022046 nucleolar protein required for pre-rRNA splicing status:Confirmed UniProt:Q9TYK1 protein_id:AAD12858.2
Y69A2AR.18a	2	0.00133001	CE27514 WBGene00022089 status:Confirmed UniProt:Q95XJ0 protein_id:AAK68562.1
Y69A2AR.18b	2	0.00127052	CE29133 WBGene00022089 status:Confirmed UniProt:Q95XI9 protein_id:AAL00872.1
Y69A2AR.18c	1	0.000994179	CE33241 WBGene00022089 status:Partially_confirmed UniProt:Q86DM7 protein_id:AAO21417.1
Y71A12B.1	8	0.0064662	CE24592 WBGene00004475 locus:rps-6 40S ribosomal protein S6 status:Confirmed UniProt:Q9NEN6 protein_id:CAB81996.1
Y71F9AL.13a	6	0.00552322	CE25552 WBGene00004412 locus:rpl-1 status:Confirmed UniProt:Q9N4I4 protein_id:AAF36008.1
Y71F9AL.13b	3	0.00384843	CE28379 WBGene00004412 locus:rpl-1 status:Confirmed UniProt:Q95Y46 protein_id:AAK66025.1
Y73B3A.18a	1	0.000849726	CE27328 WBGene00022219 status:Partially_confirmed UniProt:Q95XE4 protein_id:AAK39366.1
Y73B3A.18b	1	0.000999175	CE31261 WBGene00022219 status:Partially_confirmed UniProt:Q8MXR8 protein_id:AAM69075.1
Y73B6BL.6a	1	0.000651921	CE29008 WBGene00022235 locus:sqd-1 status:Confirmed UniProt:Q8MXR6 protein_id:AAM44397.1
Y73B6BL.6b	1	0.000645571	CE38662 WBGene00022235 locus:sqd-1 status:Confirmed UniProt:Q4W5P0 protein_id:AAY43984.1
Y75B12B.2	1	0.00116278	CE20371 WBGene00000883 locus:cyn-7 Peptidyl-prolyl cis-trans isomerases status:Confirmed UniProt:P52015 protein_id:CAA21760.1
Y87G2A.8a	1	0.000360863	CE24687 WBGene00013597 locus:gpi-1 glucose-6-phosphate isomerase status:Confirmed UniProt:Q9U1Q2 protein_id:CAB60430.1
Y87G2A.8b	1	0.00033931	CE36253 WBGene00013597 locus:gpi-1 status:Confirmed UniProt:Q7K707 protein_id:CAE54920.1
ZC434.2	13	0.013324	CE06577 WBGene00004476 locus:rps-7 40S ribosomal protein S7 status:Confirmed UniProt:Q23312 protein_id:CAB00058.1
ZK1010.1	1	0.0015534	CE15495 WBGene00006728 locus:ubq-2 UBQ-2 ubiquitin\; 60S Ribosomal protein L40 status:Confirmed UniProt:P14792 protein_id:CAB04967.1
ZK131.1	5	0.00965222	CE03252 WBGene00001900 locus:his-26 histone H4 status:Predicted UniProt:P62784 protein_id:CAB05835.4
ZK131.10	4	0.00626254	CE04501 WBGene00001890 locus:his-16 histone H2A status:Partially_confirmed UniProt:P09588 protein_id:CAB05838.1
ZK131.4	5	0.00965222	CE03252 WBGene00001884 locus:his-10 histone H4 status:Partially_confirmed UniProt:P62784 protein_id:CAB05837.1
ZK131.6	4	0.00626254	CE04501 WBGene00001886 locus:his-12 histone H2A status:Predicted UniProt:P09588 protein_id:CAB05836.1
ZK131.8	5	0.00965222	CE03252 WBGene00001888 locus:his-14 histone H4 status:Predicted UniProt:P62784 protein_id:CAB05839.1
ZK39.2	2	0.00173656	CE19313 WBGene00013927 locus:clec-95 Lectin C-type domain status:Confirmed UniProt:Q9XUI2 protein_id:CAB05018.1
ZK652.3	1	0.00211527	CE00449 WBGene00044324 locus:tag-277 status:Confirmed UniProt:P34661 protein_id:AAA28214.1
ZK669.4	80	0.0355064	CE01115 WBGene00014054 lipoamide acyltransferase status:Confirmed UniProt:Q23571 protein_id:CAA85465.1
ZK721.2	2	0.00164327	CE40008 WBGene00006764 locus:unc-27 troponin I status:Confirmed UniProt:Q9GYF1 protein_id:AAG01564.2
ZK829.4	1	0.000370962	CE06652 WBGene00014095 glutamate dehydrogenase status:Confirmed UniProt:Q23621 protein_id:CAA98074.1
ZK836.2	3	0.000654783	CE35706 WBGene00014098 2-oxoglutarate dehydrogenase status:Partially_confirmed UniProt:Q23629 protein_id:CAE46691.1
