# Supplementary material for: An SMC-like protein binds and regulates Caenorhabditis elegans condensins
Source: PLoS Genet. 2017 Mar 16;13(3):e1006614. doi: 10.1371/journal.pgen.1006614 (PMC5373644; doi:10.1371/journal.pgen.1006614)
Supplement: S5 Table — (XLSX) [file pgen.1006614.s011.xlsx]

## Sheet: Sheet1
Table S5
	Tandem MAP::SMCL-1 Purification
	Biological Replica 1		Biological Replica 2
Locus	Spectrum Count	NSAF	Spectrum Count	NSAF	Descriptive Name
B0035.10	3	0.00311082	4	0.00251079	CE03253 WBGene00001919 locus:his-45 histone H3 status:Confirmed UniProt:P08898 protein_id:CAA97411.1
B0035.9	6	0.00821498	3	0.00248642	CE03252 WBGene00001920 locus:his-46 histone H4 status:Predicted UniProt:P62784 protein_id:CAA97407.1
B0041.4	11	0.00449641	7	0.00173208	CE07669 WBGene00004415 locus:rpl-4 ribosomal protein L1 status:Confirmed UniProt:O02056 protein_id:AAC24253.1
B0205.7	2	0.000783465	2	0.000474261	CE17321 WBGene00002191 locus:kin-3 casein kinase status:Confirmed UniProt:P18334 protein_id:AAC16993.1
B0250.1	5	0.002712	3	0.000985004	CE18478 WBGene00004413 locus:rpl-2 Ribosomal Proteins L2 status:Confirmed UniProt:Q9XVF7 protein_id:CAB03792.1
B0272.1	6	0.00190573	5	0.00096134	CE00850 WBGene00006538 locus:tbb-4 tubulin beta chain status:Partially_confirmed UniProt:P41937 protein_id:CAA86310.1
B0334.11a	1	0.000314785	-	-	CE19661 WBGene00003868 locus:ooc-3 status:Confirmed UniProt:Q9XVW6 protein_id:CAA91380.1
B0334.11b	1	0.000316197	-	-	CE32788 WBGene00003868 locus:ooc-3 status:Confirmed UniProt:Q8I132 protein_id:CAD59139.1
B0336.10	3	0.00302194	8	0.00487811	CE00778 WBGene00004435 locus:rpl-23 status:Confirmed UniProt:P48158 protein_id:AAK18857.1
B0350.2a	8	0.000553306	11	0.000460538	CE06702 WBGene00006780 locus:unc-44 status:Partially_confirmed UniProt:Q17489 protein_id:AAA93443.1
B0350.2b	1	0.000155827	3	0.000282984	CE37694 WBGene00006780 locus:unc-44 status:Confirmed UniProt:Q5TYL6 protein_id:AAV34805.1
B0350.2c	5	0.000377675	3	0.000137172	CE06704 WBGene00006780 locus:unc-44 AO66 ankyrin status:Partially_confirmed UniProt:Q17486 protein_id:AAA93444.1
B0350.2d	1	0.000177388	1	0.00010738	CE37695 WBGene00006780 locus:unc-44 AO49 ankyrin status:Confirmed UniProt:Q5TYL5 protein_id:AAV34806.1
B0350.2e	5	0.000383009	3	0.00013911	CE31147 WBGene00006780 locus:unc-44 status:Partially_confirmed UniProt:Q8MQG0 protein_id:AAM75382.1
B0350.2f	3	6.04906e-05	3	3.66172e-05	CE31847 WBGene00006780 locus:unc-44 AO13 ankyrin status:Partially_confirmed UniProt:Q17490 protein_id:AAA93447.2
B0350.2g	1	0.000140462	2	0.000170054	CE35821 WBGene00006780 locus:unc-44 status:Partially_confirmed UniProt:Q7JNZ0 protein_id:AAQ91911.1
B0365.3	4	0.000566361	6	0.000514259	CE07721 WBGene00001137 locus:eat-6 Na(+)\/K(+) ATPase alpha subunit status:Confirmed UniProt:P90735 protein_id:CAB02694.1
B0393.1	7	0.00357669	5	0.0015465	CE00854 WBGene00004469 locus:rps-0 40S ribosomal protein status:Confirmed UniProt:P46769 protein_id:CAA86061.1
B0414.6	1	0.000195866	-	-	CE07736 WBGene00001600 locus:glh-3 RNA helicase status:Confirmed UniProt:O01836 protein_id:AAB57719.1
B0416.5a	1	0.000278153	-	-	CE02435 WBGene00015181 status:Confirmed UniProt:Q11073 protein_id:AAG38882.1
B0416.5b	1	0.000303931	-	-	CE29548 WBGene00015181 status:Confirmed UniProt:Q95QZ2 protein_id:AAL11101.1
B0432.4	3	0.00138259	8	0.00223182	CE32102 WBGene00015186 locus:misc-1 mitochrondrial 2-oxoglutarate\/malate carrier protein status:Partially_confirmed UniProt:P90992 protein_id:AAB37890.2
B0464.1	4	0.00106233	5	0.000803832	CE00015 WBGene00001094 locus:drs-1 Aspartyl-tRNA synthetase status:Confirmed UniProt:Q03577 protein_id:CAA79536.1
B0547.1	1	0.000383217	-	-	CE06722 WBGene00000817 locus:csn-5 status:Confirmed UniProt:P91001 protein_id:AAB37991.1
C01G8.9a	1	8.18003e-05	-	-	CE30415 WBGene00002717 locus:let-526 status:Partially_confirmed UniProt:P91019 protein_id:AAB37646.3
C01G8.9b	1	0.000213349	-	-	CE33359 WBGene00002717 locus:let-526 status:Partially_confirmed UniProt:Q86ND1 protein_id:AAO38675.1
C02E11.1a	4	0.000503207	2	0.000152305	CE28528 WBGene00015344 locus:nra-4 status:Confirmed UniProt:Q9UAN9 protein_id:AAC69200.2
C02E11.1b	4	0.000502311	2	0.000152034	CE32040 WBGene00015344 locus:nra-4 status:Confirmed UniProt:Q8ITW0 protein_id:AAN60536.1
C04F6.1	17	0.00149557	15	0.000798818	CE03921 WBGene00006929 locus:vit-5 status:Confirmed UniProt:P06125 protein_id:AAA83587.1
C04G6.3	1	9.88254e-05	-	-	CE27651 WBGene00004040 locus:pld-1 phospholipase D status:Confirmed UniProt:Q17637 protein_id:AAA98011.2
C06G1.4	1	0.000220006	-	-	CE03967 WBGene00015547 locus:ain-1 status:Confirmed UniProt:Q17740 protein_id:AAK32947.3
C06G3.2	1	0.000151313	-	-	CE07978 WBGene00002228 locus:klp-18 kinesin-like protein status:Confirmed UniProt:Q17753 protein_id:AAB03132.1
C06H2.1	4	0.00295338	3	0.00134084	CE15602 WBGene00007385 locus:atp-5 ATP synthase D chain status:Confirmed UniProt:Q17763 protein_id:CAA99772.1
C07A12.4a	1	0.000286052	1	0.000173158	CE03972 WBGene00003963 locus:pdi-2 protein disulfide isomerase status:Confirmed UniProt:Q17770 protein_id:AAK39152.1
C07A12.4b	1	0.000322709	1	0.000195348	CE31878 WBGene00003963 locus:pdi-2 status:Confirmed UniProt:Q8IG53 protein_id:AAN39682.1
C07A12.4c	1	0.000380118	-	-	CE40737 WBGene00003963 locus:pdi-2 status:Confirmed UniProt:A3RMS2 protein_id:ABO16445.1
C07G2.3a	1	0.000260191	1	0.000157504	CE02985 WBGene00000380 locus:cct-5 TCP-1 like chaperonin status:Confirmed UniProt:P47209 protein_id:CAA84660.1
C07H6.5	3	0.000983887	-	-	CE00839 WBGene00000479 locus:cgh-1 ATP-dependent RNA helicase status:Confirmed UniProt:Q95YF3 protein_id:AAK85443.1
C08B11.7	5	0.00219663	2	0.000531882	CE36913 WBGene00006724 locus:ubh-4 thiolesterase status:Confirmed UniProt:Q09444 protein_id:CAA86665.2
C08F11.12	1	0.00120533	1	0.000729632	CE17389 WBGene00007459 status:Confirmed UniProt:Q9U3R0 protein_id:CAB62779.1
C09B8.6a	2	0.00128789	1	0.000389804	CE02466 WBGene00002023 locus:hsp-25 Small heat shock protein status:Confirmed UniProt:Q17849 protein_id:AAA68804.1
C09B8.6b	2	0.00137584	1	0.000416424	CE33558 WBGene00002023 locus:hsp-25 status:Confirmed UniProt:Q86GU1 protein_id:AAO61437.1
C09B8.6c	1	0.00130578	1	0.000790435	CE37953 WBGene00002023 locus:hsp-25 status:Confirmed UniProt:Q5H9M9 protein_id:AAW57827.1
C09D4.5	4	0.00284897	6	0.00258688	CE08034 WBGene00004431 locus:rpl-19 60S ribosomal protein L19 status:Confirmed UniProt:O02639 protein_id:AAB53979.1
C09G5.3	1	0.000498317	-	-	CE01483 WBGene00000655 locus:col-79 collagen status:Partially_confirmed UniProt:Q09233 protein_id:CAA86756.1
C09H10.2	1	0.00134308	1	0.000813019	CE02131 WBGene00004454 locus:rpl-41 60S ribosomal protein status:Confirmed UniProt:P48166 protein_id:CAA90434.1
C12C8.1	3	0.000657965	16	0.00212422	CE08110 WBGene00002026 locus:hsp-70 heat shock protein 70 status:Partially_confirmed UniProt:O45246 protein_id:CAB03871.1
C12D8.11	4	0.000877286	3	0.000398291	CE15613 WBGene00004405 locus:rop-1 ROP-1 ribonucleoprotein RO autoantigen status:Confirmed UniProt:Q27274 protein_id:CAA98241.1
C13G3.3a	3	0.000759554	-	-	CE05279 WBGene00007554 locus:pptr-2 proteion phosphatase status:Confirmed UniProt:Q17948 protein_id:CAA98422.1
C13G3.3b	3	0.000754138	-	-	CE20505 WBGene00007554 locus:pptr-2 status:Confirmed UniProt:Q9U3Q1 protein_id:CAA98423.1
C13G3.3c	3	0.000696987	-	-	CE41982 WBGene00007554 locus:pptr-2 status:Confirmed UniProt:A9UJN4 protein_id:CAP59521.1
C14B9.7	4	0.0035037	5	0.00265115	CE00078 WBGene00004433 locus:rpl-21 Ribosomal protein L21 status:Confirmed UniProt:P34334 protein_id:AAA27951.1
C15F1.4	1	0.000349069	-	-	CE23548 WBGene00004090 locus:ppp-1 translation initiation factor status:Confirmed UniProt:P80361 protein_id:AAF39757.1
C15H9.6	8	0.00170679	20	0.00258296	CE08177 WBGene00002007 locus:hsp-3 heat shock protein status:Confirmed UniProt:P27420 protein_id:AAB52671.1
C16A3.3	1	8.09087e-05	-	-	CE27690 WBGene00002850 locus:let-716 status:Partially_confirmed UniProt:Q18038 protein_id:AAB47599.3
C16A3.5	1	0.000865177	-	-	CE04005 WBGene00015810 NADH-ubiquinone oxidoreductase B22 status:Confirmed UniProt:Q18036 protein_id:AAB47597.1
C16A3.9	1	0.000933932	-	-	CE04009 WBGene00004482 locus:rps-13 40S ribosomal protein S13 status:Confirmed UniProt:P51404 protein_id:AAB47594.1
C17H12.1	2	0.000438643	-	-	CE16862 WBGene00015927 locus:dyci-1 status:Confirmed UniProt:O45087 protein_id:AAC02580.1
C18A11.7a	4	0.000881399	4	0.000533544	CE27706 WBGene00001000 locus:dim-1 status:Confirmed UniProt:Q18066 protein_id:AAC69011.2
C18A11.7b	4	0.00174103	4	0.00105391	CE04038 WBGene00001000 locus:dim-1 status:Confirmed UniProt:Q18066 protein_id:AAP31442.1
C18E3.7a	2	0.000308924	2	0.000187003	CE27715 WBGene00004093 locus:ppw-1 status:Partially_confirmed UniProt:O02095 protein_id:AAB52946.2
C18E3.7c	2	0.000317979	2	0.000192485	CE33363 WBGene00004093 locus:ppw-1 status:Confirmed UniProt:Q86NJ8 protein_id:AAO38667.1
C18E3.7d	1	0.00020233	2	0.000244955	CE08316 WBGene00004093 locus:ppw-1 status:Confirmed UniProt:B3KLZ7 protein_id:ACF16189.1
C18E9.11a	1	0.000402925	-	-	CE28283 WBGene00003870 locus:ooc-5 status:Confirmed UniProt:Q95NU5 protein_id:CAC44293.1
C18E9.11b	1	0.000396134	-	-	CE28284 WBGene00003870 locus:ooc-5 status:Partially_confirmed UniProt:Q95NU5 protein_id:CAC44294.1
C18F3.2a	4	0.00049309	5	0.000373107	CE37202 WBGene00004732 locus:sax-7 neural adhesion protein status:Confirmed UniProt:Q18100 protein_id:AAA93439.3
C18F3.2b	4	0.00042477	6	0.000385694	CE38779 WBGene00004732 locus:sax-7 status:Confirmed UniProt:Q4PIU9 protein_id:AAY86218.1
C18F3.2c	4	0.000423813	6	0.000384825	CE38935 WBGene00004732 locus:sax-7 status:Confirmed UniProt:Q53U87 protein_id:AAZ32800.1
C18F3.2d	4	0.0004918	5	0.000372132	CE38936 WBGene00004732 locus:sax-7 status:Confirmed UniProt:Q53U86 protein_id:AAZ32801.1
C18G1.4a	3	0.000610493	8	0.000985477	CE17420 WBGene00003994 locus:pgl-3 status:Confirmed UniProt:O61920 protein_id:AAC17755.1
C18G1.4b	3	0.000673681	7	0.000951543	CE27717 WBGene00003994 locus:pgl-3 status:Confirmed UniProt:Q965J2 protein_id:AAK68200.1
C23G10.3	10	0.00570947	11	0.00380177	CE01810 WBGene00004472 locus:rps-3 Ribosomal protein S3 status:Confirmed UniProt:P48152 protein_id:AAF99870.1
C23G10.4a	5	0.000809551	6	0.000588062	CE40437 WBGene00004459 locus:rpn-2 tRNA processing protein SEN3 status:Partially_confirmed UniProt:Q18115 protein_id:AAM81115.1
C23G10.4b	6	0.000876832	6	0.000530779	CE31311 WBGene00004459 locus:rpn-2 tRNA processing protein SEN3 status:Confirmed UniProt:Q18115 protein_id:AAM81116.1
C24G6.3	3	0.000458863	-	-	CE29673 WBGene00016060 locus:mms-19 status:Partially_confirmed UniProt:O76384 protein_id:AAC19216.2
C25G4.5	5	0.000558289	11	0.000743497	CE08398 WBGene00001085 locus:dpy-26 status:Confirmed UniProt:Q17373 protein_id:CAA94575.1
C27A2.2a	6	0.00650879	1	0.000656669	CE04102 WBGene00004434 locus:rpl-22 ribosomal protein L22 status:Confirmed UniProt:P52819 protein_id:AAK31460.1
C27B7.5	2	0.000730693	-	-	CE03034 WBGene00007762 Zinc finger, CCHC class status:Partially_confirmed UniProt:Q18244 protein_id:CAA90980.1
C27D11.1	5	0.000655315	3	0.000238012	CE00543 WBGene00001209 locus:egl-45 status:Confirmed UniProt:P34339 protein_id:AAA27955.1
C29E4.4	1	0.000125132	-	-	CE37484 WBGene00003801 locus:npp-15 status:Partially_confirmed UniProt:P34343 protein_id:AAU87829.1
C29F3.1	2	0.000373573	-	-	CE08435 WBGene00001150 locus:ech-1 long-chain enoyl-CoA hydratase status:Partially_confirmed UniProt:O17612 protein_id:CAB02799.1
C30C11.2	11	0.0030779	10	0.00169379	CE00101 WBGene00004460 locus:rpn-3 Diphenol oxidase A2 status:Confirmed UniProt:Q04908 protein_id:AAA27966.1
C32F10.2	2	0.000293494	-	-	CE24823 WBGene00003020 locus:lin-35 status:Confirmed UniProt:O01682 protein_id:AAC24266.2
C32F10.5	1	0.000204679	-	-	CE08542 WBGene00001973 locus:hmg-3 single-strand recognition protein status:Partially_confirmed UniProt:O01683 protein_id:AAC24268.1
C33H5.4a	1	0.000204382	-	-	CE04148 WBGene00002221 locus:klp-10 status:Confirmed UniProt:Q18413 protein_id:AAA82277.1
C33H5.4b	1	0.000250042	-	-	CE34733 WBGene00002221 locus:klp-10 status:Partially_confirmed UniProt:Q7YXG4 protein_id:AAQ01538.1
C34D4.14	3	0.000153231	-	-	CE17508 WBGene00016405 locus:hecd-1 status:Partially_confirmed UniProt:Q18447 protein_id:AAB00699.1
C34E10.4a	1	0.00021696	-	-	CE29032 WBGene00006946 locus:wrs-2 status:Confirmed UniProt:P46579 protein_id:AAA19066.2
C34E10.4b	1	0.000391733	-	-	CE37710 WBGene00006946 locus:wrs-2 status:Confirmed UniProt:Q5TYM1 protein_id:AAV34793.1
C34E10.6	6	0.00157276	13	0.00206277	CE29950 WBGene00000229 locus:atp-2 ATP synthase beta chain status:Confirmed UniProt:P46561 protein_id:AAA19068.2
C36E6.3	4	0.00331821	2	0.00100432	CE34269 WBGene00003369 locus:mlc-1 status:Confirmed UniProt:P19625 protein_id:AAK09070.2
C36E6.5	4	0.00331821	2	0.00100432	CE20542 WBGene00003370 locus:mlc-2 status:Confirmed UniProt:P19626 protein_id:AAK09069.1
C36E8.5	9	0.00282048	14	0.00265586	CE00913 WBGene00006537 locus:tbb-2 beta tubulin status:Confirmed UniProt:P52275 protein_id:CAA84648.1
C37A2.7	1	0.00131798	4	0.00319129	CE30433 WBGene00016493 ribosomal protein status:Confirmed UniProt:O01504 protein_id:AAB52450.2
C37E2.1	1	0.000372094	-	-	CE08620 WBGene00007993 isocitrate dehydrogenase status:Confirmed UniProt:Q93353 protein_id:CAB02822.1
C37H5.8	17	0.00364902	24	0.00311843	CE08631 WBGene00002010 locus:hsp-6 heat shock 70 protein status:Partially_confirmed UniProt:P11141 protein_id:AAB42371.1
C42D8.2a	17	0.0014863	34	0.00179943	CE06950 WBGene00006926 locus:vit-2 vitellogenin status:Confirmed UniProt:P05690 protein_id:AAA98720.1
C42D8.2b	17	0.00153877	34	0.00186295	CE41109 WBGene00006926 locus:vit-2 status:Confirmed UniProt:A7LPD7 protein_id:ABS19472.1
C43E11.8	1	0.000223847	3	0.000406509	CE08686 WBGene00016606 locus:exoc-7 status:Partially_confirmed UniProt:P91149 protein_id:AAB37623.1
C44B11.3	1	0.000313386	5	0.000948522	CE24843 WBGene00003175 locus:mec-12 alpha tubulin status:Confirmed UniProt:P91910 protein_id:AAB54263.2
C44B7.10	7	0.00209589	23	0.00416866	CE32326 WBGene00016630 status:Confirmed UniProt:Q18599 protein_id:AAN63431.1
C44B7.8	5	0.00106033	-	-	CE02546 WBGene00004058 locus:pmp-1 ATP-binding protein status:Confirmed UniProt:Q18597 protein_id:AAA68339.1
C44B7.9	5	0.00106675	-	-	CE02547 WBGene00004059 locus:pmp-2 peroxisomal membrane protein (PMP70, an ATP-binding transport protein) status:Partially_confirmed UniProt:Q18598 protein_id:AAA68340.1
C44C10.4	497	0.130519	1198	0.190446	CE31442 WBGene00008085 chromosome segregation protein like status:Partially_confirmed UniProt:Q18616 protein_id:CAA93638.2
C44F1.3	1	0.000498317	-	-	CE02163 WBGene00002267 locus:lec-4 galactoside binding lectin status:Confirmed UniProt:Q18625 protein_id:CAA88850.1
C45G3.1	2	0.000237814	-	-	CE15710 WBGene00008107 locus:aspm-1 Actinin-type actin-binding domain containing proteins status:Partially_confirmed UniProt:O17666 protein_id:CAB07174.1
C47B2.3	4	0.00125914	15	0.00285827	CE17563 WBGene00006529 locus:tba-2 Tubulin status:Confirmed UniProt:P34690 protein_id:CAB16856.1
C47E8.5	17	0.00341511	21	0.00255371	CE05441 WBGene00000915 locus:daf-21 heat shock protein (HSP90) status:Confirmed UniProt:Q18688 protein_id:CAA99793.1
C49H3.10	1	0.000148446	-	-	CE29726 WBGene00002080 locus:xpo-3 importin beta, nuclear transport factor status:Partially_confirmed UniProt:Q9GYQ7 protein_id:AAF99897.3
C49H3.11	2	0.00103694	6	0.0018831	CE04237 WBGene00004471 locus:rps-2 status:Confirmed UniProt:P51403 protein_id:AAF99899.1
C49H3.5a	1	0.000177166	-	-	CE27872 WBGene00003827 locus:ntl-4 zinc-finger transcription regulator status:Partially_confirmed UniProt:Q9GYQ9 protein_id:AAF99894.2
C49H3.5b	1	0.000229307	-	-	CE30505 WBGene00003827 locus:ntl-4 status:Partially_confirmed UniProt:Q8T3E7 protein_id:AAM15564.1
C50F4.7	6	0.00821498	3	0.00248642	CE03252 WBGene00001911 locus:his-37 histone H4 status:Confirmed UniProt:P62784 protein_id:CAA94742.1
C52E4.4	3	0.000972578	6	0.00117748	CE08946 WBGene00004501 locus:rpt-1 26S protease regulatory subunit 7 status:Confirmed UniProt:Q18787 protein_id:CAB01414.1
C53D5.6	6	0.000774856	16	0.0012508	CE26971 WBGene00002077 locus:imb-3 importin beta, nuclear transport factor status:Confirmed UniProt:Q9N5V3 protein_id:AAF39782.2
C53H9.1	1	0.00103694	2	0.0012554	CE19381 WBGene00004441 locus:rpl-27 60S ribosomal protein L27 status:Confirmed UniProt:P91914 protein_id:AAK68266.1
C54C6.2	7	0.00222335	8	0.00153814	CE33770 WBGene00000248 locus:ben-1 tubulin status:Partially_confirmed UniProt:Q18817 protein_id:CAB00853.4
C54D1.3	1	0.000140602	-	-	CE37098 WBGene00002163 locus:ist-1 status:Confirmed UniProt:Q18820 protein_id:AAC48153.4
C54E4.2a	1	0.000623999	-	-	CE20611 WBGene00016918 status:Confirmed UniProt:O44466 protein_id:AAK29794.1
C54E4.2b	1	0.000602666	-	-	CE33576 WBGene00016918 status:Confirmed UniProt:Q86GV1 protein_id:AAO61425.1
C56G2.1a	1	0.000162657	-	-	CE24866 WBGene00016977 status:Partially_confirmed UniProt:Q09285 protein_id:AAM22053.1
C56G2.1b	1	0.000344801	-	-	CE30637 WBGene00016977 status:Confirmed UniProt:Q09285 protein_id:AAM22054.1
C56G2.6a	1	0.000446278	-	-	CE30639 WBGene00002891 locus:let-767 status:Confirmed UniProt:Q09517 protein_id:AAA64333.2
C56G2.6b	1	0.000423495	-	-	CE01875 WBGene00002891 locus:let-767 status:Confirmed UniProt:C1P622 protein_id:ACO15780.1
C56G2.7	2	0.000754138	5	0.00114127	CE30640 WBGene00016981 status:Confirmed UniProt:Q09289 protein_id:AAM22055.1
D1007.12	2	0.00177388	3	0.0016107	CE09047 WBGene00004436 locus:rpl-24.1 60S ribosomal protein L24 status:Confirmed UniProt:O01868 protein_id:AAK18907.1
D2023.6	2	0.000550874	-	-	CE09076 WBGene00008410 Yeast ABC1 protein like status:Confirmed UniProt:O17735 protein_id:CAB02876.1
D2030.2a	2	0.00048131	2	0.000291355	CE09079 WBGene00008412 ATP-dependent CLP protease (CLPX) like status:Confirmed UniProt:P90788 protein_id:CAA98115.1
D2030.2b	2	0.000600101	1	0.000181632	CE35176 WBGene00008412 status:Confirmed UniProt:Q7YTG7 protein_id:CAE45047.1
D2045.2	1	7.68103e-05	-	-	CE44314 WBGene00008422 status:Partially_confirmed UniProt:Q18983 protein_id:CAA84693.2
D2085.1	3	0.00019248	-	-	CE41886 WBGene00004259 locus:pyr-1 glutamine-dependent carbamoyl-phosphate synthase, aspartate carbamoyltransferase, dihydroorotase status:Partially_confirmed UniProt:Q18990 protein_id:CAA91059.2
D2096.11	1	0.00019398	-	-	CE33608 WBGene00017078 status:Partially_confirmed UniProt:Q19011 protein_id:AAA81498.4
D2096.8	4	0.00178511	3	0.000810446	CE04306 WBGene00017075 status:Confirmed UniProt:Q19007 protein_id:AAA81494.1
DY3.2	1	0.000249159	-	-	CE15746 WBGene00003052 locus:lmn-1 Intermediate filament proteins (2 domains) status:Confirmed UniProt:Q21443 protein_id:CAB09411.1
E04A4.8	3	0.0023504	4	0.00189704	CE21392 WBGene00004432 locus:rpl-20 ribosomal protein status:Confirmed UniProt:O44480 protein_id:AAB92041.2
E04F6.5a	1	0.000230055	-	-	CE01217 WBGene00017125 locus:acdh-12 Isovaleryl-CoA dehydrogenase status:Confirmed UniProt:Q19057 protein_id:AAA68357.1
F01F1.8a	1	0.00026164	2	0.000316761	CE01234 WBGene00000381 locus:cct-6 status:Confirmed UniProt:P46550 protein_id:AAC46642.1
F01G4.6a	10	0.00414776	11	0.00276187	CE09162 WBGene00008505 phosphate carrier protein precursor status:Confirmed UniProt:P40614 protein_id:CAA97430.1
F01G4.6b	9	0.00327962	11	0.00242645	CE40325 WBGene00008505 status:Confirmed UniProt:Q0PDK0 protein_id:CAL22703.1
F02E8.1	4	0.00184949	3	0.000839675	CE07016 WBGene00000207 locus:asb-2 ATP synthase B chain status:Confirmed UniProt:Q19126 protein_id:AAA96210.1
F02E9.4a	1	9.37035e-05	-	-	CE33046 WBGene00004117 locus:sin-3 status:Partially_confirmed UniProt:O01319 protein_id:CAB04052.2
F02E9.4b	1	9.35792e-05	-	-	CE40934 WBGene00004117 locus:sin-3 status:Partially_confirmed UniProt:A5JYW9 protein_id:CAN86581.1
F07B7.5	3	0.00311082	4	0.00251079	CE03253 WBGene00001923 locus:his-49 status:Predicted UniProt:P08898 protein_id:AAK84514.1
F07B7.9	6	0.00821498	3	0.00248642	CE03252 WBGene00001924 locus:his-50 status:Predicted UniProt:P62784 protein_id:AAK84518.1
F07D10.1	1	0.000719509	2	0.000871092	CE07033 WBGene00004423 locus:rpl-11.2 ribosomal protein status:Confirmed UniProt:Q19162 protein_id:AAA83599.1
F08F3.4	1	0.000393921	1	0.000238455	CE32856 WBGene00017262 status:Confirmed UniProt:Q22945 protein_id:AAN84827.1
F08G2.3	3	0.00311082	4	0.00251079	CE03253 WBGene00001916 locus:his-42 Core histones H2A, H2B, H3 and H4 status:Predicted UniProt:P08898 protein_id:CAB04057.1
F10B5.1	2	0.00131798	2	0.000797822	CE01543 WBGene00004421 locus:rpl-10 ribosomal protein L10 (QM protein) status:Confirmed UniProt:Q09533 protein_id:CAA88308.1
F10E7.7	4	0.00454915	3	0.00206533	CE04362 WBGene00004447 locus:rpl-33 60s ribosomal protein L35A status:Confirmed UniProt:P49180 protein_id:AAA82422.1
F10F2.1	3	0.000168756	2	6.81029e-05	CE32621 WBGene00004760 locus:sel-2 WD domain, G-beta repeat (2 domains) status:Partially_confirmed UniProt:Q19317 protein_id:CAA86337.2
F10G7.2	3	0.000462879	1	9.33993e-05	CE02626 WBGene00006626 locus:tsn-1 human 100 kDa activator protein status:Partially_confirmed UniProt:Q19328 protein_id:AAA81130.1
F10G7.8	4	0.00115121	4	0.000696873	CE02632 WBGene00004461 locus:rpn-5 status:Confirmed UniProt:Q19324 protein_id:AAA81126.1
F11C3.3	19	0.00136498	10	0.00043488	CE09349 WBGene00006789 locus:unc-54 myosin heavy chain status:Partially_confirmed UniProt:P02566 protein_id:CAB05505.1
F13B10.2a	3	0.00105504	4	0.000851541	CE05598 WBGene00004414 locus:rpl-3 60S ribosomal protein L3 status:Confirmed UniProt:P50880 protein_id:CAA91277.1
F13B10.2c	3	0.0011985	4	0.000967331	CE36996 WBGene00004414 locus:rpl-3 status:Confirmed UniProt:Q6BEU5 protein_id:CAH10799.1
F13B10.2d	1	0.000465425	-	-	CE36997 WBGene00004414 locus:rpl-3 status:Confirmed UniProt:Q6BEU6 protein_id:CAH10798.1
F13H10.8	2	0.00352559	-	-	CE40039 WBGene00044784 status:Confirmed UniProt:Q1ZXU7 protein_id:CAJ85749.1
F14F4.3a	2	0.000201463	-	-	CE23649 WBGene00003411 locus:mrp-5 ABC transporter status:Partially_confirmed UniProt:Q7JKH2 protein_id:CAB54251.1
F14F4.3b	2	0.000197651	-	-	CE23650 WBGene00003411 locus:mrp-5 status:Partially_confirmed UniProt:O62170 protein_id:CAB54250.1
F15D3.7	1	0.000582743	-	-	CE15854 WBGene00008857 status:Confirmed UniProt:Q9XVQ2 protein_id:CAB02956.1
F15G9.4a	1	2.7251e-05	-	-	CE18595 WBGene00001863 locus:him-4 Ig superfamily repeats (I-type) status:Confirmed UniProt:Q8I0L3 protein_id:CAA87344.1
F15G9.4b	1	2.71304e-05	-	-	CE18596 WBGene00001863 locus:him-4 IG (immunoglobulin) superfamily (47 domains) status:Confirmed UniProt:O76518 protein_id:CAA87345.1
F15G9.4d	1	2.70523e-05	-	-	CE43012 WBGene00001863 locus:him-4 status:Partially_confirmed UniProt:B5U8L1 protein_id:CAR64681.1
F16A11.3a	4	0.000378587	1	5.72933e-05	CE37103 WBGene00008878 locus:ppfr-1 status:Partially_confirmed UniProt:Q69YX6 protein_id:CAH10801.1
F16A11.3b	4	0.000413559	1	6.25858e-05	CE37104 WBGene00008878 locus:ppfr-1 status:Partially_confirmed UniProt:Q69YX5 protein_id:CAH10802.1
F16A11.3c	2	0.000269644	-	-	CE37105 WBGene00008878 locus:ppfr-1 status:Partially_confirmed UniProt:Q69YX7 protein_id:CAH10800.1
F16A11.3d	4	0.000361136	1	5.46524e-05	CE44414 WBGene00008878 locus:ppfr-1 status:Partially_confirmed UniProt:B0M0P1 protein_id:CAP72373.2
F17C11.9a	1	0.000354331	-	-	CE05656 WBGene00008920 elongation factor 1-gamma status:Confirmed UniProt:P54412 protein_id:CAA96631.1
F17C11.9b	1	0.00037808	-	-	CE32385 WBGene00008920 status:Confirmed UniProt:Q8I4K9 protein_id:CAD56569.1
F17C11.9c	1	0.000386367	-	-	CE39492 WBGene00008920 status:Confirmed UniProt:Q2PJ76 protein_id:CAJ55245.1
F17E9.10	3	0.00311082	4	0.00251079	CE03253 WBGene00001906 locus:his-32 histone H3 status:Confirmed UniProt:P08898 protein_id:AAC05102.1
F17E9.12	6	0.00821498	3	0.00248642	CE03252 WBGene00001905 locus:his-31 status:Partially_confirmed UniProt:P62784 protein_id:AAC05101.1
F17E9.4	1	0.00100017	-	-	CE27971 WBGene00017541 status:Confirmed UniProt:O61522 protein_id:AAC05104.2
F18C12.3	2	0.000517518	-	-	CE15869 WBGene00008934 status:Confirmed UniProt:O17584 protein_id:CAB03870.1
F20D12.4	3	0.000543794	-	-	CE04434 WBGene00017643 locus:czw-1 status:Confirmed UniProt:Q19642 protein_id:AAA81674.1
F22B3.1	6	0.00821498	3	0.00248642	CE03252 WBGene00001938 locus:his-64 histone H4 status:Confirmed UniProt:P62784 protein_id:CAA92734.1
F22B3.2	3	0.00311082	4	0.00251079	CE03253 WBGene00001937 locus:his-63 histone H3 status:Confirmed UniProt:P08898 protein_id:CAA92733.1
F22B3.4	2	0.00039725	-	-	CE03255 WBGene00009035 glucosamine-fructose-6-phosphate aminotransferase status:Partially_confirmed UniProt:Q19699 protein_id:CAA92735.1
F22B5.2	1	0.000550874	-	-	CE02197 WBGene00001230 locus:eif-3.G RNA binding protein status:Confirmed UniProt:Q19706 protein_id:CAA90354.1
F22D6.3a	1	0.000258759	-	-	CE05684 WBGene00003815 locus:nrs-1 asparaginyl-tRNA synthetase status:Confirmed UniProt:Q19722 protein_id:CAA95808.1
F23B12.5	2	0.000556307	4	0.000673507	CE09597 WBGene00009082 dihyrolipoamide acetyltransferase component (pyruvate dehydrogenase complex) status:Confirmed UniProt:Q19749 protein_id:CAB01163.1
F23F1.8a	3	0.00104205	4	0.000841054	CE29280 WBGene00004504 locus:rpt-4 status:Confirmed UniProt:O17071 protein_id:AAB70326.2
F23F1.8b	3	0.00106299	4	0.00085796	CE09608 WBGene00004504 locus:rpt-4 status:Confirmed UniProt:O17071 protein_id:AAV58871.1
F23F12.6	2	0.000681274	7	0.0014434	CE01253 WBGene00004503 locus:rpt-3 status:Confirmed UniProt:P46502 protein_id:AAA20608.1
F25B5.4a	5	0.000841431	12	0.00122244	CE01921 WBGene00006727 locus:ubq-1 status:Confirmed UniProt:P14792 protein_id:AAC46525.1
F25B5.4c	4	0.0010485	9	0.00142807	CE31915 WBGene00006727 locus:ubq-1 status:Confirmed UniProt:Q8MYQ4 protein_id:AAM22069.2
F25H2.10	3	0.001356	8	0.0021889	CE09655 WBGene00004408 locus:rpa-0 deoxyribonuclease status:Confirmed UniProt:Q93572 protein_id:CAB02098.1
F25H5.4	11	0.00182073	19	0.00190372	CE15900 WBGene00001167 locus:eft-2 Elongation factor Tu family (contains ATP\/GTP binding P-loop) status:Confirmed UniProt:P29691 protein_id:CAB02985.1
F26A3.1	1	0.000460862	-	-	CE20724 WBGene00009140 status:Confirmed UniProt:Q93595 protein_id:CAB01705.1
F26B1.3	4	0.00106233	2	0.000321533	CE09675 WBGene00002073 locus:ima-2 importin alpha, nuclear transport factor status:Confirmed UniProt:P91276 protein_id:AAB37790.1
F26D10.3	56	0.0123396	94	0.0125383	CE09682 WBGene00002005 locus:hsp-1 HSP-1 heat shock 70kd protein A status:Confirmed UniProt:P09446 protein_id:CAB02319.1
F26E4.8	3	0.000942252	15	0.0028519	CE09692 WBGene00006528 locus:tba-1 TBA-2 tubulin alpha-2 chain status:Confirmed UniProt:O18688 protein_id:CAB03001.1
F26F4.10a	7	0.00138453	-	-	CE29495 WBGene00004679 locus:rrt-1 arginyl tRNA synthetase status:Confirmed UniProt:Q19825 protein_id:AAA91224.2
F26F4.10b	7	0.00142654	-	-	CE37225 WBGene00004679 locus:rrt-1 status:Partially_confirmed UniProt:Q65ZK0 protein_id:AAU05575.1
F27C1.7a	4	0.0027251	1	0.000412401	CE09719 WBGene00000230 locus:atp-3 ATPase status:Confirmed UniProt:P91283 protein_id:AAB37654.1
F27C1.7b	4	0.0024741	1	0.000374417	CE36139 WBGene00000230 locus:atp-3 status:Confirmed UniProt:Q7JNG1 protein_id:AAR25649.1
F28B3.7a	2	0.000223493	4	0.000270577	CE42002 WBGene00001860 locus:him-1 status:Confirmed UniProt:O01789 protein_id:AAK21378.3
F28C6.3	9	0.00295166	18	0.0035735	CE03274 WBGene00000773 locus:cpf-1 cleavage stimulation factor like status:Partially_confirmed UniProt:Q19864 protein_id:CAA92670.1
F28C6.6	15	0.00287804	39	0.00452968	CE03277 WBGene00006307 locus:suf-1 polyadenylation factor like status:Confirmed UniProt:Q19866 protein_id:CAA92672.1
F28D1.7	3	0.00295854	2	0.00119394	CE05747 WBGene00004492 locus:rps-23 ribosomal protein S23 status:Confirmed UniProt:Q19877 protein_id:CAA94601.1
F29D11.2	6	0.000733862	4	0.000296156	CE09790 WBGene00009254 locus:capg-1 status:Partially_confirmed UniProt:Q93598 protein_id:CAB01707.1
F29F11.6	2	0.000857287	3	0.000778422	CE20735 WBGene00001747 locus:gsp-1 serine\/threonine protein phosphatase status:Confirmed UniProt:Q27497 protein_id:CAA98273.1
F29G9.5	4	0.00127335	13	0.00250513	CE09799 WBGene00004502 locus:rpt-2 ATPase status:Confirmed UniProt:O16368 protein_id:AAB65906.1
F31E3.5	9	0.00274128	24	0.00442507	CE01270 WBGene00001168 locus:eft-3 Elongation factor 1-alpha status:Confirmed UniProt:P53013 protein_id:AAA81688.1
F32H2.5	3	0.00016191	-	-	CE42777 WBGene00009342 locus:fasn-1 fatty acid synthase status:Partially_confirmed UniProt:P91871 protein_id:CAB04244.2
F33H2.2	1	0.000172823	-	-	CE17765 WBGene00009366 status:Partially_confirmed UniProt:O62219 protein_id:CAB04264.1
F35G12.2	1	0.000356121	-	-	CE31500 WBGene00009440 isocitrate dehydrogenase status:Confirmed UniProt:Q20049 protein_id:CAA86325.2
F35G12.8	47	0.00427897	66	0.00363733	CE03287 WBGene00004874 locus:smc-4 chromosome segregation protein status:Partially_confirmed UniProt:Q20060 protein_id:CAA86336.1
F35H10.7	3	0.000827928	1	0.000167059	CE04507 WBGene00018072 status:Confirmed UniProt:Q20069 protein_id:AAA81679.1
F36A2.13	1	4.79021e-05	2	5.79939e-05	CE24948 WBGene00009460 status:Partially_confirmed UniProt:O17858 protein_id:CAB82212.1
F36A2.6	7	0.00653753	1	0.000565344	CE09945 WBGene00004484 locus:rps-15 40S ribosomal protein S15 status:Confirmed UniProt:Q9XVP0 protein_id:CAB03065.1
F36A2.7	1	0.000844454	-	-	CE09946 WBGene00009454 status:Confirmed UniProt:P90860 protein_id:CAB03069.1
F36A4.7	1	7.61468e-05	-	-	CE28300 WBGene00000123 locus:ama-1 RNA polymerase II status:Partially_confirmed UniProt:P16356 protein_id:AAA96158.2
F36D3.8	1	0.000195324	-	-	CE15972 WBGene00009473 status:Partially_confirmed UniProt:O45464 protein_id:CAB04320.1
F37A4.8	1	0.000139766	-	-	CE29792 WBGene00002169 locus:isw-1 status:Confirmed UniProt:P41877 protein_id:AAA50636.2
F37C12.4	5	0.00677999	2	0.00164167	CE30781 WBGene00004450 locus:rpl-36 Ribosomal protein YL39 status:Confirmed UniProt:P49181 protein_id:AAC48295.2
F37C12.9	7	0.00649452	4	0.0022465	CE00821 WBGene00004483 locus:rps-14 Ribosomal protein S14 status:Confirmed UniProt:P48150 protein_id:AAC48301.1
F38B6.4	1	0.000144788	-	-	CE28304 WBGene00018174 GARS\/AIRS\/GART status:Partially_confirmed UniProt:Q20143 protein_id:AAA81142.2
F39B2.6	3	0.00361599	3	0.0021889	CE16012 WBGene00004495 locus:rps-26 40S ribosomal protein S26 status:Confirmed UniProt:O45499 protein_id:CAB07387.1
F39C12.1	7	0.000193372	6	0.000100333	CE10092 WBGene00018193 status:Partially_confirmed UniProt:O61201 protein_id:AAB94194.1
F40A3.6	8	0.00437283	16	0.00529408	CE10152 WBGene00018221 status:Confirmed UniProt:O16266 protein_id:AAB65325.1
F40F11.1	5	0.00454915	4	0.00220302	CE05860 WBGene00004480 locus:rps-11 ribosomal protein S11 status:Confirmed UniProt:Q20206 protein_id:CAA97792.1
F42C5.8	7	0.00474599	1	0.000410418	CE04561 WBGene00004477 locus:rps-8 40S ribosomal protein S8 status:Confirmed UniProt:P48156 protein_id:AAA81485.1
F43D9.4	8	0.00709554	7	0.00375829	CE00994 WBGene00004798 locus:sip-1 Heat shock hsp20 proteins status:Confirmed UniProt:Q20363 protein_id:CAA84703.1
F43E2.8	8	0.00171718	10	0.00129935	CE07244 WBGene00002008 locus:hsp-4 heat shock protein status:Partially_confirmed UniProt:P20163 protein_id:AAC71123.1
F43G9.1	3	0.00118176	7	0.00166919	CE34018 WBGene00009664 isocitrate dehydrogenase status:Confirmed UniProt:Q93714 protein_id:CAB02111.2
F44A2.7	1	0.000450555	-	-	CE35308 WBGene00018406 status:Partially_confirmed UniProt:Q20382 protein_id:AAA83448.2
F44E5.4	3	0.000655925	15	0.00198528	CE18679 WBGene00009691 Heat shock hsp70 proteins status:Partially_confirmed UniProt:Q9XTL8 protein_id:CAB05507.1
F44E5.5	3	0.000655925	15	0.00198528	CE18679 WBGene00009692 Heat shock hsp70 proteins status:Partially_confirmed UniProt:Q9XTL8 protein_id:CAB05508.1
F44E7.9	1	0.00116549	-	-	CE10396 WBGene00018431 status:Partially_confirmed UniProt:O16254 protein_id:AAC25794.1
F44F4.11	2	0.00062957	10	0.00190551	CE18680 WBGene00006530 locus:tba-4 tubulin alpha-2 chain status:Partially_confirmed UniProt:Q20409 protein_id:CAA85463.1
F45E1.6	3	0.00311082	-	-	CE01943 WBGene00001945 locus:his-71 Histone H3 status:Confirmed UniProt:Q10453 protein_id:AAB04902.1
F45F2.13	3	0.00311082	4	0.00251079	CE03253 WBGene00001880 locus:his-6 histone H3 status:Partially_confirmed UniProt:P08898 protein_id:AAC48033.1
F45F2.3	6	0.00821498	3	0.00248642	CE03252 WBGene00001879 locus:his-5 histone H4 status:Confirmed UniProt:P62784 protein_id:AAC48026.1
F46F11.2	1	0.000528179	3	0.00095918	CE10598 WBGene00000473 locus:cey-2 status:Confirmed UniProt:P91306 protein_id:AAK21380.1
F46G10.7a	4	0.00196549	8	0.00237957	CE02243 WBGene00004801 locus:sir-2.2 SIR status:Confirmed UniProt:Q20480 protein_id:CAA90546.1
F46G10.7b	4	0.00195189	9	0.00265849	CE35540 WBGene00004801 locus:sir-2.2 SIR status:Confirmed UniProt:Q7JMD3 protein_id:CAE46663.1
F46G10.7c	4	0.00191869	9	0.00261327	CE44321 WBGene00004801 locus:sir-2.2 status:Confirmed UniProt:F46G10.7c protein_id:CBI63218.1
F47B10.1	8	0.00259354	13	0.0025512	CE03351 WBGene00009812 succinate-CoA ligase status:Confirmed UniProt:P53588 protein_id:CAA91981.1
F49C12.8	8	0.00275168	3	0.000624636	CE03368 WBGene00004463 locus:rpn-7 status:Confirmed UniProt:Q20585 protein_id:CAA92512.1
F52B10.1	2	0.000143682	-	-	CE31177 WBGene00003776 locus:nmy-1 myosin status:Partially_confirmed UniProt:Q20641 protein_id:AAA83339.2
F52D10.3a	4	0.00227458	4	0.00137689	CE03389 WBGene00001502 locus:ftt-2 14-3-3 protein status:Confirmed UniProt:Q20655 protein_id:CAA91474.1
F52D10.3b	3	0.00213672	2	0.000862293	CE36489 WBGene00001502 locus:ftt-2 status:Confirmed UniProt:Q95ZT1 protein_id:CAC42300.2
F52E1.1	1	0.000534181	-	-	CE04629 WBGene00004078 locus:pos-1 zinc-finger protein status:Confirmed UniProt:Q20667 protein_id:AAB37036.1
F52E1.13a	1	0.000167885	1	0.000101627	CE33101 WBGene00018700 status:Confirmed UniProt:P90882 protein_id:AAO12423.1
F52E1.13b	1	0.000320509	1	0.000194016	CE33102 WBGene00018700 status:Confirmed UniProt:Q9TY02 protein_id:AAO12424.1
F52E1.13c	1	0.000169908	1	0.000102852	CE37651 WBGene00018700 status:Confirmed UniProt:Q3Y409 protein_id:AAZ91354.1
F52E1.7a	2	0.00189294	1	0.000572933	CE04635 WBGene00002021 locus:hsp-17 heat shock protein status:Confirmed UniProt:Q20660 protein_id:AAB37035.1
F52E1.7b	2	0.00190573	1	0.000576804	CE35323 WBGene00002021 locus:hsp-17 status:Confirmed UniProt:Q7JP52 protein_id:AAQ62453.1
F53G12.10	6	0.0034678	10	0.00349865	CE11024 WBGene00004418 locus:rpl-7 ribosomal protein status:Confirmed UniProt:O01802 protein_id:AAB54165.1
F53G2.6	1	0.000148603	-	-	CE37021 WBGene00006647 locus:tsr-1 status:Partially_confirmed UniProt:O17244 protein_id:AAB71016.3
F54B3.1a	2	7.91157e-05	4	9.57834e-05	CE43308 WBGene00010013 status:Partially_confirmed UniProt:O62263 protein_id:CAA88472.2
F54B3.1b	2	7.91601e-05	4	9.58372e-05	CE43180 WBGene00010013 status:Partially_confirmed UniProt:A5Z2S3 protein_id:CAN99691.2
F54C9.10	1	0.000783465	-	-	CE02250 WBGene00000187 locus:arl-1 GTP-binding ADP-ribosylation factor status:Confirmed UniProt:Q20758 protein_id:CAA90255.1
F54C9.5	3	0.00144393	1	0.000291355	CE02255 WBGene00004416 locus:rpl-5 60S ribosomal protein L5 status:Confirmed UniProt:P49405 protein_id:CAA90251.1
F54C9.8	1	0.000255016	2	0.000308741	CE02258 WBGene00004241 locus:puf-5 Pumilio-family RNA binding domains (aka PUM-HD, Pumilio homology domain) (6 domains) status:Confirmed UniProt:Q20757 protein_id:CAA90254.1
F54D5.7	1	0.000344801	61	0.012732	CE03411 WBGene00010052 acyl-CoA dehydrogenase status:Confirmed UniProt:Q20772 protein_id:CAA91333.1
F54E12.1	3	0.00311082	4	0.00251079	CE03253 WBGene00001929 locus:his-55 histone H3 status:Predicted UniProt:P08898 protein_id:CAB05209.1
F54E12.3	6	0.00821498	3	0.00248642	CE03252 WBGene00001930 locus:his-56 histone H4 status:Predicted UniProt:P62784 protein_id:CAB05210.1
F54E7.2	3	0.00302194	1	0.000609764	CE26896 WBGene00004481 locus:rps-12 status:Confirmed UniProt:P49196 protein_id:AAK20077.1
F54H12.1a	1	0.000181498	-	-	CE25005 WBGene00000041 locus:aco-2 Aconitate hydratase status:Confirmed UniProt:P34455 protein_id:AAA28050.2
F54H12.1b	1	0.000212066	-	-	CE30144 WBGene00000041 locus:aco-2 status:Partially_confirmed UniProt:P34455 protein_id:AAL65788.1
F54H12.1c	1	0.000206477	-	-	CE32436 WBGene00000041 locus:aco-2 status:Confirmed UniProt:P34455 protein_id:AAN63393.1
F55D10.2	1	0.000959345	3	0.00174218	CE02777 WBGene00004438 locus:rpl-25.1 Ribosomal protein L23 status:Confirmed UniProt:P48162 protein_id:AAA81728.1
F55F8.2a	1	0.00018904	-	-	CE11190 WBGene00018890 RNA helicase status:Partially_confirmed UniProt:P91340 protein_id:AAB37806.1
F55F8.2b	1	0.000243564	-	-	CE33400 WBGene00018890 status:Partially_confirmed UniProt:Q86NC8 protein_id:AAO38637.1
F55G1.11	6	0.00821498	3	0.00248642	CE03252 WBGene00001934 locus:his-60 Histone status:Confirmed UniProt:P62784 protein_id:AAB00649.2
F55G1.2	3	0.00311082	4	0.00251079	CE03253 WBGene00001933 locus:his-59 Histone status:Confirmed UniProt:P08898 protein_id:AAB00650.1
F55H2.6	4	0.000452362	-	-	CE00213 WBGene00000550 locus:clu-1 status:Confirmed UniProt:P34466 protein_id:CAA81605.1
F56A6.1a	2	0.000317979	2	0.000192485	CE25906 WBGene00018921 locus:sago-2 status:Partially_confirmed UniProt:Q9GZG4 protein_id:AAF99978.1
F56A6.1b	2	0.000329495	2	0.000199456	CE33401 WBGene00018921 locus:sago-2 status:Partially_confirmed UniProt:Q86S33 protein_id:AAO38635.1
F56A8.6	1	0.000419714	12	0.00304882	CE16126 WBGene00000774 locus:cpf-2 RNA recognition motif. (aka RRM, RBD, or RNP domain) status:Confirmed UniProt:O45577 protein_id:CAB05746.1
F56C9.1	2	0.00084699	3	0.000769072	CE01319 WBGene00001748 locus:gsp-2 status:Confirmed UniProt:P48727 protein_id:AAK18957.1
F56D2.1	2	0.000598827	1	0.000181246	CE11226 WBGene00018963 locus:ucr-1 Mitochondrial processing protease enhancing protein status:Confirmed UniProt:P98080 protein_id:AAB52679.1
F56D2.4	1	0.000613147	-	-	CE01332 WBGene00006731 locus:uev-2 status:Partially_confirmed UniProt:Q20872 protein_id:AAB52677.1
F56E10.4	3	0.00509725	-	-	CE19904 WBGene00004496 locus:rps-27 ribosomal protein status:Confirmed UniProt:Q9TXP0 protein_id:AAC69219.1
F56F11.4a	1	0.000343124	5	0.00103853	CE28467 WBGene00018991 26S protease regulatory subunit status:Partially_confirmed UniProt:Q9TZ65 protein_id:AAK21407.2
F56F11.4b	1	0.000326444	5	0.000988044	CE31008 WBGene00018991 status:Partially_confirmed UniProt:Q8MXF1 protein_id:AAM48537.1
F56F3.5	7	0.00384111	8	0.00265734	CE00664 WBGene00004470 locus:rps-1 Ribosomal protein S3a (human) homolog. status:Confirmed UniProt:P48154 protein_id:CAA83605.1
F56H1.4	3	0.000983887	5	0.000992639	CE17915 WBGene00004505 locus:rpt-5 ATPase status:Confirmed UniProt:O76371 protein_id:AAC19196.1
F57B1.2	1	0.000298148	-	-	CE11288 WBGene00006311 locus:sun-1 status:Partially_confirmed UniProt:Q20924 protein_id:CAB01511.1
F57B9.10a	1	0.000321972	5	0.000974509	CE25011 WBGene00004462 locus:rpn-6 status:Confirmed UniProt:Q20938 protein_id:AAA21173.2
F57B9.10b	1	0.000335771	5	0.00101627	CE38077 WBGene00004462 locus:rpn-6 status:Confirmed UniProt:Q5DX45 protein_id:AAW88394.1
F57B9.2	9	0.000502261	-	-	CE42983 WBGene00002845 locus:let-711 status:Partially_confirmed UniProt:Q20937 protein_id:AAA21168.2
F57F10.1a	2	0.000294106	-	-	CE28476 WBGene00019018 locus:abts-3 Anion exchange protein status:Confirmed UniProt:Q09570 protein_id:AAC46712.2
F57F10.1b	2	0.000353887	-	-	CE31811 WBGene00019018 locus:abts-3 status:Confirmed UniProt:Q8MQ15 protein_id:AAM98009.1
F57F10.1c	2	0.000316907	-	-	CE38965 WBGene00019018 locus:abts-3 status:Confirmed UniProt:Q3Y415 protein_id:AAZ91355.1
F58B3.5	4	0.000615153	-	-	CE06007 WBGene00003415 locus:mrs-1 methionyl-tRNA synthetase status:Partially_confirmed UniProt:Q20970 protein_id:CAA97803.1
F58F12.1	1	0.000865177	-	-	CE01976 WBGene00019061 ATP synthase status:Confirmed UniProt:Q09544 protein_id:AAC46699.1
F59D8.1	12	0.0010557	13	0.000692309	CE20900 WBGene00006927 locus:vit-3 status:Partially_confirmed UniProt:Q9N4J2 protein_id:AAK09075.1
F59D8.2	11	0.000967724	13	0.000692309	CE26817 WBGene00006928 locus:vit-4 status:Partially_confirmed UniProt:P18947 protein_id:AAK09074.1
H04J21.3a	1	0.000158276	-	-	CE31849 WBGene00001589 locus:gip-1 status:Confirmed UniProt:O61208 protein_id:AAB94969.2
H04J21.3b	1	0.000146442	-	-	CE32450 WBGene00001589 locus:gip-1 status:Partially_confirmed UniProt:Q8ITY3 protein_id:AAN63399.1
H05L14.2	1	6.41309e-05	-	-	CE42798 WBGene00010367 Zinc finger, C3HC4 type (RING finger) status:Partially_confirmed UniProt:O17709 protein_id:CAB16922.3
H28O16.1a	5	0.00131063	10	0.00158675	CE18826 WBGene00010419 ATP synthase alpha and beta subunits, ATP synthase Alpha chain, C terminal status:Confirmed UniProt:Q9XXK1 protein_id:CAA19429.1
H28O16.1b	1	0.000965916	1	0.000584705	CE34194 WBGene00010419 status:Confirmed UniProt:Q9XXK1 protein_id:CAD92383.1
H28O16.1c	5	0.00140183	8	0.00135773	CE34195 WBGene00010419 status:Confirmed UniProt:Q9XXK1 protein_id:CAD92384.1
H28O16.1d	5	0.00137988	10	0.00167059	CE36263 WBGene00010419 status:Confirmed UniProt:Q9XXK1 protein_id:CAF31480.1
H38K22.2a	2	0.000956093	-	-	CE33527 WBGene00010428 locus:dcn-1 status:Confirmed UniProt:Q9U3C8 protein_id:CAB54261.2
H38K22.2b	2	0.00116549	-	-	CE33528 WBGene00010428 locus:dcn-1 status:Confirmed UniProt:Q9U3C8 protein_id:CAB54260.2
JC8.3a	2	0.00170938	2	0.00103475	CE17986 WBGene00004424 locus:rpl-12 Ribosomal protein L11 status:Confirmed UniProt:P61866 protein_id:CAB05226.1
K01D12.1	1	0.00044912	-	-	CE06040 WBGene00010461 status:Confirmed UniProt:Q21090 protein_id:CAA99867.1
K01G5.7	8	0.00251267	14	0.00266178	CE16197 WBGene00006536 locus:tbb-1 tubulin beta-chain status:Confirmed UniProt:O17921 protein_id:CAB07246.1
K01H12.2	9	0.004055	17	0.00463655	CE03454 WBGene00010485 locus:ant-1.3 ADP\/ATP carrier protein status:Confirmed UniProt:Q21103 protein_id:CAA92472.1
K02B2.5	4	0.00482133	1	0.000729632	CE04691 WBGene00004494 locus:rps-25 ribosomal protein status:Confirmed UniProt:P52821 protein_id:AAK39246.1
K02C4.3	1	0.000107899	-	-	CE40974 WBGene00010502 ubiquitin carboxyl-terminal hydrolase status:Partially_confirmed UniProt:Q09931 protein_id:CAA87786.2
K03A1.6	6	0.00821498	3	0.00248642	CE03252 WBGene00001912 locus:his-38 histone-H4 status:Partially_confirmed UniProt:P62784 protein_id:AAA83329.1
K04D7.1	4	0.00173568	9	0.00236401	CE06090 WBGene00010556 locus:rack-1 guanine nucleotide-binding protein status:Confirmed UniProt:Q21215 protein_id:CAA93514.1
K05C4.9	2	0.000389568	-	-	CE19977 WBGene00010585 Leucine Rich Repeat (2 copies) (3 domains) status:Partially_confirmed UniProt:Q9XUU3 protein_id:CAB04575.1
K06A5.7	1	0.000233483	-	-	CE11778 WBGene00000386 locus:cdc-25.1 protein phosphatase status:Partially_confirmed UniProt:O44552 protein_id:AAK29711.1
K06C4.10	6	0.00821498	3	0.00248642	CE03252 WBGene00001892 locus:his-18 histone H4 status:Confirmed UniProt:P62784 protein_id:AAF98223.1
K06C4.13	3	0.00311082	4	0.00251079	CE03253 WBGene00001901 locus:his-27 histone H3 status:Predicted UniProt:P08898 protein_id:AAF98231.1
K06C4.2	6	0.00821498	3	0.00248642	CE03252 WBGene00001902 locus:his-28 histone H4 status:Predicted UniProt:P62784 protein_id:AAF98220.1
K06C4.5	3	0.00311082	4	0.00251079	CE03253 WBGene00001891 locus:his-17 histone H3 status:Partially_confirmed UniProt:P08898 protein_id:AAF98226.1
K07A1.12	2	0.000676373	-	-	CE16234 WBGene00003036 locus:lin-53 chromatin assembly factor 1 P55 subunit like status:Confirmed UniProt:P90916 protein_id:CAB03178.1
K07B1.5a	1	0.000339816	-	-	CE30091 WBGene00019465 locus:acl-14 status:Confirmed UniProt:O01882 protein_id:AAK71374.2
K07B1.5b	1	0.000329495	-	-	CE29507 WBGene00019465 locus:acl-14 status:Partially_confirmed UniProt:Q95R03 protein_id:AAL08040.1
K07C5.8	2	0.000415999	-	-	CE35585 WBGene00010631 locus:cash-1 nuclear autoantigen status:Confirmed UniProt:Q17406 protein_id:CAA94901.2
K07H8.6a	22	0.00188032	32	0.0016556	CE28594 WBGene00006930 locus:vit-6 vitellogenin status:Partially_confirmed UniProt:P18948 protein_id:AAC04423.2
K07H8.6b	2	0.00140322	2	0.000849423	CE34921 WBGene00006930 locus:vit-6 status:Confirmed UniProt:P18948 protein_id:AAQ01529.1
K07H8.6c	22	0.00187918	32	0.0016546	CE18026 WBGene00006930 locus:vit-6 status:Partially_confirmed UniProt:P18948 protein_id:AAQ91901.1
K09F5.2	18	0.00157081	32	0.00169044	CE04746 WBGene00006925 locus:vit-1 vit-1 status:Confirmed UniProt:P55155 protein_id:AAB52675.1
K10B3.10	1	5.81062e-05	-	-	CE07373 WBGene00004951 locus:spc-1 spectrin alpha chain status:Partially_confirmed UniProt:Q21408 protein_id:AAB53876.1
K10C3.5a	1	0.000157745	-	-	CE32469 WBGene00010732 elongation factor EF-2 like status:Partially_confirmed UniProt:O17944 protein_id:CAB05774.2
K10C3.5b	1	0.000200034	-	-	CE38396 WBGene00010732 status:Partially_confirmed UniProt:Q564S2 protein_id:CAI79209.1
K10D2.3	1	9.89641e-05	-	-	CE02015 WBGene00019629 locus:cid-1 status:Partially_confirmed UniProt:Q09409 protein_id:AAA62541.1
K11C4.3a	2	0.000124966	-	-	CE28604 WBGene00006803 locus:unc-70 spectrin beta chain status:Confirmed UniProt:Q9U9J7 protein_id:AAK77611.1
K11C4.3b	2	0.000122523	-	-	CE30159 WBGene00006803 locus:unc-70 status:Confirmed UniProt:Q95ZL8 protein_id:AAK77612.2
K11D9.2a	3	0.000399501	4	0.000322444	CE18884 WBGene00004736 locus:sca-1 E1-E2 ATPases status:Partially_confirmed UniProt:Q9XTG6 protein_id:CAB07262.1
K11D9.2b	4	0.000561848	4	0.000340107	CE18885 WBGene00004736 locus:sca-1 E1-E2 ATPases status:Partially_confirmed UniProt:Q9XU13 protein_id:CAB07263.1
K11H12.2	5	0.00345647	2	0.000836931	CE12148 WBGene00004427 locus:rpl-15 60S ribosomal protein L15 status:Confirmed UniProt:P91374 protein_id:AAC24397.1
K11H3.1a	1	0.000380118	1	0.0002301	CE31850 WBGene00010778 locus:gpdh-2 Glycerol-3-phosphate dehydrogenase status:Confirmed UniProt:Q7JMU1 protein_id:CAA80176.2
K11H3.1b	1	0.000359755	1	0.000217773	CE31851 WBGene00010778 locus:gpdh-2 status:Confirmed UniProt:P34517 protein_id:CAD54146.1
K11H3.1d	1	0.000391733	1	0.000237131	CE41432 WBGene00010778 locus:gpdh-2 status:Confirmed UniProt:A7LPE6 protein_id:CAO82052.1
K11H3.3	1	0.000451999	3	0.000820836	CE00474 WBGene00010780 Mitochondrial carrier family status:Confirmed UniProt:P34519 protein_id:CAA80178.1
K12F2.1	6	0.000429732	-	-	CE34936 WBGene00003515 locus:myo-3 myosin heavy chain status:Partially_confirmed UniProt:P12844 protein_id:CAB01576.2
LLC1.3	2	0.000569793	20	0.00344917	CE31971 WBGene00010794 dihydrolipoamide dehydrogenase status:Confirmed UniProt:O17953 protein_id:CAB05249.2
M03F4.2a	7	0.00262544	16	0.00363264	CE12358 WBGene00000066 locus:act-4 actin status:Confirmed UniProt:P10986 protein_id:AAB04575.1
M03F4.2b	5	0.00212385	14	0.00359981	CE28620 WBGene00000066 locus:act-4 status:Confirmed UniProt:Q95ZL1 protein_id:AAK77622.1
M03F4.2c	7	0.00272698	16	0.00377313	CE37134 WBGene00000066 locus:act-4 status:Confirmed UniProt:Q6A8K1 protein_id:AAT92068.1
M03F8.3a	1	0.000189548	-	-	CE28622 WBGene00019762 status:Partially_confirmed UniProt:O16376 protein_id:AAB65909.2
M03F8.3b	1	0.000188787	-	-	CE41919 WBGene00019762 status:Partially_confirmed UniProt:A9D4S6 protein_id:ABY28286.1
M04B2.4	1	0.000267597	-	-	CE12390 WBGene00010847 status:Partially_confirmed UniProt:Q21504 protein_id:CAB01237.1
M05D6.6	1	0.000875924	-	-	CE03504 WBGene00010879 status:Confirmed UniProt:Q21525 protein_id:CAA91415.1
M106.1	121	0.0137169	190	0.0130384	CE18083 WBGene00003367 locus:mix-1 mitotic chromosome and X-chromosome associated MIX-1 protein status:Confirmed UniProt:Q09591 protein_id:CAA87054.1
M116.5	1	0.000130216	-	-	CE43709 WBGene00019792 status:Partially_confirmed UniProt:Q965L0 protein_id:AAK71387.3
M117.2	6	0.00341187	6	0.00206533	CE06200 WBGene00003920 locus:par-5 14-3-3 protein status:Confirmed UniProt:P41932 protein_id:CAA98138.1
M28.5	1	0.00110175	2	0.00133386	CE02283 WBGene00010896 ribosomal protein (L7AE family) status:Confirmed UniProt:Q21568 protein_id:CAA90127.1
M60.2	3	0.000739635	-	-	CE28630 WBGene00019779 status:Confirmed UniProt:Q9GYM9 protein_id:AAF99995.2
MTCE.31	1	0.000610493	-	-	CE35351 WBGene00010965 cytochrome oxidase subunit II status:Partially_confirmed
R01E6.3a	8	0.00402925	37	0.0112806	CE29433 WBGene00000282 locus:cah-4 carbonic anhydrase status:Confirmed UniProt:Q21614 protein_id:CAA92190.2
R01E6.3b	8	0.00480081	37	0.0134408	CE29434 WBGene00000282 locus:cah-4 carbonic anhydrase status:Confirmed UniProt:Q8WQD8 protein_id:CAD18873.1
R03G5.1a	10	0.00304587	24	0.00442507	CE01270 WBGene00001169 locus:eft-4 elongation factor EF-1-alpha status:Confirmed UniProt:P53013 protein_id:AAA96068.1
R03G5.1b	6	0.0109889	6	0.00665197	CE33153 WBGene00001169 locus:eft-4 status:Confirmed UniProt:Q86NF4 protein_id:AAO21382.1
R03G5.1c	7	0.00369725	12	0.00383672	CE33154 WBGene00001169 locus:eft-4 status:Confirmed UniProt:Q86NF3 protein_id:AAO21383.1
R03G5.1d	10	0.00328727	20	0.00397981	CE33155 WBGene00001169 locus:eft-4 status:Confirmed UniProt:Q86NF5 protein_id:AAO21384.1
R04F11.2	1	0.00131798	-	-	CE06233 WBGene00011015 status:Confirmed UniProt:Q21732 protein_id:CAA98960.1
R04F11.5	1	0.000762291	-	-	CE29599 WBGene00011017 status:Confirmed UniProt:Q8WQD7 protein_id:CAD01086.1
R05C11.3	1	0.000121782	-	-	CE28747 WBGene00019875 locus:mca-2 ATPase status:Confirmed UniProt:Q9TYP9 protein_id:AAD12806.2
R05D3.11	1	0.000107161	-	-	CE42016 WBGene00019883 locus:met-2 status:Partially_confirmed UniProt:P34544 protein_id:AAK21437.2
R05H10.3a	2	0.000477238	-	-	CE25970 WBGene00011044 status:Partially_confirmed UniProt:O62326 protein_id:CAC14398.1
R05H10.3b	1	0.000279809	-	-	CE37034 WBGene00011044 status:Partially_confirmed UniProt:Q6EUT6 protein_id:CAH04748.1
R06F6.1	1	0.000384261	-	-	CE01616 WBGene00000411 locus:cdl-1 status:Confirmed UniProt:Q09599 protein_id:CAA86782.1
R09A1.1	1	0.000125802	-	-	CE30106 WBGene00019971 locus:ergo-1 status:Partially_confirmed UniProt:O61931 protein_id:AAC17775.2
R11A5.4a	2	0.000431265	3	0.000391592	CE12728 WBGene00011232 phosphoenolpyruvate carboxykinase status:Confirmed UniProt:O02286 protein_id:CAB05600.1
R11A5.4b	2	0.000484618	3	0.000440036	CE36358 WBGene00011232 status:Partially_confirmed UniProt:Q7JKI1 protein_id:CAF31484.1
R11A5.4c	2	0.00048049	2	0.000290859	CE36359 WBGene00011232 status:Confirmed UniProt:Q7JKI3 protein_id:CAF31482.1
R11A5.4d	2	0.000456388	3	0.000414403	CE36360 WBGene00011232 status:Confirmed UniProt:Q7JKI2 protein_id:CAF31483.1
R12C12.1a	1	0.000144049	-	-	CE02846 WBGene00020022 Glycine dehydrogenase status:Confirmed UniProt:Q21962 protein_id:AAC46780.1
R12E2.12	1	0.000870517	-	-	CE33159 WBGene00020037 status:Confirmed UniProt:O61791 protein_id:AAC17033.2
R12E2.3	3	0.00116871	7	0.00165074	CE18135 WBGene00004464 locus:rpn-8 status:Confirmed UniProt:O61792 protein_id:AAC17024.1
R13A5.12	1	0.000265582	-	-	CE21123 WBGene00003063 locus:lpd-7 status:Confirmed UniProt:Q95Y89 protein_id:AAK84463.1
R13A5.8	1	0.000746158	2	0.000903354	CE01380 WBGene00004420 locus:rpl-9 Ribosomal protein L9 status:Confirmed UniProt:Q95Y90 protein_id:AAK84469.1
R13G10.1	194	0.018624	244	0.0141794	CE01052 WBGene00001086 locus:dpy-27 chromosome segregation protein (SMC-1) status:Partially_confirmed UniProt:P48996 protein_id:CAA84669.1
R144.7a	1	0.00016247	-	-	CE39272 WBGene00020097 locus:larp-1 status:Partially_confirmed UniProt:Q21992 protein_id:AAK93859.3
R144.7b	1	0.000132417	-	-	CE31582 WBGene00020097 locus:larp-1 status:Partially_confirmed UniProt:Q2L6Y2 protein_id:ABC71805.1
R151.3	1	0.000649879	6	0.00236038	CE00744 WBGene00004417 locus:rpl-6 Ribosomal protein ML16 status:Confirmed UniProt:P47991 protein_id:AAK29850.1
R74.1	2	0.000237814	-	-	CE16317 WBGene00003073 locus:lrs-1 leucyl-tRNA synthetase status:Partially_confirmed UniProt:Q09996 protein_id:CAA86751.1
T01B11.4	9	0.004055	17	0.00463655	CE12898 WBGene00020140 locus:ant-1.4 ADP\/ATP translocase status:Confirmed UniProt:P91410 protein_id:AAB38001.1
T01B7.6	1	0.000181032	-	-	CE43423 WBGene00011312 status:Confirmed UniProt:Q22047 protein_id:CAA91299.3
T01C3.6	6	0.00587599	4	0.00237131	CE12918 WBGene00004485 locus:rps-16 40S ribosomal protein S16 status:Confirmed UniProt:Q22054 protein_id:CAB01658.1
T01C3.7	1	0.000400636	5	0.0012126	CE12920 WBGene00001423 locus:fib-1 fibrillarin status:Confirmed UniProt:Q22053 protein_id:CAB01657.1
T01G9.6a	1	0.000602666	-	-	CE18168 WBGene00002196 locus:kin-10 Casein kinase II regulatory subunit status:Confirmed UniProt:P28548 protein_id:CAB00056.1
T01G9.6b	1	0.000600101	-	-	CE06343 WBGene00002196 locus:kin-10 KIN-10 casein kinase status:Confirmed UniProt:P28548 protein_id:CAB00053.1
T02G5.9a	2	0.00049309	1	0.000149243	CE04861 WBGene00002238 locus:krs-1 lysyl-tRNA synthetase status:Confirmed UniProt:Q22099 protein_id:AAA82396.1
T02G5.9b	2	0.000473234	1	0.000143233	CE28247 WBGene00002238 locus:krs-1 lysyl-tRNA synthetase status:Confirmed UniProt:Q95ZQ3 protein_id:AAK68395.1
T02G5.9c	1	0.000274365	1	0.000166084	CE38540 WBGene00002238 locus:krs-1 status:Confirmed UniProt:Q2XN16 protein_id:AAX88810.1
T03E6.7	3	0.0012554	1	0.000253314	CE16333 WBGene00000776 locus:cpl-1 cathepsin-like protease status:Confirmed UniProt:O45734 protein_id:CAB07275.1
T04C12.4	7	0.00262544	16	0.00363264	CE13148 WBGene00000065 locus:act-3 actin status:Confirmed UniProt:P10983 protein_id:CAB04676.1
T04C12.5	7	0.00262544	19	0.00431376	CE13150 WBGene00000064 locus:act-2 actin status:Confirmed UniProt:P10984 protein_id:CAB04675.1
T04C12.6	7	0.00262544	16	0.00363264	CE13148 WBGene00000063 locus:act-1 actin status:Confirmed UniProt:P10983 protein_id:CAB04678.1
T05C3.5	2	0.000642477	8	0.00155566	CE13229 WBGene00001037 locus:dnj-19 DNAJ-like protein status:Confirmed UniProt:O16303 protein_id:AAB65361.1
T05E11.1	5	0.00335771	6	0.00243906	CE06360 WBGene00004474 locus:rps-5 40S ribosomal protein S5 status:Confirmed UniProt:P49041 protein_id:CAA92971.1
T05E11.3	1	0.000185558	-	-	CE06362 WBGene00011480 endoplasmin precursor (GRP94) status:Confirmed UniProt:Q22235 protein_id:CAA92973.1
T05F1.3	2	0.00193183	2	0.00116941	CE13265 WBGene00004488 locus:rps-19 Ribosomal protein S19e status:Confirmed UniProt:O18650 protein_id:CAB04689.1
T05G5.3	2	0.000849541	-	-	CE00315 WBGene00000405 locus:cdk-1 serine\/threonine kinase (CDC2\/CDKX subfamily) status:Confirmed UniProt:P34556 protein_id:CAA81590.1
T05H10.1	1	0.000106353	-	-	CE32928 WBGene00011507 ubiquitin carboxyl-terminal hydrolase status:Partially_confirmed UniProt:Q22240 protein_id:CAA87795.2
T05H4.12	2	0.00218642	-	-	CE13291 WBGene00020275 locus:atp-4 status:Confirmed UniProt:O16517 protein_id:AAB66018.1
T06D8.8	5	0.00182201	6	0.00132352	CE02329 WBGene00004465 locus:rpn-9 status:Confirmed UniProt:Q22253 protein_id:CAA88971.1
T07A9.11	3	0.00322955	3	0.00195497	CE40119 WBGene00004493 locus:rps-24 ribosomal protein status:Confirmed UniProt:Q1XFY9 protein_id:ABD94090.1
T07A9.9a	2	0.000414167	-	-	CE17218 WBGene00020297 status:Confirmed UniProt:O44411 protein_id:AAK39281.1
T07A9.9b	2	0.000445573	-	-	CE31600 WBGene00020297 status:Confirmed UniProt:O44411 protein_id:AAM97948.1
T08A11.1	4	0.000301333	1	4.5602e-05	CE16370 WBGene00011604 status:Partially_confirmed UniProt:Q9XTE2 protein_id:CAA90776.1
T08B2.10	7	0.00759359	2	0.00131334	CE26948 WBGene00004486 locus:rps-17 40S ribosomal protein S17 status:Confirmed UniProt:O01692 protein_id:AAG00017.2
T08B2.7a	2	0.000361136	-	-	CE13431 WBGene00020347 3-hydroxyacyl-CoA dehydrogenase status:Confirmed UniProt:Q9GYT0 protein_id:AAK21462.1
T08B2.7b	2	0.000373573	-	-	CE26950 WBGene00020347 3-hydroxyacyl-CoA dehydrogenase status:Confirmed UniProt:Q9BIC3 protein_id:AAK21464.1
T08B2.7c	2	0.000404659	-	-	CE30299 WBGene00020347 status:Partially_confirmed UniProt:Q8T8N8 protein_id:AAL77185.1
T09B4.9	3	0.000995462	-	-	CE13473 WBGene00020383 status:Confirmed UniProt:O02161 protein_id:AAB53011.1
T09B9.4	1	0.000267091	-	-	CE01652 WBGene00011645 status:Partially_confirmed UniProt:Q09350 protein_id:CAA87341.1
T10B10.2	1	0.00033418	2	0.000404583	CE23962 WBGene00011679 locus:ucr-2.2 ubiquinol-cytochrome c reductase complex core protein 2 status:Confirmed UniProt:Q22370 protein_id:CAA96675.2
T10C6.13	3	0.00311082	4	0.00251079	CE03253 WBGene00001876 locus:his-2 histone H3 status:Partially_confirmed UniProt:P08898 protein_id:CAB07653.1
T10C6.14	6	0.00821498	3	0.00248642	CE03252 WBGene00001875 locus:his-1 histone H4 status:Predicted UniProt:P62784 protein_id:CAB07657.1
T10F2.2	1	0.000468518	-	-	CE02041 WBGene00020422 Mitochondrial carrier protein status:Partially_confirmed UniProt:Q10050 protein_id:AAK21466.1
T10F2.4	1	0.000286634	2	0.00034702	CE38104 WBGene00020423 status:Partially_confirmed UniProt:Q10051 protein_id:AAK21467.2
T11G6.5a	1	0.000100301	-	-	CE32932 WBGene00011720 status:Partially_confirmed UniProt:Q22411 protein_id:CAA97443.2
T11G6.5b	1	0.00010454	-	-	CE42636 WBGene00011720 status:Partially_confirmed UniProt:B3GWC5 protein_id:CAQ58122.1
T12A2.2	1	0.000186293	-	-	CE01395 WBGene00020437 status:Confirmed UniProt:P46975 protein_id:AAC24442.1
T12E12.4a	2	0.000400067	-	-	CE30172 WBGene00001093 locus:drp-1 dynamin-like protein status:Confirmed UniProt:Q9U4L0 protein_id:AAL56621.1
T12E12.4b	2	0.000396134	-	-	CE30173 WBGene00001093 locus:drp-1 status:Confirmed UniProt:Q8WQC9 protein_id:AAL56622.1
T12F5.3	1	0.000121993	-	-	CE29052 WBGene00001601 locus:glh-4 helicase status:Confirmed UniProt:O76743 protein_id:AAB96745.2
T13F2.1	3	0.000946468	-	-	CE25113 WBGene00001396 locus:fat-4 cytochrome B5 containing fusion protein status:Confirmed UniProt:Q9XTB7 protein_id:CAB61031.1
T14G10.5a	1	0.000162096	-	-	CE06451 WBGene00011775 protein transport protein status:Confirmed UniProt:Q22498 protein_id:CAA93095.1
T14G10.5b	1	0.00015971	-	-	CE39281 WBGene00011775 status:Confirmed UniProt:Q2XN02 protein_id:CAJ43445.1
T14G12.3	2	0.00140322	-	-	CE04964 WBGene00006408 locus:tag-18 status:Confirmed UniProt:Q22508 protein_id:AAA82434.1
T18D3.4	4	0.000289725	-	-	CE31619 WBGene00003514 locus:myo-2 myosin heavy chain C status:Confirmed UniProt:P12845 protein_id:CAA92197.2
T19B4.5	1	0.000352559	1	0.000213417	CE13744 WBGene00020558 status:Partially_confirmed UniProt:P91453 protein_id:AAB37631.1
T20B12.2	1	0.000414776	-	-	CE01408 WBGene00006542 locus:tbp-1 status:Confirmed UniProt:P32085 protein_id:AAA19055.1
T20F5.6	3	0.000532835	3	0.000322545	CE28685 WBGene00020628 zinc finger protein status:Partially_confirmed UniProt:P91482 protein_id:AAB37668.2
T20G5.1	3	0.000251678	5	0.000253917	CE00480 WBGene00011867 locus:chc-1 Clathrin heavy chain status:Partially_confirmed UniProt:P34574 protein_id:CAA83003.1
T21B10.2a	13	0.00422421	25	0.00491745	CE03684 WBGene00011884 locus:enol-1 enolase status:Confirmed UniProt:Q27527 protein_id:CAA92692.1
T21B10.2b	8	0.00334775	23	0.00582623	CE32730 WBGene00011884 locus:enol-1 status:Confirmed UniProt:Q27527 protein_id:CAD57704.1
T21B10.2c	13	0.0039426	25	0.00458962	CE36954 WBGene00011884 locus:enol-1 status:Confirmed UniProt:Q27527 protein_id:CAH10783.1
T21B10.7	1	0.000266586	2	0.000322749	CE16437 WBGene00000378 locus:cct-2 t-complex protein 1 status:Confirmed UniProt:P47207 protein_id:CAA92697.1
T21C9.12	1	0.000312	-	-	CE06481 WBGene00011897 locus:scpl-4 REV protein (anti-repression transactivator protein) status:Partially_confirmed UniProt:Q22647 protein_id:CAA97339.1
T21E12.4	2	6.17442e-05	9	0.000168192	CE23997 WBGene00000962 locus:dhc-1 dynein heavy chain status:Partially_confirmed UniProt:Q19020 protein_id:AAK21472.1
T21G5.3	2	0.000369656	2	0.000223767	CE25121 WBGene00001598 locus:glh-1 RNA helicase status:Confirmed UniProt:P34689 protein_id:AAB52901.2
T22D1.9	12	0.00172506	10	0.000870204	CE17253 WBGene00004458 locus:rpn-1 status:Confirmed UniProt:Q9GZH5 protein_id:AAF98630.1
T22F3.3a	3	0.000479673	-	-	CE24003 WBGene00020696 status:Confirmed UniProt:Q9N5U1 protein_id:AAK72092.1
T22F3.3b	3	0.000500084	-	-	CE20769 WBGene00020696 status:Confirmed UniProt:Q86NC1 protein_id:AAO25987.1
T22F3.4	1	0.000719509	2	0.000871092	CE13968 WBGene00004422 locus:rpl-11.1 60S ribososmal protein L11 status:Confirmed UniProt:Q94300 protein_id:AAB18306.1
T23D8.4	1	0.000157042	-	-	CE18958 WBGene00001226 locus:eif-3.C status:Confirmed UniProt:O02328 protein_id:CAB03403.1
T23D8.5	6	0.00821498	3	0.00248642	CE03252 WBGene00001941 locus:his-67 histone H4 status:Confirmed UniProt:P62784 protein_id:CAB03396.1
T23E7.2a	1	0.000151638	-	-	CE14064 WBGene00020732 status:Partially_confirmed UniProt:O17339 protein_id:AAB71257.1
T23E7.2b	1	0.000160254	-	-	CE14066 WBGene00020732 status:Partially_confirmed UniProt:O17338 protein_id:AAB71258.1
T23E7.2e	3	0.000465938	-	-	CE31244 WBGene00020732 status:Partially_confirmed UniProt:Q8MXJ1 protein_id:AAM69068.1
T23G11.2	1	0.000406409	-	-	CE16458 WBGene00001647 locus:gna-2 Acetyltransferase (GNAT) family (2 domains) status:Confirmed UniProt:O45811 protein_id:CAB03416.1
T23G11.3	3	0.000913761	2	0.000368756	CE14096 WBGene00001595 locus:gld-1 female germline-specific tumor suppressor status:Confirmed UniProt:Q17339 protein_id:CAB03417.1
T24B8.1a	1	0.00105242	1	0.000637067	CE03709 WBGene00004446 locus:rpl-32 60S ribosomal protein L32 status:Confirmed UniProt:Q22716 protein_id:CAA92757.1
T25C8.2	6	0.00225638	5	0.00113823	CE16463 WBGene00000067 locus:act-5 Actins status:Confirmed UniProt:O45815 protein_id:CAB05817.1
T26E3.7	2	0.00266083	1	0.000805349	CE14196 WBGene00012040 ATP synthase alpha and beta subunits status:Partially_confirmed UniProt:O45827 protein_id:CAB04832.1
T27A10.7	1	0.000368208	-	-	CE37679 WBGene00020847 locus:cgr-1 status:Partially_confirmed UniProt:Q22824 protein_id:AAB52505.3
T27C4.4a	2	0.000275976	-	-	CE21211 WBGene00003025 locus:lin-40 status:Confirmed UniProt:O61907 protein_id:AAD34653.1
T27C4.4b	2	0.000324193	-	-	CE21212 WBGene00003025 locus:lin-40 status:Confirmed UniProt:Q76NP4 protein_id:AAD34654.1
T27C4.4c	2	0.000373079	-	-	CE33330 WBGene00003025 locus:lin-40 status:Partially_confirmed UniProt:Q86S27 protein_id:AAO25983.1
T27C4.4d	2	0.000324193	-	-	CE33331 WBGene00003025 locus:lin-40 status:Partially_confirmed UniProt:Q86S28 protein_id:AAO25984.1
T27E9.1a	23	0.0108118	29	0.00825214	CE14263 WBGene00006439 locus:ant-1.1 ADP\/ATP carrier protein status:Confirmed UniProt:O45865 protein_id:CAB04874.1
T27E9.1b	10	0.0110175	16	0.0106709	CE33843 WBGene00006439 locus:ant-1.1 status:Confirmed UniProt:Q86CZ9 protein_id:CAD89756.1
T27E9.1c	16	0.0109004	23	0.00948522	CE33844 WBGene00006439 locus:ant-1.1 status:Confirmed UniProt:Q86CZ8 protein_id:CAD89757.1
T27E9.7	10	0.00226726	13	0.0017842	CE18971 WBGene00012097 locus:abcf-2 ABC transporters (2 domains) status:Confirmed UniProt:Q9XTD9 protein_id:CAB04880.1
W01B11.3	3	0.00086873	1	0.000175292	CE18307 WBGene00020915 locus:nol-5 status:Confirmed UniProt:O45012 protein_id:AAK21475.1
W02D3.6	4	0.00188032	4	0.00113823	CE14428 WBGene00007057 locus:ant-1.2 ADP, ATP carrier protein status:Confirmed UniProt:O01813 protein_id:AAK21485.1
W02F12.5	4	0.00121835	24	0.00442507	CE31083 WBGene00020950 dihydrolipoamide succinyltransferase status:Confirmed UniProt:O45148 protein_id:AAC04462.2
W02H5.9	1	0.000501864	-	-	CE35796 WBGene00020963 status:Partially_confirmed UniProt:Q7KX59 protein_id:AAQ91896.1
W05E7.1	1	0.000779137	-	-	CE34103 WBGene00001692 locus:grd-3 status:Confirmed UniProt:Q9TYW7 protein_id:AAP40517.1
W06B11.2	1	0.000200603	2	0.000242865	CE31253 WBGene00004245 locus:puf-9 pumilo repeats status:Partially_confirmed UniProt:Q23191 protein_id:AAA81077.2
W06H8.1a	4	0.000717678	2	0.000217219	CE25146 WBGene00004373 locus:rme-1 status:Confirmed UniProt:Q9N5B7 protein_id:AAF39978.1
W06H8.1b	4	0.000675563	2	0.000204472	CE25147 WBGene00004373 locus:rme-1 status:Confirmed UniProt:Q9N5B8 protein_id:AAF39979.1
W06H8.1c	4	0.000957717	2	0.000289871	CE25148 WBGene00004373 locus:rme-1 status:Confirmed UniProt:Q9N5B9 protein_id:AAF39980.1
W06H8.1d	4	0.000979332	2	0.000296413	CE31086 WBGene00004373 locus:rme-1 status:Confirmed UniProt:Q966F0 protein_id:AAK73902.2
W06H8.1e	4	0.00092022	2	0.000278522	CE30204 WBGene00004373 locus:rme-1 status:Confirmed UniProt:Q8WSP1 protein_id:AAL65796.1
W06H8.1f	4	0.00101639	2	0.000307629	CE33335 WBGene00004373 locus:rme-1 status:Confirmed UniProt:Q86S80 protein_id:AAO25981.1
W08E3.3	1	0.000357022	-	-	CE14708 WBGene00012344 locus:tag-210 GTP-binding protein like status:Confirmed UniProt:P91917 protein_id:CAB07131.1
W09B6.1a	3	0.000205974	2	8.31227e-05	CE14734 WBGene00004076 locus:pod-2 acetyl-CoA carboxylase status:Partially_confirmed UniProt:Q9GZI3 protein_id:AAG00029.1
W09C5.6a	1	0.00115593	-	-	CE20168 WBGene00004445 locus:rpl-31 Ribosomal protein L31e status:Confirmed UniProt:Q9U332 protein_id:CAB63331.1
W09C5.8	1	0.00080585	-	-	CE20171 WBGene00012354 status:Confirmed UniProt:Q9U329 protein_id:CAB63334.1
W09G3.2	1	0.000329495	-	-	CE16568 WBGene00012366 status:Confirmed UniProt:O18188 protein_id:CAB04951.1
W09H1.6a	1	0.000505462	-	-	CE16576 WBGene00002264 locus:lec-1 galectin status:Partially_confirmed UniProt:P36573 protein_id:CAB04959.1
W09H1.6b	1	0.00049482	-	-	CE16577 WBGene00002264 locus:lec-1 galectin status:Partially_confirmed UniProt:O45904 protein_id:CAB04960.1
Y102A5A.1	6	0.000664162	6	0.000402042	CE20378 WBGene00013606 locus:cand-1 status:Partially_confirmed UniProt:Q9XTJ0 protein_id:CAB04744.1
Y105E8A.16	1	0.00120533	1	0.000729632	CE29835 WBGene00004489 locus:rps-20 status:Confirmed UniProt:Q8WQA8 protein_id:CAD21665.1
Y105E8A.24a	1	0.000121468	-	-	CE29842 WBGene00013681 status:Partially_confirmed UniProt:Q8WQA0 protein_id:CAD21673.1
Y105E8A.24b	1	0.000125132	-	-	CE34221 WBGene00013681 status:Partially_confirmed UniProt:Q7YTU1 protein_id:CAD92404.1
Y106G6E.5	1	0.000192919	-	-	CE27228 WBGene00000426 locus:ced-12 status:Confirmed UniProt:Q8STE5 protein_id:CAD12890.1
Y106G6H.2a	2	0.000436606	6	0.000792882	CE20412 WBGene00003902 locus:pab-1 RNA recognition motif. (aka RRM, RBD, or RNP domain) \; Poly-adenylate binding protein, unique domain. status:Confirmed UniProt:Q9U302 protein_id:CAA21572.1
Y106G6H.2b	2	0.000483787	2	0.000292854	CE36227 WBGene00003902 locus:pab-1 status:Partially_confirmed UniProt:Q7K798 protein_id:CAE54916.1
Y106G6H.2c	1	0.000240655	6	0.000874065	CE36228 WBGene00003902 locus:pab-1 status:Confirmed UniProt:Q7K797 protein_id:CAE54917.1
Y106G6H.3	3	0.00374399	1	0.00075546	CE20413 WBGene00004444 locus:rpl-30 status:Partially_confirmed UniProt:Q9XWS4 protein_id:CAA21573.1
Y108G3AL.1	1	0.000181498	1	0.000109867	CE27593 WBGene00000838 locus:cul-3 status:Confirmed UniProt:Q17391 protein_id:AAK72067.1
Y113G7B.23	1	0.000178737	1	0.000108196	CE25208 WBGene00004203 locus:psa-1 SWI\/SNF protein status:Confirmed UniProt:Q9U2W6 protein_id:CAB54337.2
Y18D10A.17	2	0.000829552	-	-	CE21413 WBGene00012484 locus:car-1 status:Confirmed UniProt:Q9XW17 protein_id:CAA22317.1
Y22D7AL.5a	2	0.000496563	134	0.0201394	CE27244 WBGene00002025 locus:hsp-60 status:Confirmed
Y22D7AL.5b	2	0.000738344	5	0.00111737	CE42184 WBGene00002025 locus:hsp-60 status:Confirmed
Y24D9A.4a	8	0.00425732	5	0.0016107	CE27398 WBGene00004419 locus:rpl-7A status:Confirmed UniProt:Q966C6 protein_id:AAK84600.1
Y24D9A.4c	8	0.00460486	5	0.00174218	CE30401 WBGene00004419 locus:rpl-7A status:Confirmed UniProt:Q966C6 protein_id:AAM15612.1
Y25C1A.5	5	0.000726178	5	0.000439583	CE21472 WBGene00021292 beta adaptin-like protein status:Confirmed UniProt:Q9TYL9 protein_id:AAD12836.1
Y32H12A.8	7	0.000256473	7	0.000155253	CE42033 WBGene00021316 status:Partially_confirmed UniProt:Q9N533 protein_id:AAF60491.3
Y37E3.17a	2	0.000339816	4	0.000411407	CE30219 WBGene00021355 status:Confirmed UniProt:Q9BKT7 protein_id:AAK27867.2
Y37E3.17b	2	0.000336974	4	0.000407966	CE37062 WBGene00021355 status:Confirmed UniProt:Q6AW03 protein_id:AAT81177.1
Y37E3.7	3	0.00381145	4	0.00307629	CE26658 WBGene00004409 locus:rla-1 status:Confirmed UniProt:P91913 protein_id:AAK27864.1
Y37E3.8a	3	0.00291773	3	0.00176621	CE26774 WBGene00021350 status:Confirmed UniProt:Q9BKU5 protein_id:AAK27870.1
Y37E3.8b	2	0.00320509	3	0.00291024	CE26904 WBGene00021350 status:Confirmed UniProt:Q9BKU6 protein_id:AAK27871.1
Y37E3.9	1	0.000512814	1	0.000310425	CE26775 WBGene00004014 locus:phb-1 status:Confirmed UniProt:Q9BKU4 protein_id:AAK27865.1
Y39A1B.3	12	0.00112894	23	0.00130983	CE31734 WBGene00001087 locus:dpy-28 status:Confirmed UniProt:Q9U2M1 protein_id:CAA16340.3
Y39E4A.3a	2	0.000654403	-	-	CE33866 WBGene00012713 Transketolase status:Confirmed UniProt:O45924 protein_id:CAA16329.2
Y39E4A.3b	2	0.000652888	-	-	CE38987 WBGene00012713 status:Confirmed UniProt:Q4A1S8 protein_id:CAJ21557.1
Y39G10AR.14	2	0.000342707	-	-	CE21767 WBGene00003156 locus:mcm-4 status:Confirmed UniProt:Q95XQ8 protein_id:AAK39605.1
Y39G10AR.8	1	0.00030069	-	-	CE27254 WBGene00021466 status:Confirmed UniProt:Q95XR0 protein_id:AAK39619.1
Y41D4A.4	1	0.000243144	-	-	CE21847 WBGene00021506 status:Partially_confirmed UniProt:Q95Y24 protein_id:AAK68454.1
Y41E3.4	1	0.00017942	-	-	CE18372 WBGene00001336 locus:ers-1 tRNA synthetases class I (E and Q) status:Partially_confirmed UniProt:O62431 protein_id:CAB08998.1
Y43B11AR.4	7	0.00381145	5	0.00164801	CE24278 WBGene00004473 locus:rps-4 status:Confirmed UniProt:Q9N3X2 protein_id:AAF60569.1
Y45F10C.2	1	0.00120533	1	0.000729632	CE16636 WBGene00012878 status:Confirmed UniProt:O45941 protein_id:CAB16475.1
Y45F10D.12	4	0.00300051	8	0.00363264	CE16650 WBGene00004430 locus:rpl-18 Eukaryotic ribosomal protein L18 status:Confirmed UniProt:O45946 protein_id:CAA16387.1
Y45G12B.1a	2	0.000386897	1	0.000117101	CE21933 WBGene00021562 locus:nuo-5 NADH-ubiquinone reductase status:Confirmed UniProt:Q9N4Y8 protein_id:AAF60575.1
Y45G12B.1c	1	0.000222435	1	0.000134648	CE33341 WBGene00021562 locus:nuo-5 status:Partially_confirmed UniProt:Q86S77 protein_id:AAO25977.1
Y46G5A.4	1	6.57454e-05	-	-	CE21971 WBGene00012896 status:Partially_confirmed UniProt:Q9U2G0 protein_id:CAB60351.1
Y47D3A.16	1	0.000243144	-	-	CE22045 WBGene00012929 locus:rsks-1 ribosomal protein S6 kinase status:Partially_confirmed UniProt:Q9NAH6 protein_id:CAB55075.1
Y47D3B.10	1	0.000252279	-	-	CE20261 WBGene00001077 locus:dpy-18 PROLYL 4-HYDROXYLASE ALPHA SUBUNIT PRECURSOR (EC 1.14.11.2) status:Confirmed UniProt:Q10576 protein_id:CAB03452.1
Y47G6A.10	1	0.000180337	-	-	CE34400 WBGene00004978 locus:spg-7 ATPase status:Partially_confirmed UniProt:Q9N3T5 protein_id:AAF60660.2
Y48G1A.5	1	0.000150345	9	0.000819086	CE27001 WBGene00002079 locus:xpo-2 importin beta, nuclear transport factor status:Partially_confirmed UniProt:Q965V4 protein_id:AAK84610.1
Y48G8AL.6	4	0.000527685	5	0.000399284	CE28367 WBGene00004880 locus:smg-2 status:Confirmed UniProt:O76512 protein_id:AAK29903.2
Y48G8AL.8a	1	0.000754138	4	0.00182603	CE22195 WBGene00004429 locus:rpl-17 status:Confirmed UniProt:Q9BL19 protein_id:AAK29902.1
Y48G9A.3	7	0.000368346	8	0.000254827	CE42624 WBGene00021697 locus:gcn-1 status:Partially_confirmed UniProt:B3CJ34 protein_id:ACD85128.1
Y49A3A.2	5	0.00116356	-	-	CE22210 WBGene00013025 locus:vha-13 ATP synthase alpha and beta subunits \; ATP synthase ab C terminal status:Confirmed UniProt:Q9XW92 protein_id:CAA22076.1
Y49E10.1	2	0.000677999	3	0.000615627	CE22219 WBGene00004506 locus:rpt-6 ATPases associated with various cellular activities (AAA) status:Confirmed UniProt:Q9XTT9 protein_id:CAB11558.1
Y49E10.2	1	0.000993125	-	-	CE22220 WBGene00013029 locus:glrx-5 status:Confirmed UniProt:Q9XTU9 protein_id:CAB11547.1
Y49E10.6	3	0.00311082	-	-	CE22223 WBGene00001946 locus:his-72 Core histone H2A\/H2B\/H3\/H4 status:Confirmed UniProt:Q9U281 protein_id:CAB11546.1
Y53C12A.2	1	0.000287217	-	-	CE14886 WBGene00001623 locus:glt-5 excitatory amino acid transporter status:Confirmed UniProt:O18210 protein_id:CAB16485.1
Y54E10A.2	2	0.000358383	-	-	CE39656 WBGene00003258 locus:cogc-1 status:Partially_confirmed UniProt:Q2V0X3 protein_id:ABC71796.1
Y54E2A.4	1	6.99176e-05	-	-	CE43325 WBGene00013189 status:Partially_confirmed UniProt:Q9XWI1 protein_id:CAA21686.2
Y54G11A.13	1	0.000275437	-	-	CE22478 WBGene00013220 locus:ctl-3 catalase status:Partially_confirmed UniProt:Q8MYL7 protein_id:CAD31698.1
Y54G11A.6	1	0.00028375	-	-	CE30713 WBGene00000830 locus:ctl-1 catalase status:Confirmed UniProt:O61235 protein_id:CAA22458.2
Y55F3AM.6a	1	0.000341462	-	-	CE25488 WBGene00021924 status:Confirmed UniProt:Q9N373 protein_id:AAF60798.1
Y55F3AM.6b	1	0.000411148	-	-	CE33891 WBGene00021924 status:Confirmed UniProt:Q86FN4 protein_id:AAP13746.1
Y55F3AM.8	1	0.000927788	-	-	CE25490 WBGene00021925 locus:immp-2 status:Partially_confirmed UniProt:Q9N371 protein_id:AAF60800.1
Y57A10A.18a	1	9.6857e-05	-	-	CE35684 WBGene00004167 locus:pqn-87 status:Partially_confirmed UniProt:Q9U207 protein_id:CAB60772.3
Y57A10A.18b	1	9.66578e-05	-	-	CE41185 WBGene00004167 locus:pqn-87 status:Partially_confirmed UniProt:A5PEX6 protein_id:CAN99709.1
Y57A10A.26	1	0.000524252	-	-	CE22631 WBGene00013266 status:Confirmed UniProt:Q9NA74 protein_id:CAB55031.1
Y57G11C.15	3	0.000894443	2	0.00036096	CE14954 WBGene00013311 protein transport protein SEC61 alpha subunit status:Confirmed UniProt:O18239 protein_id:CAB16516.1
Y57G11C.16	7	0.00641017	3	0.00166299	CE14956 WBGene00004487 locus:rps-18 ribosomal protein S13 status:Confirmed UniProt:O18240 protein_id:CAB16517.1
Y62E10A.1	2	0.00256407	2	0.00155213	CE22694 WBGene00004410 locus:rla-2 status:Confirmed UniProt:Q9U1X9 protein_id:CAB60595.1
Y65B4BL.5	3	0.000588416	-	-	CE24550 WBGene00022037 locus:acs-13 status:Confirmed UniProt:Q9N302 protein_id:AAF60848.1
Y67D8C.10a	1	0.000121572	-	-	CE28372 WBGene00003153 locus:mca-3 status:Partially_confirmed UniProt:Q95XP6 protein_id:AAK68550.1
Y67D8C.10b	1	0.000114282	-	-	CE28373 WBGene00003153 locus:mca-3 status:Partially_confirmed UniProt:Q95XP5 protein_id:AAK68551.1
Y67D8C.10c	1	0.000124031	-	-	CE31664 WBGene00003153 locus:mca-3 status:Partially_confirmed UniProt:Q8MXS0 protein_id:AAM97979.1
Y67D8C.10d	1	0.000120533	-	-	CE43364 WBGene00003153 locus:mca-3 status:Partially_confirmed UniProt:B7CED8 protein_id:ACJ65179.1
Y67D8C.5	8	0.000270096	5	0.000102187	CE31665 WBGene00022069 locus:eel-1 status:Partially_confirmed UniProt:Q9GUP2 protein_id:AAG23375.2
Y67H2A.6a	1	0.000331042	-	-	CE28377 WBGene00000818 locus:csn-6 status:Confirmed UniProt:Q95PZ0 protein_id:CAC44307.1
Y67H2A.6b	1	0.000327201	-	-	CE43901 WBGene00000818 locus:csn-6 status:Confirmed UniProt:C5VUK2 protein_id:CAZ65546.1
Y67H2A.8	1	0.000350805	-	-	CE22790 WBGene00001393 locus:fat-1 fatty acid desaturase status:Confirmed UniProt:Q9NEQ0 protein_id:CAC44309.1
Y69A2AR.18a	2	0.000943303	4	0.00114203	CE27514 WBGene00022089 status:Confirmed UniProt:Q95XJ0 protein_id:AAK68562.1
Y69A2AR.18b	2	0.00090111	4	0.00109095	CE29133 WBGene00022089 status:Confirmed UniProt:Q95XI9 protein_id:AAL00872.1
Y69A2AR.18c	2	0.00141024	1	0.000426835	CE33241 WBGene00022089 status:Partially_confirmed UniProt:Q86DM7 protein_id:AAO21417.1
Y6B3A.1a	2	0.000176943	1	5.35552e-05	CE42203 WBGene00012386 locus:agef-1 Sec7 domain status:Partially_confirmed UniProt:Q9XWG5 protein_id:CAB60434.2
Y6B3A.1c	2	0.000173248	1	5.24367e-05	CE24576 WBGene00012386 locus:agef-1 status:Partially_confirmed UniProt:B2FDA3 protein_id:CAQ48410.1
Y71A12B.1	6	0.0034396	-	-	CE24592 WBGene00004475 locus:rps-6 40S ribosomal protein S6 status:Confirmed UniProt:Q9NEN6 protein_id:CAB81996.1
Y71F9AL.13a	4	0.00261155	10	0.00395218	CE25552 WBGene00004412 locus:rpl-1 status:Confirmed UniProt:Q9N4I4 protein_id:AAF36008.1
Y71F9AL.13b	3	0.00272949	6	0.00330453	CE28379 WBGene00004412 locus:rpl-1 status:Confirmed UniProt:Q95Y46 protein_id:AAK66025.1
Y71F9AL.17	5	0.000572337	3	0.000207874	CE29136 WBGene00022119 coatomer, alpha chain status:Confirmed UniProt:Q9N4H7 protein_id:AAF36010.2
Y71F9AM.4a	1	0.000177612	-	-	CE37070 WBGene00022121 locus:cogc-3 status:Partially_confirmed UniProt:Q6AW08 protein_id:AAT81182.1
Y71F9AM.6	1	0.000548731	5	0.00166084	CE26244 WBGene00022122 locus:trap-1 status:Confirmed UniProt:Q95XT5 protein_id:AAK66027.1
Y71H2AM.23	3	0.000852966	-	-	CE27322 WBGene00007000 locus:tufm-1 status:Confirmed UniProt:Q19072 protein_id:AAK29979.1
Y71H2B.10a	3	0.000443007	-	-	CE29919 WBGene00000160 locus:apb-1 status:Confirmed UniProt:Q9N4F3 protein_id:AAF36038.2
Y71H2B.10c	3	0.000511574	-	-	CE24628 WBGene00000160 locus:apb-1 status:Partially_confirmed UniProt:Q7YZG8 protein_id:AAP86609.1
Y73B3A.18a	3	0.001808	2	0.000729632	CE27328 WBGene00022219 status:Partially_confirmed UniProt:Q95XE4 protein_id:AAK39366.1
Y73B3A.18b	3	0.00212599	2	0.00085796	CE31261 WBGene00022219 status:Partially_confirmed UniProt:Q8MXR8 protein_id:AAM69075.1
Y73B6BL.6a	6	0.00277424	6	0.00167935	CE29008 WBGene00022235 locus:sqd-1 status:Confirmed UniProt:Q8MXR6 protein_id:AAM44397.1
Y73B6BL.6b	6	0.00274722	6	0.00166299	CE38662 WBGene00022235 locus:sqd-1 status:Confirmed UniProt:Q4W5P0 protein_id:AAY43984.1
Y73E7A.9	1	0.000252731	-	-	CE38757 WBGene00044440 locus:adpr-1 status:Predicted UniProt:Q4W5Q8 protein_id:AAY55898.1
Y92C3B.3a	1	0.000730693	-	-	CE34438 WBGene00004277 locus:rab-18 status:Confirmed UniProt:Q8MXS1 protein_id:AAK29988.3
Y92C3B.3b	1	0.000694698	-	-	CE27340 WBGene00004277 locus:rab-18 status:Confirmed UniProt:Q8MXS1 protein_id:AAM44401.1
Y95B8A.10a	1	0.000185558	-	-	CE23151 WBGene00022389 locus:pde-6 phosphodiesterase status:Partially_confirmed UniProt:Q9N2V9 protein_id:AAF60898.1
ZC101.2a	1	5.68186e-05	-	-	CE15028 WBGene00006787 locus:unc-52 UNC-52 membrane proteoglycan status:Partially_confirmed UniProt:Q06561 protein_id:CAB07706.1
ZC101.2b	1	0.000121572	-	-	CE15030 WBGene00006787 locus:unc-52 UNC-52 membrane proteoglycan status:Partially_confirmed UniProt:Q06561 protein_id:CAB07704.1
ZC101.2c	1	6.14483e-05	-	-	CE15034 WBGene00006787 locus:unc-52 UNC-52 membrane proteoglycan status:Partially_confirmed UniProt:Q06561 protein_id:CAB07707.1
ZC101.2d	1	5.74435e-05	-	-	CE43275 WBGene00006787 locus:unc-52 status:Partially_confirmed UniProt:B6VQ97 protein_id:CAR97861.1
ZC101.2e	1	4.17848e-05	-	-	CE18424 WBGene00006787 locus:unc-52 IG (immunoglobulin) superfamily (17 domains), Low-density lipoprotein receptor domain class A (3 domains), Laminin EGF-like (Domains III and V) (5 domains), Laminin B (Domain IV) (2 domains), Laminin G domain status:Partially_confirmed UniProt:Q06561 protein_id:CAB07708.1
ZC101.2f	1	5.90305e-05	-	-	CE37074 WBGene00006787 locus:unc-52 status:Partially_confirmed UniProt:Q06561 protein_id:CAH04744.1
ZC155.3	1	0.000166892	-	-	CE23442 WBGene00022531 locus:morc-1 status:Confirmed UniProt:Q23243 protein_id:AAD31935.1
ZC434.2	1	0.000726927	2	0.000880072	CE06577 WBGene00004476 locus:rps-7 40S ribosomal protein S7 status:Confirmed UniProt:Q23312 protein_id:CAB00058.1
ZC434.5	1	0.000122736	-	-	CE06580 WBGene00001337 locus:ers-2 glutamyl-trna synthetase status:Confirmed UniProt:Q23315 protein_id:CAB00060.1
ZC504.4a	1	0.000129737	-	-	CE25672 WBGene00003247 locus:mig-15 serine\/threonine kinase (PAK\/STE20 subfamily) status:Confirmed UniProt:Q23356 protein_id:CAB63416.1
ZC504.4b	1	0.000130336	-	-	CE25673 WBGene00003247 locus:mig-15 status:Partially_confirmed UniProt:Q23356 protein_id:CAB63417.1
ZC504.4c	1	0.000128671	-	-	CE28273 WBGene00003247 locus:mig-15 status:Partially_confirmed UniProt:Q23356 protein_id:CAC42384.1
ZC504.4d	1	0.000131552	-	-	CE32767 WBGene00003247 locus:mig-15 status:Partially_confirmed UniProt:Q23356 protein_id:CAD57714.1
ZC8.4a	2	0.000117716	-	-	CE31264 WBGene00022500 locus:lfi-1 probable myofibrillar protein status:Partially_confirmed UniProt:Q23081 protein_id:AAM69078.1
ZC8.4b	2	0.00013323	-	-	CE38922 WBGene00022500 locus:lfi-1 status:Partially_confirmed UniProt:Q45EJ8 protein_id:AAZ32792.1
ZC8.4d	2	0.00012002	-	-	CE35814 WBGene00022500 locus:lfi-1 status:Partially_confirmed UniProt:Q7JNN3 protein_id:AAQ91890.1
ZK1010.1	2	0.0022035	8	0.00533544	CE15495 WBGene00006728 locus:ubq-2 UBQ-2 ubiquitin\; 60S Ribosomal protein L40 status:Confirmed UniProt:P14792 protein_id:CAB04967.1
ZK1058.4	3	0.000957175	2	0.000386276	CE01104 WBGene00014204 locus:ccdc-47 status:Confirmed UniProt:Q23382 protein_id:CAA84678.1
ZK112.2	1	0.000165715	-	-	CE00373 WBGene00003559 locus:ncl-1 xnf7 status:Confirmed UniProt:P34611 protein_id:AAA28185.1
ZK131.1	6	0.00821498	3	0.00248642	CE03252 WBGene00001900 locus:his-26 histone H4 status:Predicted UniProt:P62784 protein_id:CAB05835.4
ZK131.2	3	0.00311082	4	0.00251079	CE03253 WBGene00001899 locus:his-25 histone H3 status:Partially_confirmed UniProt:P08898 protein_id:CAB05831.1
ZK131.3	3	0.00311082	4	0.00251079	CE03253 WBGene00001883 locus:his-9 histone H3 status:Predicted UniProt:P08898 protein_id:CAB05833.1
ZK131.4	6	0.00821498	3	0.00248642	CE03252 WBGene00001884 locus:his-10 histone H4 status:Partially_confirmed UniProt:P62784 protein_id:CAB05837.1
ZK131.7	3	0.00311082	4	0.00251079	CE03253 WBGene00001887 locus:his-13 histone H3 status:Predicted UniProt:P08898 protein_id:CAB05834.1
ZK131.8	6	0.00821498	3	0.00248642	CE03252 WBGene00001888 locus:his-14 histone H4 status:Predicted UniProt:P62784 protein_id:CAB05839.1
ZK154.3	7	0.00223847	7	0.00135503	CE15257 WBGene00003171 locus:mec-7 beta tubulin status:Confirmed UniProt:P12456 protein_id:AAB09092.1
ZK177.4	1	0.000215303	1	0.000130331	CE29069 WBGene00022672 status:Confirmed UniProt:Q09372 protein_id:AAG00052.2
ZK20.5	2	0.00112819	4	0.00136587	CE06608 WBGene00004468 locus:rpn-12 vegetative protein X like status:Confirmed UniProt:Q23449 protein_id:CAA93778.1
ZK270.2a	1	3.11311e-05	-	-	CE34142 WBGene00001488 locus:frm-1 Band 4.1 protein like status:Partially_confirmed UniProt:O18673 protein_id:CAB05003.2
ZK270.2b	1	0.000222435	-	-	CE34143 WBGene00001488 locus:frm-1 Band 4.1 protein like status:Confirmed UniProt:Q9XV97 protein_id:CAB05004.2
ZK270.2d	1	3.03407e-05	-	-	CE34144 WBGene00001488 locus:frm-1 status:Partially_confirmed UniProt:Q9TVI9 protein_id:CAB54513.2
ZK270.2e	1	3.10557e-05	-	-	CE34145 WBGene00001488 locus:frm-1 status:Partially_confirmed UniProt:Q7YSV5 protein_id:CAD91717.1
ZK381.4a	2	0.000386367	4	0.000467764	CE25689 WBGene00003992 locus:pgl-1 status:Confirmed UniProt:Q9TZQ3 protein_id:AAG00057.1
ZK381.4b	2	0.00036582	4	0.00044289	CE07628 WBGene00003992 locus:pgl-1 status:Partially_confirmed UniProt:Q304E5 protein_id:ABB51171.1
ZK430.1	2	0.000170938	-	-	CE05078 WBGene00022739 locus:toe-1 status:Partially_confirmed UniProt:Q23495 protein_id:AAA83581.1
ZK512.5	1	0.000114467	-	-	CE00411 WBGene00013985 status:Partially_confirmed UniProt:P34643 protein_id:CAA80146.1
ZK593.5	2	0.000212706	-	-	CE30718 WBGene00001017 locus:dnc-1 dynactin status:Partially_confirmed UniProt:Q23542 protein_id:CAA93427.2
ZK632.1a	1	0.000174103	-	-	CE00415 WBGene00003158 locus:mcm-6 Mcm2\/3 status:Confirmed UniProt:P34647 protein_id:CAA82357.1
ZK632.3	1	0.000276517	-	-	CE00420 WBGene00014012 locus:riok-3 Hypothetical protein 186 (T. acidophilum) status:Partially_confirmed UniProt:P34649 protein_id:CAA80180.1
ZK652.4	1	0.00114653	1	0.00069404	CE00450 WBGene00004449 locus:rpl-35 60S ribosomal protein L35 status:Confirmed UniProt:P34662 protein_id:AAA28216.1
ZK669.4	16	0.00503656	28	0.00533544	CE01115 WBGene00014054 lipoamide acyltransferase status:Confirmed UniProt:Q23571 protein_id:CAA85465.1
ZK688.5a	3	0.000261155	3	0.000158087	CE29166 WBGene00022800 status:Partially_confirmed UniProt:P34675 protein_id:AAL00883.1
ZK688.5b	2	0.000176832	3	0.000160565	CE33264 WBGene00022800 status:Partially_confirmed UniProt:P34675 protein_id:AAO12390.1
ZK742.1a	2	0.000261155	2	0.000158087	CE23467 WBGene00002078 locus:xpo-1 importin beta, nuclear transport factor status:Confirmed UniProt:Q23089 protein_id:AAB04981.2
ZK897.1a	1	0.00010102	-	-	CE40493 WBGene00006767 locus:unc-31 PH (pleckstrin homology) domain status:Partially_confirmed UniProt:Q23658 protein_id:CAA93520.5
ZK897.1b	1	0.000101896	-	-	CE43600 WBGene00006767 locus:unc-31 status:Partially_confirmed UniProt:Q23658 protein_id:CAX65097.1
ZK945.3	1	0.000184104	-	-	CE01734 WBGene00014165 locus:puf-12 pumilio-repeat like domain status:Confirmed UniProt:Q09622 protein_id:CAA88437.1
B0303.3	-	-	4	0.000762205	CE00561 WBGene00015125 Acetyl-coa acetyltransferase status:Confirmed UniProt:P34255 protein_id:AAA27897.2
B0336.2	-	-	1	0.000471641	CE00696 WBGene00000182 locus:arf-1.2 ARF status:Confirmed UniProt:Q10943 protein_id:AAK18851.1
BE10.1	-	-	3	0.000790435	CE17358 WBGene00007209 status:Partially_confirmed UniProt:O17551 protein_id:CAB07548.1
C04F12.4	-	-	1	0.000632348	CE19677 WBGene00004426 locus:rpl-14 status:Confirmed UniProt:Q9XVE9 protein_id:CAB03835.1
C04F12.6	-	-	1	0.000333465	CE19679 WBGene00007300 status:Partially_confirmed UniProt:Q9U3R8 protein_id:CAB62798.1
C05E4.9a	-	-	1	8.8189e-05	CE23521 WBGene00001564 locus:gei-7 isocitrate lyase status:Confirmed UniProt:Q10663 protein_id:AAB71278.2
C05E4.9b	-	-	1	9.89189e-05	CE32565 WBGene00001564 locus:gei-7 status:Confirmed UniProt:Q8IA71 protein_id:AAN84883.1
C05G5.4	-	-	1	0.000265115	CE05227 WBGene00007350 succinyl-CoA synthetase status:Confirmed UniProt:P53596 protein_id:CAA94107.1
C06A1.1	-	-	2	0.000211043	CE02114 WBGene00007352 locus:cdc-48.1 transitional endoplasmic reticulum ATPase homolog 1 (P97 protein) status:Confirmed UniProt:P54811 protein_id:CAA90050.1
C06G3.6	-	-	1	0.00017142	CE07982 WBGene00015552 zinc finger protein status:Confirmed UniProt:Q17746 protein_id:AAB03135.1
C07G2.3b	-	-	1	0.000254068	CE29569 WBGene00000380 locus:cct-5 status:Confirmed UniProt:Q8WQG4 protein_id:CAD01079.1
C09D1.1a	-	-	1	1.2872e-05	CE30426 WBGene00006820 locus:unc-89 immunoglobin-like protein status:Partially_confirmed UniProt:O01761 protein_id:AAB54132.2
C09D1.1b	-	-	1	1.05639e-05	CE34251 WBGene00006820 locus:unc-89 status:Partially_confirmed UniProt:O01761 protein_id:AAP68958.1
C09D1.1e	-	-	1	1.42468e-05	CE37702 WBGene00006820 locus:unc-89 status:Partially_confirmed UniProt:O01761 protein_id:AAV34799.1
C09D1.1f	-	-	1	1.14725e-05	CE37703 WBGene00006820 locus:unc-89 status:Partially_confirmed UniProt:O01761 protein_id:AAV34800.1
C09D1.1g	-	-	1	1.19864e-05	CE37704 WBGene00006820 locus:unc-89 status:Partially_confirmed UniProt:O01761 protein_id:AAV34801.1
C13B9.3	-	-	3	0.000497283	CE01778 WBGene00015734 status:Confirmed UniProt:Q09236 protein_id:AAN73882.1
C15F1.6	-	-	3	0.000831497	CE20509 WBGene00000198 locus:art-1 status:Confirmed UniProt:Q9N5Y2 protein_id:AAF39753.1
C15H11.7	-	-	1	0.00034702	CE08184 WBGene00003922 locus:pas-1 proteasome component (A-type) status:Confirmed UniProt:O17586 protein_id:CAB02738.1
C26F1.4	-	-	1	0.000656669	CE06878 WBGene00004499 locus:rps-30 ribosomal protein\/ubiquitin-like protein status:Confirmed UniProt:Q18231 protein_id:AAB37076.1
C30H6.7a	-	-	1	0.000253314	CE15651 WBGene00007824 2-oxo acid dehydrogenases acyltransferase (catalytic domain) status:Confirmed UniProt:O45279 protein_id:CAB02813.1
C32E8.2a	-	-	4	0.0016496	CE08526 WBGene00004425 locus:rpl-13 ribosomal protein L13 status:Confirmed UniProt:P91128 protein_id:AAB42322.1
C35A5.8	-	-	2	0.000155779	CE41987 WBGene00007952 status:Partially_confirmed UniProt:Q18476 protein_id:CAA94911.2
C41C4.8	-	-	2	0.000210783	CE05402 WBGene00008053 locus:cdc-48.2 P97 protein status:Confirmed UniProt:P54812 protein_id:CAA88314.1
C55B7.4a	-	-	2	0.000399845	CE09015 WBGene00016943 locus:acdh-1 acyl-CoA dehydrogenase status:Confirmed UniProt:Q966M3 protein_id:AAK68275.1
D1007.6	-	-	1	0.000572933	CE09041 WBGene00004479 locus:rps-10 40S ribosomal protein S10 status:Confirmed UniProt:O01869 protein_id:AAK18912.1
DH11.3	-	-	19	0.00127714	CE34788 WBGene00004005 locus:pgp-11 multidrug resistance protein status:Partially_confirmed UniProt:Q19015 protein_id:CAA88940.3
F01F1.8b	-	-	2	0.000397981	CE30647 WBGene00000381 locus:cct-6 status:Partially_confirmed UniProt:Q8MYQ9 protein_id:AAM22058.1
F09E5.15a	-	-	12	0.00525335	CE32361 WBGene00006434 locus:prdx-2 status:Confirmed UniProt:Q8IG31 protein_id:AAN63412.1
F09E5.15b	-	-	12	0.00514776	CE41559 WBGene00006434 locus:prdx-2 status:Confirmed UniProt:A8DYR6 protein_id:ABV82431.1
F16D3.1	-	-	3	0.000572933	CE09434 WBGene00006531 locus:tba-5 tubulin status:Partially_confirmed UniProt:Q19490 protein_id:CAB01495.1
F18H3.3a	-	-	3	0.000370088	CE02193 WBGene00003903 locus:pab-2 poly-adenylate binding protein status:Confirmed UniProt:Q19579 protein_id:CAA90444.1
F18H3.3b	-	-	3	0.000452475	CE03230 WBGene00003903 locus:pab-2 RNA recognition motif. (aka RRM, RBD, or RNP domain) (4 domains) status:Partially_confirmed UniProt:Q19581 protein_id:CAA90446.1
F25H5.3a	-	-	1	0.000151899	CE15898 WBGene00009126 locus:pyk-1 Pyruvate kinase status:Confirmed UniProt:O17836 protein_id:CAB02984.1
F25H5.3b	-	-	1	0.000142278	CE15899 WBGene00009126 locus:pyk-1 Pyruvate kinase status:Confirmed UniProt:O17835 protein_id:CAB02983.1
F25H5.3c	-	-	1	0.000160766	CE36135 WBGene00009126 locus:pyk-1 status:Confirmed UniProt:Q7JL40 protein_id:CAE54896.1
F25H5.3d	-	-	1	0.000152987	CE37832 WBGene00009126 locus:pyk-1 Pyruvate kinase status:Confirmed UniProt:Q3S1I8 protein_id:CAJ30227.1
F25H5.3e	-	-	1	9.35016e-05	CE43392 WBGene00009126 locus:pyk-1 status:Partially_confirmed UniProt:B7WNA0 protein_id:CAV31772.1
F26F12.7	-	-	2	9.33483e-05	CE17716 WBGene00002637 locus:let-418 DNA helicase status:Confirmed UniProt:Q19815 protein_id:AAC25894.1
F27D4.5	-	-	1	0.000233243	CE05736 WBGene00006518 locus:tag-173 2-oxoisovalerate dehydrogenase status:Confirmed UniProt:Q93619 protein_id:CAB01970.1
F28B3.7b	-	-	2	0.00121953	CE39925 WBGene00001860 locus:him-1 status:Confirmed UniProt:Q2A957 protein_id:ABD63228.1
F28C6.7a	-	-	1	0.000601176	CE03278 WBGene00004440 locus:rpl-26 ribosomal protein L26 like status:Confirmed UniProt:Q19869 protein_id:CAA92674.1
F28C6.7b	-	-	1	0.000805349	CE20731 WBGene00004440 locus:rpl-26 KOW motif status:Confirmed UniProt:Q19869 protein_id:CAA92678.1
F28C6.7c	-	-	1	0.000783183	CE32883 WBGene00004440 locus:rpl-26 status:Partially_confirmed UniProt:Q19869 protein_id:CAD59149.1
F31A3.3	-	-	2	0.00100432	CE39927 WBGene00017938 status:Partially_confirmed UniProt:Q19916 protein_id:AAB36857.2
F31D4.7	-	-	2	0.000298486	CE34006 WBGene00006687 locus:twk-35 status:Partially_confirmed UniProt:O45422 protein_id:CAB07375.2
F32E10.4	-	-	3	0.000498251	CE20745 WBGene00002074 locus:ima-3 importin alpha, nuclear transport factor status:Confirmed UniProt:Q19969 protein_id:AAA83354.2
F33D11.10	-	-	1	0.000213952	CE09901 WBGene00018007 intiation factor\/helicase status:Confirmed UniProt:O44781 protein_id:AAB96704.1
F36A2.4	-	-	1	0.000140406	CE42822 WBGene00006682 locus:twk-30 potassium channel protein status:Partially_confirmed UniProt:P90863 protein_id:CAB03071.4
F37A4.5	-	-	1	0.000267608	CE00707 WBGene00018135 status:Partially_confirmed UniProt:P41883 protein_id:AAA50633.1
F37C4.5a	-	-	1	0.000153538	CE17048 WBGene00018145 status:Confirmed UniProt:O44400 protein_id:AAB95171.1
F37C4.5b	-	-	1	0.000270149	CE33640 WBGene00018145 status:Confirmed UniProt:O44400 protein_id:AAO91726.1
F38B2.1a	-	-	1	0.000148464	CE31506 WBGene00002050 locus:ifa-1 intermediate filament protein status:Confirmed UniProt:P90901 protein_id:CAA97777.3
F38B2.1b	-	-	1	0.000148464	CE31507 WBGene00002050 locus:ifa-1 intermediate filament protein status:Confirmed UniProt:P90901 protein_id:CAD44129.1
F38B2.1c	-	-	1	0.000150559	CE05824 WBGene00002050 locus:ifa-1 status:Confirmed UniProt:Q0G822 protein_id:CAL36497.1
F38B2.1d	-	-	1	0.000144201	CE24961 WBGene00002050 locus:ifa-1 status:Partially_confirmed UniProt:F38B2.1d protein_id:CBI83234.1
F38E11.5	-	-	2	0.000170734	CE18673 WBGene00009542 beta'-coat protein like status:Partially_confirmed UniProt:Q20168 protein_id:CAA92776.1
F38H4.9	-	-	4	0.0010738	CE10074 WBGene00002363 locus:let-92 serine\/threonine protein phosphatase status:Confirmed UniProt:Q27498 protein_id:CAB01174.1
F39B2.10	-	-	4	0.000849423	CE16015 WBGene00001030 locus:dnj-12 DnaJ, prokaryotic heat shock protein status:Confirmed UniProt:O45502 protein_id:CAB07390.1
F40F4.5	-	-	3	0.000561625	CE30131 WBGene00006535 locus:tba-9 tubulin beta chain status:Partially_confirmed UniProt:Q20221 protein_id:AAA81432.2
F40F8.10	-	-	5	0.00225839	CE05849 WBGene00004478 locus:rps-9 ribosomal protein S9 status:Confirmed UniProt:Q20228 protein_id:CAA93262.1
F42A10.1	-	-	1	0.000119897	CE01292 WBGene00018339 locus:abcf-3 status:Confirmed UniProt:Q20306 protein_id:AAA19072.1
F48E8.5	-	-	7	0.00101283	CE30997 WBGene00003901 locus:paa-1 Protein phosphatase 2A status:Confirmed UniProt:Q09543 protein_id:AAC46541.2
F52B5.6	-	-	3	0.00175412	CE05721 WBGene00004439 locus:rpl-25.2 60S ribosomal protein status:Confirmed UniProt:Q20647 protein_id:CAA99858.1
F53A2.7	-	-	4	0.00086667	CE10878 WBGene00009952 Thiolases status:Confirmed UniProt:O45552 protein_id:CAB04455.2
F53F10.3	-	-	2	0.00128371	CE28447 WBGene00018765 status:Confirmed UniProt:O01578 protein_id:AAB52430.2
F54A3.3	-	-	1	0.000157214	CE31540 WBGene00018782 locus:cct-3 status:Partially_confirmed UniProt:Q9N4J8 protein_id:AAF35963.3
F54B3.3	-	-	2	0.000286948	CE35878 WBGene00010015 locus:atad-3 ATPases associated with various cellular activities (AAA) status:Confirmed UniProt:Q20748 protein_id:CAA88471.2
F54H12.6	-	-	1	0.000400784	CE00548 WBGene00018846 Elongation factor 1 status:Confirmed UniProt:P34460 protein_id:AAA28051.1
F56A3.3a	-	-	2	0.000109305	CE11218 WBGene00003792 locus:npp-6 status:Partially_confirmed UniProt:P91350 protein_id:AAB37803.1
F57B10.14	-	-	3	0.00457323	CE31352 WBGene00019007 status:Confirmed UniProt:Q8MXI1 protein_id:AAM81096.1
F57B9.6a	-	-	1	0.000212356	CE01341 WBGene00002083 locus:inf-1 status:Confirmed UniProt:P27639 protein_id:AAA21170.1
F57B9.6b	-	-	1	0.000742322	CE38524 WBGene00002083 locus:inf-1 status:Confirmed UniProt:P27639 protein_id:AAX88826.1
F57H12.1	-	-	1	0.000474261	CE17122 WBGene00000183 locus:arf-3 GTP-binding protein status:Confirmed UniProt:O45099 protein_id:AAC02598.1
F59A2.1a	-	-	1	9.92639e-05	CE17939 WBGene00003795 locus:npp-9 Nucleoporin status:Confirmed UniProt:Q21021 protein_id:CAA84330.1
F59A2.1b	-	-	1	9.6569e-05	CE33525 WBGene00003795 locus:npp-9 status:Confirmed UniProt:Q86G90 protein_id:CAD82919.1
F59C6.3	-	-	1	0.000410418	CE40079 WBGene00010324 status:Partially_confirmed UniProt:Q93829 protein_id:CAB01874.2
H04M03.3	-	-	1	0.000256357	CE20922 WBGene00019153 status:Confirmed UniProt:Q9TYR0 protein_id:AAD12788.1
H27A22.1a	-	-	8	0.00199689	CE17979 WBGene00010418 guanylate cyclase status:Confirmed UniProt:O17912 protein_id:CAB08740.1
H27A22.1b	-	-	8	0.00191836	CE40259 WBGene00010418 status:Confirmed UniProt:Q18LB4 protein_id:CAK55194.1
K01C8.10	-	-	1	0.000158087	CE02262 WBGene00000379 locus:cct-4 T-complex protein status:Confirmed UniProt:P47208 protein_id:CAA88861.1
K02F2.2	-	-	2	0.000390696	CE17154 WBGene00019322 locus:ahcy-1 S-adenosylhomocysteine hydrolase status:Confirmed UniProt:P27604 protein_id:AAB97565.1
K02F3.1	-	-	1	0.000166084	CE31028 WBGene00006430 locus:tag-51 helicase status:Partially_confirmed UniProt:P46064 protein_id:AAK21425.2
K04D7.3	-	-	1	0.000176743	CE06092 WBGene00001794 locus:gta-1 4-aminobutyrate aminotransferase status:Confirmed UniProt:Q21217 protein_id:CAA93517.1
K07C5.4	-	-	3	0.000526957	CE06114 WBGene00010627 yeast protein L8167.9-like status:Confirmed UniProt:Q21276 protein_id:CAA94897.1
K07D4.3	-	-	1	0.000273612	CE19527 WBGene00004467 locus:rpn-11 status:Confirmed UniProt:O76577 protein_id:AAC26287.1
K07G5.6	-	-	6	0.00136952	CE26899 WBGene00010645 status:Confirmed UniProt:Q9BHB8 protein_id:CAC35821.1
K09A9.5	-	-	1	0.00017711	CE11980 WBGene00001520 locus:gas-1 NADH-ubiquinone oxidoreductase 49KD subunit status:Confirmed UniProt:Q93873 protein_id:CAB01886.1
K10B3.7	-	-	1	0.000250343	CE07370 WBGene00001685 locus:gpd-3 status:Confirmed UniProt:P17330 protein_id:AAB53869.1
K10B3.8	-	-	1	0.000250343	CE07371 WBGene00001684 locus:gpd-2 status:Confirmed UniProt:P17329 protein_id:AAB53874.1
K12D12.1	-	-	2	0.000112325	CE06184 WBGene00010785 locus:top-2 DNA topoisomerase II status:Partially_confirmed UniProt:Q23670 protein_id:CAA94177.1
M01F1.2	-	-	5	0.00211304	CE01030 WBGene00004428 locus:rpl-16 L13P family ribosomal protein status:Confirmed UniProt:Q27389 protein_id:CAA86515.1
M7.1	-	-	1	0.000580728	CE03482 WBGene00002344 locus:let-70 ubiquitin-conjugating enzyme E2-17 KD status:Confirmed UniProt:P35129 protein_id:CAA92745.1
R03G5.2	-	-	1	0.000254068	CE31210 WBGene00004758 locus:sek-1 SER\/THR-protein kinase status:Confirmed UniProt:Q95YI9 protein_id:AAA96067.2
R05D3.7	-	-	1	0.000104745	CE26945 WBGene00006840 locus:unc-116 Kinesin heavy chain status:Confirmed UniProt:P34540 protein_id:AAK21446.1
R06C7.10	-	-	1	4.4049e-05	CE06253 WBGene00002348 locus:let-75 myosin heavy chain status:Partially_confirmed UniProt:P02567 protein_id:CAA95848.1
R07E5.5	-	-	1	0.000592826	CE43503 WBGene00011113 Zinc finger, C2H2 type status:Confirmed UniProt:Q21825 protein_id:CAA83620.2
R11A8.6	-	-	1	7.48177e-05	CE06304 WBGene00002152 locus:irs-1 isoleucyl-tRNA synthetase status:Partially_confirmed UniProt:Q21926 protein_id:CAA94369.1
R11D1.8	-	-	2	0.00135503	CE06313 WBGene00004442 locus:rpl-28 ribsomal protein L28 like status:Confirmed UniProt:Q21930 protein_id:CAA99898.1
R13F6.10	-	-	1	8.91096e-05	CE31579 WBGene00020068 locus:cra-1 status:Partially_confirmed UniProt:Q21986 protein_id:AAC47049.3
T04D1.4	-	-	1	2.87722e-05	CE41928 WBGene00007053 locus:tag-192 helicase status:Partially_confirmed UniProt:O61845 protein_id:AAC17559.2
T04F8.1	-	-	1	0.000263478	CE03614 WBGene00011440 locus:sfxn-1.5 status:Confirmed UniProt:Q22161 protein_id:CAA91477.1
T05C12.7	-	-	3	0.000466486	CE02319 WBGene00000377 locus:cct-1 T-complex protein status:Confirmed UniProt:P41988 protein_id:CAA91308.1
T05F1.1a	-	-	4	0.000613048	CE13267 WBGene00011488 locus:nra-2 status:Confirmed UniProt:O18033 protein_id:CAB04692.1
T05F1.1b	-	-	4	0.000606515	CE41012 WBGene00011488 locus:nra-2 status:Confirmed UniProt:A5JYX8 protein_id:CAN86915.1
T05F1.2	-	-	3	0.000442316	CE18929 WBGene00011489 status:Confirmed UniProt:Q9XUR4 protein_id:CAB04690.1
T05H4.4	-	-	1	0.000281739	CE13275 WBGene00020267 NADH-cytochrome B5 reductase status:Partially_confirmed UniProt:O16522 protein_id:AAB66010.1
T05H4.5	-	-	1	0.000276269	CE13277 WBGene00020268 NADH-cytochrome B5 reductase status:Confirmed UniProt:O16521 protein_id:AAB66011.1
T07D4.4a	-	-	1	8.35293e-05	CE18219 WBGene00011580 locus:ddx-19 ATP-dependent helicase status:Partially_confirmed UniProt:Q22308 protein_id:CAA90408.1
T07D4.4b	-	-	1	0.000133804	CE18220 WBGene00011580 locus:ddx-19 ATP-dependent helicase status:Confirmed UniProt:O18056 protein_id:CAA90406.1
T07D4.4c	-	-	1	0.000139261	CE18221 WBGene00011580 locus:ddx-19 ATP-dependent helicase (DEAD box) status:Confirmed UniProt:O62372 protein_id:CAA90407.1
T07D4.4d	-	-	1	0.000140638	CE43387 WBGene00011580 locus:ddx-19 status:Confirmed UniProt:B7WN80 protein_id:CAT01054.1
T07D4.4e	-	-	1	0.000171765	CE43315 WBGene00011580 locus:ddx-19 status:Confirmed UniProt:B7WN81 protein_id:CAT01056.1
T10C6.6a	-	-	1	0.000187208	CE16381 WBGene00011688 status:Confirmed UniProt:O62376 protein_id:CAB07662.1
T10C6.6b	-	-	1	0.000220587	CE23965 WBGene00011688 status:Confirmed UniProt:Q9U372 protein_id:CAB60295.1
T21F4.1	-	-	3	0.000783183	CE33700 WBGene00020658 status:Confirmed UniProt:Q22659 protein_id:AAA98709.2
T22B11.5	-	-	2	0.000165922	CE28486 WBGene00020679 2-oxoglutarate dehydrogenase status:Confirmed UniProt:O61199 protein_id:AAB94185.2
T24B8.1b	-	-	1	0.00105391	CE43313 WBGene00004446 locus:rpl-32 status:Confirmed UniProt:B7WN95 protein_id:CAT01058.1
T24B8.7a	-	-	1	2.89086e-05	CE43334 WBGene00011980 status:Partially_confirmed UniProt:P90865 protein_id:CAA92761.3
T24B8.7b	-	-	1	2.88792e-05	CE43363 WBGene00011980 status:Partially_confirmed UniProt:Q7JLZ7 protein_id:CAA92762.3
T24C4.1	-	-	1	0.000199923	CE19592 WBGene00020757 locus:ucr-2.3 Ubiquinol-cytochrome C reductase complex core protein 2 status:Confirmed UniProt:Q9TZ33 protein_id:AAC68920.1
T24H7.1	-	-	1	0.000290364	CE40718 WBGene00004015 locus:phb-2 Prohibitin status:Confirmed UniProt:P50093 protein_id:AAA68353.2
T25G12.7	-	-	1	0.000274492	CE37275 WBGene00000993 locus:dhs-30 dehydrogenase status:Partially_confirmed UniProt:Q65ZI3 protein_id:AAU05548.1
T28D6.2	-	-	8	0.00153814	CE16521 WBGene00006533 locus:tba-7 tubulin alpha subunit status:Confirmed UniProt:O18154 protein_id:CAB03447.1
W02A2.1	-	-	1	0.00022704	CE21231 WBGene00001394 locus:fat-2 Fatty acid desaturase status:Confirmed UniProt:Q9XUB8 protein_id:CAB05304.1
W04C9.2	-	-	2	0.00167386	CE18333 WBGene00021024 status:Partially_confirmed UniProt:Q9TZE0 protein_id:AAC68725.1
W06H3.1	-	-	1	0.000130531	CE36215 WBGene00012315 locus:immt-2 [031110 dl] Modified prediction based on EST data, correct splice donor from exon 2 status:Partially_confirmed UniProt:Q9XXN2 protein_id:CAA16516.2
W10D9.5	-	-	1	0.000783183	CE14794 WBGene00021133 status:Confirmed UniProt:O17287 protein_id:AAB71053.1
Y119D3B.15	-	-	2	0.00208212	CE34396 WBGene00022492 locus:dss-1 status:Confirmed UniProt:Q95Y72 protein_id:AAK29724.3
Y18D10A.5	-	-	4	0.000943282	CE21401 WBGene00001746 locus:gsk-3 Eukaryotic protein kinase domain status:Confirmed UniProt:Q9U2Q9 protein_id:CAA22311.1
Y26D4A.10	-	-	2	0.000410418	CE42494 WBGene00012507 status:Predicted UniProt:Q9U2P8 protein_id:CAB54346.2
Y37B11A.3	-	-	2	0.00050364	CE33942 WBGene00021345 status:Partially_confirmed UniProt:Q9BKQ2 protein_id:AAK31563.3
Y38F1A.6	-	-	2	0.00036717	CE24222 WBGene00012608 Iron-containing alcohol dehydrogenases status:Confirmed UniProt:Q9U2M4 protein_id:CAA21631.2
Y39B6A.20	-	-	2	0.000431146	CE21681 WBGene00000214 locus:asp-1 peptidase (A1 pepsin family) status:Confirmed UniProt:Q9TVS4 protein_id:CAC51056.1
Y41D4B.5	-	-	1	0.00131334	CE21842 WBGene00004497 locus:rps-28 status:Confirmed UniProt:Q95Y04 protein_id:AAK68479.1
Y41E3.10a	-	-	3	0.000973768	CE37568 WBGene00012768 Elongation factor 1 (beta\/delta chain) status:Confirmed UniProt:Q9U2H9 protein_id:CAB63360.2
Y41E3.10b	-	-	2	0.000388032	CE40788 WBGene00012768 status:Partially_confirmed UniProt:A3RMU4 protein_id:CAM35842.1
Y43F4B.4	-	-	1	0.000235171	CE16629 WBGene00003804 locus:npp-18 WD domain, G-beta repeat (2 domains) status:Confirmed UniProt:O45933 protein_id:CAA16333.1
Y45F10C.4	-	-	1	0.000688443	CE16638 WBGene00012880 status:Confirmed UniProt:O45944 protein_id:CAB16479.1
Y48C3A.7	-	-	1	0.000105002	CE28132 WBGene00003119 locus:mac-1 status:Confirmed UniProt:Q9NAG4 protein_id:CAB55106.2
Y48E1B.7	-	-	2	0.000243906	CE43878 WBGene00013006 Zinc finger, C2H2 type status:Partially_confirmed UniProt:O45950 protein_id:CAB07693.3
Y51A2D.18	-	-	1	0.000155213	CE41060 WBGene00013083 Sugar (and other) transporter status:Partially_confirmed UniProt:Q9XXQ4 protein_id:CAA16411.2
Y53F4B.22	-	-	1	0.000228254	CE35675 WBGene00013168 locus:arp-1 actin-like protein status:Confirmed UniProt:Q9NA98 protein_id:CAB70110.2
Y53G8AR.9	-	-	1	0.000271006	CE25419 WBGene00021816 status:Partially_confirmed UniProt:Q9N3F7 protein_id:AAF59540.1
Y54E2A.11a	-	-	2	0.000235495	CE20310 WBGene00001225 locus:eif-3.B status:Confirmed UniProt:Q9XWI6 protein_id:CAA21681.1
Y55F3AM.13	-	-	2	0.000482299	CE22542 WBGene00021930 status:Confirmed UniProt:Q9N362 protein_id:AAF60790.1
Y65B4A.6	-	-	1	0.000213952	CE34419 WBGene00022029 status:Partially_confirmed UniProt:Q9BL61 protein_id:AAK29954.2
Y66H1B.2a	-	-	2	7.57135e-05	CE44257 WBGene00022048 locus:fln-1 status:Partially_confirmed UniProt:D0IMZ5 protein_id:ACY40014.1
Y66H1B.2f	-	-	2	7.74655e-05	CE44255 WBGene00022048 locus:fln-1 status:Partially_confirmed UniProt:D0IMZ7 protein_id:ACY40017.1
Y66H1B.2g	-	-	2	7.73953e-05	CE44182 WBGene00022048 locus:fln-1 status:Partially_confirmed UniProt:D0IMZ8 protein_id:ACY40018.1
Y71F9AL.9	-	-	1	0.000271869	CE22858 WBGene00022114 status:Confirmed UniProt:Q9N4I3 protein_id:AAF35998.1
Y74C10AR.1	-	-	1	0.000261061	CE30325 WBGene00001232 locus:eif-3.I status:Partially_confirmed UniProt:Q965S8 protein_id:AAK68601.2
Y75B8A.30	-	-	2	0.000512715	CE23041 WBGene00004085 locus:pph-4.1 Ser\/Thr protein phosphatase status:Confirmed UniProt:Q9XW79 protein_id:CAA22090.1
Y87G2A.5	-	-	5	0.000406509	CE24685 WBGene00006936 locus:vrs-2 status:Confirmed UniProt:Q9U1Q4 protein_id:CAB60428.1
ZC513.6	-	-	1	0.000217219	CE07613 WBGene00003865 locus:oma-2 zinc finger protein status:Confirmed UniProt:Q23359 protein_id:AAC48268.1
ZK1127.7	-	-	2	0.000202772	CE42594 WBGene00022854 locus:cin-4 status:Confirmed UniProt:Q27537 protein_id:AAB93429.4
ZK180.4	-	-	2	0.000884632	CE07622 WBGene00022678 locus:sar-1 GTP-binding protein status:Confirmed UniProt:Q23445 protein_id:AAB52968.1
ZK370.8	-	-	2	0.00030006	CE34456 WBGene00022722 status:Partially_confirmed UniProt:Q02335 protein_id:AAA28210.3
ZK593.1	-	-	3	0.000497283	CE24731 WBGene00014001 locus:pyk-2 pyruvate kinase status:Confirmed UniProt:Q23539 protein_id:CAA93424.2
ZK863.6	-	-	2	0.00138808	CE15445 WBGene00001088 locus:dpy-30 DPY-30 protein status:Confirmed UniProt:Q10661 protein_id:CAB01452.1
ZK899.4	-	-	5	0.000944325	CE37468 WBGene00006534 locus:tba-8 tubulin alpha chain status:Partially_confirmed UniProt:P52274 protein_id:CAA85497.2
