# Supplementary material for: An SMC-like protein binds and regulates Caenorhabditis elegans condensins
Source: PLoS Genet. 2017 Mar 16;13(3):e1006614. doi: 10.1371/journal.pgen.1006614 (PMC5373644; doi:10.1371/journal.pgen.1006614)
Supplement: S6 Table — (XLSX) [file pgen.1006614.s012.xlsx]

## Sheet: Sheet1
Table S6
	FLAG 1-step MAP::DPY-27 Purification
	Biological Replica 1		Biological Replica 2
Locus	Spectrum Count	NSAF	Spectrum Count	NSAF	Descriptive Name
AC3.5	-	-	2	6.08008e-05	CE36372 WBGene00007071 glutamyl aminopeptidase status:Confirmed UniProt:Q17405 protein_id:CAA94872.2
B0035.10	-	-	5	0.00121825	CE03253 WBGene00001919 locus:his-45 histone H3 status:Confirmed UniProt:P08898 protein_id:CAA97411.1
B0035.7	8	0.00320723	6	0.0015655	CE04501 WBGene00001921 locus:his-47 histone H2A status:Confirmed UniProt:P09588 protein_id:CAA97414.1
B0035.8	7	0.00289759	10	0.00269402	CE05165 WBGene00001922 locus:his-48 histone H2B status:Confirmed UniProt:Q27876 protein_id:CAA97413.1
B0035.9	7	0.00346023	12	0.00386056	CE03252 WBGene00001920 locus:his-46 histone H4 status:Predicted UniProt:P62784 protein_id:CAA97407.1
B0041.4	35	0.00516527	43	0.00413005	CE07669 WBGene00004415 locus:rpl-4 ribosomal protein L1 status:Confirmed UniProt:RL4_CAEEL protein_id:AAC24253.1
B0205.3	-	-	2	0.00019154	CE26355 WBGene00004466 locus:rpn-10 status:Confirmed UniProt:O61742 protein_id:AAK66019.1
B0205.6	2	0.000247159	-	-	CE30405 WBGene00015021 aminotransferase status:Confirmed UniProt:O61741_CAEEL protein_id:AAC16992.2
B0205.7	17	0.00240431	13	0.00119659	CE17321 WBGene00002191 locus:kin-3 casein kinase status:Confirmed UniProt:P18334 protein_id:AAC16993.1
B0250.1	16	0.00313322	18	0.00229406	CE18478 WBGene00004413 locus:rpl-2 Ribosomal Proteins L2 status:Confirmed UniProt:RL8_CAEEL protein_id:CAB03792.1
B0250.5	2	0.000340567	1	0.000110824	CE18481 WBGene00007122 3-HYDROXYISOBUTYRATE DEHYDROGENASE PRECURSOR (EC 1.1.1.31) (HIBADH) (FRAGMENT) status:Confirmed UniProt:Q9XTI0 protein_id:CAB03798.1
B0261.2a	3	5.66769e-05	-	-	CE32559 WBGene00002583 locus:let-363 kinase status:Partially_confirmed UniProt:TOR_CAEEL protein_id:AAN84885.1
B0261.2b	3	5.67401e-05	-	-	CE32560 WBGene00002583 locus:let-363 status:Partially_confirmed UniProt:TOR_CAEEL protein_id:AAN84886.1
B0272.1	5	0.000573364	3	0.000223895	CE00850 WBGene00006538 locus:tbb-4 tubulin beta chain status:Partially_confirmed UniProt:TBB4_CAEEL protein_id:CAA86310.1
B0280.5	-	-	1	6.32375e-05	CE31868 WBGene00015102 locus:cpg-2 status:Confirmed UniProt:P41996 protein_id:AAA19083.3
B0303.3	-	-	1	7.39653e-05	CE00561 WBGene00015125 Acetyl-coa acetyltransferase status:Confirmed UniProt:P34255 protein_id:AAA27897.2
B0310.5	2	0.000191769	-	-	CE03878 WBGene00015141 locus:ugt-46 7TM chemoreceptor, ugt family status:Partially_confirmed UniProt:UGT46_CAEEL protein_id:AAA81769.1
B0334.1	6	0.00219776	1	0.000238392	CE02932 WBGene00007142 locus:ttr-18 Transthyretin-like family status:Confirmed UniProt:Q17473_CAEEL protein_id:CAA91371.1
B0334.3a	3	0.000240922	-	-	CE19658 WBGene00007143 Thiamine pyrophosphate enzymes status:Confirmed UniProt:Q17474_CAEEL protein_id:CAA91381.1
B0334.3b	3	0.000240922	-	-	CE02935 WBGene00007143 Thiamine pyrophosphate enzymes status:Partially_confirmed UniProt:Q17475_CAEEL protein_id:CAA91372.1
B0336.10	12	0.00436412	11	0.00260358	CE00778 WBGene00004435 locus:rpl-23 status:Confirmed UniProt:RL23_CAEEL protein_id:AAK18857.1
B0350.2a	-	-	21	0.000341278	CE06702 WBGene00006780 locus:unc-44 status:Partially_confirmed UniProt:Q17489 protein_id:AAA93443.1
B0350.2b	-	-	7	0.000256304	CE37694 WBGene00006780 locus:unc-44 status:Confirmed UniProt:Q5TYL6 protein_id:AAV34805.1
B0350.2c	-	-	22	0.000390467	CE06704 WBGene00006780 locus:unc-44 AO66 ankyrin status:Partially_confirmed UniProt:Q17486 protein_id:AAA93444.1
B0350.2d	-	-	5	0.000208405	CE37695 WBGene00006780 locus:unc-44 AO49 ankyrin status:Confirmed UniProt:Q5TYL5 protein_id:AAV34806.1
B0350.2e	-	-	22	0.000395982	CE31147 WBGene00006780 locus:unc-44 status:Partially_confirmed UniProt:Q8MQG0 protein_id:AAM75382.1
B0350.2f	31	0.000225673	23	0.00010897	CE31847 WBGene00006780 locus:unc-44 AO13 ankyrin status:Partially_confirmed UniProt:Q17490_CAEEL protein_id:AAA93447.2
B0350.2g	-	-	17	0.000561075	CE35821 WBGene00006780 locus:unc-44 status:Partially_confirmed UniProt:Q7JNZ0 protein_id:AAQ91911.1
B0365.1	-	-	2	6.03029e-05	CE07719 WBGene00007150 ATP citrate lyase status:Partially_confirmed UniProt:P90731 protein_id:CAB02690.1
B0365.3	5	0.000255596	5	0.000166348	CE07721 WBGene00001137 locus:eat-6 Na(+)\/K(+) ATPase alpha subunit status:Confirmed UniProt:P90735_CAEEL protein_id:CAB02694.1
B0393.1	7	0.00129132	13	0.00156077	CE00854 WBGene00004469 locus:rps-0 40S ribosomal protein status:Confirmed UniProt:RSSA_CAEEL protein_id:CAA86061.1
B0403.4	3	0.000347146	3	0.00022593	CE03880 WBGene00015168 locus:tag-320 protein disulfide-isomerase status:Confirmed UniProt:Q11067 protein_id:AAC47065.1
B0414.3	-	-	1	0.000147273	CE07733 WBGene00001856 locus:hil-5 histone H1 status:Confirmed UniProt:O01833 protein_id:AAB57720.1
B0464.1	-	-	4	0.000249615	CE00015 WBGene00001094 locus:drs-1 Aspartyl-tRNA synthetase status:Confirmed UniProt:Q03577 protein_id:CAA79536.1
B0464.7	-	-	1	0.00037232	CE26704 WBGene00000235 locus:baf-1 barrier-to-autointegration factor status:Confirmed UniProt:Q03565 protein_id:CAA79543.2
B0491.5	-	-	1	0.000101335	CE02107 WBGene00007192 status:Confirmed UniProt:Q17512 protein_id:CAA90087.1
B0511.10	-	-	1	7.67048e-05	CE17349 WBGene00001228 locus:eif-3.E status:Confirmed UniProt:O61820 protein_id:AAC17647.1
B0546.1	2	0.000934216	-	-	CE16792 WBGene00015248 locus:mai-2 ATPase inhibitor status:Confirmed UniProt:O44441 protein_id:AAB92010.1
C01C7.1a	-	-	1	3.17703e-05	CE26967 WBGene00000186 locus:ark-1 Src homology domain 3, tyrosine-protein kinase (ACK subfamily) status:Confirmed UniProt:O45232 protein_id:CAB05120.2
C01C7.1b	-	-	1	3.18926e-05	CE43742 WBGene00000186 locus:ark-1 status:Partially_confirmed UniProt:C6KRP0 protein_id:CAZ39159.1
C01F6.5	-	-	2	0.000297188	CE02954 WBGene00000120 locus:aly-1 RNA recognition motif. (aka RRM, RBD, or RNP domain) status:Confirmed UniProt:Q17561 protein_id:CAA92438.1
C01G8.5a	-	-	2	0.000117714	CE07805 WBGene00001333 locus:erm-1 membrane protein status:Confirmed UniProt:P91015 protein_id:AAB37643.1
C01G8.5b	-	-	2	0.000117505	CE07806 WBGene00001333 locus:erm-1 membrane protein status:Confirmed UniProt:P91016 protein_id:AAB37642.1
C02B10.1	-	-	4	0.000316338	CE16798 WBGene00015326 locus:ivd-1 acyl-CoA dehydrogenase status:Confirmed UniProt:O44446 protein_id:AAB92016.1
C02B10.4	-	-	1	0.000157045	CE16801 WBGene00015329 status:Confirmed UniProt:O44444 protein_id:AAB92019.1
C02C6.1a	2	0.000122686	-	-	CE07833 WBGene00001130 locus:dyn-1 dynamin status:Confirmed UniProt:P39055 protein_id:CAB01857.1
C02C6.1b	2	0.000121515	-	-	CE07832 WBGene00001130 locus:dyn-1 status:Confirmed UniProt:P39055 protein_id:CAC42251.1
C02D5.3a	2	0.000189627	2	0.000123413	CE39215 WBGene00015337 locus:gsto-2 status:Partially_confirmed UniProt:P34277 protein_id:ABB51198.1
C02D5.3b	2	0.000413941	2	0.000269402	CE39216 WBGene00015337 locus:gsto-2 status:Confirmed UniProt:P34277 protein_id:ABB51199.1
C02E11.1a	6	0.000272514	4	0.000118239	CE28528 WBGene00015344 status:Confirmed UniProt:Q9UAN9_CAEEL protein_id:AAC69200.2
C02E11.1b	6	0.000272029	4	0.000118028	CE32040 WBGene00015344 status:Confirmed UniProt:Q8ITW0_CAEEL protein_id:AAN60536.1
C02F5.9	-	-	1	0.000128436	CE26745 WBGene00003952 locus:pbs-6 Proteasome component C5 status:Confirmed UniProt:P34286 protein_id:AAK71356.1
C03C10.1	-	-	2	0.000194349	CE00872 WBGene00002202 locus:kin-19 casein Kinase I status:Confirmed UniProt:P42168 protein_id:CAA84685.1
C03D6.8	-	-	1	0.000204546	CE05202 WBGene00004437 locus:rpl-24.2 ribosomal protein status:Confirmed UniProt:Q17606 protein_id:CAA99764.1
C03G5.1	6	0.000472892	1	5.12948e-05	CE03917 WBGene00015391 locus:sdha-1 succinate dehydrogenase flavoprotein subunit status:Confirmed UniProt:Q09508 protein_id:AAB37034.1
C04C3.3	3	0.000433933	2	0.000188275	CE27647 WBGene00015413 pyruvate dehydrogenase status:Confirmed UniProt:ODPB_CAEEL protein_id:AAB92024.2
C04E7.2	-	-	1	6.24039e-05	CE40683 WBGene00015429 locus:sor-3 status:Partially_confirmed UniProt:Q11193 protein_id:AAA82329.3
C04F12.4	9	0.00339432	26	0.00638184	CE19677 WBGene00004426 locus:rpl-14 status:Confirmed UniProt:Q9XVE9_CAEEL protein_id:CAB03835.1
C04F6.1	27	0.000857579	141	0.00291468	CE03921 WBGene00006929 locus:vit-5 status:Partially_confirmed UniProt:VIT5_CAEEL protein_id:AAA83587.1
C04F6.4a	2	0.00016666	-	-	CE03924 WBGene00006810 locus:unc-78 beta transducin status:Confirmed UniProt:WDR1_CAEEL protein_id:AAA83588.1
C04F6.4b	2	0.000196962	-	-	CE33554 WBGene00006810 locus:unc-78 status:Confirmed UniProt:WDR1_CAEEL protein_id:AAO61444.1
C04G2.4	-	-	2	0.000521834	CE03853 WBGene00003432 locus:msp-36 major sperm protein status:Confirmed UniProt:P05634 protein_id:CAA94674.1
C05C10.3	2	0.00019545	6	0.00038161	CE01467 WBGene00007330 3-oxoacid CoA-transferase status:Confirmed UniProt:SCOT_CAEEL protein_id:CAA88202.1
C05D11.11a	6	0.000631175	8	0.00054771	CE01130 WBGene00003214 locus:mel-32 status:Confirmed UniProt:P50432 protein_id:AAB53830.1
C05D11.11b	6	0.000602542	8	0.000522863	CE29661 WBGene00003214 locus:mel-32 status:Confirmed UniProt:P50432 protein_id:AAL27228.1
C05E4.9a	6	0.000315587	12	0.000410782	CE23521 WBGene00001564 locus:gei-7 isocitrate lyase status:Confirmed UniProt:Q10663 protein_id:AAB71278.2
C05E4.9b	6	0.000353984	11	0.000422365	CE32565 WBGene00001564 locus:gei-7 status:Confirmed UniProt:Q8IA71_CAEEL protein_id:AAN84883.1
C05G5.4	2	0.000316241	1	0.000102908	CE05227 WBGene00007350 succinyl-CoA synthetase status:Confirmed UniProt:SUCA_CAEEL protein_id:CAA94107.1
C06A1.1	3	0.000188806	9	0.000368638	CE02114 WBGene00007352 locus:cdc-48.1 transitional endoplasmic reticulum ATPase homolog 1 (P97 protein) status:Confirmed UniProt:TERA1_CAEEL protein_id:CAA90050.1
C06A8.3	6	0.0020231	8	0.00175557	CE02454 WBGene00015514 17k antigen (O. volvulus) status:Confirmed UniProt:Q17698_CAEEL protein_id:AAA81053.1
C06B8.8	-	-	6	0.00284027	CE20485 WBGene00004452 locus:rpl-38 status:Confirmed UniProt:O17570 protein_id:CAB03853.1
C06E7.1a	2	0.000252053	-	-	CE03957 WBGene00015538 locus:sams-3 S-adenosylmethionine synthetase status:Confirmed UniProt:P50305 protein_id:AAA82280.1
C06H2.1	10	0.00266569	10	0.00173489	CE15602 WBGene00007385 locus:atp-5 ATP synthase D chain status:Confirmed UniProt:Q17763_CAEEL protein_id:CAA99772.1
C07A12.4a	4	0.000413101	17	0.00114264	CE03972 WBGene00003963 locus:pdi-2 protein disulfide isomerase status:Confirmed UniProt:Q17770 protein_id:AAK39152.1
C07A12.4b	-	-	15	0.00113741	CE31878 WBGene00003963 locus:pdi-2 status:Confirmed UniProt:Q8IG53 protein_id:AAN39682.1
C07A12.4c	-	-	13	0.00116112	CE40737 WBGene00003963 locus:pdi-2 status:Confirmed UniProt:A3RMS2 protein_id:ABO16445.1
C07A12.7a	-	-	1	7.58271e-05	CE25764 WBGene00015561 status:Confirmed UniProt:Q95QX5 protein_id:AAK39154.1
C07A12.7b	-	-	1	8.22245e-05	CE27055 WBGene00015561 status:Confirmed UniProt:Q95QX4 protein_id:AAK39156.1
C07D8.6	6	0.000963686	6	0.000627188	CE06776 WBGene00015565 aldehyde reductase status:Confirmed UniProt:P91020_CAEEL protein_id:AAB37976.1
C07G2.3a	6	0.000563632	9	0.000550236	CE02985 WBGene00000380 locus:cct-5 TCP-1 like chaperonin status:Confirmed UniProt:TCPE_CAEEL protein_id:CAA84660.1
C07G2.3b	-	-	4	0.000394482	CE29569 WBGene00000380 locus:cct-5 status:Confirmed UniProt:Q8WQG4 protein_id:CAD01079.1
C07H6.5	2	0.000236813	4	0.000308246	CE00839 WBGene00000479 locus:cgh-1 ATP-dependent RNA helicase status:Confirmed UniProt:Q95YF3 protein_id:AAK85443.1
C08B11.3	2	8.18565e-05	1	2.6637e-05	CE01473 WBGene00007433 Zinc finger, C2H2 type status:Partially_confirmed UniProt:YP83_CAEEL protein_id:CAA86663.1
C08E8.4	4	0.000974445	12	0.00190257	CE42920 WBGene00007440 status:Partially_confirmed UniProt:O62041_CAEEL protein_id:CAR31507.1
C08E8.5	-	-	1	0.000591722	CE34668 WBGene00007441 status:Predicted UniProt:Q7YX98 protein_id:CAE17677.1
C08F11.11	-	-	2	0.000597053	CE17388 WBGene00007458 status:Confirmed UniProt:O62053 protein_id:CAB05678.1
C08F8.9	-	-	1	0.000602481	CE34670 WBGene00007449 status:Confirmed UniProt:Q7YX96 protein_id:CAE17680.1
C08H9.2a	7	0.000292134	18	0.000488898	CE23530 WBGene00007463 high-density lipoprotein-binding protein status:Confirmed UniProt:Q17832_CAEEL protein_id:CAA91144.2
C08H9.2b	-	-	11	0.000394055	CE42683 WBGene00007463 status:Partially_confirmed UniProt:B3GWB2 protein_id:CAQ58095.1
C09B8.6a	2	0.000464975	2	0.000302616	CE02466 WBGene00002023 locus:hsp-25 Small heat shock protein status:Confirmed UniProt:Q17849_CAEEL protein_id:AAA68804.1
C09B8.6b	2	0.000496729	2	0.000323282	CE33558 WBGene00002023 locus:hsp-25 status:Confirmed UniProt:Q86GU1_CAEEL protein_id:AAO61437.1
C09B8.6c	2	0.000942866	2	0.000613638	CE37953 WBGene00002023 locus:hsp-25 status:Confirmed UniProt:Q5H9M9_CAEEL protein_id:AAW57827.1
C09B9.6	-	-	2	0.000521834	CE06798 WBGene00003448 locus:msp-55 major sperm protein status:Confirmed UniProt:Q17856 protein_id:AAB37555.1
C09D1.1a	-	-	2	9.9929e-06	CE30426 WBGene00006820 locus:unc-89 immunoglobin-like protein status:Partially_confirmed UniProt:O01761 protein_id:AAB54132.2
C09D1.1b	-	-	2	8.20108e-06	CE34251 WBGene00006820 locus:unc-89 status:Partially_confirmed UniProt:O01761 protein_id:AAP68958.1
C09D1.1e	-	-	2	1.10602e-05	CE37702 WBGene00006820 locus:unc-89 status:Partially_confirmed UniProt:O01761 protein_id:AAV34799.1
C09D1.1f	-	-	2	8.90645e-06	CE37703 WBGene00006820 locus:unc-89 status:Partially_confirmed UniProt:O01761 protein_id:AAV34800.1
C09D1.1g	-	-	2	9.30538e-06	CE37704 WBGene00006820 locus:unc-89 status:Partially_confirmed UniProt:O01761 protein_id:AAV34801.1
C09D4.5	8	0.00205716	16	0.00267769	CE08034 WBGene00004431 locus:rpl-19 60S ribosomal protein L19 status:Confirmed UniProt:RL19_CAEEL protein_id:AAB53979.1
C09H10.2	-	-	4	0.00126234	CE02131 WBGene00004454 locus:rpl-41 60S ribosomal protein status:Confirmed UniProt:P48166 protein_id:CAA90434.1
C09H10.3	-	-	3	0.000207535	CE02132 WBGene00003831 locus:nuo-1 NADH-ubiquinone oxidoreductase status:Partially_confirmed UniProt:Q17880 protein_id:CAA90435.1
C10G11.7	4	0.000602542	2	0.000196074	CE08086 WBGene00015687 status:Confirmed UniProt:P91027_CAEEL protein_id:AAB42247.1
C11D2.4	-	-	1	9.63269e-05	CE31300 WBGene00015702 status:Partially_confirmed UniProt:O45069 protein_id:AAM81120.1
C12C8.1	-	-	5	0.000257671	CE08110 WBGene00002026 locus:hsp-70 heat shock protein 70 status:Partially_confirmed UniProt:O45246 protein_id:CAB03871.1
C12C8.2a	-	-	2	0.000146947	CE36100 WBGene00007533 L-methionine-alpha-deamino-gamma-mercaptomethane lyase status:Partially_confirmed UniProt:O02215 protein_id:CAB03873.2
C12D8.11	-	-	2	0.000103068	CE15613 WBGene00004405 locus:rop-1 ROP-1 ribonucleoprotein RO autoantigen status:Confirmed UniProt:Q27274 protein_id:CAA98241.1
C13B4.2	-	-	1	6.77637e-05	CE15615 WBGene00006856 locus:usp-14 Queuine trna-ribosyltransferase status:Confirmed UniProt:Q17361 protein_id:CAB05785.1
C13G3.3a	3	0.000274227	10	0.000594909	CE05279 WBGene00007554 locus:pptr-2 proteion phosphatase status:Confirmed UniProt:Q17948_CAEEL protein_id:CAA98422.1
C13G3.3b	3	0.000272271	11	0.000649734	CE20505 WBGene00007554 locus:pptr-2 status:Confirmed UniProt:Q9U3Q1_CAEEL protein_id:CAA98423.1
C13G3.3c	3	0.000251638	10	0.000545905	CE41982 WBGene00007554 locus:pptr-2 status:Confirmed UniProt:A9UJN4_CAEEL protein_id:CAP59521.1
C14A11.3b	-	-	1	5.1938e-05	CE30861 WBGene00006496 locus:cgef-1 status:Partially_confirmed UniProt:O02133 protein_id:AAB52871.3
C14A4.1	-	-	1	0.000111196	CE02138 WBGene00007555 locus:tag-242 status:Confirmed UniProt:Q17949 protein_id:CAA90105.1
C14B1.1	2	0.000209958	6	0.000409936	CE00897 WBGene00003962 locus:pdi-1 protein disulfide isomerase status:Confirmed UniProt:Q17967 protein_id:CAA85491.1
C14B9.1	-	-	1	0.00030124	CE00072 WBGene00002011 locus:hsp-12.2 Alpha-B-crystallin status:Confirmed UniProt:P34328 protein_id:AAA27953.1
C14B9.2	-	-	1	5.36189e-05	CE30601 WBGene00015752 erp72 status:Confirmed UniProt:P34329 protein_id:AAM22024.1
C14B9.7	12	0.00379489	18	0.0037047	CE00078 WBGene00004433 locus:rpl-21 Ribosomal protein L21 status:Confirmed UniProt:RL21_CAEEL protein_id:AAA27951.1
C14F11.1a	4	0.00049193	6	0.000480238	CE02477 WBGene00015778 Aspartate aminotransferase status:Confirmed UniProt:Q17994_CAEEL protein_id:AAA80361.1
C14F11.1b	-	-	1	0.000111571	CE30862 WBGene00015778 status:Confirmed UniProt:Q8MQD9 protein_id:AAM51511.1
C15F1.7a	2	0.00056572	2	0.000368183	CE23550 WBGene00004930 locus:sod-1 superoxide dismutase status:Confirmed UniProt:SODC_CAEEL protein_id:AAF39759.1
C15F1.7b	2	0.000644491	2	0.000419449	CE20508 WBGene00004930 locus:sod-1 status:Confirmed UniProt:SODC_CAEEL protein_id:AAV34795.1
C15H11.3a	-	-	1	5.27651e-05	CE08180 WBGene00003834 locus:nxf-1 Leucine Rich Repeat (2 copies) status:Partially_confirmed UniProt:Q9XVS7 protein_id:CAB02734.1
C15H11.3b	-	-	1	5.44113e-05	CE42865 WBGene00003834 locus:nxf-1 status:Partially_confirmed UniProt:B5BM32 protein_id:CAR31478.1
C15H9.6	17	0.00130946	25	0.00125327	CE08177 WBGene00002007 locus:hsp-3 heat shock protein status:Confirmed UniProt:P27420 protein_id:AAB52671.1
C16A3.10a	8	0.000965209	5	0.000392612	CE04010 WBGene00015814 ornithine aminotransferse precursor status:Confirmed UniProt:Q18040 protein_id:AAD31050.2
C16A3.10b	-	-	4	0.000371277	CE30604 WBGene00015814 status:Confirmed UniProt:Q8MNV6 protein_id:AAM22027.1
C16A3.10c	-	-	3	0.000439864	CE37708 WBGene00015814 status:Confirmed UniProt:Q5TYL8 protein_id:AAV34796.1
C16A3.3	-	-	2	3.80223e-05	CE27690 WBGene00002850 locus:let-716 status:Partially_confirmed UniProt:Q18038 protein_id:AAB47599.3
C16A3.5	-	-	1	0.000203291	CE04005 WBGene00015810 NADH-ubiquinone oxidoreductase B22 status:Confirmed UniProt:Q18036 protein_id:AAB47597.1
C16A3.9	9	0.00303465	9	0.00197502	CE04009 WBGene00004482 locus:rps-13 40S ribosomal protein S13 status:Confirmed UniProt:RS13_CAEEL protein_id:AAB47594.1
C17E4.9	3	0.000477326	-	-	CE08258 WBGene00007646 locus:nkb-1 sodium\/potassium transporting ATPase beta chain status:Confirmed UniProt:Q93235 protein_id:CAB02752.1
C17G1.7	-	-	1	9.71744e-05	CE39223 WBGene00007653 cysteine synthase status:Confirmed UniProt:Q93244 protein_id:CAB01676.2
C17G10.8	-	-	1	7.92738e-05	CE02490 WBGene00000970 locus:dhs-6 Alcohol dehydrogenase status:Confirmed UniProt:Q09979 protein_id:AAK68187.1
C17G10.9a	-	-	1	6.17066e-05	CE27702 WBGene00015920 status:Partially_confirmed UniProt:Q95QW0 protein_id:AAK68188.1
C17G10.9b	-	-	1	6.19373e-05	CE30870 WBGene00015920 status:Partially_confirmed UniProt:Q95QW0 protein_id:AAM54207.1
C17H12.1	-	-	2	0.000103068	CE16862 WBGene00015927 locus:dyci-1 status:Confirmed UniProt:O45087 protein_id:AAC02580.1
C17H12.14	11	0.00247815	8	0.00117297	CE19362 WBGene00006917 locus:vha-8 ATPase status:Confirmed UniProt:Q95X44_CAEEL protein_id:AAK67210.1
C18A11.7a	6	0.000477326	9	0.000465981	CE27706 WBGene00001000 locus:dim-1 status:Confirmed UniProt:Q18066 protein_id:AAC69011.2
C18A11.7b	6	0.000942866	9	0.000920457	CE04038 WBGene00001000 locus:dim-1 status:Confirmed UniProt:Q18066 protein_id:AAP31442.1
C18C4.10a	-	-	1	6.34798e-05	CE27362 WBGene00002215 locus:klc-2 kinesin light chain status:Confirmed UniProt:P46822 protein_id:AAK52182.1
C18C4.10b	-	-	1	6.13638e-05	CE32802 WBGene00002215 locus:klc-2 status:Confirmed UniProt:P46822 protein_id:AAN84862.1
C18C4.10c	-	-	1	6.61406e-05	CE32803 WBGene00002215 locus:klc-2 status:Confirmed UniProt:P46822 protein_id:AAN84863.1
C18C4.10d	-	-	1	6.24039e-05	CE36917 WBGene00002215 locus:klc-2 status:Confirmed UniProt:P46822 protein_id:AAT68902.1
C18E3.7a	-	-	2	7.25881e-05	CE27715 WBGene00004093 locus:ppw-1 status:Partially_confirmed UniProt:O02095 protein_id:AAB52946.2
C18E3.7c	-	-	2	7.47158e-05	CE33363 WBGene00004093 locus:ppw-1 status:Confirmed UniProt:Q86NJ8 protein_id:AAO38667.1
C18E3.7d	-	-	2	9.50831e-05	CE08316 WBGene00004093 locus:ppw-1 status:Confirmed UniProt:B3KLZ7 protein_id:ACF16189.1
C18E9.6	-	-	1	0.000110088	CE05298 WBGene00007686 status:Confirmed UniProt:Q18090 protein_id:CAA93850.1
C18F3.2a	-	-	72	0.00208551	CE37202 WBGene00004732 locus:sax-7 neural adhesion protein status:Confirmed UniProt:Q18100 protein_id:AAA93439.3
C18F3.2b	57	0.00218535	79	0.00197122	CE38779 WBGene00004732 locus:sax-7 status:Confirmed UniProt:Q4PIU9_CAEEL protein_id:AAY86218.1
C18F3.2c	-	-	79	0.00196678	CE38935 WBGene00004732 locus:sax-7 status:Confirmed UniProt:Q53U87 protein_id:AAZ32800.1
C18F3.2d	-	-	72	0.00208006	CE38936 WBGene00004732 locus:sax-7 status:Confirmed UniProt:Q53U86 protein_id:AAZ32801.1
C23G10.2a	5	0.00148874	1	0.00019378	CE37747 WBGene00016011 status:Confirmed UniProt:YSD2_CAEEL protein_id:AAV58883.1
C23G10.2b	-	-	1	0.000230114	CE30613 WBGene00016011 status:Confirmed UniProt:Q10121 protein_id:AAM22035.1
C23G10.2c	-	-	1	0.000241872	CE37748 WBGene00016011 status:Confirmed UniProt:Q10121 protein_id:AAV58884.1
C23G10.3	21	0.00432879	21	0.00281727	CE01810 WBGene00004472 locus:rps-3 Ribosomal protein S3 status:Confirmed UniProt:RS3_CAEEL protein_id:AAF99870.1
C23G10.4a	3	0.000175367	5	0.000190221	CE40437 WBGene00004459 locus:rpn-2 tRNA processing protein SEN3 status:Partially_confirmed UniProt:Q18115 protein_id:AAM81115.1
C23G10.4b	3	0.000158284	7	0.000240368	CE31311 WBGene00004459 locus:rpn-2 tRNA processing protein SEN3 status:Confirmed UniProt:Q18115 protein_id:AAM81116.1
C24H12.4a	-	-	1	5.22657e-05	CE27728 WBGene00016073 helicase status:Confirmed UniProt:O17157 protein_id:AAB71200.2
C24H12.4b	-	-	1	5.84417e-05	CE29675 WBGene00016073 status:Confirmed UniProt:Q95X81 protein_id:AAL16306.1
C25A1.13	2	0.000538781	-	-	CE08379 WBGene00007712 NADH-ubiquinone oxidoreductase B8 subunit status:Partially_confirmed UniProt:O02220_CAEEL protein_id:CAB02765.1
C25A1.4	-	-	1	7.29878e-05	CE08369 WBGene00007706 RNA binding protein status:Confirmed UniProt:Q9XVS2 protein_id:CAB02757.1
C25B8.3a	-	-	2	0.000174863	CE04078 WBGene00000786 locus:cpr-6 status:Confirmed UniProt:P43510 protein_id:AAK39189.1
C25B8.3b	-	-	2	0.000175325	CE30876 WBGene00000786 locus:cpr-6 status:Confirmed UniProt:Q8MQC6 protein_id:AAM51519.1
C25B8.3c	-	-	2	0.000179601	CE41106 WBGene00000786 locus:cpr-6 status:Confirmed UniProt:A7LPD1 protein_id:ABS19475.1
C25F6.3	4	0.000192313	4	0.000125161	CE38489 WBGene00016103 locus:dpyd-1 status:Partially_confirmed UniProt:Q18164 protein_id:AAK39195.2
C25G4.5	82	0.00330563	83	0.00217761	CE08398 WBGene00001085 locus:dpy-26 status:Confirmed UniProt:Q17373_CAEEL protein_id:CAA94575.1
C26D10.1	5	0.000447406	2	0.000116473	CE03024 WBGene00004304 locus:ran-3 regulator of chromosome condensation status:Confirmed UniProt:RCC1_CAEEL protein_id:CAA91119.1
C26D10.2a	-	-	5	0.000389841	CE03025 WBGene00001840 locus:hel-1 translation initiation factor eIF-4A status:Confirmed UniProt:Q18212 protein_id:CAA91120.1
C26D10.2b	-	-	2	0.000247287	CE32593 WBGene00001840 locus:hel-1 status:Confirmed UniProt:Q86GC6 protein_id:CAD57690.1
C26F1.4	3	0.00117496	2	0.000509792	CE06878 WBGene00004499 locus:rps-30 ribosomal protein\/ubiquitin-like protein status:Confirmed UniProt:Q18231_CAEEL protein_id:AAB37076.1
C27A2.2a	9	0.00352487	17	0.00433323	CE04102 WBGene00004434 locus:rpl-22 ribosomal protein L22 status:Confirmed UniProt:RL22_CAEEL protein_id:AAK31460.1
C27A2.2b	-	-	2	0.00125043	CE29188 WBGene00004434 locus:rpl-22 status:Confirmed UniProt:P52819 protein_id:AAL02443.1
C27D11.1	-	-	3	9.23879e-05	CE00543 WBGene00001209 locus:egl-45 status:Confirmed UniProt:P34339 protein_id:AAA27955.1
C27H6.4a	2	0.000374373	1	0.000121825	CE08428 WBGene00007786 locus:rmd-2 status:Confirmed UniProt:P90762_CAEEL protein_id:CAB02796.1
C27H6.4b	2	0.000307642	1	0.00010011	CE31322 WBGene00007786 locus:rmd-2 status:Partially_confirmed UniProt:Q8MQB5_CAEEL protein_id:CAD44090.1
C27H6.4c	2	0.000452576	1	0.000147273	CE42479 WBGene00007786 locus:rmd-2 status:Confirmed UniProt:B2D6P1_CAEEL protein_id:CAQ35019.1
C28H8.3	-	-	1	1.93328e-05	CE29195 WBGene00016194 status:Confirmed UniProt:Q09475 protein_id:AAA62291.2
C29E4.8	2	0.000405695	-	-	CE29198 WBGene00002879 locus:let-754 Adenylate kinase status:Confirmed UniProt:P34346 protein_id:AAA27957.3
C30C11.2	-	-	3	0.000197241	CE00101 WBGene00004460 locus:rpn-3 Diphenol oxidase A2 status:Confirmed UniProt:Q04908 protein_id:AAA27966.1
C30C11.4	5	0.000328059	10	0.000427016	CE00103 WBGene00016250 Msi3p status:Confirmed UniProt:YLA4_CAEEL protein_id:AAA27967.1
C30F12.7	2	0.000273001	1	8.88377e-05	CE16887 WBGene00016266 isocitrate dehydrogenase status:Confirmed UniProt:Q95YD8_CAEEL protein_id:AAK85453.1
C30H6.7a	-	-	1	9.83278e-05	CE15651 WBGene00007824 2-oxo acid dehydrogenases acyltransferase (catalytic domain) status:Confirmed UniProt:O45279 protein_id:CAB02813.1
C31C9.2	3	0.000474361	-	-	CE08497 WBGene00007836 D-3-Phosphoglycerate dehydrogenase status:Confirmed UniProt:O17626_CAEEL protein_id:CAB05694.1
C31E10.7	-	-	1	0.000247287	CE37487 WBGene00007848 cytochrome b5 status:Confirmed UniProt:Q93315 protein_id:CAB01732.2
C32D5.8a	-	-	1	0.000236689	CE01848 WBGene00016316 Thioredoxin status:Confirmed UniProt:Q09489 protein_id:AAC46796.1
C32D5.8b	-	-	1	0.000198422	CE37326 WBGene00016316 status:Confirmed UniProt:Q65ZJ7 protein_id:AAU20849.1
C32E8.2a	10	0.00245965	23	0.00368183	CE08526 WBGene00004425 locus:rpl-13 ribosomal protein L13 status:Confirmed UniProt:RL13_CAEEL protein_id:AAB42322.1
C32E8.2b	-	-	6	0.0022593	CE33562 WBGene00004425 locus:rpl-13 status:Confirmed UniProt:P91128 protein_id:AAO61436.1
C32F10.8a	2	0.000202043	3	0.000197241	CE32815 WBGene00016333 alanine aminotransferase status:Partially_confirmed UniProt:O01685_CAEEL protein_id:AAC24265.2
C32F10.8b	-	-	3	0.000284027	CE33563 WBGene00016333 status:Confirmed UniProt:Q86GU3 protein_id:AAO61435.1
C33A12.1	4	0.00135773	2	0.000441819	CE05347 WBGene00007880 NADH-ubiquinone oxidoreductase 13 KD-B subunit status:Confirmed UniProt:Q18359 protein_id:CAA92789.1
C33F10.9	-	-	2	0.000521834	CE02806 WBGene00003435 locus:msp-40 major sperm protein status:Confirmed UniProt:P53017 protein_id:AAK31477.1
C34B2.7	-	-	1	5.17757e-05	CE16895 WBGene00016392 locus:sdha-2 flavoprotein status:Partially_confirmed UniProt:O44954 protein_id:AAB97539.1
C34E10.6	56	0.00529968	47	0.00289482	CE29950 WBGene00000229 locus:atp-2 ATP synthase beta chain status:Confirmed UniProt:P46561 protein_id:AAA19068.2
C34F11.4	-	-	2	0.000521834	CE02806 WBGene00003443 locus:msp-50 major sperm protein status:Confirmed UniProt:P53017 protein_id:AAA85761.1
C34F11.6	-	-	2	0.000521834	CE04166 WBGene00003442 locus:msp-49 major sperm protein status:Confirmed UniProt:Q18461 protein_id:AAA85759.1
C34F6.8	-	-	2	0.000152352	CE15677 WBGene00007942 locus:idh-2 Isocitrate and isopropylmalate dehydrogenases status:Confirmed UniProt:O17643 protein_id:CAB03943.1
C34G6.6a	2	9.56146e-05	-	-	CE29699 WBGene00016422 locus:noah-1 status:Partially_confirmed UniProt:O01494_CAEEL protein_id:AAB52479.2
C34G6.6b	2	9.49017e-05	-	-	CE41879 WBGene00016422 locus:noah-1 status:Partially_confirmed UniProt:Q8T3B7_CAEEL protein_id:AAM15558.2
C35B1.5	3	0.00101155	6	0.00131668	CE16903 WBGene00016435 status:Confirmed UniProt:O45060_CAEEL protein_id:AAC02564.1
C35D10.11	-	-	2	0.000608008	CE01192 WBGene00016447 status:Confirmed UniProt:Q27317 protein_id:AAA62567.1
C36A4.4	2	0.000210392	1	6.84637e-05	CE27831 WBGene00007965 status:Confirmed UniProt:UAP1_CAEEL protein_id:CAA91270.2
C36A4.5	-	-	1	3.47342e-05	CE03073 WBGene00007966 claustrin like status:Partially_confirmed UniProt:Q18494 protein_id:CAA91271.1
C36B1.4	2	0.000402488	2	0.000261948	CE05371 WBGene00003925 locus:pas-4 proteasome A-type submit status:Confirmed UniProt:Q95005 protein_id:CAB02269.1
C36B1.8a	-	-	3	9.47658e-05	CE34472 WBGene00007975 status:Partially_confirmed UniProt:Q93342 protein_id:CAB02273.3
C36B1.8b	-	-	3	9.44956e-05	CE34473 WBGene00007975 status:Partially_confirmed UniProt:Q8I4M5 protein_id:CAD56562.2
C36B1.8c	-	-	3	9.86204e-05	CE43936 WBGene00007975 status:Confirmed UniProt:C6KRM2 protein_id:CAZ65476.1
C36E6.3	17	0.00509148	9	0.00175428	CE34269 WBGene00003369 locus:mlc-1 status:Confirmed UniProt:P19625 protein_id:AAK09070.2
C36E6.5	18	0.00539097	9	0.00175428	CE20542 WBGene00003370 locus:mlc-2 status:Confirmed UniProt:P19626 protein_id:AAK09069.1
C36E8.5	9	0.0010183	19	0.00139909	CE00913 WBGene00006537 locus:tbb-2 beta tubulin status:Confirmed UniProt:TBB2_CAEEL protein_id:CAA84648.1
C37A2.7	23	0.0109443	24	0.00743248	CE30433 WBGene00016493 ribosomal protein status:Confirmed UniProt:RLA2_CAEEL protein_id:AAB52450.2
C37C3.6a	3	9.80387e-05	3	6.38058e-05	CE17535 WBGene00016498 locus:ppn-1 protease inhibitor status:Partially_confirmed UniProt:PPN1_CAEEL protein_id:AAC25867.1
C37C3.6b	3	7.04865e-05	3	4.58742e-05	CE17536 WBGene00016498 locus:ppn-1 protease inhibitor status:Partially_confirmed UniProt:PPN1_CAEEL protein_id:AAC25868.1
C37C3.6c	3	0.00010272	3	6.68523e-05	CE30735 WBGene00016498 locus:ppn-1 status:Partially_confirmed UniProt:PPN1_CAEEL protein_id:AAM29666.1
C37E2.1	5	0.000671699	3	0.000262294	CE08620 WBGene00007993 isocitrate dehydrogenase status:Confirmed UniProt:Q93353 protein_id:CAB02822.1
C37H5.6a	-	-	1	7.25087e-05	CE08630 WBGene00016509 status:Confirmed UniProt:Q8MNS2 protein_id:AAM29668.1
C37H5.6b	-	-	1	7.63513e-05	CE29709 WBGene00016509 adenylosuccinate synthetase status:Confirmed UniProt:P91134 protein_id:AAB42370.2
C37H5.8	16	0.00123993	17	0.000857412	CE08631 WBGene00002010 locus:hsp-6 heat shock 70 protein status:Partially_confirmed UniProt:P11141 protein_id:AAB42371.1
C38C3.5a	-	-	2	0.000401654	CE20547 WBGene00006794 locus:unc-60 actin depolymerizing factor status:Partially_confirmed UniProt:Q07750 protein_id:AAL02461.1
C38C3.5b	-	-	2	0.000312608	CE31893 WBGene00006794 locus:unc-60 actin depolymerizing factor status:Partially_confirmed UniProt:Q07750 protein_id:AAL02462.2
C38C6.6	3	0.00025247	-	-	CE15698 WBGene00007999 locus:tag-297 status:Confirmed UniProt:O45302_CAEEL protein_id:CAB07587.1
C39D10.7	-	-	1	2.79633e-05	CE29712 WBGene00016534 similar to C. elegans proteins B0280.5, R02F2.4 and C07G2.1 status:Partially_confirmed UniProt:Q18529 protein_id:AAK39209.2
C39F7.4	3	0.000745094	1	0.000161641	CE16905 WBGene00004266 locus:rab-1 RAS-related protein status:Confirmed UniProt:Q9UAQ6_CAEEL protein_id:AAC69218.1
C41C4.8	3	0.000188573	10	0.000409092	CE05402 WBGene00008053 locus:cdc-48.2 P97 protein status:Confirmed UniProt:TERA2_CAEEL protein_id:CAA88314.1
C41D11.2	2	0.000278985	1	9.07848e-05	CE29220 WBGene00001231 locus:eif-3.H status:Partially_confirmed UniProt:O01974_CAEEL protein_id:AAC48137.2
C41D11.8	2	0.000330615	-	-	CE29488 WBGene00000787 locus:cps-6 status:Confirmed UniProt:Q95NM6 protein_id:AAL08030.1
C42C1.14	6	0.00277717	8	0.00240992	CE26911 WBGene00004448 locus:rpl-34 status:Confirmed UniProt:A3QMC5_CAEEL protein_id:CAM36357.1
C42D8.2a	12	0.000378783	119	0.00244466	CE06950 WBGene00006926 locus:vit-2 vitellogenin status:Partially_confirmed UniProt:VIT2_CAEEL protein_id:AAA98720.1
C42D8.2b	12	0.000392155	115	0.00244589	CE41109 WBGene00006926 locus:vit-2 status:Partially_confirmed UniProt:A7LPD7_CAEEL protein_id:ABS19472.1
C43E11.9	-	-	3	0.000552274	CE08687 WBGene00016607 status:Confirmed UniProt:P91154 protein_id:AAB37628.1
C43F9.6	2	0.000272271	-	-	CE19734 WBGene00008074 locus:nkb-2 Sodium and potassium ATPases status:Partially_confirmed UniProt:Q9XUG9_CAEEL protein_id:CAB05149.1
C44B11.3	2	0.000226288	3	0.00022091	CE24843 WBGene00003175 locus:mec-12 alpha tubulin status:Confirmed UniProt:P91910_CAEEL protein_id:AAB54263.2
C44B12.2	-	-	1	0.000125517	CE08703 WBGene00003893 locus:ost-1 osteonectin status:Confirmed UniProt:P34714 protein_id:AAB88325.1
C44B12.5	-	-	4	0.000333869	CE16921 WBGene00016638 status:Partially_confirmed UniProt:O44144 protein_id:AAB88328.1
C44B7.10	13	0.00140529	11	0.000773887	CE32326 WBGene00016630 status:Confirmed UniProt:Q18599_CAEEL protein_id:AAN63431.1
C44C10.4	8	0.000758507	5	0.000308533	CE31442 WBGene00008085 chromosome segregation protein like status:Partially_confirmed UniProt:Q18616_CAEEL protein_id:CAA93638.2
C44E4.4	9	0.00115715	8	0.000669423	CE08718 WBGene00016653 RNA-binding protein status:Confirmed UniProt:O01806_CAEEL protein_id:AAB54169.1
C44F1.3	2	0.000359822	-	-	CE02163 WBGene00002267 locus:lec-4 galactoside binding lectin status:Confirmed UniProt:Q18625_CAEEL protein_id:CAA88850.1
C45B2.1	-	-	1	0.000328084	CE27853 WBGene00016658 status:Confirmed UniProt:Q95YC6 protein_id:AAK68245.1
C46A5.9	-	-	2	8.4748e-05	CE26914 WBGene00001827 locus:hcf-1 status:Confirmed UniProt:Q18654 protein_id:AAB03147.2
C47B2.3	-	-	13	0.000961549	CE17563 WBGene00006529 locus:tba-2 Tubulin status:Confirmed UniProt:P34690 protein_id:CAB16856.1
C47B2.4	-	-	2	0.000239252	CE17564 WBGene00003948 locus:pbs-2 Proteasome A-type and B-type status:Confirmed UniProt:O62102 protein_id:CAB16855.1
C47B2.5	-	-	2	0.000269402	CE17565 WBGene00001234 locus:eif-6 EUKARYOTIC TRANSLATION INITIATION FACTOR 6 (EIF-6) status:Confirmed UniProt:O62106 protein_id:CAB16860.1
C47B2.6a	-	-	3	0.000286482	CE17566 WBGene00008132 locus:gale-1 NAD dependant epimerase\/dehydratase family status:Confirmed UniProt:O62107 protein_id:CAB16861.1
C47B2.6b	-	-	3	0.000284841	CE38295 WBGene00008132 locus:gale-1 NAD dependant epimerase\/dehydratase family status:Confirmed UniProt:Q564Q1 protein_id:CAI79146.1
C47D12.6a	-	-	4	0.000182822	CE05434 WBGene00006617 locus:trs-1 threonyl-tRNA synthetase (mitochondrial) status:Confirmed UniProt:P52709 protein_id:CAA93762.1
C47D12.6b	-	-	4	0.00019378	CE33765 WBGene00006617 locus:trs-1 threonyl-tRNA synthetase (cytoplasmic) status:Confirmed UniProt:Q86D21 protein_id:CAD89723.1
C47E12.1	-	-	1	6.8042e-05	CE05445 WBGene00005663 locus:srs-2 seryl-tRNA synthetase status:Confirmed UniProt:Q18678 protein_id:CAA93105.1
C47E12.4a	4	0.000602542	5	0.000490184	CE33767 WBGene00008149 locus:pyp-1 inorganic pyrophosphatase status:Confirmed UniProt:Q18680 protein_id:CAD89728.1
C47E12.4b	4	0.000500391	5	0.000407082	CE33768 WBGene00008149 locus:pyp-1 inorganic pyrophosphatase status:Confirmed UniProt:Q18680 protein_id:CAD89726.1
C47E12.4c	4	0.000501623	5	0.000408084	CE33769 WBGene00008149 locus:pyp-1 inorganic pyrophosphatase status:Confirmed UniProt:Q18680 protein_id:CAA93107.3
C47E12.4d	4	0.000697462	5	0.000567405	CE05448 WBGene00008149 locus:pyp-1 inorganic pyrophosphatase status:Confirmed UniProt:Q18680 protein_id:CAD89727.1
C47E12.5a	2	9.1491e-05	3	8.93166e-05	CE05449 WBGene00006699 locus:uba-1 ubiquitin-activating enzyme status:Confirmed UniProt:Q27481_CAEEL protein_id:CAA93101.1
C47E12.5b	2	9.90559e-05	3	9.67017e-05	CE39093 WBGene00006699 locus:uba-1 status:Confirmed UniProt:Q3S1J5_CAEEL protein_id:CAJ30225.1
C47E12.5c	-	-	3	8.93969e-05	CE43638 WBGene00006699 locus:uba-1 status:Confirmed UniProt:C1P636 protein_id:CAX65051.1
C47E12.8	-	-	1	6.37239e-05	CE05452 WBGene00000964 locus:dhp-2 Ulip like protein status:Confirmed UniProt:Q18677 protein_id:CAA93104.1
C47E8.5	10	0.000725281	32	0.00151049	CE05441 WBGene00000915 locus:daf-21 heat shock protein (HSP90) status:Confirmed UniProt:Q18688 protein_id:CAA99793.1
C48B4.1	-	-	1	5.02829e-05	CE00491 WBGene00008167 Acyl-CoA oxidase I status:Partially_confirmed UniProt:P34355 protein_id:CAA82376.1
C49F5.1	4	0.000505357	5	0.000411122	CE08852 WBGene00008205 locus:sams-1 s-adenosylmethionine synthetase status:Confirmed UniProt:O17680 protein_id:CAB03975.1
C49H3.11	13	0.00243343	37	0.00450753	CE04237 WBGene00004471 locus:rps-2 status:Confirmed UniProt:RS2_CAEEL protein_id:AAF99899.1
C50C3.6	-	-	2	2.84555e-05	CE00122 WBGene00004187 locus:prp-8 status:Partially_confirmed UniProt:P34369 protein_id:AAA27977.1
C50F2.3	-	-	1	3.87561e-05	CE08909 WBGene00016837 status:Partially_confirmed UniProt:P91175 protein_id:AAB37794.1
C50F4.13	8	0.00320723	6	0.0015655	CE05477 WBGene00001909 locus:his-35 histone H2A status:Confirmed UniProt:Q27485_CAEEL protein_id:CAA94747.1
C50F4.5	7	0.00289759	10	0.00269402	CE05470 WBGene00001915 locus:his-41 histone H2B status:Confirmed UniProt:Q27484 protein_id:CAA94740.1
C50F4.7	7	0.00346023	12	0.00386056	CE03252 WBGene00001911 locus:his-37 histone H4 status:Confirmed UniProt:P62784 protein_id:CAA94742.1
C52E4.2	-	-	1	0.000276137	CE08944 WBGene00003235 locus:mif-2 macrophage migration inhibitory factor like protein status:Confirmed UniProt:Q18785 protein_id:CAB01412.1
C52E4.4	2	0.000234091	5	0.000380879	CE08946 WBGene00004501 locus:rpt-1 26S protease regulatory subunit 7 status:Confirmed UniProt:Q18787 protein_id:CAB01414.1
C53A5.1	3	0.00109888	1	0.000238392	CE08950 WBGene00008262 locus:ril-1 status:Confirmed UniProt:O17694_CAEEL protein_id:CAB03983.1
C53D5.6	-	-	2	6.06895e-05	CE26971 WBGene00002077 locus:imb-3 importin beta, nuclear transport factor status:Confirmed UniProt:Q9N5V3 protein_id:AAF39782.2
C53H9.1	10	0.00374373	12	0.0029238	CE19381 WBGene00004441 locus:rpl-27 60S ribosomal protein L27 status:Confirmed UniProt:RL27_CAEEL protein_id:AAK68266.1
C54C6.1	3	0.00167851	2	0.000728274	CE05493 WBGene00004451 locus:rpl-37 60S ribosomal protein L37 status:Confirmed UniProt:RL37_CAEEL protein_id:CAB00854.1
C54C6.2	6	0.000688037	8	0.000597053	CE33770 WBGene00000248 locus:ben-1 tubulin status:Partially_confirmed UniProt:Q18817_CAEEL protein_id:CAB00853.4
C54D1.5	7	0.000232185	2	4.31745e-05	CE30916 WBGene00016913 locus:lam-2 status:Partially_confirmed UniProt:Q18823 protein_id:AAC48152.2
C55B7.1	-	-	2	6.8042e-05	CE09012 WBGene00001599 locus:glh-2 RNA helicase status:Confirmed UniProt:Q966L9 protein_id:AAK68269.1
C55B7.4a	10	0.00119238	7	0.000543221	CE09015 WBGene00016943 locus:acdh-1 acyl-CoA dehydrogenase status:Confirmed UniProt:Q966M3_CAEEL protein_id:AAK68275.1
C55B7.4b	-	-	1	0.000131494	CE32840 WBGene00016943 locus:acdh-1 status:Confirmed UniProt:Q8IAB6 protein_id:AAN84837.1
C56C10.8	5	0.0015812	10	0.00205816	CE02573 WBGene00002045 locus:icd-1 Transcription factor BTF3 (human) status:Confirmed UniProt:Q18885 protein_id:AAA68776.1
C56G2.7	-	-	3	0.0002658	CE30640 WBGene00016981 status:Confirmed UniProt:Q09289 protein_id:AAM22055.1
C56G7.1	-	-	1	0.000192654	CE01531 WBGene00003372 locus:mlc-4 myosin regulatory light chain 2 status:Confirmed UniProt:Q09510 protein_id:CAA86772.1
D1005.1	6	0.00027621	2	5.99213e-05	CE06997 WBGene00016995 ATP citrate lyase status:Partially_confirmed UniProt:P53585 protein_id:AAB00585.1
D1007.12	11	0.0035224	14	0.00291768	CE09047 WBGene00004436 locus:rpl-24.1 60S ribosomal protein L24 status:Confirmed UniProt:RL24_CAEEL protein_id:AAK18907.1
D1007.6	18	0.00615078	15	0.00333588	CE09041 WBGene00004479 locus:rps-10 40S ribosomal protein S10 status:Confirmed UniProt:O01869_CAEEL protein_id:AAK18912.1
D1022.4	2	0.000419052	-	-	CE02578 WBGene00017023 status:Confirmed UniProt:Q18926_CAEEL protein_id:AAB93337.1
D1037.3	-	-	7	0.00136444	CE20622 WBGene00001501 locus:ftn-2 ferritin status:Confirmed UniProt:Q9TYS3 protein_id:AAK21364.1
D1054.11	3	0.000481843	1	0.000104531	CE05529 WBGene00008378 status:Confirmed UniProt:Q18947_CAEEL protein_id:CAA98439.1
D1054.2	3	0.000661231	1	0.000143448	CE05521 WBGene00003923 locus:pas-2 proteasome component C3 status:Confirmed UniProt:Q27488 protein_id:CAA98441.1
D1081.8	3	0.00020231	-	-	CE05540 WBGene00008386 MYB transforming protein status:Confirmed UniProt:Q21119_CAEEL protein_id:CAB00038.1
D2013.7	3	0.000519538	3	0.000338127	CE00932 WBGene00001229 locus:eif-3.F M0V-34 protein status:Confirmed UniProt:Q18967_CAEEL protein_id:CAA87773.1
D2023.2	8	0.000346654	8	0.00022561	CE09072 WBGene00004258 locus:pyc-1 pyruvate carboxylase status:Confirmed UniProt:PYC1_CAEEL protein_id:CAB02872.1
D2024.6	2	0.000361098	-	-	CE04295 WBGene00000292 locus:cap-1 status:Confirmed UniProt:P34685 protein_id:AAA82286.1
D2030.4	-	-	1	0.000269402	CE09081 WBGene00008414 NADH:CoQ oxidoreductase subunit B18 status:Confirmed UniProt:P90789 protein_id:CAA98116.1
D2030.5	-	-	1	0.000204546	CE09082 WBGene00008415 locus:mce-1 B.subtilis YQJC protein like status:Confirmed UniProt:P90791 protein_id:CAA98118.1
D2085.1	9	0.000208477	6	9.04544e-05	CE41886 WBGene00004259 locus:pyr-1 glutamine-dependent carbamoyl-phosphate synthase, aspartate carbamoyltransferase, dihydroorotase status:Partially_confirmed UniProt:Q18990_CAEEL protein_id:CAA91059.2
D2096.8	24	0.00386694	21	0.00220211	CE04306 WBGene00017075 status:Confirmed UniProt:Q19007_CAEEL protein_id:AAA81494.1
DY3.1	-	-	2	0.000613638	CE15745 WBGene00006574 locus:tin-13 status:Confirmed UniProt:O45319 protein_id:CAB09410.1
DY3.2	2	0.000179911	7	0.000409815	CE15746 WBGene00003052 locus:lmn-1 Intermediate filament proteins (2 domains) status:Confirmed UniProt:Q21443 protein_id:CAB09411.1
E03H12.10	-	-	1	0.000304004	CE09149 WBGene00006038 locus:ssp-9 status:Confirmed UniProt:Q23058 protein_id:AAC47985.1
E04A4.7	5	0.00229346	4	0.00119411	CE16968 WBGene00017121 locus:cyc-2.1 cytochrome C status:Confirmed UniProt:P19974 protein_id:AAB92035.1
E04A4.8	10	0.0028286	25	0.00460229	CE21392 WBGene00004432 locus:rpl-20 ribosomal protein status:Confirmed UniProt:RL18A_CAEEL protein_id:AAB92041.2
E04F6.3	-	-	1	0.000111196	CE01215 WBGene00017123 locus:maoc-1 Hydratase-dehydrogenase-epimerase status:Confirmed UniProt:Q19058 protein_id:AAA68358.1
EEED8.7a	-	-	1	0.000169064	CE01891 WBGene00004701 locus:rsp-4 splicing factor SC35 status:Confirmed UniProt:Q09511 protein_id:AAC46767.1
EEED8.7b	-	-	1	0.000262988	CE27910 WBGene00004701 locus:rsp-4 status:Confirmed UniProt:Q09511 protein_id:AAK68298.1
F01F1.12a	15	0.00208667	18	0.00162966	CE01225 WBGene00017166 Fructose-biphosphate aldolase status:Confirmed UniProt:P46563 protein_id:AAC46646.1
F01F1.12b	-	-	12	0.00153528	CE30646 WBGene00017166 locus:aldo-2 status:Confirmed UniProt:Q8MNU1 protein_id:AAM22057.1
F01F1.6	-	-	2	0.000124808	CE39486 WBGene00000115 locus:alh-9 Aldehyde dehydrogenase status:Confirmed UniProt:P46562 protein_id:AAC46640.2
F01F1.8a	5	0.000472308	5	0.000307388	CE01234 WBGene00000381 locus:cct-6 status:Confirmed UniProt:TCPZ_CAEEL protein_id:AAC46642.1
F01F1.8b	5	0.000593412	5	0.000386206	CE30647 WBGene00000381 locus:cct-6 status:Partially_confirmed UniProt:Q8MYQ9_CAEEL protein_id:AAM22058.1
F01F1.9	2	0.000216659	3	0.000211509	CE01235 WBGene00017163 status:Confirmed UniProt:Q19087 protein_id:AAC46643.1
F01G10.1	10	0.000823863	14	0.000750664	CE09163 WBGene00008506 transketolase status:Confirmed UniProt:O17759_CAEEL protein_id:CAB02889.1
F01G4.2	-	-	1	0.000128436	CE03127 WBGene00000181 locus:ard-1 short-chain alcohol dehydrogenase status:Confirmed UniProt:Q19102 protein_id:CAA92764.1
F01G4.6a	7	0.00104825	9	0.000877141	CE09162 WBGene00008505 phosphate carrier protein precursor status:Confirmed UniProt:P40614 protein_id:CAA97430.1
F01G4.6b	7	0.000920939	9	0.000770615	CE40325 WBGene00008505 status:Confirmed UniProt:Q0PDK0_CAEEL protein_id:CAL22703.1
F02A9.2	12	0.00335702	17	0.00309516	CE00133 WBGene00001385 locus:far-1 O. volvulus 20Kd antigenic peptide status:Confirmed UniProt:P34382 protein_id:CAA79616.1
F02A9.3	18	0.00503553	17	0.00309516	CE00134 WBGene00001386 locus:far-2 status:Confirmed UniProt:P34383 protein_id:CAA79617.1
F02A9.4b	-	-	1	8.41027e-05	CE33612 WBGene00008514 status:Confirmed UniProt:P34384 protein_id:CAA79619.2
F02E8.1	3	0.000500801	5	0.000543221	CE07016 WBGene00000207 locus:asb-2 ATP synthase B chain status:Confirmed UniProt:Q19126_CAEEL protein_id:AAA96210.1
F02E9.9a	-	-	1	4.68691e-05	CE41216 WBGene00008532 WD domain, G-beta repeat status:Partially_confirmed UniProt:Q9U3K7 protein_id:CAB54212.3
F02E9.9b	-	-	1	4.44785e-05	CE41217 WBGene00008532 status:Partially_confirmed UniProt:Q2XMY9 protein_id:CAJ43905.2
F07A5.7a	13	0.00075905	37	0.00140602	CE09197 WBGene00006754 locus:unc-15 paramyosin status:Confirmed UniProt:P10567 protein_id:CAB01965.1
F07A5.7b	-	-	23	0.00137819	CE42754 WBGene00006754 locus:unc-15 status:Confirmed UniProt:B3WFV3 protein_id:CAQ76467.1
F07B7.10	8	0.00320723	6	0.0015655	CE04501 WBGene00001925 locus:his-51 status:Predicted UniProt:P09588 protein_id:AAK84506.1
F07B7.11	7	0.00252768	10	0.0023501	CE26800 WBGene00001928 locus:his-54 status:Predicted UniProt:Q27894 protein_id:AAK84513.1
F07B7.3	8	0.00320723	6	0.0015655	CE04501 WBGene00001927 locus:his-53 status:Predicted UniProt:P09588 protein_id:AAK84512.1
F07B7.4	7	0.00252768	10	0.0023501	CE26800 WBGene00001926 locus:his-52 status:Predicted UniProt:Q27894 protein_id:AAK84507.1
F07B7.5	-	-	5	0.00121825	CE03253 WBGene00001923 locus:his-49 status:Predicted UniProt:P08898 protein_id:AAK84514.1
F07B7.9	7	0.00346023	12	0.00386056	CE03252 WBGene00001924 locus:his-50 status:Predicted UniProt:P62784 protein_id:AAK84518.1
F07D10.1	4	0.00103908	15	0.00253595	CE07033 WBGene00004423 locus:rpl-11.2 ribosomal protein status:Confirmed UniProt:Q19162_CAEEL protein_id:AAA83599.1
F08A8.1a	-	-	1	4.91639e-05	CE17633 WBGene00008564 ACYL-COENZYME A OXIDASE, PEROXISOMAL (EC 1.3.3.6) (PALMITOYL-COA OXIDASE) (AOX) status:Partially_confirmed UniProt:O62140 protein_id:CAB16867.1
F08A8.1b	-	-	1	5.89617e-05	CE36125 WBGene00008564 status:Partially_confirmed UniProt:Q7JK62 protein_id:CAE54894.1
F08A8.1c	-	-	1	5.13743e-05	CE39570 WBGene00008564 status:Partially_confirmed UniProt:Q2L6T9 protein_id:CAJ58493.1
F08A8.3	-	-	1	5.02067e-05	CE17635 WBGene00008566 ACYL-COENZYME A OXIDASE, PEROXISOMAL (EC 1.3.3.6) (PALMITOYL-COA OXIDASE) (AOX) status:Partially_confirmed UniProt:O62138 protein_id:CAB16865.1
F08A8.4	-	-	1	5.00551e-05	CE17636 WBGene00008567 ACYL-COENZYME A OXIDASE, PEROXISOMAL (EC 1.3.3.6) (PALMITOYL-COA OXIDASE) (AOX) status:Confirmed UniProt:O62139 protein_id:CAB16866.1
F08B6.4a	5	0.000450573	4	0.000234594	CE20658 WBGene00006819 locus:unc-87 calponin status:Confirmed UniProt:UNC87_CAEEL protein_id:AAC78234.1
F08B6.4b	5	0.000680679	4	0.000354401	CE27922 WBGene00006819 locus:unc-87 status:Confirmed UniProt:UNC87_CAEEL protein_id:AAK68303.1
F08B6.4c	5	0.000467967	4	0.00024365	CE36924 WBGene00006819 locus:unc-87 status:Confirmed UniProt:UNC87_CAEEL protein_id:AAT68897.1
F08D12.1	-	-	2	0.000104367	CE41557 WBGene00017245 signal recognition particle protein status:Partially_confirmed UniProt:P91240 protein_id:AAB37925.2
F08F8.2	-	-	1	6.02481e-05	CE30649 WBGene00017268 Hydroxymethylglutaryl-coA reductase status:Confirmed UniProt:Q19207 protein_id:AAA68386.2
F08G2.1	7	0.00292134	10	0.0027161	CE07075 WBGene00001918 locus:his-44 Core histones H2A, H2B, H3 and H4 status:Predicted UniProt:P04255 protein_id:CAB04061.1
F08G2.2	8	0.00320723	6	0.0015655	CE04501 WBGene00001917 locus:his-43 Core histones H2A, H2B, H3 and H4 status:Predicted UniProt:P09588 protein_id:CAB04056.1
F08G2.3	-	-	5	0.00121825	CE03253 WBGene00001916 locus:his-42 Core histones H2A, H2B, H3 and H4 status:Predicted UniProt:P08898 protein_id:CAB04057.1
F08G5.6	-	-	1	9.60477e-05	CE05576 WBGene00008584 status:Confirmed UniProt:Q19223 protein_id:CAA94586.1
F09B12.3	3	0.000262447	4	0.000227742	CE31469 WBGene00008607 status:Partially_confirmed UniProt:PLBL2_CAEEL protein_id:CAB05478.2
F09E10.3	-	-	1	0.000133615	CE30939 WBGene00000988 locus:dhs-25 short-chain alcohol dehydrogenase status:Confirmed UniProt:Q19246 protein_id:AAB52488.2
F09E5.15a	9	0.00234991	9	0.00152937	CE32361 WBGene00006434 locus:prdx-2 status:Confirmed UniProt:Q8IG31_CAEEL protein_id:AAN63412.1
F09E5.15b	9	0.00230268	9	0.00149863	CE41559 WBGene00006434 locus:prdx-2 status:Confirmed UniProt:A8DYR6_CAEEL protein_id:ABV82431.1
F09E5.3	-	-	3	0.000328084	CE02610 WBGene00017283 Deoxyribose-phosphate aldolase status:Confirmed UniProt:Q19264 protein_id:AAA79343.1
F09F7.2a	15	0.00499164	15	0.00324867	CE01236 WBGene00003371 locus:mlc-3 status:Confirmed UniProt:P53014 protein_id:AAA50701.1
F09F7.2b	11	0.00622291	8	0.00294546	CE30652 WBGene00003371 locus:mlc-3 status:Confirmed UniProt:Q8MYQ7_CAEEL protein_id:AAM22061.1
F09F7.4a	3	0.000395711	1	8.58457e-05	CE00689 WBGene00017301 Enoyl-CoA hydratase status:Confirmed UniProt:Q19278_CAEEL protein_id:AAA50696.1
F09F7.4b	3	0.000420783	1	9.1285e-05	CE30654 WBGene00017301 status:Confirmed UniProt:Q8MNT7_CAEEL protein_id:AAM22062.1
F09G2.4	-	-	1	3.93078e-05	CE09299 WBGene00017313 locus:cpsf-2 status:Confirmed UniProt:O17403 protein_id:AAB71322.1
F09G2.9	-	-	1	7.98469e-05	CE09304 WBGene00017317 status:Confirmed UniProt:O17406 protein_id:AAB71317.1
F10B5.1	10	0.00237919	17	0.00263234	CE01543 WBGene00004421 locus:rpl-10 ribosomal protein L10 (QM protein) status:Confirmed UniProt:RL10_CAEEL protein_id:CAA88308.1
F10C1.2a	5	0.000456225	2	0.000118769	CE02618 WBGene00002053 locus:ifb-1 Intermediate filament protein status:Confirmed UniProt:Q19289 protein_id:AAA93408.1
F10C1.2b	5	0.000432214	2	0.000112518	CE02619 WBGene00002053 locus:ifb-1 Intermediate filament protein status:Confirmed UniProt:Q19289 protein_id:AAA93407.1
F10D11.1	-	-	2	0.000299877	CE09323 WBGene00004931 locus:sod-2 superoxide dismutase status:Confirmed UniProt:P31161 protein_id:CAB02913.1
F10E7.7	17	0.00698025	16	0.00427567	CE04362 WBGene00004447 locus:rpl-33 60s ribosomal protein L35A status:Confirmed UniProt:RL35A_CAEEL protein_id:AAA82422.1
F10G7.2	8	0.000445643	15	0.000543815	CE02626 WBGene00006626 locus:tsn-1 human 100 kDa activator protein status:Partially_confirmed UniProt:Q19328_CAEEL protein_id:AAA81130.1
F10G7.8	3	0.000311723	4	0.000270502	CE02632 WBGene00004461 locus:rpn-5 status:Confirmed UniProt:Q19324_CAEEL protein_id:AAA81126.1
F11A10.2	-	-	1	0.000149263	CE28910 WBGene00008683 status:Confirmed UniProt:Q19335 protein_id:CAA92593.2
F11A3.1	2	0.000187187	-	-	CE05585 WBGene00008669 locus:acs-14 4-coumarate-CoA ligase status:Confirmed UniProt:Q19339_CAEEL protein_id:CAA94751.1
F11C3.3	93	0.00241216	115	0.00194126	CE09349 WBGene00006789 locus:unc-54 myosin heavy chain status:Partially_confirmed UniProt:P02566 protein_id:CAB05505.1
F12F6.6	4	0.000180869	4	0.000117714	CE05594 WBGene00004755 locus:sec-24.1 Yeast hypothetical YIK9 protein like status:Partially_confirmed UniProt:Q19371_CAEEL protein_id:CAA97788.1
F13B10.2a	34	0.00431696	42	0.00347065	CE05598 WBGene00004414 locus:rpl-3 60S ribosomal protein L3 status:Confirmed UniProt:RL3_CAEEL protein_id:CAA91277.1
F13B10.2c	-	-	39	0.00366097	CE36996 WBGene00004414 locus:rpl-3 status:Confirmed UniProt:Q6BEU5 protein_id:CAH10799.1
F13B10.2d	-	-	22	0.00240595	CE36997 WBGene00004414 locus:rpl-3 status:Confirmed UniProt:Q6BEU6 protein_id:CAH10798.1
F13D12.4a	6	0.000584108	15	0.000950376	CE02183 WBGene00000114 locus:alh-8 methylmalonate-semialdehyde dehydrogenase status:Confirmed UniProt:P52713 protein_id:CAA88946.1
F13D12.7a	-	-	1	9.74602e-05	CE02186 WBGene00001679 locus:gpb-1 guanine nucleotide-binding protein beta subunit status:Confirmed UniProt:P17343 protein_id:CAA88948.1
F13D12.7b	-	-	1	0.000216578	CE44352 WBGene00001679 locus:gpb-1 status:Confirmed UniProt:F13D12.7b protein_id:CBI63214.1
F13E6.1	-	-	1	0.000169931	CE31474 WBGene00008745 D52 protein status:Confirmed UniProt:P55326 protein_id:CAA92122.2
F13G3.5a	-	-	1	0.000116268	CE41115 WBGene00008765 locus:ttx-7 myo-inositol-1-monophosphatase status:Confirmed UniProt:Q19420 protein_id:CAA95791.3
F13G3.5b	-	-	1	0.000117505	CE41116 WBGene00008765 locus:ttx-7 status:Confirmed UniProt:Q19420 protein_id:CAN86622.2
F13H8.7	5	0.000657813	4	0.000342496	CE02641 WBGene00017440 beta-ureidopropionase (rat) status:Confirmed UniProt:Q19437_CAEEL protein_id:AAK31488.1
F15E11.1	5	0.00165308	2	0.000430344	CE16999 WBGene00017490 status:Predicted UniProt:O44604_CAEEL protein_id:AAB94198.1
F15E11.13	6	0.0020231	2	0.000438893	CE25224 WBGene00017499 status:Partially_confirmed UniProt:Q9N565_CAEEL protein_id:AAK71363.1
F15E11.14	5	0.00165308	2	0.000430344	CE16999 WBGene00017500 status:Partially_confirmed UniProt:O44604_CAEEL protein_id:AAK71362.1
F15E11.15a	2	0.00046926	2	0.000305405	CE35276 WBGene00017501 status:Confirmed UniProt:Q7KPV3_CAEEL protein_id:AAO38660.2
F15E11.15b	2	0.000592032	2	0.000385308	CE33283 WBGene00017501 status:Confirmed UniProt:Q9GQ62_CAEEL protein_id:AAV58877.1
F15G9.4a	12	0.000118063	1	6.40318e-06	CE18595 WBGene00001863 locus:him-4 Ig superfamily repeats (I-type) status:Confirmed UniProt:Q8I0L3_CAEEL protein_id:CAA87344.1
F15G9.4b	12	0.000117541	1	6.37485e-06	CE18596 WBGene00001863 locus:him-4 IG (immunoglobulin) superfamily (47 domains) status:Confirmed UniProt:O76518_CAEEL protein_id:CAA87345.1
F15G9.4d	12	0.000117203	1	6.3565e-06	CE43012 WBGene00001863 locus:him-4 status:Partially_confirmed UniProt:B5U8L1 protein_id:CAR64681.1
F17C11.9a	12	0.00153512	25	0.00208144	CE05656 WBGene00008920 elongation factor 1-gamma status:Confirmed UniProt:P54412 protein_id:CAA96631.1
F17C11.9b	-	-	24	0.0021321	CE32385 WBGene00008920 status:Confirmed UniProt:Q8I4K9 protein_id:CAD56569.1
F17C11.9c	-	-	11	0.000998633	CE39492 WBGene00008920 status:Confirmed UniProt:Q2PJ76 protein_id:CAJ55245.1
F17E9.10	-	-	5	0.00121825	CE03253 WBGene00001906 locus:his-32 histone H3 status:Confirmed UniProt:P08898 protein_id:AAC05102.1
F17E9.12	7	0.00346023	12	0.00386056	CE03252 WBGene00001905 locus:his-31 status:Predicted UniProt:P62784 protein_id:AAC05101.1
F17E9.13	8	0.00320723	6	0.0015655	CE04501 WBGene00001907 locus:his-33 status:Predicted UniProt:P09588 protein_id:AAC05100.1
F17E9.9	7	0.00292134	10	0.0027161	CE07075 WBGene00001908 locus:his-34 histone 2B status:Predicted UniProt:P04255 protein_id:AAC05103.1
F18A1.5	-	-	1	5.059e-05	CE04405 WBGene00017546 locus:rpa-1 replication factor A status:Confirmed UniProt:Q19537 protein_id:AAB63407.1
F18C12.3	9	0.000840794	18	0.00109441	CE15869 WBGene00008934 status:Partially_confirmed UniProt:O17584_CAEEL protein_id:CAB03870.1
F18H3.3a	5	0.000367881	2	9.57701e-05	CE02193 WBGene00003903 locus:pab-2 poly-adenylate binding protein status:Confirmed UniProt:Q19579_CAEEL protein_id:CAA90444.1
F18H3.3b	5	0.000449777	2	0.00011709	CE03230 WBGene00003903 locus:pab-2 RNA recognition motif. (aka RRM, RBD, or RNP domain) (4 domains) status:Partially_confirmed UniProt:Q19581_CAEEL protein_id:CAA90446.1
F20B6.2	13	0.00134805	7	0.000472414	CE04424 WBGene00006921 locus:vha-12 vacuolar ATP synthase (strong) status:Confirmed UniProt:VATB_CAEEL protein_id:AAA82311.1
F20D12.1a	-	-	2	6.43426e-05	CE04431 WBGene00017641 locus:csr-1 status:Partially_confirmed UniProt:Q19645 protein_id:AAA81677.1
F20D12.1b	-	-	2	7.64393e-05	CE39920 WBGene00017641 locus:csr-1 status:Partially_confirmed UniProt:Q27GU1 protein_id:ABD63229.1
F20G2.2	3	0.000613431	2	0.000266156	CE09505 WBGene00008986 dehydrogenase status:Confirmed UniProt:Q93545_CAEEL protein_id:CAB02087.1
F20H11.3	8	0.00119448	12	0.00116609	CE09512 WBGene00003162 locus:mdh-1 malate dehydrogenase status:Confirmed UniProt:O02640 protein_id:AAB53985.1
F21D5.1	3	0.000277717	2	0.000120496	CE03244 WBGene00009006 phosphoacetylglucosamine mutase status:Confirmed UniProt:Q19680_CAEEL protein_id:CAA91032.1
F21F8.3	-	-	2	0.000168633	CE09539 WBGene00000218 locus:asp-5 protease status:Confirmed UniProt:O01532 protein_id:AAC47991.1
F21F8.7	-	-	4	0.000340735	CE09542 WBGene00000219 locus:asp-6 protease status:Confirmed UniProt:O01530 protein_id:AAC47996.1
F21H12.6	4	0.000148223	4	9.64671e-05	CE01917 WBGene00017686 Tripeptidyl-peptidase II status:Partially_confirmed UniProt:YQS6_CAEEL protein_id:AAC46718.1
F22A3.6a	-	-	1	0.000238392	CE04442 WBGene00017691 locus:ilys-5 status:Confirmed UniProt:Q19698 protein_id:AAA83197.1
F22B3.1	7	0.00346023	12	0.00386056	CE03252 WBGene00001938 locus:his-64 histone H4 status:Partially_confirmed UniProt:P62784 protein_id:CAA92734.1
F22B3.2	-	-	5	0.00121825	CE03253 WBGene00001937 locus:his-63 histone H3 status:Confirmed UniProt:P08898 protein_id:CAA92733.1
F22B5.2	2	0.000397772	-	-	CE02197 WBGene00001230 locus:eif-3.G RNA binding protein status:Confirmed UniProt:Q19706 protein_id:CAA90354.1
F22B5.9	-	-	4	0.000224274	CE20708 WBGene00001498 locus:frs-2 phenylalanyl-tRNA synthetase status:Confirmed UniProt:Q19713 protein_id:CAA90360.1
F22B8.6	-	-	1	8.45318e-05	CE15884 WBGene00009048 locus:cth-1 cystathione gamma-lyase like status:Confirmed UniProt:O45391 protein_id:CAB05492.1
F22D6.3a	2	0.000186843	-	-	CE05684 WBGene00003815 locus:nrs-1 asparaginyl-tRNA synthetase status:Confirmed UniProt:SYNC_CAEEL protein_id:CAA95808.1
F22G12.1	2	0.000286844	-	-	CE39571 WBGene00009061 status:Predicted UniProt:O45395_CAEEL protein_id:CAJ58496.1
F23B12.5	12	0.00120508	10	0.000653579	CE09597 WBGene00009082 dihyrolipoamide acetyltransferase component (pyruvate dehydrogenase complex) status:Confirmed UniProt:Q19749 protein_id:CAB01163.1
F23B2.6	-	-	2	0.000291951	CE09586 WBGene00000121 locus:aly-2 vimentin like status:Confirmed UniProt:O62183 protein_id:CAB05180.1
F23C8.5	9	0.00179699	2	0.000259894	CE29774 WBGene00017734 electron transfer flavoprotein beta status:Confirmed UniProt:Q9TXI4_CAEEL protein_id:AAD03129.2
F23F1.8a	5	0.000627029	2	0.000163234	CE29280 WBGene00004504 locus:rpt-4 status:Confirmed UniProt:PRS10_CAEEL protein_id:AAB70326.2
F23F1.8b	5	0.000639633	2	0.000166515	CE09608 WBGene00004504 locus:rpt-4 status:Confirmed UniProt:PRS10_CAEEL protein_id:AAV58871.1
F23F12.6	4	0.00049193	2	0.000160079	CE01253 WBGene00004503 locus:rpt-3 status:Confirmed UniProt:PRS6B_CAEEL protein_id:AAA20608.1
F25B4.1	3	0.000379961	-	-	CE09620 WBGene00017765 aminomethytransferase status:Confirmed UniProt:Q22968_CAEEL protein_id:AAB37080.1
F25B5.4a	3	0.000182272	13	0.00051405	CE01921 WBGene00006727 locus:ubq-1 status:Confirmed UniProt:UBIQ_CAEEL protein_id:AAC46525.1
F25B5.4c	3	0.000283911	11	0.000677511	CE31915 WBGene00006727 locus:ubq-1 status:Confirmed UniProt:Q8MYQ4_CAEEL protein_id:AAM22069.2
F25D1.1a	-	-	1	7.08044e-05	CE05722 WBGene00006460 locus:tag-93 protein phosphatase status:Confirmed UniProt:Q19775 protein_id:CAA98265.1
F25D1.1b	-	-	1	9.02901e-05	CE36134 WBGene00006460 locus:tag-93 status:Confirmed UniProt:Q7JLJ3 protein_id:CAE54908.1
F25D1.1c	-	-	1	8.60687e-05	CE41642 WBGene00006460 locus:tag-93 status:Confirmed UniProt:A8WHR6 protein_id:CAP16273.1
F25D7.4a	-	-	1	3.55541e-05	CE09632 WBGene00009113 claustrin like status:Partially_confirmed UniProt:Q93562 protein_id:CAB01697.1
F25D7.4b	-	-	1	3.79136e-05	CE42000 WBGene00009113 claustrin like status:Partially_confirmed UniProt:A9UJN7 protein_id:CAP59526.1
F25G6.2	2	8.90897e-05	-	-	CE30764 WBGene00017797 status:Partially_confirmed UniProt:O16929_CAEEL protein_id:AAC25795.2
F25H2.10	38	0.00620116	37	0.00392964	CE09655 WBGene00004408 locus:rpa-0 deoxyribonuclease status:Confirmed UniProt:RLA0_CAEEL protein_id:CAB02098.1
F25H2.11	8	0.00225038	12	0.00219689	CE09656 WBGene00009122 locus:tct-1 TCTP protein status:Confirmed UniProt:TCTP_CAEEL protein_id:CAB02099.1
F25H2.5	6	0.00199666	9	0.0019492	CE09650 WBGene00009119 nucleoside diphosphate kinase status:Confirmed UniProt:Q93576_CAEEL protein_id:CAB02101.1
F25H2.9	-	-	2	0.000267229	CE09654 WBGene00003926 locus:pas-5 proteasome zeta chain status:Confirmed UniProt:Q95008 protein_id:CAB02097.1
F25H5.3a	3	0.000271787	4	0.000235847	CE15898 WBGene00009126 Pyruvate kinase status:Confirmed UniProt:O17836_CAEEL protein_id:CAB02984.1
F25H5.3b	3	0.000254574	4	0.00022091	CE15899 WBGene00009126 Pyruvate kinase status:Confirmed UniProt:O17835_CAEEL protein_id:CAB02983.1
F25H5.3c	3	0.000287654	4	0.000249615	CE36135 WBGene00009126 status:Confirmed UniProt:Q7JL40_CAEEL protein_id:CAE54896.1
F25H5.3d	3	0.000273735	4	0.000237537	CE37832 WBGene00009126 Pyruvate kinase status:Confirmed UniProt:Q3S1I8_CAEEL protein_id:CAJ30227.1
F25H5.3e	-	-	4	0.000145176	CE43392 WBGene00009126 locus:pyk-1 status:Partially_confirmed UniProt:B7WNA0 protein_id:CAV31772.1
F25H5.4	24	0.00143422	31	0.00120567	CE15900 WBGene00001167 locus:eft-2 Elongation factor Tu family (contains ATP\/GTP binding P-loop) status:Confirmed UniProt:P29691 protein_id:CAB02985.1
F25H5.6	-	-	1	0.000249146	CE29591 WBGene00009128 status:Confirmed UniProt:O17839 protein_id:CAB02987.4
F26A3.1	8	0.0013311	11	0.00119118	CE20724 WBGene00009140 status:Confirmed UniProt:Q93595_CAEEL protein_id:CAB01705.1
F26D10.3	31	0.00246618	42	0.00217458	CE09682 WBGene00002005 locus:hsp-1 HSP-1 heat shock 70kd protein A status:Confirmed UniProt:P09446 protein_id:CAB02319.1
F26D10.9a	-	-	1	5.40562e-05	CE32183 WBGene00000224 locus:atgp-1 Sugar (and other) transporters status:Confirmed UniProt:Q9XVU3 protein_id:CAB02316.2
F26E4.1	-	-	1	6.69423e-05	CE09685 WBGene00006352 locus:sur-6 protein phosphatase status:Confirmed UniProt:P90851 protein_id:CAB03008.1
F26E4.8	7	0.000793771	12	0.000885607	CE09692 WBGene00006528 locus:tba-1 TBA-2 tubulin alpha-2 chain status:Confirmed UniProt:O18688_CAEEL protein_id:CAB03001.1
F26E4.9	-	-	2	0.000502067	CE09693 WBGene00000371 locus:cco-1 cytochrome C oxidase status:Confirmed UniProt:P90849 protein_id:CAB03002.1
F26F4.10a	7	0.000499864	3	0.000139424	CE29495 WBGene00004679 locus:rrt-1 arginyl tRNA synthetase status:Confirmed UniProt:SYRC_CAEEL protein_id:AAA91224.2
F26F4.10b	7	0.000515034	3	0.000143655	CE37225 WBGene00004679 locus:rrt-1 status:Partially_confirmed UniProt:Q65ZK0_CAEEL protein_id:AAU05575.1
F26F4.10c	-	-	1	0.000306819	CE40950 WBGene00004679 locus:rrt-1 status:Confirmed UniProt:A5HU89 protein_id:ABQ13071.1
F26G1.7	-	-	2	0.000521834	CE02699 WBGene00003424 locus:msp-3 Major sperm protein status:Confirmed UniProt:Q19832 protein_id:AAK31504.1
F27C1.6	2	0.000157387	-	-	CE09718 WBGene00017855 status:Partially_confirmed UniProt:P91280_CAEEL protein_id:AAB37651.1
F27C1.7a	11	0.00270562	5	0.000800397	CE09719 WBGene00000230 locus:atp-3 ATPase status:Confirmed UniProt:P91283_CAEEL protein_id:AAB37654.1
F27C1.7b	11	0.00245641	5	0.000726677	CE36139 WBGene00000230 locus:atp-3 status:Confirmed UniProt:Q7JNG1_CAEEL protein_id:AAR25649.1
F27D4.1	12	0.00184029	9	0.000898277	CE24926 WBGene00009187 electron transfer flavoprotein alpha-subunit status:Confirmed UniProt:Q93615 protein_id:CAB61027.1
F27D4.5	-	-	1	9.05368e-05	CE05736 WBGene00006518 locus:tag-173 2-oxoisovalerate dehydrogenase status:Confirmed UniProt:Q93619 protein_id:CAB01970.1
F27D9.5	9	0.000632918	8	0.000366149	CE04451 WBGene00017864 locus:pcca-1 Propionyl-coA carboxylase alpha chain precursor status:Confirmed UniProt:Q19842 protein_id:AAA93384.1
F28A12.4	-	-	1	8.51837e-05	CE09738 WBGene00017881 peptidase status:Confirmed UniProt:Q22972 protein_id:AAC47989.1
F28B4.3	4	9.13679e-05	8	0.000118929	CE07153 WBGene00017892 EGF-like repeat status:Partially_confirmed UniProt:Q19853_CAEEL protein_id:AAA83584.1
F28C6.3	31	0.0036706	90	0.00693554	CE03274 WBGene00000773 locus:cpf-1 cleavage stimulation factor like status:Partially_confirmed UniProt:Q19864_CAEEL protein_id:CAA92670.1
F28C6.6	37	0.00256306	89	0.00401244	CE03277 WBGene00006307 locus:suf-1 polyadenylation factor like status:Confirmed UniProt:Q19866_CAEEL protein_id:CAA92672.1
F28C6.7a	4	0.00143422	13	0.00303362	CE03278 WBGene00004440 locus:rpl-26 ribosomal protein L26 like status:Confirmed UniProt:RL26_CAEEL protein_id:CAA92674.1
F28C6.7b	4	0.00192131	12	0.0037513	CE20731 WBGene00004440 locus:rpl-26 KOW motif status:Confirmed UniProt:RL26_CAEEL protein_id:CAA92678.1
F28C6.7c	4	0.00186843	12	0.00364805	CE32883 WBGene00004440 locus:rpl-26 status:Partially_confirmed UniProt:RL26_CAEEL protein_id:CAD59149.1
F28D1.7	10	0.00356047	14	0.00324413	CE05747 WBGene00004492 locus:rps-23 ribosomal protein S23 status:Confirmed UniProt:RS23_CAEEL protein_id:CAA94601.1
F28H1.2	-	-	11	0.00256691	CE09767 WBGene00000779 locus:cpn-3 calponin status:Confirmed UniProt:O01542 protein_id:AAB52338.1
F28H1.3	2	0.000105196	2	6.84637e-05	CE09768 WBGene00000197 locus:ars-2 aminoacyl-tRNA synthetase status:Confirmed UniProt:O01541_CAEEL protein_id:AAB52339.1
F29B9.11	-	-	1	0.000376551	CE09789 WBGene00017925 status:Confirmed UniProt:Q9GYI1 protein_id:AAF99918.1
F29B9.6	-	-	2	0.000399234	CE09784 WBGene00006706 locus:ubc-9 ubiquitin-conjugating enzyme status:Confirmed UniProt:Q95017 protein_id:AAK67232.1
F29C12.4	-	-	1	4.41819e-05	CE19822 WBGene00009246 Elongation factor Tu family (contains ATP\/GTP binding P-loop), Elongation factor G C-terminus status:Confirmed UniProt:Q9XV52 protein_id:CAB04216.1
F29C4.6	4	0.000546003	3	0.000266513	CE17723 WBGene00017928 status:Confirmed UniProt:O76365_CAEEL protein_id:AAC19193.1
F29D11.1	3	3.21364e-05	2	1.39434e-05	CE05765 WBGene00003071 locus:lrp-1 low density lipid receptor-rlated protein status:Partially_confirmed UniProt:Q04833 protein_id:CAA98124.1
F29D11.2	40	0.00176634	47	0.00135075	CE09790 WBGene00009254 status:Partially_confirmed UniProt:Q93598_CAEEL protein_id:CAB01707.1
F29F11.3	-	-	1	9.49469e-05	CE23690 WBGene00009256 locus:tut-2 status:Confirmed UniProt:Q19906 protein_id:CAA98270.2
F29F11.6	-	-	3	0.000302156	CE20735 WBGene00001747 locus:gsp-1 serine\/threonine protein phosphatase status:Confirmed UniProt:Q27497 protein_id:CAA98273.1
F29G9.3	-	-	1	0.00021106	CE09797 WBGene00000159 locus:aps-1 clathrin coat assembly protein status:Confirmed UniProt:O16369 protein_id:AAB65902.1
F29G9.5	4	0.000459727	4	0.0002992	CE09799 WBGene00004502 locus:rpt-2 ATPase status:Confirmed UniProt:PRS4_CAEEL protein_id:AAB65906.1
F30H5.1	-	-	1	3.44812e-05	CE01925 WBGene00006781 locus:unc-45 P59 protein and TPR domain status:Partially_confirmed UniProt:Q09981 protein_id:AAA68407.1
F31D4.3	-	-	1	7.68827e-05	CE15929 WBGene00001431 locus:fkb-6 FKBP-type peptidyl-prolyl cis-trans isomerases status:Confirmed UniProt:O45418 protein_id:CAB07371.1
F31E3.5	60	0.00659802	54	0.00386473	CE01270 WBGene00001168 locus:eft-3 Elongation factor 1-alpha status:Confirmed UniProt:P53013 protein_id:AAA81688.1
F32A7.5a	-	-	1	3.77408e-05	CE09846 WBGene00009306 claustrin like status:Partially_confirmed UniProt:P91859 protein_id:CAB05498.1
F32A7.5b	-	-	1	4.33723e-05	CE34178 WBGene00009306 status:Partially_confirmed UniProt:Q7YXB9 protein_id:CAD92390.1
F32A7.5c	-	-	1	3.77839e-05	CE34179 WBGene00009306 status:Partially_confirmed UniProt:Q7YXB8 protein_id:CAD92391.1
F32B5.1	5	0.000596192	6	0.000465618	CE28230 WBGene00017975 phosphotransferase status:Partially_confirmed UniProt:O01854_CAEEL protein_id:AAB54206.2
F32B5.8	2	0.000332776	5	0.000541445	CE36646 WBGene00000788 locus:cpz-1 cysteine proteinase status:Confirmed UniProt:O01850_CAEEL protein_id:AAB54210.2
F32B6.2	5	0.000379395	2	9.87674e-05	CE35517 WBGene00009319 carbomoyl-phosphate carboxylase status:Partially_confirmed UniProt:O45430_CAEEL protein_id:CAB03038.2
F32B6.6	-	-	2	0.000521834	CE09861 WBGene00003464 locus:msp-77 major sperm protein status:Confirmed UniProt:Q9TVW5 protein_id:CAB03037.1
F32D1.2	-	-	1	0.000613638	CE09866 WBGene00017982 ATP synthase epsilion chain status:Confirmed UniProt:O16298 protein_id:AAB65352.1
F32D1.5	-	-	3	0.00027768	CE09869 WBGene00017984 GMP reductase status:Confirmed UniProt:O16294 protein_id:AAB65350.1
F32H2.5	3	5.84555e-05	3	3.80441e-05	CE42777 WBGene00009342 locus:fasn-1 fatty acid synthase status:Partially_confirmed UniProt:P91871_CAEEL protein_id:CAB04244.2
F33A8.3	-	-	3	0.00047793	CE17755 WBGene00000472 locus:cey-1 'Cold-shock' DNA-binding domain status:Confirmed UniProt:O62213 protein_id:CAB04257.1
F33D11.10	2	0.000255212	1	8.30488e-05	CE09901 WBGene00018007 intiation factor\/helicase status:Confirmed UniProt:O44781_CAEEL protein_id:AAB96704.1
F33H1.2	9	0.00134379	8	0.000777395	CE01568 WBGene00001686 locus:gpd-4 glyceraldehyde 3-phosphate dehydrogenase 4 status:Confirmed UniProt:P17331 protein_id:CAA88697.1
F35C5.6	-	-	6	0.000483744	CE15947 WBGene00009394 locus:clec-63 Lectin C-type domain short and long forms, von Willebrand factor type A domain status:Confirmed UniProt:O45444 protein_id:CAB03058.1
F35G12.10	-	-	2	0.000220176	CE00968 WBGene00000206 locus:asb-1 ATP synthase B chain status:Confirmed UniProt:Q20053 protein_id:CAA86329.1
F35G12.2	2	0.000257145	5	0.00041839	CE31500 WBGene00009440 isocitrate dehydrogenase status:Confirmed UniProt:Q20049_CAEEL protein_id:CAA86325.2
F35G12.8	-	-	4	8.55686e-05	CE03287 WBGene00004874 locus:smc-4 chromosome segregation protein status:Partially_confirmed UniProt:Q20060 protein_id:CAA86336.1
F35G2.2	2	0.000511706	-	-	CE05809 WBGene00009436 E.coli YCAC like status:Confirmed UniProt:Q20062_CAEEL protein_id:CAA93466.1
F35H10.1	8	0.00320723	6	0.0015655	CE04501 WBGene00001904 locus:his-30 histone H2A status:Predicted UniProt:P09588 protein_id:AAA81686.1
F35H10.11	7	0.00292134	10	0.0027161	CE07075 WBGene00001903 locus:his-29 histone H2B status:Predicted UniProt:P04255 protein_id:AAK84525.1
F35H10.7	4	0.00039855	1	6.48463e-05	CE04507 WBGene00018072 status:Confirmed UniProt:U171_CAEEL protein_id:AAA81679.1
F36A2.6	27	0.00910396	10	0.00219447	CE09945 WBGene00004484 locus:rps-15 40S ribosomal protein S15 status:Confirmed UniProt:RS15_CAEEL protein_id:CAB03065.1
F36H1.6	2	0.000112147	1	3.64939e-05	CE40358 WBGene00000109 locus:alh-3 formyltetrahydrofolate dehydrogenase status:Confirmed UniProt:Q19428_CAEEL protein_id:CAA92998.2
F36H12.7	-	-	2	0.000521834	CE02806 WBGene00003426 locus:msp-19 major sperm protein MSP-19 status:Confirmed UniProt:P53017 protein_id:AAC26926.1
F37C12.11	6	0.00347146	5	0.00188275	CE30779 WBGene00004490 locus:rps-21 Ribosomal protein S21 status:Confirmed UniProt:RS21_CAEEL protein_id:AAC48297.2
F37C12.4	14	0.00685391	12	0.00382344	CE30781 WBGene00004450 locus:rpl-36 Ribosomal protein YL39 status:Confirmed UniProt:RL36_CAEEL protein_id:AAC48295.2
F37C12.9	13	0.00435455	17	0.00370605	CE00821 WBGene00004483 locus:rps-14 Ribosomal protein S14 status:Confirmed UniProt:RS14_CAEEL protein_id:AAC48301.1
F37C4.5a	9	0.00082416	9	0.000536381	CE17048 WBGene00018145 status:Confirmed UniProt:O44400 protein_id:AAB95171.1
F37C4.5b	-	-	5	0.000524311	CE33640 WBGene00018145 status:Confirmed UniProt:O44400 protein_id:AAO91726.1
F38B2.4a	4	0.000969805	3	0.000473378	CE02218 WBGene00009531 adenylate kinase status:Confirmed UniProt:Q20140 protein_id:CAA90364.1
F38E11.5	-	-	9	0.000298228	CE18673 WBGene00009542 beta'-coat protein like status:Partially_confirmed UniProt:Q20168 protein_id:CAA92776.1
F38H4.9	2	0.000320219	9	0.000937824	CE10074 WBGene00002363 locus:let-92 serine\/threonine protein phosphatase status:Confirmed UniProt:Q27498_CAEEL protein_id:CAB01174.1
F39B2.10	2	0.000253307	3	0.000247287	CE16015 WBGene00001030 locus:dnj-12 DnaJ, prokaryotic heat shock protein status:Confirmed UniProt:O45502_CAEEL protein_id:CAB07390.1
F39B2.6	2	0.000870338	4	0.00113287	CE16012 WBGene00004495 locus:rps-26 40S ribosomal protein S26 status:Confirmed UniProt:RS26_CAEEL protein_id:CAB07387.1
F39C12.1	81	0.000807854	58	0.000376477	CE10092 WBGene00018193 status:Partially_confirmed UniProt:O61201_CAEEL protein_id:AAB94194.1
F39H11.5	-	-	2	0.000280817	CE20761 WBGene00003953 locus:pbs-7 Yeast NIP80 protein like status:Confirmed UniProt:P90868 protein_id:CAB03081.1
F40A3.3a	3	0.000691151	3	0.000449816	CE10146 WBGene00018218 phosphatidylethanolamine binding protein status:Confirmed UniProt:PEBPH_CAEEL protein_id:AAB65322.1
F40A3.3b	3	0.000825645	3	0.000537348	CE38516 WBGene00018218 status:Confirmed UniProt:PEBPH_CAEEL protein_id:AAX88829.1
F40A3.6	30	0.00592032	31	0.00398151	CE10152 WBGene00018221 status:Partially_confirmed UniProt:O16266_CAEEL protein_id:AAB65325.1
F40E10.3	2	0.000244195	-	-	CE05839 WBGene00000822 locus:csq-1 calsequestrin like status:Confirmed UniProt:Q20203_CAEEL protein_id:CAA93667.1
F40F11.1	7	0.00229938	19	0.00406189	CE05860 WBGene00004480 locus:rps-11 ribosomal protein S11 status:Confirmed UniProt:Q20206_CAEEL protein_id:CAA97792.1
F40F4.2	2	0.000632481	-	-	CE04532 WBGene00002254 locus:lbp-2 fatty acid-binding protein status:Confirmed UniProt:Q20224 protein_id:AAA81435.1
F40F4.3	-	-	3	0.000625216	CE04533 WBGene00002253 locus:lbp-1 fatty acid-binding protein status:Confirmed UniProt:Q20223 protein_id:AAA81434.1
F40F4.5	-	-	2	0.000145335	CE30131 WBGene00006535 locus:tba-9 tubulin beta chain status:Partially_confirmed UniProt:Q20221 protein_id:AAA81432.2
F40F4.6	7	0.000160977	6	8.98007e-05	CE04536 WBGene00018237 EGF-like repeats status:Partially_confirmed UniProt:Q20219_CAEEL protein_id:AAA81430.1
F40F8.10	6	0.00161634	17	0.00298053	CE05849 WBGene00004478 locus:rps-9 ribosomal protein S9 status:Confirmed UniProt:RS9_CAEEL protein_id:CAA93262.1
F40F9.6a	-	-	2	7.17239e-05	CE05855 WBGene00009583 glycosyl hydrolase status:Confirmed UniProt:Q20239 protein_id:CAA94764.1
F40F9.6b	-	-	2	7.28274e-05	CE23714 WBGene00009583 status:Confirmed UniProt:Q9U3F8 protein_id:CAB54240.1
F41E6.6	-	-	2	0.000138937	CE35305 WBGene00007055 locus:tag-196 cysteine protease and a protease inhibitor status:Confirmed UniProt:O16454 protein_id:AAB65956.2
F41G3.3	-	-	1	5.74289e-05	CE01287 WBGene00018300 calcium channel protein alpha-1 chain isoform (PIR:A41098) (weak) status:Partially_confirmed UniProt:Q20292 protein_id:AAA81110.1
F41H10.8	-	-	1	0.000120936	CE10286 WBGene00001244 locus:elo-6 status:Confirmed UniProt:Q20303 protein_id:AAK29807.1
F42A6.7a	-	-	2	0.00019154	CE17059 WBGene00001999 locus:hrp-1 RNA-binding protein status:Confirmed UniProt:Q22037 protein_id:AAB92051.1
F42A6.7b	-	-	2	0.000214475	CE31510 WBGene00001999 locus:hrp-1 status:Confirmed UniProt:Q22037 protein_id:AAL02515.2
F42A6.7c	-	-	2	0.000215172	CE29317 WBGene00001999 locus:hrp-1 status:Confirmed UniProt:Q22037 protein_id:ABB51185.1
F42A6.7d	-	-	2	0.000190988	CE39251 WBGene00001999 locus:hrp-1 status:Confirmed UniProt:Q22037 protein_id:ABB51186.1
F42A8.2	2	0.00034171	-	-	CE01579 WBGene00006433 locus:sdhb-1 succinate dehydrogenase (ubiquinone) iron sulphur protein status:Confirmed UniProt:Q09545 protein_id:CAA87780.1
F42C5.8	19	0.00465087	38	0.00605378	CE04561 WBGene00004477 locus:rps-8 40S ribosomal protein S8 status:Confirmed UniProt:RS8_CAEEL protein_id:AAA81485.1
F42G4.3a	-	-	4	0.000219811	CE23716 WBGene00006999 locus:zyx-1 LIM domain containing proteins status:Confirmed UniProt:Q9U3F4 protein_id:CAB03095.2
F42G4.3b	-	-	4	0.000753101	CE20775 WBGene00006999 locus:zyx-1 LIM domain containing proteins status:Confirmed UniProt:Q9U3F5 protein_id:CAB03096.1
F42G8.12	6	0.00110684	3	0.000360179	CE17071 WBGene00002162 locus:isp-1 ubiquinol-cytochrome C reductase status:Confirmed UniProt:O44512_CAEEL protein_id:AAB92071.1
F42G9.2	-	-	1	0.000164858	CE01301 WBGene00000882 locus:cyn-6 status:Confirmed UniProt:P52014 protein_id:AAA91355.1
F43D9.4	3	0.000960656	4	0.000833621	CE00994 WBGene00004798 locus:sip-1 Heat shock hsp20 proteins status:Confirmed UniProt:SIP1_CAEEL protein_id:CAA84703.1
F43E2.5	5	0.00122983	4	0.000640318	CE07241 WBGene00018393 locus:msra-1 status:Confirmed UniProt:O02089_CAEEL protein_id:AAC71122.1
F43E2.7a	-	-	2	0.00019378	CE41652 WBGene00018395 status:Confirmed UniProt:O02093 protein_id:AAC71129.3
F43E2.8	6	0.000464975	12	0.000605232	CE07244 WBGene00002008 locus:hsp-4 heat shock protein status:Partially_confirmed UniProt:P20163 protein_id:AAC71123.1
F43G9.1	-	-	2	0.00018512	CE34018 WBGene00009664 isocitrate dehydrogenase status:Confirmed UniProt:Q93714 protein_id:CAB02111.2
F43G9.9	-	-	2	0.000345171	CE10370 WBGene00000777 locus:cpn-1 smooth muscle protein SM22 like status:Confirmed UniProt:Q93713 protein_id:CAB02104.1
F44C4.3	-	-	1	9.89148e-05	CE07251 WBGene00000784 locus:cpr-4 cathepsin B-like cysteine proteinase 4 precursor status:Confirmed UniProt:P43508 protein_id:AAA92327.1
F44D12.3	-	-	2	0.000608008	CE01192 WBGene00009680 status:Confirmed UniProt:Q27317 protein_id:CAA92599.1
F44D12.5	-	-	2	0.000608008	CE01192 WBGene00009682 status:Confirmed UniProt:Q27317 protein_id:CAA92601.1
F44D12.7	-	-	2	0.000608008	CE01192 WBGene00009684 status:Predicted UniProt:Q27317 protein_id:CAA92603.1
F44E2.8	-	-	3	0.000410782	CE32420 WBGene00018421 status:Partially_confirmed UniProt:P34438 protein_id:AAA28037.2
F44E5.1	-	-	1	0.000424826	CE18676 WBGene00009688 status:Confirmed UniProt:Q9XU97 protein_id:CAB05509.1
F44E5.4	-	-	6	0.000308246	CE18679 WBGene00009691 Heat shock hsp70 proteins status:Partially_confirmed UniProt:Q9XTL8 protein_id:CAB05507.1
F44E5.5	-	-	6	0.000308246	CE18679 WBGene00009692 Heat shock hsp70 proteins status:Partially_confirmed UniProt:Q9XTL8 protein_id:CAB05508.1
F44F4.11	-	-	8	0.000591722	CE18680 WBGene00006530 locus:tba-4 tubulin alpha-2 chain status:Partially_confirmed UniProt:Q20409 protein_id:CAA85463.1
F44G3.2	-	-	2	0.000178153	CE16034 WBGene00009706 arginine kinase status:Confirmed UniProt:O45518 protein_id:CAB05517.1
F44G4.2	-	-	1	0.000207103	CE02229 WBGene00009712 status:Confirmed UniProt:Q20412 protein_id:CAA90118.1
F45E1.6	-	-	3	0.000730951	CE01943 WBGene00001945 locus:his-71 Histone H3 status:Confirmed UniProt:Q10453 protein_id:AAB04902.1
F45E4.2	3	0.00067586	1	0.000146621	CE10494 WBGene00004046 locus:plp-1 status:Confirmed UniProt:Q94230_CAEEL protein_id:AAK29814.1
F45F2.12	7	0.00289759	10	0.00269402	CE10538 WBGene00001882 locus:his-8 histone H2B status:Predicted UniProt:Q27894 protein_id:AAC48023.1
F45F2.13	-	-	5	0.00121825	CE03253 WBGene00001880 locus:his-6 histone H3 status:Partially_confirmed UniProt:P08898 protein_id:AAC48033.1
F45F2.2	-	-	8	0.00245455	CE36851 WBGene00001913 locus:his-39 histone H4 status:Predicted UniProt:Q22979 protein_id:AAC48034.2
F45F2.3	7	0.00346023	12	0.00386056	CE03252 WBGene00001879 locus:his-5 histone H4 status:Confirmed UniProt:P62784 protein_id:AAC48026.1
F45F2.4	8	0.00320723	6	0.0015655	CE04501 WBGene00001881 locus:his-7 histone H2A status:Predicted UniProt:P09588 protein_id:AAC48024.1
F45G2.4	4	0.000697462	1	0.000113481	CE16047 WBGene00009732 status:Confirmed UniProt:O62246 protein_id:CAB07613.1
F46A9.4	-	-	1	0.000190439	CE10578 WBGene00004808 locus:skr-2 cyclin A\/CDK2-associated protein P19 like status:Confirmed UniProt:Q93731 protein_id:CAB03108.1
F46E10.10a	6	0.000909192	7	0.000690343	CE20820 WBGene00018491 lactate dehydrogenase status:Confirmed UniProt:Q9UAV5_CAEEL protein_id:AAD14720.1
F46E10.10b	-	-	5	0.000606895	CE33096 WBGene00018491 status:Confirmed UniProt:Q8IA49 protein_id:AAO12427.1
F46E10.10c	-	-	4	0.000732297	CE33097 WBGene00018491 status:Confirmed UniProt:Q8IA50 protein_id:AAO12428.1
F46F11.2	6	0.00114415	10	0.00124107	CE10598 WBGene00000473 locus:cey-2 status:Confirmed UniProt:P91306_CAEEL protein_id:AAK21380.1
F46F11.5	-	-	2	0.000525975	CE10604 WBGene00006919 locus:vha-10 vacuolar ATPase G subunit status:Confirmed UniProt:P91303 protein_id:AAK21386.1
F46F2.2a	3	0.000318882	2	0.000138357	CE38356 WBGene00002203 locus:kin-20 casein kinase I (epsilon\/delta) status:Confirmed UniProt:Q20471 protein_id:CAA93775.3
F46F2.2b	3	0.000420783	2	0.00018257	CE39502 WBGene00002203 locus:kin-20 casein kinase I (epsilon\/delta) status:Partially_confirmed UniProt:Q20471 protein_id:CAJ55248.1
F46F2.2c	3	0.000307333	2	0.000133346	CE38358 WBGene00002203 locus:kin-20 casein kinase I (epsilon\/delta) status:Confirmed UniProt:Q20471 protein_id:CAH60762.2
F46F2.2d	3	0.000318217	2	0.000138069	CE38359 WBGene00002203 locus:kin-20 casein kinase I (epsilon\/delta) status:Confirmed UniProt:Q20471 protein_id:CAI79241.1
F46G10.1a	28	0.00800906	21	0.00390936	CE41319 WBGene00009796 status:Confirmed UniProt:Q20476_CAEEL protein_id:CAA90542.3
F46G10.7a	6	0.00106442	11	0.00127004	CE02243 WBGene00004801 locus:sir-2.2 SIR status:Confirmed UniProt:Q20480_CAEEL protein_id:CAA90546.1
F46G10.7b	6	0.00105705	11	0.00126125	CE35540 WBGene00004801 locus:sir-2.2 SIR status:Confirmed UniProt:Q7JMD3_CAEEL protein_id:CAE46663.1
F46G10.7c	-	-	11	0.0012398	CE44321 WBGene00004801 locus:sir-2.2 status:Confirmed UniProt:F46G10.7c protein_id:CBI63218.1
F46H5.3a	10	0.00128573	23	0.00192459	CE37112 WBGene00018519 arginine kinase status:Confirmed UniProt:Q10454 protein_id:AAB37022.2
F46H5.3b	10	0.00141824	23	0.00212295	CE33098 WBGene00018519 status:Confirmed UniProt:Q10454 protein_id:AAO21426.1
F46H5.7a	-	-	1	5.79309e-05	CE04593 WBGene00018522 status:Confirmed UniProt:Q20486 protein_id:AAB37024.1
F46H5.7b	-	-	1	5.76286e-05	CE31170 WBGene00018522 status:Partially_confirmed UniProt:Q8MQ42 protein_id:AAM69116.1
F47B10.1	7	0.000819318	6	0.000457055	CE03351 WBGene00009812 succinate-CoA ligase status:Confirmed UniProt:SUCB1_CAEEL protein_id:CAA91981.1
F47B10.7	4	0.00175568	-	-	CE32423 WBGene00009818 locus:acbp-3 acyl-CoA-binding protein status:Confirmed UniProt:Q20507 protein_id:CAA91987.2
F48E3.3	-	-	1	2.21945e-05	CE02751 WBGene00018604 killer toxin-resistance protein (S. cerevisiae) status:Partially_confirmed UniProt:Q9GPA0 protein_id:AAF99954.1
F48E8.5	20	0.00172592	13	0.000730125	CE30997 WBGene00003901 locus:paa-1 Protein phosphatase 2A status:Confirmed UniProt:Q09543 protein_id:AAC46541.2
F49C12.8	-	-	3	0.000242462	CE03368 WBGene00004463 locus:rpn-7 status:Confirmed UniProt:Q20585 protein_id:CAA92512.1
F49E2.5a	5	0.000209526	5	0.000136364	CE31529 WBGene00009888 status:Confirmed UniProt:Q20626_CAEEL protein_id:CAA86428.2
F49E2.5b	-	-	4	0.000139964	CE31530 WBGene00009888 status:Confirmed UniProt:Q20625 protein_id:CAA86429.2
F49E2.5c	-	-	5	0.000160857	CE31531 WBGene00009888 status:Confirmed UniProt:O45541 protein_id:CAA86424.2
F49E2.5d	-	-	5	0.000186369	CE31532 WBGene00009888 status:Confirmed UniProt:O45544 protein_id:CAA86427.2
F49E2.5e	5	0.000438165	2	0.000114067	CE16091 WBGene00009888 status:Confirmed UniProt:O45542_CAEEL protein_id:CAA86425.1
F49E2.5f	5	0.000416651	2	0.000108466	CE16092 WBGene00009888 status:Partially_confirmed UniProt:O45543_CAEEL protein_id:CAA86426.1
F49E2.5g	-	-	1	6.27584e-05	CE31951 WBGene00009888 status:Confirmed UniProt:Q8I4I3 protein_id:CAD45595.2
F49E2.5h	-	-	5	0.000196074	CE36488 WBGene00009888 status:Confirmed UniProt:Q6BEV6 protein_id:CAH04746.1
F49E2.5i	5	0.000247159	5	0.000160857	CE38367 WBGene00009888 status:Confirmed UniProt:Q565D2_CAEEL protein_id:CAI79254.1
F49E2.5j	5	0.000231431	5	0.00015062	CE38368 WBGene00009888 status:Confirmed UniProt:Q565D1_CAEEL protein_id:CAI79255.1
F49E2.5k	-	-	2	9.4811e-05	CE44189 WBGene00009888 status:Confirmed UniProt:D0VWM5 protein_id:CBH29664.1
F49E8.1	2	0.000235172	2	0.000153055	CE33650 WBGene00018635 status:Confirmed UniProt:Q20633_CAEEL protein_id:AAB03156.3
F49E8.3a	-	-	2	7.49694e-05	CE10790 WBGene00003914 locus:pam-1 status:Confirmed UniProt:Q20627 protein_id:AAB03152.1
F49E8.3b	-	-	2	6.99081e-05	CE37649 WBGene00003914 locus:pam-1 status:Confirmed UniProt:Q4TT88 protein_id:AAY44009.1
F49E8.5	2	0.000326377	1	0.000106207	CE28408 WBGene00000996 locus:dif-1 mitochondrial carrier family status:Confirmed UniProt:Q27257 protein_id:AAB03153.2
F49H12.5	-	-	1	0.000128936	CE20835 WBGene00018656 status:Confirmed UniProt:Q9N5S7 protein_id:AAF39830.1
F52B5.6	16	0.0055797	17	0.00385835	CE05721 WBGene00004439 locus:rpl-25.2 60S ribosomal protein status:Confirmed UniProt:R23A2_CAEEL protein_id:CAA99858.1
F52D10.3a	8	0.00164241	21	0.00280591	CE03389 WBGene00001502 locus:ftt-2 14-3-3 protein status:Confirmed UniProt:Q20655 protein_id:CAA91474.1
F52D10.3b	-	-	14	0.00234298	CE36489 WBGene00001502 locus:ftt-2 status:Confirmed UniProt:Q95ZT1 protein_id:CAC42300.2
F52E4.1a	2	0.00018998	4	0.000247287	CE07269 WBGene00018701 locus:pccb-1 propionyl-CoA carboxylase beta status:Confirmed UniProt:Q20676_CAEEL protein_id:AAB54030.1
F52E4.1b	2	0.000195076	4	0.000253919	CE30139 WBGene00018701 locus:pccb-1 status:Confirmed UniProt:Q8WQF1_CAEEL protein_id:AAL65786.1
F52H3.7a	3	0.000122686	4	0.000106463	CE32894 WBGene00002265 locus:lec-2 galactoside-binding lectin status:Confirmed UniProt:Q20684_CAEEL protein_id:CAA91327.2
F52H3.7b	3	0.00054944	4	0.000476784	CE29330 WBGene00002265 locus:lec-2 galactoside-binding lectin status:Confirmed UniProt:Q9GNP7_CAEEL protein_id:CAC70097.1
F53A2.7	13	0.00167993	8	0.000672821	CE10878 WBGene00009952 Thiolases status:Confirmed UniProt:O45552_CAEEL protein_id:CAB04455.2
F53A3.3a	13	0.00509148	17	0.00433323	CE10884 WBGene00004491 locus:rps-22 40S ribosomal protein status:Confirmed UniProt:O17218_CAEEL protein_id:AAB70989.1
F53A3.3b	-	-	9	0.00295275	CE41657 WBGene00004491 locus:rps-22 status:Partially_confirmed UniProt:A8WIR1 protein_id:ABW70237.1
F53A9.10a	-	-	1	7.74216e-05	CE34313 WBGene00006587 locus:tnt-2 status:Confirmed UniProt:Q7Z072 protein_id:AAP68941.1
F53A9.10b	-	-	1	0.000102273	CE34878 WBGene00006587 locus:tnt-2 status:Confirmed UniProt:Q7Z071 protein_id:AAP68942.2
F53C11.3	-	-	3	0.000317602	CE10908 WBGene00009973 2,4-dienoyl-CoA reductase status:Confirmed UniProt:Q93761 protein_id:CAB02118.1
F53F4.10	2	0.000426065	-	-	CE10972 WBGene00009992 NADH-ubiquinone dehydrogenase 24 KD subunit status:Confirmed UniProt:Q20719 protein_id:CAB01203.1
F53F4.11	2	0.000187531	2	0.00012205	CE20849 WBGene00009993 status:Confirmed UniProt:Q20720_CAEEL protein_id:CAB01204.1
F53G12.10	19	0.00396467	37	0.00502479	CE11024 WBGene00004418 locus:rpl-7 ribosomal protein status:Confirmed UniProt:RL7_CAEEL protein_id:AAB54165.1
F54A3.3	3	0.000281297	3	0.000183074	CE31540 WBGene00018782 locus:cct-3 status:Partially_confirmed UniProt:Q9N4J8_CAEEL protein_id:AAF35963.3
F54B3.1a	38	0.00054271	28	0.000260258	CE43308 WBGene00010013 ATP binding protein (CDC48\/PAS1\/SEC18 family) status:Partially_confirmed UniProt:O62263_CAEEL protein_id:CAA88472.2
F54B3.1b	38	0.000543015	28	0.000260404	CE43180 WBGene00010013 ATP binding protein (CDC48\/PAS1\/SEC18 family) status:Partially_confirmed UniProt:A5Z2S3_CAEEL protein_id:CAN99691.2
F54B3.3	-	-	7	0.000389841	CE35878 WBGene00010015 locus:atad-3 ATPases associated with various cellular activities (AAA) status:Confirmed UniProt:Q20748 protein_id:CAA88471.2
F54C1.7	-	-	1	0.000205816	CE11052 WBGene00003934 locus:pat-10 calcium binding protein status:Confirmed UniProt:P91328 protein_id:AAK21395.1
F54C4.1	-	-	1	0.000175325	CE19890 WBGene00018793 status:Confirmed UniProt:Q9TZ90 protein_id:AAC68778.1
F54C9.1	-	-	2	0.000411633	CE02249 WBGene00002065 locus:iff-2 initiation factor 5A status:Confirmed UniProt:Q20751 protein_id:CAA90247.1
F54C9.5	24	0.00417049	35	0.00395828	CE02255 WBGene00004416 locus:rpl-5 60S ribosomal protein L5 status:Confirmed UniProt:RL5_CAEEL protein_id:CAA90251.1
F54D1.6	-	-	1	2.32863e-05	CE37523 WBGene00010047 status:Confirmed UniProt:Q20762 protein_id:CAB00863.2
F54D11.1	7	0.000815568	8	0.000606617	CE11068 WBGene00018811 locus:pmt-2 status:Confirmed UniProt:Q22993_CAEEL protein_id:AAB04824.1
F54D5.7	17	0.00211626	8	0.000648146	CE03411 WBGene00010052 acyl-CoA dehydrogenase status:Confirmed UniProt:Q20772 protein_id:CAA91333.1
F54D8.3a	9	0.000898496	5	0.000324867	CE29809 WBGene00000107 locus:alh-1 Aldehyde dehydrogenase 2 status:Confirmed UniProt:Q20780_CAEEL protein_id:AAA20615.3
F54D8.3b	-	-	5	0.000392612	CE32434 WBGene00000107 locus:alh-1 status:Confirmed UniProt:Q8IG19 protein_id:AAN63391.1
F54E12.1	-	-	5	0.00121825	CE03253 WBGene00001929 locus:his-55 histone H3 status:Predicted UniProt:P08898 protein_id:CAB05209.1
F54E12.3	7	0.00346023	12	0.00386056	CE03252 WBGene00001930 locus:his-56 histone H4 status:Predicted UniProt:P62784 protein_id:CAB05210.1
F54E12.4	7	0.00289759	10	0.00269402	CE05165 WBGene00001932 locus:his-58 histone H2B status:Confirmed UniProt:Q27876 protein_id:CAB05211.1
F54E12.5	8	0.00320723	6	0.0015655	CE04501 WBGene00001931 locus:his-57 histone H2A status:Predicted UniProt:P09588 protein_id:CAB05212.1
F54E2.3a	-	-	1	7.38335e-06	CE30078 WBGene00004130 locus:ketn-1 status:Partially_confirmed UniProt:A7DT47 protein_id:ABS19464.1
F54E2.3b	-	-	1	7.884e-06	CE28729 WBGene00004130 locus:ketn-1 status:Confirmed UniProt:Q965G2 protein_id:AAK82895.1
F54E2.3c	-	-	1	7.45142e-06	CE30807 WBGene00004130 locus:ketn-1 status:Partially_confirmed UniProt:Q8MXD8 protein_id:AAM45363.1
F54E2.3d	-	-	1	7.58445e-06	CE30808 WBGene00004130 locus:ketn-1 status:Partially_confirmed UniProt:Q8MXD7 protein_id:AAM45364.1
F54E7.2	9	0.00327309	22	0.00520716	CE26896 WBGene00004481 locus:rps-12 status:Confirmed UniProt:RS12_CAEEL protein_id:AAK20077.1
F54F11.2a	3	9.6126e-05	5	0.000104268	CE11095 WBGene00010070 Zinc-binding metalloprotease status:Partially_confirmed UniProt:O45569_CAEEL protein_id:CAB05739.1
F54F11.2b	-	-	4	9.07848e-05	CE43217 WBGene00010070 status:Partially_confirmed UniProt:B6VQ96 protein_id:CAR97838.1
F54H12.1a	10	0.000655274	9	0.00038382	CE25005 WBGene00000041 locus:aco-2 Aconitate hydratase status:Confirmed UniProt:P34455 protein_id:AAA28050.2
F54H12.1b	-	-	6	0.000298976	CE30144 WBGene00000041 locus:aco-2 status:Partially_confirmed UniProt:P34455 protein_id:AAL65788.1
F54H12.1c	-	-	9	0.000436644	CE32436 WBGene00000041 locus:aco-2 status:Confirmed UniProt:P34455 protein_id:AAN63393.1
F54H12.6	13	0.00310747	16	0.00248912	CE00548 WBGene00018846 Elongation factor 1 status:Confirmed UniProt:P34460 protein_id:AAA28051.1
F55A3.3	-	-	1	3.21713e-05	CE17113 WBGene00018849 transcritpion factor status:Confirmed UniProt:Q9N5R9 protein_id:AAF39835.1
F55B11.2	-	-	1	0.00015062	CE32898 WBGene00010084 status:Confirmed UniProt:O17891 protein_id:CAB05901.2
F55D10.2	10	0.00346359	9	0.00202876	CE02777 WBGene00004438 locus:rpl-25.1 Ribosomal protein L23 status:Confirmed UniProt:R23A1_CAEEL protein_id:AAA81728.1
F55F3.3	2	0.000321229	2	0.000209063	CE18746 WBGene00010117 locus:nkb-3 Sodium and potassium ATPases status:Confirmed UniProt:Q9XUY5 protein_id:CAB04477.1
F55F8.5	-	-	1	7.54817e-05	CE11196 WBGene00018893 locus:tag-345 status:Confirmed UniProt:P91343 protein_id:AAB37809.1
F55G1.10	8	0.00320723	6	0.0015655	CE04501 WBGene00001935 locus:his-61 Histone status:Partially_confirmed UniProt:P09588 protein_id:AAB00647.1
F55G1.11	7	0.00346023	12	0.00386056	CE03252 WBGene00001934 locus:his-60 Histone status:Confirmed UniProt:P62784 protein_id:AAB00649.2
F55G1.2	-	-	5	0.00121825	CE03253 WBGene00001933 locus:his-59 Histone status:Confirmed UniProt:P08898 protein_id:AAB00650.1
F55G1.3	7	0.00289759	10	0.00269402	CE05165 WBGene00001936 locus:his-62 Histone status:Predicted UniProt:Q27876 protein_id:AAB00648.1
F55H2.2	6	0.00118867	4	0.000515742	CE00209 WBGene00010130 locus:vha-14 Membrane-associated atpase gamma chain status:Confirmed UniProt:VATD_CAEEL protein_id:CAA81600.1
F55H2.6	3	0.000122489	3	7.97188e-05	CE00213 WBGene00000550 locus:clu-1 status:Confirmed UniProt:P34466 protein_id:CAA81605.1
F56A6.1a	-	-	2	7.47158e-05	CE25906 WBGene00018921 locus:sago-2 status:Partially_confirmed UniProt:Q9GZG4 protein_id:AAF99978.1
F56A6.1b	-	-	2	7.74216e-05	CE33401 WBGene00018921 locus:sago-2 status:Partially_confirmed UniProt:Q86S33 protein_id:AAO38635.1
F56A8.6	31	0.00469749	19	0.00187379	CE16126 WBGene00000774 locus:cpf-2 RNA recognition motif. (aka RRM, RBD, or RNP domain) status:Confirmed UniProt:O45577_CAEEL protein_id:CAB05746.1
F56B3.5	-	-	1	0.000116678	CE27172 WBGene00001154 locus:ech-5 status:Partially_confirmed UniProt:O45106 protein_id:AAK29838.1
F56B6.4a	2	0.000237365	2	0.000154482	CE04664 WBGene00006863 locus:gyg-1 glycogenin status:Partially_confirmed UniProt:Q22997_CAEEL protein_id:AAB04562.1
F56B6.4b	2	0.000358555	2	0.000233355	CE29405 WBGene00006863 locus:gyg-1 status:Confirmed UniProt:Q95Q50_CAEEL protein_id:AAL11464.1
F56B6.4c	2	0.000336071	2	0.000218722	CE31185 WBGene00006863 locus:gyg-1 status:Confirmed UniProt:Q8MPU4_CAEEL protein_id:AAM69110.1
F56C9.1	13	0.00198766	5	0.000497544	CE01319 WBGene00001748 locus:gsp-2 status:Confirmed UniProt:P48727 protein_id:AAK18957.1
F56D12.1a	2	0.000180869	-	-	CE29047 WBGene00000112 locus:alh-6 aldehyde dehydrogenase status:Confirmed UniProt:O16648_CAEEL protein_id:AAB66116.3
F56D12.1b	2	0.000198886	-	-	CE33403 WBGene00000112 locus:alh-6 status:Partially_confirmed UniProt:Q86N72_CAEEL protein_id:AAO38633.1
F56D12.1d	2	0.000240732	-	-	CE40074 WBGene00000112 locus:alh-6 status:Confirmed
F56D12.5a	3	0.000404085	8	0.000701301	CE11254 WBGene00006924 locus:vig-1 status:Confirmed UniProt:O16646_CAEEL protein_id:AAB66119.1
F56D2.1	7	0.000756695	6	0.00042212	CE11226 WBGene00018963 locus:ucr-1 Mitochondrial processing protease enhancing protein status:Confirmed UniProt:YMT1_CAEEL protein_id:AAB52679.1
F56E10.4	9	0.00552088	3	0.0011977	CE19904 WBGene00004496 locus:rps-27 ribosomal protein status:Confirmed UniProt:RS27_CAEEL protein_id:AAC69219.1
F56F11.4a	-	-	2	0.000161248	CE28467 WBGene00018991 26S protease regulatory subunit status:Partially_confirmed UniProt:Q9TZ65 protein_id:AAK21407.2
F56F11.4b	-	-	2	0.00015341	CE31008 WBGene00018991 status:Partially_confirmed UniProt:Q8MXF1 protein_id:AAM48537.1
F56F3.5	21	0.00416035	51	0.00657572	CE00664 WBGene00004470 locus:rps-1 Ribosomal protein S3a (human) homolog. status:Confirmed UniProt:RS3A_CAEEL protein_id:CAA83605.1
F56H1.4	9	0.00106566	3	0.000231185	CE17915 WBGene00004505 locus:rpt-5 ATPase status:Confirmed UniProt:O76371_CAEEL protein_id:AAC19196.1
F57B10.14	-	-	1	0.000591722	CE31352 WBGene00019007 status:Confirmed UniProt:Q8MXI1 protein_id:AAM81096.1
F57B10.3a	-	-	4	0.000245911	CE11302 WBGene00019001 phosphoglycerate mutase status:Confirmed UniProt:O44742 protein_id:AAB96720.1
F57B10.3b	-	-	4	0.000254407	CE33113 WBGene00019001 status:Confirmed UniProt:Q8IA68 protein_id:AAO12419.1
F57B9.10a	3	0.000348731	2	0.000151308	CE25011 WBGene00004462 locus:rpn-6 status:Confirmed UniProt:Q20938_CAEEL protein_id:AAA21173.2
F57B9.10b	3	0.000363677	2	0.000157793	CE38077 WBGene00004462 locus:rpn-6 status:Confirmed UniProt:Q5DX45_CAEEL protein_id:AAW88394.1
F57B9.2	-	-	2	2.62259e-05	CE42983 WBGene00002845 locus:let-711 status:Partially_confirmed UniProt:Q20937 protein_id:AAA21168.2
F57B9.3	-	-	1	9.1285e-05	CE01338 WBGene00018997 Eukaryotic initiation factor 4A status:Partially_confirmed UniProt:Q20935 protein_id:AAA21169.1
F57B9.6a	3	0.000379961	4	0.000329716	CE01341 WBGene00002083 locus:inf-1 status:Confirmed UniProt:P27639 protein_id:AAA21170.1
F57F10.1a	10	0.000530915	3	0.000103659	CE28476 WBGene00019018 locus:abts-3 Anion exchange protein status:Confirmed UniProt:Q09570_CAEEL protein_id:AAC46712.2
F57F10.1b	10	0.00063883	3	0.000124729	CE31811 WBGene00019018 locus:abts-3 status:Confirmed UniProt:Q8MQ15_CAEEL protein_id:AAM98009.1
F57F10.1c	10	0.000572076	3	0.000111696	CE38965 WBGene00019018 locus:abts-3 status:Confirmed UniProt:Q3Y415_CAEEL protein_id:AAZ91355.1
F57F4.3	-	-	1	1.53908e-05	CE11342 WBGene00001581 locus:gfi-1 status:Partially_confirmed UniProt:Q94246 protein_id:AAB09166.1
F57F4.4	-	-	1	1.58548e-05	CE11344 WBGene00019017 status:Partially_confirmed UniProt:Q94247 protein_id:AAB09167.1
F57H12.6	2	0.000496729	8	0.00129313	CE32447 WBGene00019021 status:Confirmed UniProt:O45097_CAEEL protein_id:AAC02602.2
F58A4.9	-	-	1	0.000230114	CE00225 WBGene00010230 RNA Pol I\/III 16Kd polypeptide status:Confirmed UniProt:P34476 protein_id:CAA80165.1
F58A6.8	-	-	2	0.000521834	CE02806 WBGene00003438 locus:msp-45 major sperm protein status:Confirmed UniProt:P53017 protein_id:AAA96204.1
F58B3.5	9	0.000499709	3	0.000108407	CE06007 WBGene00003415 locus:mrs-1 methionyl-tRNA synthetase status:Partially_confirmed UniProt:SYMC_CAEEL protein_id:CAA97803.1
F58B3.9	-	-	1	0.00015557	CE11362 WBGene00010234 locus:ttr-50 Transthyretin-like family status:Confirmed UniProt:Q93809 protein_id:CAA97805.1
F58D5.1a	-	-	10	0.000542331	CE36388 WBGene00002000 locus:hrp-2 status:Confirmed UniProt:Q9NLD1 protein_id:CAB70238.2
F58E10.3a	4	0.000363029	7	0.000413467	CE18785 WBGene00010260 ATP-dependent helicase (DEAD box) status:Confirmed UniProt:Q9XUW5_CAEEL protein_id:CAB04518.1
F58F12.1	3	0.000937081	8	0.00162633	CE01976 WBGene00019061 ATP synthase status:Confirmed UniProt:Q09544 protein_id:AAC46699.1
F58G1.4	3	0.000684952	1	0.000148594	CE17924 WBGene00010266 locus:dct-18 status:Partially_confirmed UniProt:O62277_CAEEL protein_id:CAB04526.1
F58G4.1	2	5.15854e-05	-	-	CE07306 WBGene00019064 locus:myo-5 myosin status:Partially_confirmed UniProt:Q21000_CAEEL protein_id:AAG24132.1
F59A2.3	-	-	2	0.000280817	CE17940 WBGene00010303 locus:cri-3 Splicing factor-associated 32K chain status:Confirmed UniProt:Q21018 protein_id:CAA84328.1
F59B1.2	2	0.000632481	3	0.000617449	CE17943 WBGene00019097 status:Confirmed UniProt:O61880_CAEEL protein_id:AAC17663.1
F59B8.2	8	0.000988636	12	0.000965139	CE03436 WBGene00010317 locus:idh-1 isocitrate dehydrogenase status:Confirmed UniProt:Q21032_CAEEL protein_id:CAA92778.1
F59D8.1	-	-	120	0.00248058	CE20900 WBGene00006927 locus:vit-3 status:Partially_confirmed UniProt:Q9N4J2 protein_id:AAK09075.1
F59D8.2	25	0.000794054	132	0.00272864	CE26817 WBGene00006928 locus:vit-4 status:Partially_confirmed UniProt:VIT4_CAEEL protein_id:AAK09074.1
H02I12.6	7	0.00289759	10	0.00269402	CE05165 WBGene00001940 locus:his-66 Core histones H2A, H2B, H3 and H4 status:Partially_confirmed UniProt:Q27876 protein_id:CAB07220.1
H02I12.7	8	0.00320723	6	0.0015655	CE04501 WBGene00001939 locus:his-65 Core histones H2A, H2B, H3 and H4 status:Predicted UniProt:P09588 protein_id:CAB07221.1
H06I04.4a	3	0.000937081	3	0.000609873	CE20938 WBGene00006725 locus:ubl-1 ubiquitin status:Confirmed UniProt:RS27A_CAEEL protein_id:AAF39865.1
H06O01.1	6	0.000626001	8	0.000543221	CE11570 WBGene00003964 locus:pdi-3 protein disulphide isomerase ER-60 precursor like status:Confirmed UniProt:O17908_CAEEL protein_id:CAB07480.1
H14A12.2a	5	0.000508131	7	0.000462984	CE11580 WBGene00001503 locus:fum-1 fumarase status:Partially_confirmed UniProt:O17214 protein_id:AAB70982.1
H14A12.2b	-	-	6	0.000606155	CE32457 WBGene00001503 locus:fum-1 status:Confirmed UniProt:Q8ITZ0 protein_id:AAN63405.1
H15N14.1d	2	0.000111655	-	-	CE33125 WBGene00000079 locus:adr-1 status:Confirmed UniProt:Q86GC3_CAEEL protein_id:CAD60417.1
H15N14.1e	2	0.000114031	-	-	CE33126 WBGene00000079 locus:adr-1 status:Confirmed UniProt:Q86GC2_CAEEL protein_id:CAD60418.1
H15N14.2a	-	-	1	4.02141e-05	CE19925 WBGene00003818 locus:nsf-1 vesicular-fusion protein NSF status:Confirmed UniProt:Q94392 protein_id:CAB09531.1
H15N14.2b	-	-	1	4.37156e-05	CE15513 WBGene00003818 locus:nsf-1 status:Confirmed UniProt:Q09EE7 protein_id:CAL44963.1
H20J04.8	-	-	4	0.000523896	CE20974 WBGene00044076 locus:sap-1 status:Confirmed UniProt:Q9BLB6 protein_id:AAK31542.1
H22K11.1	5	0.000639633	2	0.000166515	CE19495 WBGene00000216 locus:asp-3 aspartyl protease status:Confirmed UniProt:P55956 protein_id:AAK39240.1
H24K24.3a	-	-	1	8.62928e-05	CE23822 WBGene00019240 alcohol dehydrogenase status:Confirmed UniProt:Q17335 protein_id:AAF39899.1
H24K24.3b	-	-	1	8.58457e-05	CE29978 WBGene00019240 status:Confirmed UniProt:Q17335 protein_id:AAL32231.1
H27A22.1a	5	0.000744368	2	0.00019378	CE17979 WBGene00010418 guanylate cyclase status:Confirmed UniProt:O17912_CAEEL protein_id:CAB08740.1
H27A22.1b	5	0.000715095	2	0.00018616	CE40259 WBGene00010418 status:Confirmed UniProt:Q18LB4_CAEEL protein_id:CAK55194.1
H27M09.2	2	0.000482604	-	-	CE23831 WBGene00019246 locus:rpb-5 RNA polymerase status:Confirmed UniProt:RPAB1_CAEEL protein_id:AAF39906.1
H28O16.1a	37	0.00350157	29	0.00178617	CE18826 WBGene00010419 ATP synthase alpha and beta subunits, ATP synthase Alpha chain, C terminal status:Confirmed UniProt:Q9XXK1 protein_id:CAA19429.1
H28O16.1b	-	-	5	0.00113481	CE34194 WBGene00010419 status:Confirmed UniProt:Q9XXK1 protein_id:CAD92383.1
H28O16.1c	-	-	23	0.00151519	CE34195 WBGene00010419 status:Confirmed UniProt:Q9XXK1 protein_id:CAD92384.1
H28O16.1d	37	0.00368659	29	0.00188054	CE36263 WBGene00010419 status:Confirmed UniProt:Q9XXK1 protein_id:CAF31480.1
H43I07.2	-	-	1	9.05368e-05	CE29979 WBGene00019275 transferase status:Confirmed UniProt:Q9UAY9 protein_id:AAL38961.1
JC8.3a	18	0.00555434	22	0.00441819	CE17986 WBGene00004424 locus:rpl-12 Ribosomal protein L11 status:Confirmed UniProt:RL12_CAEEL protein_id:CAB05226.1
JC8.3c	-	-	6	0.00397637	CE39743 WBGene00004424 locus:rpl-12 status:Confirmed UniProt:P61866 protein_id:CAJ76933.1
JC8.8	-	-	2	0.000480238	CE33800 WBGene00010440 locus:ttr-51 Transthyretin-like family status:Confirmed UniProt:O62289 protein_id:CAB05225.2
K01C8.10	12	0.00113144	6	0.000368183	CE02262 WBGene00000379 locus:cct-4 T-complex protein status:Confirmed UniProt:TCPD_CAEEL protein_id:CAA88861.1
K01C8.9	2	0.000183147	2	0.000119196	CE02270 WBGene00003821 locus:nst-1 GTP-binding protein status:Confirmed UniProt:Q21086 protein_id:CAA88860.1
K01D12.1	4	0.000648596	-	-	CE06040 WBGene00010461 status:Partially_confirmed UniProt:Q21090_CAEEL protein_id:CAA99867.1
K01G5.4	-	-	7	0.00107886	CE16194 WBGene00004302 locus:ran-1 GTP-binding protein status:Confirmed UniProt:O17915 protein_id:CAB07240.1
K01G5.5	-	-	1	7.44639e-05	CE16195 WBGene00010478 centromere\/microtubule binding protein status:Confirmed UniProt:O17919 protein_id:CAB07244.1
K01G5.7	9	0.00102056	18	0.00132841	CE16197 WBGene00006536 locus:tbb-1 tubulin beta-chain status:Confirmed UniProt:O17921_CAEEL protein_id:CAB07246.1
K01H12.2	-	-	21	0.00222321	CE03454 WBGene00010485 locus:ant-1.3 ADP\/ATP carrier protein status:Confirmed UniProt:Q21103 protein_id:CAA92472.1
K02A4.1	3	0.000368058	-	-	CE03457 WBGene00001149 locus:bcat-1 twt1 like protein status:Confirmed UniProt:P54688 protein_id:CAA91805.1
K02B2.5	8	0.00348135	12	0.00339861	CE04691 WBGene00004494 locus:rps-25 ribosomal protein status:Confirmed UniProt:RS25_CAEEL protein_id:AAK39246.1
K02F2.2	20	0.00233019	24	0.00181985	CE17154 WBGene00019322 S-adenosylhomocysteine hydrolase status:Confirmed UniProt:SAHH_CAEEL protein_id:AAB97565.1
K02F3.10	-	-	3	0.000494574	CE01346 WBGene00019333 status:Confirmed UniProt:Q21154 protein_id:AAK21418.1
K03A1.2a	-	-	1	5.65468e-05	CE30088 WBGene00019351 LRR (leucine-rich repeats)\; FSHR (follicle stimulating hormone receptor) status:Confirmed UniProt:Q21164 protein_id:AAA83325.2
K03A1.2b	-	-	1	5.67405e-05	CE41142 WBGene00019351 status:Confirmed UniProt:A7LPD2 protein_id:ABS19463.1
K03A1.6	7	0.00346023	12	0.00386056	CE03252 WBGene00001912 locus:his-38 histone-H4 status:Predicted UniProt:P62784 protein_id:AAA83329.1
K03H1.4	6	0.00206411	-	-	CE00475 WBGene00010539 locus:ttr-2 Transthyretin-like family status:Confirmed UniProt:YMS4_CAEEL protein_id:CAA82657.1
K04D7.1	12	0.00187993	17	0.00173329	CE06090 WBGene00010556 locus:rack-1 guanine nucleotide-binding protein status:Confirmed UniProt:Q21215 protein_id:CAA93514.1
K04D7.3	7	0.000737895	5	0.000343027	CE06092 WBGene00001794 locus:gta-1 4-aminobutyrate aminotransferase status:Confirmed UniProt:Q21217 protein_id:CAA93517.1
K04G2.1	-	-	2	0.000265092	CE16227 WBGene00010560 locus:iftb-1 translational initiation factor 2 beta subunit status:Confirmed UniProt:Q21230 protein_id:CAB00049.1
K04G2.3	-	-	1	4.57686e-05	CE06097 WBGene00010562 locus:cdc-48.3 AAA ATPase status:Partially_confirmed UniProt:Q21222 protein_id:CAB00040.1
K04G2.5	-	-	1	0.000148594	CE27390 WBGene00010564 locus:ath-1 esterase status:Confirmed UniProt:Q21224 protein_id:CAB00042.2
K04G7.4a	2	0.000233554	1	7.6001e-05	CE01361 WBGene00019401 locus:nuo-4 NADH dehydrogenase status:Confirmed UniProt:Q21233_CAEEL protein_id:AAA62532.1
K05F1.2	-	-	2	0.000521834	CE02806 WBGene00003469 locus:msp-142 Major sperm protein (msp-142) status:Confirmed UniProt:P53017 protein_id:AAA68711.1
K05F1.3	-	-	1	8.04283e-05	CE02807 WBGene00019406 locus:acdh-8 Acyl-coA dehydrogenase status:Confirmed UniProt:Q21243 protein_id:AAA68712.1
K05F1.5	2	0.00021574	-	-	CE28587 WBGene00019407 status:Partially_confirmed UniProt:Q21241_CAEEL protein_id:AAA68720.2
K06A5.6	3	0.000364545	3	0.000237254	CE11776 WBGene00019433 locus:acdh-3 acyl-CoA dehydrogenase status:Confirmed UniProt:O44549_CAEEL protein_id:AAK21433.1
K06C4.10	7	0.00346023	12	0.00386056	CE03252 WBGene00001892 locus:his-18 histone H4 status:Confirmed UniProt:P62784 protein_id:AAF98223.1
K06C4.11	8	0.00320723	6	0.0015655	CE04501 WBGene00001893 locus:his-19 histone H2A status:Predicted UniProt:P09588 protein_id:AAF98219.1
K06C4.12	7	0.00289759	10	0.00269402	CE10538 WBGene00001896 locus:his-22 histone H2B status:Predicted UniProt:Q27894 protein_id:AAF98230.1
K06C4.13	-	-	5	0.00121825	CE03253 WBGene00001901 locus:his-27 histone H3 status:Predicted UniProt:P08898 protein_id:AAF98231.1
K06C4.2	7	0.00346023	12	0.00386056	CE03252 WBGene00001902 locus:his-28 histone H4 status:Predicted UniProt:P62784 protein_id:AAF98220.1
K06C4.3	8	0.00320723	6	0.0015655	CE04501 WBGene00001895 locus:his-21 histone H2A status:Predicted UniProt:P09588 protein_id:AAF98222.1
K06C4.4	7	0.00289759	10	0.00269402	CE10538 WBGene00001894 locus:his-20 histone H2B status:Predicted UniProt:Q27894 protein_id:AAF98225.1
K06C4.5	-	-	5	0.00121825	CE03253 WBGene00001891 locus:his-17 histone H3 status:Partially_confirmed UniProt:P08898 protein_id:AAF98226.1
K06G5.1a	2	0.000200847	2	0.000130716	CE18851 WBGene00010605 status:Confirmed UniProt:Q9XUT9_CAEEL protein_id:CAB04581.1
K06G5.1b	2	0.00020824	2	0.000135527	CE37390 WBGene00010605 status:Confirmed UniProt:Q5WRM0_CAEEL protein_id:CAH60773.1
K07A1.12	-	-	2	0.000158928	CE16234 WBGene00003036 locus:lin-53 chromatin assembly factor 1 P55 subunit like status:Confirmed UniProt:P90916 protein_id:CAB03178.1
K07A1.8	-	-	1	6.73505e-05	CE11854 WBGene00002070 locus:ile-1 P58 protein like status:Confirmed UniProt:P90913 protein_id:CAB03169.1
K07A3.1	4	0.000597241	-	-	CE21023 WBGene00001404 locus:fbp-1 fructose-bisphosphatase status:Confirmed UniProt:Q9N2M2_CAEEL protein_id:AAF39910.1
K07C5.4	5	0.000523814	9	0.000613638	CE06114 WBGene00010627 yeast protein L8167.9-like status:Confirmed UniProt:YZVL_CAEEL protein_id:CAA94897.1
K07D4.3	-	-	1	0.000106207	CE19527 WBGene00004467 locus:rpn-11 status:Confirmed UniProt:O76577 protein_id:AAC26287.1
K07E12.1a	6	2.33197e-05	-	-	CE32905 WBGene00000998 locus:dig-1 CAM status:Confirmed UniProt:Q09165 protein_id:AAA50715.2
K07E12.1b	6	2.49013e-05	-	-	CE31032 WBGene00000998 locus:dig-1 status:Partially_confirmed UniProt:Q8MQ08_CAEEL protein_id:AAM48546.1
K07F5.1	-	-	2	0.000521834	CE02806 WBGene00003467 locus:msp-81 major sperm protein status:Confirmed UniProt:P53017 protein_id:CAA94282.1
K07F5.2	-	-	2	0.000521834	CE03853 WBGene00003425 locus:msp-10 major sperm protein status:Confirmed UniProt:P05634 protein_id:CAA94278.1
K07F5.3	-	-	2	0.000521834	CE03853 WBGene00003449 locus:msp-56 major sperm protein status:Confirmed UniProt:P05634 protein_id:CAA94283.1
K07G5.6	2	0.000272271	-	-	CE26899 WBGene00010645 status:Confirmed UniProt:Q9BHB8_CAEEL protein_id:CAC35821.1
K07H8.10	-	-	3	0.000124573	CE18030 WBGene00019510 RNA-binding protein status:Confirmed UniProt:O45181 protein_id:AAC04430.1
K07H8.6a	41	0.00126515	136	0.00273125	CE28594 WBGene00006930 locus:vit-6 vitellogenin status:Partially_confirmed UniProt:VIT6_CAEEL protein_id:AAC04423.2
K07H8.6b	-	-	11	0.00181344	CE34921 WBGene00006930 locus:vit-6 status:Confirmed UniProt:P18948 protein_id:AAQ01529.1
K07H8.6c	41	0.00126439	135	0.00270952	CE18026 WBGene00006930 locus:vit-6 status:Partially_confirmed UniProt:VIT6_CAEEL protein_id:AAQ91901.1
K08C7.3a	9	0.000123713	2	1.78923e-05	CE25049 WBGene00001328 locus:epi-1 laminin status:Confirmed UniProt:P91904_CAEEL protein_id:CAB61016.1
K08C7.3b	9	0.000124791	2	1.80482e-05	CE06136 WBGene00001328 locus:epi-1 laminin status:Confirmed UniProt:Q21313 protein_id:CAA94293.1
K08C7.3c	-	-	2	1.79943e-05	CE43544 WBGene00001328 locus:epi-1 status:Partially_confirmed UniProt:C1P640 protein_id:CAX65067.1
K08C7.3d	-	-	2	1.80925e-05	CE43590 WBGene00001328 locus:epi-1 status:Confirmed UniProt:C1P641 protein_id:CAX65068.1
K08D12.1	-	-	2	0.000277292	CE25941 WBGene00003947 locus:pbs-1 status:Confirmed UniProt:Q966I8 protein_id:AAK84540.1
K08D12.3a	-	-	1	0.000219447	CE21045 WBGene00019537 status:Confirmed UniProt:Q966I7 protein_id:AAK84542.1
K08E3.5a	4	0.000400116	5	0.000325505	CE18869 WBGene00010665 UTP--GLUCOSE-1-PHOSPHATE URIDYLYLTRANSFERASE (EC 2.7.7.9) (UDP-GLUCOSE PYROPHOSPHORYLASE) (UDPGP) status:Confirmed UniProt:Q9XUS6_CAEEL protein_id:CAB04596.1
K08E3.5b	4	0.000390151	5	0.000317399	CE18870 WBGene00010665 UTP--GLUCOSE-1-PHOSPHATE URIDYLYLTRANSFERASE (EC 2.7.7.9) (UDP-GLUCOSE PYROPHOSPHORYLASE) (UDPGP) status:Confirmed UniProt:Q9XUS5_CAEEL protein_id:CAB04597.1
K08E3.5c	4	0.00039855	5	0.000324231	CE18871 WBGene00010665 UTP--GLUCOSE-1-PHOSPHATE URIDYLYLTRANSFERASE (EC 2.7.7.9) (UDP-GLUCOSE PYROPHOSPHORYLASE) (UDPGP) status:Confirmed UniProt:Q9XUS4_CAEEL protein_id:CAB04598.1
K08E3.5d	4	0.000409777	4	0.000266692	CE29431 WBGene00010665 status:Confirmed UniProt:Q8WQE5_CAEEL protein_id:CAD18874.1
K08E3.5e	4	0.000410603	5	0.000334037	CE33804 WBGene00010665 status:Confirmed UniProt:Q86D12_CAEEL protein_id:CAD89739.1
K08E3.5f	4	0.000413101	5	0.00033607	CE37125 WBGene00010665 status:Confirmed UniProt:Q69Z13_CAEEL protein_id:CAH10810.1
K08F11.3	-	-	2	0.000169931	CE11954 WBGene00019543 locus:cif-1 status:Confirmed UniProt:Q94261 protein_id:AAB09161.1
K08F4.2	-	-	1	7.00559e-05	CE37535 WBGene00010677 RNA recognition motif. (aka RRM, RBD, or RNP domain) status:Confirmed UniProt:Q21351 protein_id:CAA93082.2
K09E2.3	-	-	1	0.000157793	CE02816 WBGene00019572 status:Confirmed UniProt:Q21392 protein_id:AAC46574.1
K09F5.2	-	-	81	0.00166092	CE04746 WBGene00006925 locus:vit-1 vit-1 status:Confirmed UniProt:P55155 protein_id:AAB52675.1
K09H11.1	13	0.000671971	11	0.000370052	CE21068 WBGene00019599 status:Partially_confirmed UniProt:O01590_CAEEL protein_id:AAB52261.2
K10B3.10	28	0.000587397	14	0.000191146	CE07373 WBGene00004951 locus:spc-1 spectrin alpha chain status:Partially_confirmed UniProt:Q21408_CAEEL protein_id:AAB53876.1
K10B3.7	19	0.00283689	19	0.00184631	CE07370 WBGene00001685 locus:gpd-3 status:Confirmed UniProt:P17330 protein_id:AAB53869.1
K10B3.8	19	0.00283689	19	0.00184631	CE07371 WBGene00001684 locus:gpd-2 status:Confirmed UniProt:P17329 protein_id:AAB53874.1
K10C2.1	-	-	4	5.728e-05	CE37128 WBGene00019617 serine carboxypeptidase status:Partially_confirmed UniProt:Q94269 protein_id:AAK39256.2
K10C2.4	2	0.000243611	1	7.92738e-05	CE04750 WBGene00019620 fumarylacetoacetase status:Confirmed UniProt:Q94272_CAEEL protein_id:AAK39259.1
K10H10.2	3	0.000453247	2	0.000196656	CE16252 WBGene00010759 beta-synthase status:Confirmed UniProt:O45679_CAEEL protein_id:CAB05778.1
K11C4.3a	11	0.000248145	5	7.34082e-05	CE28604 WBGene00006803 locus:unc-70 spectrin beta chain status:Confirmed UniProt:Q9U9J7_CAEEL protein_id:AAK77611.1
K11C4.3b	11	0.000243294	5	7.19732e-05	CE30159 WBGene00006803 locus:unc-70 status:Confirmed UniProt:Q95ZL8_CAEEL protein_id:AAK77612.2
K11D9.2a	3	0.000144234	5	0.000156452	CE18884 WBGene00004736 locus:sca-1 E1-E2 ATPases status:Confirmed UniProt:Q9XTG6_CAEEL protein_id:CAB07262.1
K11D9.2b	3	0.000152136	5	0.000165022	CE18885 WBGene00004736 locus:sca-1 E1-E2 ATPases status:Confirmed UniProt:Q9XU13_CAEEL protein_id:CAB07263.1
K11D9.2c	-	-	5	0.000177771	CE41682 WBGene00004736 locus:sca-1 status:Partially_confirmed UniProt:A8WI68 protein_id:CAP16282.1
K11H12.2	9	0.00224624	12	0.0019492	CE12148 WBGene00004427 locus:rpl-15 60S ribosomal protein L15 status:Confirmed UniProt:RL15_CAEEL protein_id:AAC24397.1
K12C11.1	2	0.000204477	1	6.65391e-05	CE26819 WBGene00019673 status:Confirmed UniProt:O44995_CAEEL protein_id:AAK18972.1
K12C11.2	-	-	2	0.000728274	CE18056 WBGene00004888 locus:smo-1 status:Confirmed UniProt:P55853 protein_id:AAK18969.1
K12F2.1	16	0.000413731	15	0.000252436	CE34936 WBGene00003515 locus:myo-3 myosin heavy chain status:Partially_confirmed UniProt:P12844 protein_id:CAB01576.2
K12G11.3	4	0.00058355	4	0.000379787	CE12212 WBGene00010790 locus:sodh-1 alcohol dehydrogenase status:Confirmed UniProt:Q17334 protein_id:CAB04604.1
K12H4.7a	3	0.000299499	4	0.000259894	CE32696 WBGene00019682 status:Confirmed UniProt:YM67_CAEEL protein_id:AAN65310.1
K12H4.7b	3	0.000322927	4	0.000280224	CE32697 WBGene00019682 status:Confirmed UniProt:YM67_CAEEL protein_id:AAN65311.1
K12H4.8	-	-	1	1.79601e-05	CE25057 WBGene00000939 locus:dcr-1 dead box helicase status:Partially_confirmed UniProt:P34529 protein_id:AAA28101.2
LLC1.3	7	0.000720007	4	0.000267769	CE31971 WBGene00010794 dihydrolipoamide dehydrogenase status:Confirmed UniProt:O17953_CAEEL protein_id:CAB05249.2
M01E11.5	2	0.000384262	5	0.000625216	CE12296 WBGene00000474 locus:cey-3 status:Confirmed UniProt:P91398_CAEEL protein_id:AAB37828.1
M01F1.2	12	0.00302464	17	0.00278871	CE01030 WBGene00004428 locus:rpl-16 L13P family ribosomal protein status:Confirmed UniProt:RL13A_CAEEL protein_id:CAA86515.1
M02D8.1	-	-	1	0.000168205	CE04757 WBGene00019727 status:Partially_confirmed UniProt:Q21465 protein_id:AAA82383.1
M02D8.4a	2	0.000179594	1	5.84417e-05	CE04760 WBGene00019730 asparagine synthase status:Confirmed UniProt:Q21463_CAEEL protein_id:AAA82381.1
M02D8.4c	2	0.000189274	-	-	CE37263 WBGene00019730 status:Confirmed UniProt:Q65ZI9_CAEEL protein_id:AAU05557.1
M03A8.1	2	0.000233554	1	7.6001e-05	CE04770 WBGene00000991 locus:dhs-28 alcohol dehydrogenase\; non-specific lipid transfer protein status:Confirmed UniProt:Q21481_CAEEL protein_id:AAA83184.1
M03F4.2a	-	-	28	0.00246761	CE12358 WBGene00000066 locus:act-4 actin status:Confirmed UniProt:P10986 protein_id:AAB04575.1
M03F4.2b	-	-	25	0.00249521	CE28620 WBGene00000066 locus:act-4 status:Confirmed UniProt:Q95ZL1 protein_id:AAK77622.1
M03F4.2c	25	0.00351621	28	0.00256304	CE37134 WBGene00000066 locus:act-4 status:Confirmed UniProt:Q6A8K1_CAEEL protein_id:AAT92068.1
M05D6.6	-	-	1	0.000205816	CE03504 WBGene00010879 status:Confirmed UniProt:Q21525 protein_id:CAA91415.1
M106.1	108	0.00442025	136	0.00362263	CE18083 WBGene00003367 locus:mix-1 mitotic chromosome and X-chromosome associated MIX-1 protein status:Confirmed UniProt:Q09591 protein_id:CAA87054.1
M110.4a	-	-	1	2.86648e-05	CE02277 WBGene00002066 locus:ifg-1 eukaryotic initiation factor status:Partially_confirmed UniProt:Q21531 protein_id:CAA90261.1
M110.4b	-	-	1	2.86896e-05	CE35745 WBGene00002066 locus:ifg-1 status:Partially_confirmed UniProt:Q7JMF0 protein_id:CAE47470.1
M110.4c	-	-	1	3.18008e-05	CE42917 WBGene00002066 locus:ifg-1 status:Partially_confirmed UniProt:B5BM23 protein_id:CAR31495.1
M110.4d	-	-	1	4.5145e-05	CE42878 WBGene00002066 locus:ifg-1 status:Confirmed UniProt:B5BM24 protein_id:CAR31496.1
M110.4e	-	-	1	4.81634e-05	CE42852 WBGene00002066 locus:ifg-1 status:Confirmed UniProt:B5BM25 protein_id:CAR31497.1
M117.2	11	0.00225832	27	0.0036076	CE06200 WBGene00003920 locus:par-5 14-3-3 protein status:Confirmed UniProt:P41932 protein_id:CAA98138.1
M153.1	-	-	2	0.000237537	CE03511 WBGene00010924 pyrroline-5-carboxylate reductase status:Confirmed UniProt:Q21544 protein_id:CAA91943.1
M163.3	3	0.000734347	1	0.00015931	CE12450 WBGene00001898 locus:his-24 histone H1 status:Confirmed UniProt:P10771 protein_id:CAB01892.1
M18.7a	2	0.00042429	2	0.000276137	CE06198 WBGene00000122 locus:aly-3 RNA recognition motif. (aka RRM, RBD, or RNP domain) status:Confirmed UniProt:Q21559_CAEEL protein_id:CAA92829.1
M28.5	2	0.000795543	4	0.00103551	CE02283 WBGene00010896 ribosomal protein (L7AE family) status:Confirmed UniProt:Q21568 protein_id:CAA90127.1
M88.5a	-	-	2	8.00397e-05	CE33678 WBGene00010908 hnRNP K status:Partially_confirmed UniProt:Q21605 protein_id:CAA84338.2
M88.5b	-	-	2	9.41377e-05	CE37033 WBGene00010908 status:Partially_confirmed UniProt:Q6A582 protein_id:CAH10787.1
PAR2.1	-	-	1	0.00019492	CE00768 WBGene00019800 locus:mtss-1 status:Confirmed UniProt:P34496 protein_id:AAA50616.1
R01B10.1a	-	-	1	0.000231723	CE25962 WBGene00000534 locus:cpi-2 status:Confirmed UniProt:O61973 protein_id:AAC17767.1
R01E6.3a	4	0.000727354	3	0.000355033	CE29433 WBGene00000282 locus:cah-4 carbonic anhydrase status:Confirmed UniProt:Q21614_CAEEL protein_id:CAA92190.2
R01E6.3b	4	0.000866634	3	0.000423019	CE29434 WBGene00000282 locus:cah-4 carbonic anhydrase status:Confirmed UniProt:Q8WQD8_CAEEL protein_id:CAD18873.1
R02D3.1	6	0.000327076	4	0.000141912	CE18095 WBGene00019819 dehydrogenase status:Confirmed UniProt:O44503_CAEEL protein_id:AAB94142.1
R03D7.6	-	-	2	0.000320159	CE01613 WBGene00001753 locus:gst-5 glutathione S-transferase status:Confirmed UniProt:Q09596 protein_id:CAA86859.1
R03G5.1a	60	0.00659802	54	0.00386473	CE01270 WBGene00001169 locus:eft-4 elongation factor EF-1-alpha status:Confirmed UniProt:P53013 protein_id:AAA96068.1
R03G5.1b	-	-	5	0.00215172	CE33153 WBGene00001169 locus:eft-4 status:Confirmed UniProt:Q86NF4 protein_id:AAO21382.1
R03G5.1c	-	-	14	0.00173749	CE33154 WBGene00001169 locus:eft-4 status:Confirmed UniProt:Q86NF3 protein_id:AAO21383.1
R03G5.1d	-	-	49	0.00378482	CE33155 WBGene00001169 locus:eft-4 status:Confirmed UniProt:Q86NF5 protein_id:AAO21384.1
R03G5.2	8	0.00121226	4	0.000394482	CE31210 WBGene00004758 locus:sek-1 SER\/THR-protein kinase status:Confirmed UniProt:Q95YI9_CAEEL protein_id:AAA96067.2
R04F11.2	5	0.00237919	-	-	CE06233 WBGene00011015 status:Confirmed UniProt:Q21732_CAEEL protein_id:CAA98960.1
R05D11.3	-	-	1	0.000249146	CE06238 WBGene00004305 locus:ran-4 nuclear transport factor 2 like status:Confirmed UniProt:Q21735 protein_id:CAA99890.1
R05D3.7	-	-	2	8.13165e-05	CE26945 WBGene00006840 locus:unc-116 Kinesin heavy chain status:Confirmed UniProt:P34540 protein_id:AAK21446.1
R05D8.8	-	-	1	0.000118769	CE23899 WBGene00000977 locus:dhs-14 alcohol dehydrogenase status:Confirmed UniProt:Q9N5G3 protein_id:AAF39953.1
R05F9.10	-	-	5	0.000491639	CE04813 WBGene00019893 locus:sgt-1 TPR domain repeats status:Confirmed UniProt:Q21746 protein_id:AAA83170.1
R05F9.13	-	-	2	0.000521834	CE02806 WBGene00003429 locus:msp-31 major sperm protein status:Confirmed UniProt:P53017 protein_id:AAA83175.1
R05F9.3	-	-	2	0.000348805	CE04805 WBGene00003430 locus:msp-32 major sperm protein status:Predicted UniProt:P53018 protein_id:AAA83168.1
R05F9.6	4	0.000358555	4	0.000233355	CE04809 WBGene00019890 phosphoglucomutase status:Confirmed UniProt:Q21742_CAEEL protein_id:AAA83163.1
R05F9.8	-	-	2	0.000521834	CE04811 WBGene00003431 locus:msp-33 major sperm protein status:Confirmed UniProt:P53019 protein_id:AAA83165.1
R05G6.7	12	0.00215893	7	0.00081963	CE29443 WBGene00019900 Channel Protein status:Confirmed UniProt:VDAC_CAEEL protein_id:AAB00622.2
R05H10.5	-	-	1	0.000203291	CE18107 WBGene00011045 Glutathione peroxidases status:Confirmed UniProt:O62327 protein_id:CAB05581.1
R05H5.3	-	-	1	0.000222392	CE02290 WBGene00011038 thioredoxin status:Confirmed UniProt:Q21763 protein_id:CAA88726.1
R06A4.8	-	-	1	2.25879e-05	CE18115 WBGene00011050 Alpha amylase status:Partially_confirmed UniProt:O62334 protein_id:CAB05588.1
R06C1.4	2	0.00121226	-	-	CE18119 WBGene00011059 RNA recognition motif. (aka RRM, RBD, or RNP domain) status:Confirmed UniProt:O62337_CAEEL protein_id:CAB03222.1
R06C7.10	6	0.000157631	12	0.000205179	CE06253 WBGene00002348 locus:let-75 myosin heavy chain status:Partially_confirmed UniProt:P02567 protein_id:CAA95848.1
R07B1.4	-	-	2	0.000315585	CE30562 WBGene00001784 locus:gst-36 glutathione S-transferase status:Confirmed UniProt:Q09607 protein_id:CAA88541.2
R07E5.2	5	0.00112643	6	0.000879729	CE00657 WBGene00011110 locus:prdx-3 Mer5 (mouse) status:Confirmed UniProt:TDX1_CAEEL protein_id:CAA83619.1
R07G3.5	2	0.000358555	-	-	CE31979 WBGene00019941 status:Confirmed UniProt:Q09422 protein_id:AAK31545.2
R07H5.8	5	0.000744368	8	0.000775122	CE12564 WBGene00011128 adenosine kinase status:Confirmed UniProt:Q93934_CAEEL protein_id:CAB03230.1
R08C7.3	-	-	7	0.00165682	CE07426 WBGene00019947 locus:htz-1 histone H2A variant status:Confirmed UniProt:Q27511 protein_id:AAC48074.1
R08D7.3	-	-	5	0.000290671	CE00291 WBGene00001227 locus:eif-3.D status:Confirmed UniProt:P30642 protein_id:CAA78049.1
R08E5.3	-	-	1	9.07848e-05	CE12576 WBGene00019963 status:Confirmed UniProt:O01593 protein_id:AAB52277.1
R09B3.3	5	0.00299499	2	0.000779681	CE16308 WBGene00011156 RNA recognition motif. (aka RRM, RBD, or RNP domain) status:Confirmed UniProt:O45713_CAEEL protein_id:CAB03237.1
R09H10.5	2	6.35243e-05	-	-	CE12666 WBGene00011182 EGF domains status:Partially_confirmed UniProt:Q21884_CAEEL protein_id:CAB00874.1
R107.7	5	0.00122391	5	0.000796549	CE00302 WBGene00001749 locus:gst-1 glutathione S-transferase status:Confirmed UniProt:P10299 protein_id:CAA78471.1
R10E12.1a	-	-	1	3.8486e-05	CE25075 WBGene00007010 locus:alx-1 status:Confirmed UniProt:P34552 protein_id:CAA82667.2
R10E12.1b	-	-	1	3.75697e-05	CE00310 WBGene00007010 locus:alx-1 status:Confirmed UniProt:P34552 protein_id:CAD54152.1
R10E12.1c	-	-	1	3.91684e-05	CE31853 WBGene00007010 locus:alx-1 status:Confirmed UniProt:P34552 protein_id:CAD54153.1
R10E4.2a	7	0.000998329	2	0.000185638	CE18908 WBGene00011199 locus:tag-310 RNA or single stranded DNA binding protein status:Confirmed UniProt:Q7JMB8_CAEEL protein_id:CAA90772.1
R10E4.2b	-	-	1	8.10182e-05	CE18909 WBGene00011199 locus:tag-310 RNA recognition motif. (aka RRM, RBD, or RNP domain) (2 domains) status:Confirmed UniProt:Q21900 protein_id:CAA90773.1
R10E9.1	-	-	1	0.000103551	CE29337 WBGene00003423 locus:msi-1 RNA binding protein status:Confirmed UniProt:Q21911 protein_id:CAA84667.2
R11A5.4a	15	0.00116777	16	0.000810678	CE12728 WBGene00011232 phosphoenolpyruvate carboxykinase status:Confirmed UniProt:O02286_CAEEL protein_id:CAB05600.1
R11A5.4b	-	-	10	0.000569355	CE36358 WBGene00011232 status:Partially_confirmed UniProt:Q7JKI1 protein_id:CAF31484.1
R11A5.4c	-	-	16	0.000903208	CE36359 WBGene00011232 status:Confirmed UniProt:Q7JKI3 protein_id:CAF31482.1
R11A5.4d	-	-	16	0.000857902	CE36360 WBGene00011232 status:Confirmed UniProt:Q7JKI2 protein_id:CAF31483.1
R11A8.6	5	0.000223115	5	0.000145208	CE06304 WBGene00002152 locus:irs-1 isoleucyl-tRNA synthetase status:Partially_confirmed UniProt:SYIC_CAEEL protein_id:CAA94369.1
R11D1.8	6	0.00242451	8	0.0021039	CE06313 WBGene00004442 locus:rpl-28 ribsomal protein L28 like status:Confirmed UniProt:RL28_CAEEL protein_id:CAA99898.1
R11H6.1	6	0.000645853	3	0.000210168	CE12770 WBGene00003982 locus:pes-9 Yeast hypothetical 52.9 KD protein like status:Confirmed UniProt:O18000_CAEEL protein_id:CAB07646.1
R12A1.4	-	-	1	5.89617e-05	CE28763 WBGene00001578 locus:ges-1 carboxylesterase status:Partially_confirmed UniProt:Q04457 protein_id:AAB66165.2
R12C12.1a	3	0.000156021	2	6.76945e-05	CE02846 WBGene00020022 Glycine dehydrogenase status:Confirmed UniProt:Q21962_CAEEL protein_id:AAC46780.1
R12E2.13	-	-	1	0.000160857	CE18145 WBGene00020038 status:Confirmed UniProt:O61793 protein_id:AAC17034.1
R12E2.3	2	0.000281297	4	0.000366149	CE18135 WBGene00004464 locus:rpn-8 status:Confirmed UniProt:O61792_CAEEL protein_id:AAC17024.1
R12H7.2	3	0.000344019	4	0.000298527	CE03567 WBGene00000217 locus:asp-4 aspartyl protease status:Confirmed UniProt:Q21966_CAEEL protein_id:CAA90633.1
R13A5.12	-	-	1	6.24039e-05	CE21123 WBGene00003063 locus:lpd-7 status:Confirmed UniProt:Q95Y89 protein_id:AAK84463.1
R13A5.8	17	0.00457963	29	0.00508443	CE01380 WBGene00004420 locus:rpl-9 Ribosomal protein L9 status:Confirmed UniProt:RL9_CAEEL protein_id:AAK84469.1
R13G10.1	122	0.00422846	110	0.00248129	CE01052 WBGene00001086 locus:dpy-27 chromosome segregation protein (SMC-1) status:Partially_confirmed UniProt:P48996 protein_id:CAA84669.1
R13H9.2	-	-	2	0.000521834	CE06798 WBGene00003450 locus:msp-57 major sperm protein (MSP-57) status:Confirmed UniProt:Q17856 protein_id:AAK85492.1
R13H9.4	-	-	2	0.000521834	CE02806 WBGene00003446 locus:msp-53 major sperm protein (MSP-53) status:Confirmed UniProt:P53017 protein_id:AAK85493.1
R144.7a	2	0.000117315	-	-	CE39272 WBGene00020097 locus:larp-1 status:Partially_confirmed UniProt:Q21992_CAEEL protein_id:AAK93859.3
R144.7b	2	9.56146e-05	-	-	CE31582 WBGene00020097 locus:larp-1 status:Partially_confirmed UniProt:Q2L6Y2_CAEEL protein_id:ABC71805.1
R148.3a	-	-	1	2.97188e-05	CE28640 WBGene00020102 status:Partially_confirmed UniProt:O17267 protein_id:AAB71038.2
R148.3b	-	-	1	2.93243e-05	CE32710 WBGene00020102 status:Partially_confirmed UniProt:Q8ITY8 protein_id:AAN65300.1
R151.3	23	0.0053965	37	0.00564999	CE00744 WBGene00004417 locus:rpl-6 Ribosomal protein ML16 status:Confirmed UniProt:RL6_CAEEL protein_id:AAK29850.1
R151.9	-	-	1	0.000218003	CE00827 WBGene00020112 locus:pfd-5 status:Confirmed UniProt:Q21993 protein_id:AAK29855.1
R53.4	2	0.000665552	5	0.00108289	CE03574 WBGene00011273 ATP synthase complex f subunit like protein status:Confirmed UniProt:Q22021 protein_id:CAA91350.1
R57.1a	-	-	1	4.30344e-05	CE30114 WBGene00020082 trans-membrane protein status:Confirmed UniProt:P91406 protein_id:AAU05546.1
R57.1b	-	-	1	5.75286e-05	CE37270 WBGene00020082 status:Partially_confirmed UniProt:P91406 protein_id:AAU05547.1
R57.1c	-	-	1	4.41231e-05	CE12844 WBGene00020082 status:Confirmed UniProt:Q4Z8H5 protein_id:AAX88809.1
R74.1	7	0.000300509	9	0.000251457	CE16317 WBGene00003073 locus:lrs-1 leucyl-tRNA synthetase status:Partially_confirmed UniProt:SYLC_CAEEL protein_id:CAA86751.1
T01B11.4	-	-	21	0.00222321	CE12898 WBGene00020140 locus:ant-1.4 ADP\/ATP translocase status:Confirmed UniProt:P91410 protein_id:AAB38001.1
T01B7.5a	-	-	1	8.14163e-05	CE23934 WBGene00011311 status:Confirmed UniProt:Q22046 protein_id:CAA91298.2
T01C3.6	10	0.00353575	21	0.0048324	CE12918 WBGene00004485 locus:rps-16 40S ribosomal protein S16 status:Confirmed UniProt:RS16_CAEEL protein_id:CAB01658.1
T01C3.7	7	0.00101251	12	0.00112965	CE12920 WBGene00001423 locus:fib-1 fibrillarin status:Confirmed UniProt:Q22053 protein_id:CAB01657.1
T01C8.5	-	-	2	0.000162434	CE07462 WBGene00020146 aminotransferase status:Confirmed UniProt:Q22067 protein_id:AAB00578.1
T01G9.6a	2	0.000435169	2	0.000283218	CE18168 WBGene00002196 locus:kin-10 Casein kinase II regulatory subunit status:Confirmed UniProt:P28548 protein_id:CAB00056.1
T01G9.6b	2	0.000433317	1	0.000141006	CE06343 WBGene00002196 locus:kin-10 KIN-10 casein kinase status:Confirmed UniProt:P28548 protein_id:CAB00053.1
T02G5.4	-	-	1	7.20358e-05	CE04856 WBGene00020164 acetly-CoA thiolase status:Partially_confirmed UniProt:Q22106 protein_id:AAA82403.1
T02G5.7	2	0.000261101	3	0.000254896	CE04859 WBGene00020166 acetoacetyl CoA thiolase status:Confirmed UniProt:Q22101_CAEEL protein_id:AAA82398.1
T02G5.8	3	0.000375293	1	8.14163e-05	CE29990 WBGene00002183 locus:kat-1 acetoacetyl-C0A thiolase status:Confirmed UniProt:Q22100_CAEEL protein_id:AAA82397.2
T02G5.9a	3	0.000267035	13	0.000753101	CE04861 WBGene00002238 locus:krs-1 lysyl-tRNA synthetase status:Confirmed UniProt:SYK_CAEEL protein_id:AAA82396.1
T02G5.9b	3	0.000256282	12	0.000667177	CE28247 WBGene00002238 locus:krs-1 lysyl-tRNA synthetase status:Confirmed UniProt:Q95ZQ3_CAEEL protein_id:AAK68395.1
T02G5.9c	3	0.000297168	10	0.000644678	CE38540 WBGene00002238 locus:krs-1 status:Confirmed UniProt:Q2XN16_CAEEL protein_id:AAX88810.1
T02H6.11	7	0.00274156	1	0.000254896	CE21147 WBGene00020181 ubiquinol-cytochrome c reductase complex subunit status:Confirmed UniProt:Q9N5E4_CAEEL protein_id:AAF39958.1
T03E6.7	5	0.000755412	4	0.000393311	CE16333 WBGene00000776 locus:cpl-1 cathepsin-like protease status:Confirmed UniProt:O45734_CAEEL protein_id:CAB07275.1
T03F1.3	5	0.000610489	8	0.000635711	CE13100 WBGene00020185 locus:pgk-1 phosphoglycerate kinase status:Confirmed UniProt:PGK_CAEEL protein_id:AAB42230.1
T03F6.1	-	-	2	0.000280817	CE16335 WBGene00011398 locus:qdpr-1 Alcohol\/other dehydrogenases, short chain type status:Confirmed UniProt:Q9XVJ3 protein_id:CAB03278.1
T04A8.6	3	0.000497538	1	0.000107936	CE01075 WBGene00011408 ribonuleoprotein status:Confirmed UniProt:Q22135_CAEEL protein_id:CAA84724.1
T04A8.9	7	0.00143134	3	0.000399234	CE01078 WBGene00001036 locus:dnj-18 DNAJ status:Confirmed UniProt:Q22138_CAEEL protein_id:CAA84728.1
T04C12.4	-	-	27	0.00237948	CE13148 WBGene00000065 locus:act-3 actin status:Confirmed UniProt:P10983 protein_id:CAB04676.1
T04C12.5	22	0.00297905	25	0.00220322	CE13150 WBGene00000064 locus:act-2 actin status:Confirmed UniProt:P10984 protein_id:CAB04675.1
T04C12.6	-	-	27	0.00237948	CE13148 WBGene00000063 locus:act-1 actin status:Confirmed UniProt:P10983 protein_id:CAB04678.1
T05B11.3	-	-	3	0.000439864	CE13219 WBGene00020246 locus:clic-1 status:Confirmed UniProt:P90961 protein_id:AAB37069.1
T05C12.7	8	0.000741927	5	0.000301789	CE02319 WBGene00000377 locus:cct-1 T-complex protein status:Confirmed UniProt:TCPA_CAEEL protein_id:CAA91308.1
T05C3.5	-	-	2	0.000150963	CE13229 WBGene00001037 locus:dnj-19 DNAJ-like protein status:Confirmed UniProt:O16303 protein_id:AAB65361.1
T05D4.1	8	0.00111594	4	0.000363139	CE16341 WBGene00011474 Fructose-bisphosphate aldolase class-I status:Confirmed UniProt:P54216 protein_id:CAB03291.1
T05E11.1	5	0.00121226	19	0.00299806	CE06360 WBGene00004474 locus:rps-5 40S ribosomal protein S5 status:Confirmed UniProt:RS5_CAEEL protein_id:CAA92971.1
T05E11.3	-	-	5	0.000218003	CE06362 WBGene00011480 endoplasmin precursor (GRP94) status:Confirmed UniProt:Q22235 protein_id:CAA92973.1
T05F1.3	11	0.00383604	19	0.00431228	CE13265 WBGene00004488 locus:rps-19 Ribosomal protein S19e status:Confirmed UniProt:RS19_CAEEL protein_id:CAB04689.1
T05G5.10	-	-	3	0.000509792	CE37787 WBGene00002064 locus:iff-1 Initiation factor 5A status:Confirmed UniProt:P34563 protein_id:CAA81597.2
T05G5.6	7	0.00123751	5	0.000575286	CE00318 WBGene00001155 locus:ech-6 Enoyl-CoA hydratase status:Confirmed UniProt:P34559 protein_id:CAA81594.1
T05H10.6a	2	0.000256498	4	0.000333869	CE01643 WBGene00011510 pyruvate dehydrogenase E1 alpha subunit status:Confirmed UniProt:P52899 protein_id:CAA87793.1
T05H10.6b	2	0.000245965	4	0.000320159	CE32929 WBGene00011510 status:Confirmed UniProt:Q8I111_CAEEL protein_id:CAD59156.1
T05H4.12	6	0.00236813	7	0.0017981	CE13291 WBGene00020275 locus:atp-4 status:Confirmed UniProt:O16517_CAEEL protein_id:AAB66018.1
T05H4.13a	2	0.000206551	-	-	CE27441 WBGene00000110 locus:alh-4 aldehyde dehydrogenase status:Confirmed UniProt:O16518_CAEEL protein_id:AAB66022.2
T05H4.13b	2	0.000206551	-	-	CE30827 WBGene00000110 locus:alh-4 status:Confirmed UniProt:Q8MXJ7_CAEEL protein_id:AAM45357.1
T05H4.13c	2	0.000206133	-	-	CE33307 WBGene00000110 locus:alh-4 status:Confirmed UniProt:Q86S57_CAEEL protein_id:AAO26003.1
T05H4.5	-	-	2	0.000214475	CE13277 WBGene00020268 NADH-cytochrome B5 reductase status:Confirmed UniProt:O16521 protein_id:AAB66011.1
T06G6.9	-	-	1	0.000179116	CE13349 WBGene00006889 locus:pfd-3 Human VHL binding protein like status:Confirmed UniProt:O18054 protein_id:CAB04707.1
T07A9.11	7	0.00272064	12	0.0030354	CE40119 WBGene00004493 locus:rps-24 ribosomal protein status:Confirmed UniProt:Q1XFY9_CAEEL protein_id:ABD94090.1
T07A9.9a	-	-	4	0.000194634	CE17218 WBGene00020297 status:Confirmed UniProt:O44411 protein_id:AAK39281.1
T07A9.9b	-	-	4	0.000209393	CE31600 WBGene00020297 status:Confirmed UniProt:O44411 protein_id:AAM97948.1
T07C4.7	-	-	1	0.000182068	CE00598 WBGene00003225 locus:mev-1 Succinate dehydrogenase cytochrome b chain status:Confirmed UniProt:P41956 protein_id:CAA82572.1
T08A11.1	25	0.000679951	21	0.000371723	CE16370 WBGene00011604 status:Partially_confirmed UniProt:Q9XTE2_CAEEL protein_id:CAA90776.1
T08A9.9	3	0.00148295	-	-	CE33825 WBGene00004990 locus:spp-5 status:Confirmed UniProt:Q86FL8_CAEEL protein_id:AAP13768.1
T08B2.10	9	0.00352487	15	0.00382344	CE26948 WBGene00004486 locus:rps-17 40S ribosomal protein S17 status:Confirmed UniProt:RS17_CAEEL protein_id:AAG00017.2
T08B2.7a	6	0.000391151	9	0.000381854	CE13431 WBGene00020347 3-hydroxyacyl-CoA dehydrogenase status:Confirmed UniProt:Q9GYT0_CAEEL protein_id:AAK21462.1
T08B2.7b	6	0.000404621	9	0.000395004	CE26950 WBGene00020347 3-hydroxyacyl-CoA dehydrogenase status:Confirmed UniProt:Q9BIC3_CAEEL protein_id:AAK21464.1
T08B2.7c	6	0.000438291	8	0.000380332	CE30299 WBGene00020347 status:Partially_confirmed UniProt:Q8T8N8_CAEEL protein_id:AAL77185.1
T08B2.9a	-	-	1	6.00298e-05	CE13435 WBGene00001497 locus:frs-1 phenylalanyl-tRNA synthetase status:Confirmed UniProt:Q9GYS8 protein_id:AAG00015.1
T08B2.9b	-	-	1	6.68074e-05	CE33173 WBGene00001497 locus:frs-1 status:Confirmed UniProt:Q86B36 protein_id:AAO21394.1
T08G11.1a	-	-	2	2.06329e-05	CE13443 WBGene00011629 nucleotide binding protein status:Partially_confirmed UniProt:Q94010 protein_id:CAB02304.1
T08G11.1b	-	-	2	2.08078e-05	CE30353 WBGene00011629 nucleotide binding protein status:Partially_confirmed UniProt:Q8T3D2 protein_id:CAD27608.1
T08G2.3	2	0.000244195	1	7.94639e-05	CE07473 WBGene00020366 locus:acdh-10 acyl-CoA dehydrogenase status:Confirmed UniProt:Q22347 protein_id:AAB52493.1
T08H10.1	5	0.000764486	5	0.000497544	CE17230 WBGene00020369 aldose reductase status:Confirmed UniProt:Q22352_CAEEL protein_id:AAA97992.2
T09B4.5a	-	-	2	0.000202669	CE13465 WBGene00020379 status:Confirmed UniProt:O02155 protein_id:AAB53007.1
T09F3.3	9	0.00134379	8	0.000777395	CE02343 WBGene00001683 locus:gpd-1 glyceraldehyde 3-phosphate dehydrogenase 1 status:Confirmed UniProt:P04970 protein_id:CAA88870.1
T10B10.2	3	0.000361953	-	-	CE23962 WBGene00011679 locus:ucr-2.2 ubiquinol-cytochrome c reductase complex core protein 2 status:Confirmed UniProt:Q22370_CAEEL protein_id:CAA96675.2
T10B5.3	-	-	2	0.000224654	CE30832 WBGene00020389 status:Confirmed UniProt:O76407 protein_id:AAK68397.2
T10B5.5a	2	0.000190336	3	0.000185812	CE28255 WBGene00020391 locus:cct-7 status:Confirmed UniProt:Q9TZS5_CAEEL protein_id:AAC19232.2
T10B5.5b	2	0.000223801	2	0.000145655	CE33316 WBGene00020391 locus:cct-7 status:Confirmed UniProt:Q86S29_CAEEL protein_id:AAO25994.1
T10C6.11	7	0.00252768	10	0.0023501	CE16386 WBGene00001878 locus:his-4 histone H2B status:Partially_confirmed UniProt:Q27894 protein_id:CAB07654.1
T10C6.12	8	0.00320723	6	0.0015655	CE04501 WBGene00001877 locus:his-3 histone H2A status:Partially_confirmed UniProt:P09588 protein_id:CAB07656.1
T10C6.13	-	-	5	0.00121825	CE03253 WBGene00001876 locus:his-2 histone H3 status:Partially_confirmed UniProt:P08898 protein_id:CAB07653.1
T10C6.14	7	0.00346023	12	0.00386056	CE03252 WBGene00001875 locus:his-1 histone H4 status:Predicted UniProt:P62784 protein_id:CAB07657.1
T10E9.7a	2	0.00022883	-	-	CE37406 WBGene00020417 locus:nuo-2 NADH-ubiquinone oxidoredutase 30 kd subunit status:Confirmed UniProt:O01602_CAEEL protein_id:AAB52474.2
T10E9.7b	2	0.000379961	-	-	CE33179 WBGene00020417 locus:nuo-2 status:Confirmed UniProt:Q86NC2_CAEEL protein_id:AAO21397.1
T10F2.1a	2	0.000137237	1	4.46583e-05	CE29472 WBGene00001744 locus:grs-1 Glycyl-tRNA synthetase status:Confirmed UniProt:SYG_CAEEL protein_id:AAK21465.2
T10F2.1b	2	0.000150191	1	4.88738e-05	CE32719 WBGene00001744 locus:grs-1 status:Confirmed UniProt:Q8I711_CAEEL protein_id:AAN65294.1
T10F2.4	8	0.000827882	7	0.000471454	CE38104 WBGene00020423 status:Partially_confirmed UniProt:Q10051 protein_id:AAK21467.2
T10G3.3	2	0.00034286	-	-	CE37988 WBGene00011694 status:Partially_confirmed UniProt:P92020_CAEEL protein_id:CAB03326.3
T11F8.3	-	-	3	0.00010747	CE22368 WBGene00004374 locus:rme-2 LDL-like receptor status:Confirmed UniProt:O44191 protein_id:AAB88554.3
T12A2.7	2	0.000427855	-	-	CE30396 WBGene00020441 status:Confirmed UniProt:Q22417_CAEEL protein_id:AAC24446.2
T12D8.10	-	-	1	0.000338127	CE37144 WBGene00023450 status:Confirmed UniProt:Q69ZI6 protein_id:CAH10814.1
T12D8.2	-	-	1	0.000160079	CE16399 WBGene00011730 locus:drr-2 RNA recognition motif. (aka RRM, RBD, or RNP domain) status:Confirmed UniProt:O45781 protein_id:CAB03342.1
T12D8.6	-	-	2	0.000466711	CE16403 WBGene00011734 EF hand status:Confirmed UniProt:Q9XVI9 protein_id:CAB03346.1
T12G3.4	2	0.000227807	-	-	CE06440 WBGene00011739 strictosidine synthase like status:Partially_confirmed UniProt:Q22437_CAEEL protein_id:CAA92983.1
T13A10.11a	2	0.000252053	-	-	CE30175 WBGene00006416 locus:sams-5 S-adenosylmethionine synthetase status:Confirmed UniProt:Q27522 protein_id:AAB38126.2
T13F2.10	-	-	2	0.000521834	CE09861 WBGene00003466 locus:msp-79 major sperm protein status:Confirmed UniProt:Q9TVW5 protein_id:CAB03361.1
T13F2.11	-	-	2	0.000521834	CE13638 WBGene00003465 locus:msp-78 major sperm protein status:Confirmed UniProt:Q94053 protein_id:CAB03362.1
T13H5.4	-	-	1	6.62729e-05	CE23981 WBGene00011758 PRP9 like protein status:Confirmed UniProt:Q22469 protein_id:CAA91420.2
T14F9.1	4	0.000433317	8	0.000564025	CE07497 WBGene00020507 locus:vha-15 ATPase subunit status:Confirmed UniProt:VATH2_CAEEL protein_id:AAA91266.1
T14G11.3	-	-	1	4.88018e-05	CE33696 WBGene00020511 locus:immt-1 L96 protein (tipula iridescent virus (TIV) (weak)) status:Partially_confirmed UniProt:Q22505 protein_id:AAA82345.2
T16G12.1	-	-	1	1.75325e-05	CE36716 WBGene00011803 Aminopeptidase status:Partially_confirmed UniProt:Q22531 protein_id:CAA82971.4
T18D3.4	13	0.000339955	12	0.000204231	CE31619 WBGene00003514 locus:myo-2 myosin heavy chain C status:Confirmed UniProt:P12845 protein_id:CAA92197.2
T18H9.2a	3	0.000240542	2	0.000104367	CE33320 WBGene00000215 locus:asp-2 protease status:Partially_confirmed UniProt:Q86NE1_CAEEL protein_id:AAO25989.1
T18H9.2b	3	0.000356047	2	0.000154482	CE33321 WBGene00000215 locus:asp-2 status:Confirmed UniProt:Q86NE0_CAEEL protein_id:AAO25990.1
T19A6.2a	-	-	1	5.09009e-05	CE32493 WBGene00003596 locus:ngp-1 AUTOANTIGEN NGP-1 status:Confirmed UniProt:Q9XXN4 protein_id:CAA16512.2
T19A6.2b	-	-	1	5.59737e-05	CE32494 WBGene00003596 locus:ngp-1 AUTOANTIGEN NGP-1 status:Confirmed UniProt:Q9U365 protein_id:CAA16514.2
T19A6.2c	-	-	1	5.43221e-05	CE38417 WBGene00003596 locus:ngp-1 status:Confirmed UniProt:Q56VZ2 protein_id:CAI79270.1
T19B10.2	3	0.000415066	2	0.000180089	CE16413 WBGene00011831 status:Confirmed UniProt:Q22562_CAEEL protein_id:CAA98547.1
T19B4.5	16	0.00203659	19	0.00157398	CE13744 WBGene00020558 status:Partially_confirmed UniProt:P91453_CAEEL protein_id:AAB37631.1
T20B5.1	-	-	2	7.16464e-05	CE28680 WBGene00000161 locus:apa-2 alpha-adaptin status:Partially_confirmed UniProt:Q22601 protein_id:AAA68332.2
T20F5.2	-	-	2	0.000328084	CE13818 WBGene00003950 locus:pbs-4 peptidase status:Confirmed UniProt:P91477 protein_id:AAB37663.1
T20G5.1	14	0.000424037	13	0.00025626	CE00480 WBGene00011867 locus:chc-1 Clathrin heavy chain status:Partially_confirmed UniProt:P34574 protein_id:CAA83003.1
T20G5.2	2	0.000217584	5	0.000354022	CE00513 WBGene00000833 locus:cts-1 Citrate synthase status:Confirmed UniProt:P34575 protein_id:CAA83004.1
T20H4.3a	-	-	3	0.0001711	CE00748 WBGene00004189 locus:prs-1 Prolyl-tRNA synthetase region status:Confirmed UniProt:Q22620 protein_id:AAA50660.1
T20H4.3b	-	-	2	0.000145976	CE37410 WBGene00004189 locus:prs-1 status:Confirmed UniProt:Q65ZK5 protein_id:AAU20840.1
T21B10.2a	28	0.00328482	18	0.00137432	CE03684 WBGene00011884 locus:enol-1 enolase status:Confirmed UniProt:Q27527 protein_id:CAA92692.1
T21B10.2b	-	-	12	0.00117993	CE32730 WBGene00011884 locus:enol-1 status:Confirmed UniProt:Q27527 protein_id:CAD57704.1
T21B10.2c	28	0.00306583	18	0.0012827	CE36954 WBGene00011884 locus:enol-1 status:Confirmed UniProt:Q27527 protein_id:CAH10783.1
T21B10.7	4	0.000384989	8	0.000501118	CE16437 WBGene00000378 locus:cct-2 t-complex protein 1 status:Confirmed UniProt:TCPB_CAEEL protein_id:CAA92697.1
T21C12.2	5	0.00064777	6	0.0005059	CE02347 WBGene00001993 locus:hpd-1 4-hydroxyphenylpyruvate dioxygenase status:Confirmed UniProt:Q22633 protein_id:CAA90315.1
T21E12.4	6	6.68758e-05	7	5.07783e-05	CE23997 WBGene00000962 locus:dhc-1 dynein heavy chain status:Partially_confirmed UniProt:Q19020 protein_id:AAK21472.1
T21G5.3	4	0.000266919	2	8.68583e-05	CE25121 WBGene00001598 locus:glh-1 RNA helicase status:Confirmed UniProt:P34689 protein_id:AAB52901.2
T21H3.3	2	0.00068342	-	-	CE13902 WBGene00000552 locus:cmd-1 calmodulin status:Confirmed UniProt:O16305 protein_id:AAB65364.1
T22B11.5	4	0.000197919	9	0.000289823	CE28486 WBGene00020679 2-oxoglutarate dehydrogenase status:Confirmed UniProt:ODO1_CAEEL protein_id:AAB94185.2
T22D1.3a	-	-	1	6.20533e-05	CE30188 WBGene00020682 inosine monophosphate dehydrogenase status:Confirmed UniProt:Q9GZH3 protein_id:AAF98635.2
T22D1.3b	-	-	1	7.17239e-05	CE33940 WBGene00020682 status:Confirmed UniProt:Q86DL2 protein_id:AAO91672.2
T22D1.4	2	0.000173771	1	5.65468e-05	CE33704 WBGene00020683 glycotransferase status:Confirmed UniProt:Q9GZH4_CAEEL protein_id:AAF98626.2
T22D1.9	3	0.000155703	5	0.000168891	CE17253 WBGene00004458 locus:rpn-1 status:Confirmed UniProt:Q9GZH5_CAEEL protein_id:AAF98630.1
T22E5.5	-	-	3	0.000245455	CE04994 WBGene00003495 locus:mup-2 troponin T-like protein status:Confirmed UniProt:Q27371 protein_id:AAA83615.1
T22F3.3a	3	0.000173179	12	0.000450836	CE24003 WBGene00020696 status:Confirmed UniProt:Q9N5U1_CAEEL protein_id:AAK72092.1
T22F3.3b	3	0.000180549	12	0.000470021	CE20769 WBGene00020696 status:Confirmed UniProt:Q86NC1_CAEEL protein_id:AAO25987.1
T22F3.4	4	0.00103908	16	0.00270502	CE13968 WBGene00004422 locus:rpl-11.1 60S ribososmal protein L11 status:Confirmed UniProt:RL11_CAEEL protein_id:AAB18306.1
T22H6.2a	-	-	2	8.28411e-05	CE03697 WBGene00011938 locus:alh-13 1-pyroline-5-carboxylate synthetase status:Confirmed UniProt:P54889 protein_id:CAA90672.1
T22H6.2b	-	-	2	8.26345e-05	CE26824 WBGene00011938 locus:alh-13 status:Confirmed UniProt:Q9BI69 protein_id:CAC35828.1
T23B12.3	-	-	2	0.000251034	CE14030 WBGene00020718 ribosomal protein status:Confirmed UniProt:O17004 protein_id:AAB69935.1
T23D8.4	-	-	2	7.38006e-05	CE18958 WBGene00001226 locus:eif-3.C status:Confirmed UniProt:O02328 protein_id:CAB03403.1
T23D8.5	7	0.00346023	12	0.00386056	CE03252 WBGene00001941 locus:his-67 histone H4 status:Confirmed UniProt:P62784 protein_id:CAB03396.1
T23D8.6	8	0.00320723	6	0.0015655	CE04501 WBGene00001942 locus:his-68 histone H2A status:Confirmed UniProt:P09588 protein_id:CAB03399.1
T23E7.2e	2	0.000112147	-	-	CE31244 WBGene00020732 status:Partially_confirmed UniProt:Q8MXJ1_CAEEL protein_id:AAM69068.1
T23G11.3	4	0.000439868	1	7.1569e-05	CE14096 WBGene00001595 locus:gld-1 female germline-specific tumor suppressor status:Confirmed UniProt:Q17339 protein_id:CAB03417.1
T23G5.1	-	-	1	4.20513e-05	CE00331 WBGene00004391 locus:rnr-1 Ribonucleoside-disphosphate reductase large chain status:Confirmed UniProt:Q03604 protein_id:CAA79574.1
T24A11.1a	2	0.000101222	-	-	CE28087 WBGene00003476 locus:mtm-3 status:Confirmed UniProt:Q22712 protein_id:CAB61017.2
T24A11.1b	2	0.000105962	-	-	CE42568 WBGene00003476 locus:mtm-3 status:Confirmed UniProt:Q22712 protein_id:CAA88884.2
T24B8.1	8	0.00303969	-	-	CE03709 WBGene00004446 locus:rpl-32 60S ribosomal protein L32 status:Confirmed UniProt:Q22716_CAEEL protein_id:CAA92757.1
T24B8.1a	-	-	7	0.00173101	CE03709 WBGene00004446 locus:rpl-32 60S ribosomal protein L32 status:Confirmed UniProt:Q22716 protein_id:CAA92757.1
T24B8.1b	-	-	7	0.00286364	CE43313 WBGene00004446 locus:rpl-32 status:Confirmed UniProt:B7WN95 protein_id:CAT01058.1
T24C4.1	-	-	1	7.76029e-05	CE19592 WBGene00020757 locus:ucr-2.3 Ubiquinol-cytochrome C reductase complex core protein 2 status:Confirmed UniProt:Q9TZ33 protein_id:AAC68920.1
T24H7.1	4	0.000692718	2	0.000225418	CE40718 WBGene00004015 locus:phb-2 Prohibitin status:Confirmed UniProt:PHB2_CAEEL protein_id:AAA68353.2
T25B6.2	2	0.000127606	-	-	CE14174 WBGene00020788 zinc metalloprotease status:Confirmed UniProt:Q22763_CAEEL protein_id:AAC48223.1
T25B9.9	-	-	4	0.000273855	CE06508 WBGene00012015 6-phosphogluconate dehydrogenase status:Confirmed UniProt:Q17761 protein_id:CAA94380.1
T25C8.2	11	0.0014935	13	0.00114873	CE16463 WBGene00000067 locus:act-5 Actins status:Confirmed UniProt:O45815_CAEEL protein_id:CAB05817.1
T25G12.5	2	0.000247159	-	-	CE18284 WBGene00020812 locus:acdh-7 acyl-CoA dehydrogenase status:Confirmed UniProt:Q22781_CAEEL protein_id:AAC69025.1
T25G3.3	-	-	1	6.45935e-05	CE30306 WBGene00012030 Yeast nonsense-mediated mRNA decay protein like status:Confirmed UniProt:Q22792 protein_id:CAA96689.2
T26A5.9	-	-	2	0.000744639	CE00788 WBGene00001005 locus:dlc-1 status:Confirmed UniProt:Q22799 protein_id:AAC77510.1
T26E3.7	-	-	3	0.000937824	CE14196 WBGene00012040 ATP synthase alpha and beta subunits status:Partially_confirmed UniProt:O45827 protein_id:CAB04832.1
T27A3.2	-	-	2	8.39961e-05	CE30696 WBGene00020839 ubiquitin carboxyl-terminal hydrolase status:Partially_confirmed UniProt:P91502 protein_id:AAB42297.2
T27E9.1a	26	0.00441261	38	0.00419728	CE14263 WBGene00006439 locus:ant-1.1 ADP\/ATP carrier protein status:Confirmed UniProt:O45865_CAEEL protein_id:CAB04874.1
T27E9.1b	-	-	9	0.00232991	CE33843 WBGene00006439 locus:ant-1.1 status:Confirmed UniProt:Q86CZ9 protein_id:CAD89756.1
T27E9.1c	-	-	27	0.00432215	CE33844 WBGene00006439 locus:ant-1.1 status:Confirmed UniProt:Q86CZ8 protein_id:CAD89757.1
T27E9.7	5	0.000409283	9	0.000479466	CE18971 WBGene00012097 locus:abcf-2 ABC transporters (2 domains) status:Confirmed UniProt:Q9XTD9_CAEEL protein_id:CAB04880.1
T28B4.3	3	0.00108329	2	0.000470021	CE14325 WBGene00020886 locus:ttr-6 status:Confirmed UniProt:O17345_CAEEL protein_id:AAK39307.1
T28D6.2	-	-	7	0.000522422	CE16521 WBGene00006533 locus:tba-7 tubulin alpha subunit status:Confirmed UniProt:O18154 protein_id:CAB03447.1
T28D9.10	-	-	2	0.000525975	CE02065 WBGene00004916 locus:snr-3 small nuclear ribonucleoprotein Sm D1 (snRNP core protein D1) status:Confirmed UniProt:Q10013 protein_id:AAA68313.1
T28H11.6	-	-	1	0.000304004	CE09149 WBGene00006040 locus:ssp-11 status:Confirmed UniProt:Q23058 protein_id:AAB04599.1
VC5.3a	17	0.000601077	7	0.00016108	CE21224 WBGene00003786 locus:npa-1 status:Confirmed UniProt:Q9TYU6_CAEEL protein_id:AAC78208.1
VC5.3c	-	-	6	0.000165959	CE36211 WBGene00003786 locus:npa-1 status:Partially_confirmed UniProt:Q7KNM6 protein_id:AAR25643.1
VW02B12L.1	-	-	1	3.8308e-05	CE18980 WBGene00006915 locus:vha-6 vacuolar ATP synthase status:Confirmed UniProt:Q17660 protein_id:CAA90758.1
W01B11.3	4	0.000418191	11	0.000748462	CE18307 WBGene00020915 locus:nol-5 status:Confirmed UniProt:O45012_CAEEL protein_id:AAK21475.1
W01D2.1	3	0.00166026	4	0.00144072	CE18312 WBGene00012179 ribosomal protein L37 status:Confirmed UniProt:O62388_CAEEL protein_id:CAB05635.1
W01G7.3	-	-	1	0.00027161	CE18986 WBGene00012187 locus:rpb-11 RNA polymerases L \/ 13 to 16 Kd subunit status:Confirmed UniProt:Q9XVH6 protein_id:CAB03455.1
W02A2.1	-	-	1	8.81289e-05	CE21231 WBGene00001394 locus:fat-2 Fatty acid desaturase status:Confirmed UniProt:Q9XUB8 protein_id:CAB05304.1
W02B12.3a	-	-	1	0.000106207	CE03763 WBGene00004698 locus:rsp-1 pre-mRNA splicing factor like protein status:Confirmed UniProt:Q23121 protein_id:CAA91395.1
W02D3.5	6	0.00226288	3	0.000736366	CE14426 WBGene00002258 locus:lbp-6 fatty acid-binding protein status:Confirmed UniProt:O01812 protein_id:AAK21484.1
W02D3.6	-	-	3	0.000331365	CE14428 WBGene00007057 locus:ant-1.2 ADP, ATP carrier protein status:Confirmed UniProt:O01813 protein_id:AAK21485.1
W02F12.5	5	0.000549835	6	0.000429414	CE31083 WBGene00020950 dihydrolipoamide succinyltransferase status:Confirmed UniProt:O45148_CAEEL protein_id:AAC04462.2
W02H5.1	3	0.00164241	-	-	CE21250 WBGene00020956 status:Partially_confirmed UniProt:Q9N5C5_CAEEL protein_id:AAF60388.1
W02H5.9	3	0.000543574	3	0.00035377	CE35796 WBGene00020963 status:Partially_confirmed UniProt:Q7KX59_CAEEL protein_id:AAQ91896.1
W03D2.4	-	-	3	0.000377982	CE14512 WBGene00003955 locus:pcn-1 cyclin status:Confirmed UniProt:O02115 protein_id:AAC48257.2
W03F8.10	3	0.000260212	3	0.000169352	CE34385 WBGene00020998 status:Partially_confirmed UniProt:Q7YZM5_CAEEL protein_id:AAP46270.1
W03F8.4	4	0.00111289	-	-	CE17274 WBGene00020994 status:Confirmed UniProt:O44566_CAEEL protein_id:AAB94192.1
W03F8.5	3	0.000143153	1	3.10557e-05	CE34386 WBGene00002247 locus:lam-1 laminin status:Predicted UniProt:O44565_CAEEL protein_id:AAP46271.1
W03G9.4	2	0.000165308	-	-	CE14560 WBGene00000155 locus:app-1 aminopeptidase status:Partially_confirmed UniProt:O44750_CAEEL protein_id:AAB96739.1
W04C9.2	2	0.000998329	-	-	CE18333 WBGene00021024 status:Partially_confirmed UniProt:Q9TZE0_CAEEL protein_id:AAC68725.1
W04E12.8	-	-	1	0.000103229	CE19003 WBGene00012253 locus:clec-50 Lectin C-type domain short and long forms (2 domains) status:Confirmed UniProt:Q9XUL7 protein_id:CAB04909.1
W05B10.1	-	-	2	0.000487301	CE06544 WBGene00012276 locus:his-74 Core histones H2A, H2B, H3 and H4 status:Confirmed UniProt:Q27532 protein_id:CAA98963.1
W05G11.6a	5	0.00039105	6	0.000305405	CE19610 WBGene00021043 phosphoenolpyruvate carboxykinase status:Confirmed UniProt:O44906_CAEEL protein_id:AAC71149.1
W05G11.6b	5	0.000470562	5	0.000306252	CE14634 WBGene00021043 status:Confirmed UniProt:Q8ITY2_CAEEL protein_id:AAN65286.1
W05G11.6c	-	-	5	0.000452684	CE32740 WBGene00021043 status:Confirmed UniProt:Q8ITY1 protein_id:AAN65287.1
W05G11.6d	-	-	6	0.000334712	CE32741 WBGene00021043 status:Confirmed UniProt:Q8ITY0 protein_id:AAN65288.1
W05H9.1	-	-	2	0.000160079	CE05036 WBGene00021048 status:Confirmed UniProt:Q23179 protein_id:AAA81726.1
W06A7.3a	-	-	1	0.000131494	CE43007 WBGene00004336 locus:ret-1 status:Confirmed UniProt:Q23187 protein_id:CAB01522.4
W06A7.3b	-	-	1	0.000149263	CE14668 WBGene00004336 locus:ret-1 histone H4 protein like status:Confirmed UniProt:Q23188 protein_id:CAB01523.1
W06A7.3c	2	3.08668e-05	1	1.00444e-05	CE41709 WBGene00004336 locus:ret-1 status:Partially_confirmed UniProt:Q9U347_CAEEL protein_id:CAP16299.1
W06A7.3d	2	0.000178648	1	5.81341e-05	CE35913 WBGene00004336 locus:ret-1 status:Confirmed UniProt:Q7JLB1_CAEEL protein_id:CAE48544.1
W06A7.3e	-	-	1	0.000162434	CE35914 WBGene00004336 locus:ret-1 status:Confirmed UniProt:Q7JLB0 protein_id:CAE48546.1
W06A7.3f	2	3.08294e-05	1	1.00322e-05	CE41710 WBGene00004336 locus:ret-1 status:Partially_confirmed UniProt:A5JYU4_CAEEL protein_id:CAP16300.1
W06A7.3g	2	0.000206133	1	6.70778e-05	CE43037 WBGene00004336 locus:ret-1 status:Confirmed UniProt:B5U8N2 protein_id:CAR64686.1
W06H8.1a	4	0.000259108	-	-	CE25146 WBGene00004373 locus:rme-1 status:Confirmed UniProt:Q9N5B7_CAEEL protein_id:AAF39978.1
W06H8.1b	4	0.000243903	-	-	CE25147 WBGene00004373 locus:rme-1 status:Confirmed UniProt:Q9N5B8_CAEEL protein_id:AAF39979.1
W06H8.1c	4	0.000345771	-	-	CE25148 WBGene00004373 locus:rme-1 status:Confirmed UniProt:Q9N5B9_CAEEL protein_id:AAF39980.1
W06H8.1d	4	0.000353575	-	-	CE31086 WBGene00004373 locus:rme-1 status:Confirmed UniProt:Q966F0_CAEEL protein_id:AAK73902.2
W06H8.1e	4	0.000332233	-	-	CE30204 WBGene00004373 locus:rme-1 status:Confirmed UniProt:Q8WSP1_CAEEL protein_id:AAL65796.1
W06H8.1f	4	0.000366953	-	-	CE33335 WBGene00004373 locus:rme-1 status:Confirmed UniProt:Q86S80_CAEEL protein_id:AAO25981.1
W06H8.8e	4	1.09884e-05	-	-	CE36725 WBGene00006436 locus:ttn-1 status:Partially_confirmed UniProt:A7DT28_CAEEL protein_id:ABS83859.1
W06H8.8f	5	1.37466e-05	-	-	CE36726 WBGene00006436 locus:ttn-1 status:Partially_confirmed UniProt:A7DT28_CAEEL protein_id:ABS83860.1
W06H8.8g	4	1.09718e-05	-	-	CE36727 WBGene00006436 locus:ttn-1 status:Partially_confirmed UniProt:A7DT28_CAEEL protein_id:ABS83861.1
W07E11.1	-	-	1	1.52352e-05	CE43278 WBGene00012326 glutamate synthase status:Partially_confirmed UniProt:Q22275 protein_id:CAA90070.2
W07E6.1	6	0.000460073	7	0.00034933	CE28259 WBGene00021073 locus:nol-1 nucleolar protein status:Confirmed UniProt:Q9TYV5_CAEEL protein_id:AAC78177.2
W07E6.4	-	-	1	5.059e-05	CE17296 WBGene00004188 locus:prp-21 splicing factor status:Confirmed UniProt:Q10577 protein_id:AAC78179.1
W07G4.4	3	0.000292614	-	-	CE03794 WBGene00012338 cytosolic aminopeptidase status:Confirmed UniProt:YH24_CAEEL protein_id:CAB01448.1
W08E12.7	3	0.00039065	12	0.00101698	CE21275 WBGene00021088 peptidase status:Confirmed UniProt:Q9N5B3_CAEEL protein_id:AAF39984.1
W08E3.1	-	-	1	0.000207103	CE14704 WBGene00004915 locus:snr-2 small nuclear ribonucleoprotein (SNRNP) status:Confirmed UniProt:P91918 protein_id:CAB07132.1
W08E3.2	2	0.000174366	-	-	CE26028 WBGene00012343 status:Confirmed UniProt:P91916_CAEEL protein_id:CAB97236.1
W08E3.3	7	0.000902287	5	0.000419449	CE14708 WBGene00012344 locus:tag-210 GTP-binding protein like status:Confirmed UniProt:TG210_CAEEL protein_id:CAB07131.1
W08G11.4	-	-	1	6.11374e-05	CE32003 WBGene00012348 locus:pptr-1 RTS1 PROTEIN (SCS1 PROTEIN) status:Partially_confirmed UniProt:O18178 protein_id:CAB07297.4
W09B6.1a	3	7.43643e-05	1	1.61326e-05	CE14734 WBGene00004076 locus:pod-2 acetyl-CoA carboxylase status:Partially_confirmed UniProt:Q9GZI3_CAEEL protein_id:AAG00029.1
W09B6.1b	-	-	1	4.07582e-05	CE36026 WBGene00004076 locus:pod-2 status:Partially_confirmed UniProt:Q7KQ29 protein_id:AAR12979.1
W09C5.6a	2	0.000834668	13	0.00353093	CE20168 WBGene00004445 locus:rpl-31 Ribosomal protein L31e status:Confirmed UniProt:RL31_CAEEL protein_id:CAB63331.1
W09C5.6b	-	-	13	0.00615391	CE20169 WBGene00004445 locus:rpl-31 Ribosomal protein L31e status:Confirmed UniProt:Q9U332 protein_id:CAB63332.1
W09D10.3	2	0.00058861	1	0.00019154	CE16564 WBGene00012361 ribosomal protein L7\/L12 mitochondrial status:Confirmed UniProt:O18180_CAEEL protein_id:CAB07857.1
W09H1.6a	6	0.00109494	11	0.00130646	CE16576 WBGene00002264 locus:lec-1 galectin status:Confirmed UniProt:P36573 protein_id:CAB04959.1
W09H1.6b	6	0.00107189	11	0.00127895	CE16577 WBGene00002264 locus:lec-1 galectin status:Confirmed UniProt:O45904_CAEEL protein_id:CAB04960.1
W10C8.5	5	0.00063803	6	0.000498293	CE18353 WBGene00021128 ATP transferase status:Confirmed UniProt:O45011_CAEEL protein_id:AAK21503.1
W10G6.3	4	0.000350532	1	5.70335e-05	CE18354 WBGene00003485 locus:mua-6 intermediate filament protein status:Confirmed UniProt:O02365 protein_id:CAB03486.1
Y105C5B.12b	2	0.000280522	-	-	CE32229 WBGene00013652 locus:sams-2 status:Partially_confirmed UniProt:Q8I4F2_CAEEL protein_id:CAB54357.1
Y105C5B.28a	2	0.000262447	2	0.000170806	CE24078 WBGene00001604 locus:gln-3 status:Confirmed UniProt:Q9U307_CAEEL protein_id:CAB60321.1
Y105C5B.28b	2	0.000264492	2	0.000172137	CE39807 WBGene00001604 locus:gln-3 status:Confirmed UniProt:Q2HQL4_CAEEL protein_id:CAB54376.1
Y105C5B.5	-	-	2	0.000521834	CE24081 WBGene00013647 status:Confirmed UniProt:Q9U315 protein_id:CAB60313.1
Y105E8A.16	6	0.00261101	2	0.000566435	CE29835 WBGene00004489 locus:rps-20 status:Confirmed UniProt:Q8WQA8_CAEEL protein_id:CAD21665.1
Y105E8A.4	2	0.000397772	1	0.000129439	CE25707 WBGene00001156 locus:ech-7 status:Confirmed UniProt:Q9NEZ8_CAEEL protein_id:CAC48118.1
Y105E8B.1a	3	0.000537832	15	0.00175016	CE28782 WBGene00002978 locus:lev-11 status:Confirmed UniProt:TPM1_CAEEL protein_id:CAC70114.1
Y105E8B.1b	3	0.000791421	13	0.00223199	CE36223 WBGene00002978 locus:lev-11 status:Partially_confirmed UniProt:TPM1_CAEEL protein_id:CAC70113.2
Y105E8B.1c	-	-	5	0.000647196	CE29059 WBGene00002978 locus:lev-11 status:Confirmed UniProt:Q27249 protein_id:CAC70115.1
Y105E8B.1d	3	0.000537832	15	0.00175016	CE29060 WBGene00002978 locus:lev-11 status:Partially_confirmed UniProt:TPM1_CAEEL protein_id:CAC70112.1
Y105E8B.1e	-	-	5	0.000647196	CE31733 WBGene00002978 locus:lev-11 status:Partially_confirmed UniProt:Q27249 protein_id:CAD45604.1
Y105E8B.1f	-	-	2	0.000438893	CE36224 WBGene00002978 locus:lev-11 status:Confirmed UniProt:Q22866 protein_id:CAE54913.1
Y105E8B.5	-	-	1	0.000154843	CE24099 WBGene00013690 status:Confirmed UniProt:Q9NF11 protein_id:CAB60853.1
Y106G6H.2a	13	0.0010246	16	0.000820717	CE20412 WBGene00003902 locus:pab-1 RNA recognition motif. (aka RRM, RBD, or RNP domain) \; Poly-adenylate binding protein, unique domain. status:Confirmed UniProt:Q9U302_CAEEL protein_id:CAA21572.1
Y106G6H.2b	-	-	13	0.000738892	CE36227 WBGene00003902 locus:pab-1 status:Partially_confirmed UniProt:Q7K798 protein_id:CAE54916.1
Y106G6H.2c	-	-	14	0.000791656	CE36228 WBGene00003902 locus:pab-1 status:Confirmed UniProt:Q7K797 protein_id:CAE54917.1
Y106G6H.3	7	0.00315401	7	0.0020527	CE20413 WBGene00004444 locus:rpl-30 status:Partially_confirmed UniProt:Q9XWS4_CAEEL protein_id:CAA21573.1
Y110A7A.14	-	-	3	0.000397637	CE30307 WBGene00003924 locus:pas-3 endopeptidase status:Confirmed UniProt:Q9N599 protein_id:AAF60416.2
Y110A7A.19	2	0.000154287	-	-	CE23238 WBGene00022464 status:Partially_confirmed UniProt:Q9N584_CAEEL protein_id:AAF60413.1
Y111B2A.18	-	-	4	0.000513743	CE31089 WBGene00004700 locus:rsp-3 splicing factor status:Confirmed UniProt:Q9NEW6 protein_id:CAC35847.2
Y113G7A.3	-	-	1	4.03611e-05	CE27230 WBGene00004754 locus:sec-23 status:Confirmed UniProt:Q9U2Z1 protein_id:CAB60476.2
Y113G7B.17	2	0.000292614	3	0.000285659	CE23297 WBGene00013766 status:Confirmed UniProt:Q9U2X0_CAEEL protein_id:CAB54335.1
Y113G7B.23	-	-	2	8.39961e-05	CE25208 WBGene00004203 locus:psa-1 SWI\/SNF protein status:Confirmed UniProt:Q9U2W6 protein_id:CAB54337.2
Y116A8C.34	-	-	1	0.00010011	CE24152 WBGene00000889 locus:cyn-13 status:Confirmed UniProt:Q9U2S6 protein_id:CAB55151.1
Y116A8C.35	-	-	1	0.000116268	CE23341 WBGene00006698 locus:uaf-2 status:Confirmed UniProt:Q9U2U0 protein_id:CAB55137.1
Y116A8C.42	2	0.000748746	-	-	CE23346 WBGene00004914 locus:snr-1 small nuclear ribonuclearprotein SM D3 status:Confirmed UniProt:SMD3_CAEEL protein_id:CAB55132.1
Y17G7A.1	-	-	1	0.000105195	CE21378 WBGene00001977 locus:hmg-12 status:Confirmed UniProt:O45912 protein_id:CAA15962.1
Y17G7B.5a	-	-	1	3.76123e-05	CE19038 WBGene00003154 locus:mcm-2 MCM2\/3\/5 family status:Partially_confirmed UniProt:Q9XXI9 protein_id:CAA19452.1
Y17G7B.7	7	0.00144293	3	0.000402467	CE19040 WBGene00006601 locus:tpi-1 Triosephosphate isomerase status:Confirmed UniProt:TPIS_CAEEL protein_id:CAA19447.1
Y18D10A.17	-	-	2	0.00019492	CE21413 WBGene00012484 locus:car-1 status:Confirmed UniProt:Q9XW17 protein_id:CAA22317.1
Y18D10A.19	-	-	2	0.000613638	CE21417 WBGene00001427 locus:fkb-2 FKBP-type peptidyl-prolyl cis-trans isomerases status:Confirmed UniProt:Q9U2Q8 protein_id:CAA22330.1
Y18D10A.20	2	0.000771436	9	0.0022593	CE21418 WBGene00003989 locus:pfn-1 Profilins status:Confirmed UniProt:Q9XW16 protein_id:CAA22318.1
Y18D10A.5	9	0.00126584	5	0.000457686	CE21401 WBGene00001746 locus:gsk-3 Eukaryotic protein kinase domain status:Confirmed UniProt:Q9U2Q9 protein_id:CAA22311.1
Y19D10B.7	6	0.0020231	2	0.000438893	CE25224 WBGene00021236 status:Partially_confirmed UniProt:Q9N565_CAEEL protein_id:AAF59424.1
Y22D7AL.10	4	0.00188573	4	0.00122728	CE27242 WBGene00021248 status:Confirmed UniProt:Q965Q1_CAEEL protein_id:AAK84584.1
Y22D7AL.5a	161	0.0144318	86	0.00501714	CE27244 WBGene00002025 locus:hsp-60 status:Confirmed
Y22D7AL.5b	-	-	61	0.00529142	CE42184 WBGene00002025 locus:hsp-60 status:Confirmed
Y23H5B.5	-	-	1	5.90668e-05	CE40876 WBGene00021276 status:Partially_confirmed UniProt:Q9N477 protein_id:AAF60457.2
Y24D9A.4a	35	0.00672459	39	0.00487669	CE27398 WBGene00004419 locus:rpl-7A status:Confirmed UniProt:RL7A_CAEEL protein_id:AAK84600.1
Y24D9A.4c	-	-	35	0.00473378	CE30401 WBGene00004419 locus:rpl-7A status:Confirmed UniProt:Q966C6 protein_id:AAM15612.1
Y24D9A.8a	-	-	3	0.000311628	CE28974 WBGene00021286 status:Confirmed UniProt:Q966C7 protein_id:AAK93861.1
Y24D9A.8b	-	-	2	0.000401654	CE30402 WBGene00021286 status:Confirmed UniProt:Q8T876 protein_id:AAM15613.1
Y25C1A.5	-	-	2	6.82522e-05	CE21472 WBGene00021292 beta adaptin-like protein status:Confirmed UniProt:Q9TYL9 protein_id:AAD12836.1
Y32H12A.8	56	0.000740771	29	0.000249664	CE42033 WBGene00021316 status:Partially_confirmed UniProt:Q9N533_CAEEL protein_id:AAF60491.2
Y34B4A.6	-	-	2	0.000286896	CE30215 WBGene00021322 status:Confirmed UniProt:Q95Y29 protein_id:AAL65801.1
Y34D9A.10	-	-	2	0.000154123	CE39043 WBGene00021334 locus:vps-4 status:Confirmed UniProt:Q9BL83 protein_id:AAK29883.4
Y34D9A.6	-	-	2	0.000631171	CE25238 WBGene00021331 locus:glrx-10 status:Confirmed UniProt:Q9N456 protein_id:AAK29881.1
Y37A1B.5	-	-	2	0.000140707	CE19075 WBGene00012538 status:Confirmed UniProt:Q9XXF9 protein_id:CAA19490.1
Y37D8A.14	-	-	1	0.000190439	CE20218 WBGene00012553 locus:cco-2 status:Confirmed UniProt:P55954 protein_id:CAA21532.1
Y37D8A.18	-	-	1	0.000212413	CE20222 WBGene00012556 status:Partially_confirmed UniProt:Q9XWV5 protein_id:CAA21535.1
Y37E3.10	4	0.000595494	7	0.000678232	CE29373 WBGene00021351 status:Confirmed UniProt:Q9BKU3_CAEEL protein_id:AAK27873.2
Y37E3.17a	28	0.00171761	19	0.000758545	CE30219 WBGene00021355 status:Confirmed UniProt:Q9BKT7_CAEEL protein_id:AAK27867.2
Y37E3.17b	28	0.00170324	19	0.000752201	CE37062 WBGene00021355 status:Confirmed UniProt:Q6AW03_CAEEL protein_id:AAT81177.1
Y37E3.7	18	0.00825645	19	0.00567201	CE26658 WBGene00004409 locus:rla-1 status:Confirmed UniProt:RLA1_CAEEL protein_id:AAK27864.1
Y37E3.8a	4	0.00140455	16	0.00365644	CE26774 WBGene00021350 status:Confirmed UniProt:Q9BKU5_CAEEL protein_id:AAK27870.1
Y37E3.8b	4	0.00231431	15	0.00564826	CE26904 WBGene00021350 status:Confirmed UniProt:Q9BKU6_CAEEL protein_id:AAK27871.1
Y37E3.9	10	0.00185145	2	0.000240992	CE26775 WBGene00004014 locus:phb-1 status:Confirmed UniProt:Q9BKU4 protein_id:AAK27865.1
Y38A10A.5	5	0.000644491	9	0.000755008	CE21562 WBGene00000802 locus:crt-1 calreticulin precursor status:Confirmed UniProt:P27798 protein_id:AAD14746.1
Y38A8.2	-	-	1	0.000162434	CE07571 WBGene00003949 locus:pbs-3 Peptidase status:Confirmed UniProt:Q23237 protein_id:AAA98018.1
Y38F1A.6	6	0.000656965	4	0.000285045	CE24222 WBGene00012608 Iron-containing alcohol dehydrogenases status:Confirmed UniProt:Q9U2M4 protein_id:CAA21631.2
Y38F2AL.3a	5	0.000662953	2	0.000172586	CE29997 WBGene00006920 locus:vha-11 status:Confirmed UniProt:VATC_CAEEL protein_id:AAF59474.3
Y38F2AL.3b	-	-	2	0.000498293	CE38743 WBGene00006920 locus:vha-11 status:Confirmed UniProt:Q9XXU9 protein_id:AAO91689.2
Y38H6C.1	19	0.0107487	6	0.0022091	CE19095 WBGene00012615 locus:dct-16 status:Confirmed UniProt:Q9XX57_CAEEL protein_id:CAA20981.1
Y39A1B.3	52	0.00176622	85	0.00187899	CE31734 WBGene00001087 locus:dpy-28 status:Confirmed UniProt:Q9U2M1_CAEEL protein_id:CAA16340.3
Y39A1C.3	11	0.00190497	12	0.00135251	CE19148 WBGene00000475 locus:cey-4 'Cold-shock' DNA-binding domain status:Confirmed UniProt:Q9XTJ6_CAEEL protein_id:CAA97783.1
Y39A3CR.4	-	-	1	0.000399234	CE21655 WBGene00000941 locus:ddp-1 status:Confirmed UniProt:Q9N408 protein_id:AAF60525.1
Y39B6A.20	9	0.00115715	7	0.000585745	CE21681 WBGene00000214 locus:asp-1 peptidase (A1 pepsin family) status:Confirmed UniProt:Q9TVS4_CAEEL protein_id:CAC51056.1
Y39B6A.33	-	-	1	7.5654e-05	CE21690 WBGene00012692 status:Partially_confirmed UniProt:Q9NEU5 protein_id:CAC51048.1
Y39E4A.3a	-	-	3	0.000230648	CE33866 WBGene00012713 Transketolase status:Confirmed UniProt:O45924 protein_id:CAA16329.2
Y39E4A.3b	-	-	3	0.000230114	CE38987 WBGene00012713 status:Confirmed UniProt:Q4A1S8 protein_id:CAJ21557.1
Y39E4B.1	-	-	1	5.43221e-05	CE21713 WBGene00012714 locus:abce-1 status:Partially_confirmed UniProt:Q9U2K8 protein_id:CAB54424.1
Y39G10AR.14	-	-	2	8.0526e-05	CE21767 WBGene00003156 locus:mcm-4 status:Confirmed UniProt:Q95XQ8 protein_id:AAK39605.1
Y39G10AR.8	4	0.000434241	10	0.000706534	CE27254 WBGene00021466 status:Confirmed UniProt:Q95XR0_CAEEL protein_id:AAK39619.1
Y39G8B.1a	-	-	2	0.000209724	CE21733 WBGene00012722 status:Confirmed UniProt:Q9NAI5 protein_id:CAB54385.1
Y39G8B.1b	-	-	2	0.000209724	CE24243 WBGene00012722 status:Confirmed UniProt:Q9U2J6 protein_id:CAB60335.1
Y40B10A.1a	-	-	2	0.000436006	CE26077 WBGene00021486 locus:lbp-9 status:Partially_confirmed UniProt:Q965W1 protein_id:AAK70656.1
Y40B10A.1b	-	-	2	0.000483744	CE39188 WBGene00021486 locus:lbp-9 status:Confirmed UniProt:Q3LFN1 protein_id:ABA61863.1
Y41D4B.5	6	0.00469982	7	0.00356854	CE21842 WBGene00004497 locus:rps-28 status:Confirmed UniProt:RS28_CAEEL protein_id:AAK68479.1
Y41E3.10a	21	0.00406544	20	0.00251988	CE37568 WBGene00012768 Elongation factor 1 (beta\/delta chain) status:Confirmed UniProt:Q9U2H9 protein_id:CAB63360.2
Y41E3.10b	-	-	8	0.000602481	CE40788 WBGene00012768 status:Partially_confirmed UniProt:A3RMU4 protein_id:CAM35842.1
Y41E3.4	10	0.00064777	11	0.000463742	CE18372 WBGene00001336 locus:ers-1 tRNA synthetases class I (E and Q) status:Partially_confirmed UniProt:SYQ_CAEEL protein_id:CAB08998.1
Y42G9A.4a	-	-	1	5.45905e-05	CE29110 WBGene00021534 status:Partially_confirmed UniProt:Q9N4Z7 protein_id:AAF60558.2
Y42G9A.4b	-	-	1	5.39682e-05	CE37427 WBGene00021534 status:Confirmed UniProt:Q65XX9 protein_id:AAU20834.1
Y42G9A.4c	-	-	1	6.84637e-05	CE37428 WBGene00021534 status:Confirmed UniProt:Q65XX8 protein_id:AAU20835.1
Y42G9A.4d	-	-	1	6.44678e-05	CE37569 WBGene00021534 status:Confirmed UniProt:Q65XY0 protein_id:AAU87813.1
Y43B11AR.4	28	0.0055043	40	0.0051176	CE24278 WBGene00004473 locus:rps-4 status:Confirmed UniProt:RS4_CAEEL protein_id:AAF60569.1
Y43F4B.4	-	-	9	0.000821565	CE16629 WBGene00003804 locus:npp-18 WD domain, G-beta repeat (2 domains) status:Confirmed UniProt:O45933 protein_id:CAA16333.1
Y43F4B.5a	-	-	6	0.000334149	CE16630 WBGene00012803 Phosphoglucomutase and phosphomannomutase phosphoserine status:Confirmed UniProt:O45934 protein_id:CAA16334.1
Y43F4B.5b	-	-	6	0.000433156	CE34117 WBGene00012803 status:Confirmed UniProt:Q86DA0 protein_id:CAD90182.1
Y43F8B.1d	-	-	1	4.66054e-05	CE43407 WBGene00012812 status:Partially_confirmed UniProt:B7FAR9 protein_id:CAV31813.1
Y44A6D.2	-	-	1	0.000436006	CE19160 WBGene00012853 status:Confirmed UniProt:Q9XXE2 protein_id:CAA19515.1
Y44E3A.6a	-	-	1	3.94013e-05	CE31372 WBGene00021551 status:Confirmed UniProt:Q8ITV7 protein_id:AAN73852.1
Y44E3A.6b	-	-	1	3.93078e-05	CE31373 WBGene00021551 status:Confirmed UniProt:Q8ITV6 protein_id:AAN73853.1
Y45F10D.12	55	0.0148953	28	0.00493522	CE16650 WBGene00004430 locus:rpl-18 Eukaryotic ribosomal protein L18 status:Confirmed UniProt:RL18_CAEEL protein_id:CAA16387.1
Y45G12B.1a	5	0.00034921	3	0.000136364	CE21933 WBGene00021562 locus:nuo-5 NADH-ubiquinone reductase status:Confirmed UniProt:Q9N4Y8_CAEEL protein_id:AAF60575.1
Y45G12B.1c	5	0.000401536	2	0.000104531	CE33341 WBGene00021562 locus:nuo-5 status:Partially_confirmed UniProt:Q86S77_CAEEL protein_id:AAO25977.1
Y45G12C.2	-	-	1	0.000157793	CE21937 WBGene00001758 locus:gst-10 glutathione S-transferase status:Confirmed UniProt:Q9N4X8 protein_id:AAF60580.1
Y46G5A.4	-	-	1	1.54482e-05	CE21971 WBGene00012896 status:Partially_confirmed UniProt:Q9U2G0 protein_id:CAB60351.1
Y47D3B.10	-	-	2	0.000118556	CE20261 WBGene00001077 locus:dpy-18 PROLYL 4-HYDROXYLASE ALPHA SUBUNIT PRECURSOR (EC 1.14.11.2) status:Confirmed UniProt:Q10576 protein_id:CAB03452.1
Y47G6A.22	4	0.000801807	2	0.000260917	CE24368 WBGene00021647 status:Confirmed UniProt:Q8MXS8_CAEEL protein_id:AAM43788.1
Y47G6A.8	-	-	1	8.67446e-05	CE22109 WBGene00000794 locus:crn-1 endonuclease status:Confirmed UniProt:Q9N3T2 protein_id:AAF60653.1
Y48B6A.1	3	0.000226624	1	4.91639e-05	CE22116 WBGene00012978 status:Confirmed UniProt:Q9U2A9_CAEEL protein_id:CAB54439.1
Y48B6A.12	-	-	1	5.34459e-05	CE22127 WBGene00012983 status:Partially_confirmed UniProt:Q9U296 protein_id:CAB54452.1
Y48B6A.2	21	0.0117496	8	0.00291309	CE22117 WBGene00004456 locus:rpl-43 status:Confirmed UniProt:RL37A_CAEEL protein_id:CAB54440.1
Y48G8AL.6	21	0.0010002	38	0.00117791	CE28367 WBGene00004880 locus:smg-2 status:Confirmed UniProt:RENT1_CAEEL protein_id:AAK29903.2
Y48G8AL.8a	25	0.00680679	22	0.00389841	CE22195 WBGene00004429 locus:rpl-17 status:Confirmed UniProt:RL17_CAEEL protein_id:AAK29902.1
Y48G8AL.8b	-	-	15	0.00312608	CE30023 WBGene00004429 locus:rpl-17 status:Confirmed UniProt:Q9BL19 protein_id:AAL32251.1
Y48G9A.3	3	5.69941e-05	-	-	CE42624 WBGene00021697 locus:gcn-1 status:Partially_confirmed UniProt:B3CJ34_CAEEL protein_id:ACD85128.1
Y49A3A.2	10	0.000840178	21	0.00114829	CE22210 WBGene00013025 locus:vha-13 ATP synthase alpha and beta subunits \; ATP synthase ab C terminal status:Confirmed UniProt:VATA_CAEEL protein_id:CAA22076.1
Y49A3A.5	3	0.000795543	3	0.000517757	CE22213 WBGene00000877 locus:cyn-1 Peptidyl-prolyl cis-trans isomerase status:Confirmed UniProt:P52009 protein_id:CAA22075.1
Y49E10.1	8	0.00097913	3	0.000238965	CE22219 WBGene00004506 locus:rpt-6 ATPases associated with various cellular activities (AAA) status:Confirmed UniProt:Q9XTT9_CAEEL protein_id:CAB11558.1
Y49E10.15	-	-	1	0.000368183	CE22230 WBGene00004919 locus:snr-6 status:Confirmed UniProt:Q9XTU6 protein_id:CAB11551.1
Y49E10.6	-	-	3	0.000730951	CE22223 WBGene00001946 locus:his-72 Core histone H2A\/H2B\/H3\/H4 status:Confirmed UniProt:Q9U281 protein_id:CAB11546.1
Y50D7A.7	-	-	3	0.000166515	CE26144 WBGene00000081 locus:ads-1 status:Confirmed UniProt:O45218 protein_id:AAK68514.1
Y53C12B.2	-	-	1	0.000119626	CE14896 WBGene00013144 status:Confirmed UniProt:O18216 protein_id:CAB16491.1
Y53F4B.29	4	0.000974445	2	0.000317095	CE22416 WBGene00001774 locus:gst-26 glutathione S-transferase status:Confirmed UniProt:Q9NAB4_CAEEL protein_id:CAB61103.1
Y53F4B.30	4	0.000974445	3	0.000475643	CE22417 WBGene00001775 locus:gst-27 glutathione S-transferase status:Confirmed UniProt:Q9NAB3_CAEEL protein_id:CAB61104.1
Y53F4B.31	4	0.000974445	4	0.00063419	CE22418 WBGene00001776 locus:gst-28 glutathione S-transferase status:Confirmed UniProt:Q9NAB2_CAEEL protein_id:CAB61105.1
Y53G8AL.2	3	0.000354395	-	-	CE26163 WBGene00021800 status:Confirmed UniProt:Q9N3H3_CAEEL protein_id:AAF59528.2
Y54E10A.3	-	-	1	0.000116678	CE24447 WBGene00021826 thioredoxin-like protein status:Confirmed UniProt:Q9N2K6 protein_id:AAF60759.1
Y54E10A.7	-	-	1	0.000170806	CE38572 WBGene00021829 status:Confirmed UniProt:Q9N3F3 protein_id:AAF60758.2
Y54E10BL.5	-	-	1	0.000273855	CE22460 WBGene00021839 locus:nduf-5 status:Confirmed UniProt:Q9N3D9 protein_id:AAF60773.1
Y54E2A.11a	-	-	3	0.000137116	CE20310 WBGene00001225 locus:eif-3.B status:Confirmed UniProt:Q9XWI6 protein_id:CAA21681.1
Y54E2A.4	-	-	1	1.64286e-05	CE43325 WBGene00013189 status:Partially_confirmed UniProt:Q9XWI1 protein_id:CAA21686.2
Y54F10AM.11	-	-	1	0.000115862	CE27286 WBGene00021853 status:Confirmed UniProt:Q9BKZ7 protein_id:AAK29939.1
Y54F10AM.5	2	0.000556445	-	-	CE34127 WBGene00021849 status:Confirmed UniProt:Q9BL03_CAEEL protein_id:AAK29936.2
Y54G11A.13	-	-	1	6.47196e-05	CE22478 WBGene00013220 locus:ctl-3 catalase status:Partially_confirmed UniProt:Q8MYL7 protein_id:CAD31698.1
Y54G11A.5	-	-	1	6.62729e-05	CE22476 WBGene00000831 locus:ctl-2 Catalase status:Confirmed UniProt:Q27487 protein_id:CAA22451.1
Y54G11A.6	-	-	1	6.66729e-05	CE30713 WBGene00000830 locus:ctl-1 catalase status:Confirmed UniProt:O61235 protein_id:CAA22458.2
Y55B1AR.1	4	0.00139492	8	0.0018157	CE22493 WBGene00002269 locus:lec-6 status:Confirmed UniProt:Q9N384_CAEEL protein_id:AAF60785.1
Y55F3AL.1	10	0.000261773	7	0.000119257	CE37069 WBGene00004047 locus:plx-1 status:Confirmed UniProt:Q3V5K0_CAEEL protein_id:ABA00169.1
Y55F3AM.13	2	0.000287654	3	0.000280817	CE22542 WBGene00021930 status:Confirmed UniProt:Q9N362_CAEEL protein_id:AAF60790.1
Y55F3AR.3	4	0.000350532	11	0.000665148	CE35110 WBGene00021934 locus:cct-8 status:Partially_confirmed UniProt:TCPQ_CAEEL protein_id:AAF60806.2
Y57A10A.23	2	0.000547471	2	0.000356306	CE22626 WBGene00013263 status:Confirmed UniProt:Q9NA78_CAEEL protein_id:CAB55026.1
Y57A10A.26	-	-	2	0.000246368	CE22631 WBGene00013266 status:Confirmed UniProt:Q9NA74 protein_id:CAB55031.1
Y57G11C.10a	6	0.000688037	7	0.000522422	CE14944 WBGene00001558 locus:gdi-1 GDI-1 GDP dissociation inhibitor status:Confirmed UniProt:Q21449_CAEEL protein_id:CAB16511.1
Y57G11C.10b	6	0.000665552	7	0.000505349	CE39445 WBGene00001558 locus:gdi-1 status:Partially_confirmed UniProt:Q2V4S2_CAEEL protein_id:CAJ44242.1
Y57G11C.16	12	0.00396738	25	0.00537929	CE14956 WBGene00004487 locus:rps-18 ribosomal protein S13 status:Confirmed UniProt:O18240_CAEEL protein_id:CAB16517.1
Y57G7A.10a	-	-	1	0.000112709	CE19639 WBGene00021973 status:Confirmed UniProt:O76630 protein_id:AAC26302.1
Y59A8A.3	8	0.000602542	9	0.000441166	CE26201 WBGene00013340 status:Confirmed UniProt:Q9GRZ9_CAEEL protein_id:CAC14400.1
Y59A8B.10	-	-	2	0.000160467	CE26206 WBGene00013347 status:Confirmed UniProt:Q9GRY9 protein_id:CAC14410.1
Y59E9AR.1	-	-	2	0.000509792	CE22666 WBGene00021997 status:Predicted UniProt:Q9N2M1 protein_id:AAF60828.1
Y59E9AR.7	-	-	2	0.000509792	CE22666 WBGene00022002 status:Partially_confirmed UniProt:Q9N2M1 protein_id:AAF60826.1
Y59H11AM.1	-	-	2	0.000521834	CE25520 WBGene00022005 status:Predicted UniProt:Q95XU7 protein_id:AAK68539.1
Y62E10A.1	19	0.00879437	13	0.00391613	CE22694 WBGene00004410 locus:rla-2 status:Confirmed UniProt:Q9U1X9_CAEEL protein_id:CAB60595.1
Y63D3A.5	3	0.000314289	3	0.000204546	CE20336 WBGene00006565 locus:tfg-1 status:Confirmed UniProt:Q9U1W1_CAEEL protein_id:CAB63398.1
Y65B4A.6	2	0.000255212	1	8.30488e-05	CE34419 WBGene00022029 status:Partially_confirmed UniProt:Q9BL61_CAEEL protein_id:AAK29954.2
Y65B4BR.5a	-	-	13	0.0022091	CE22740 WBGene00022042 status:Confirmed UniProt:Q86S66 protein_id:AAF60854.1
Y65B4BR.5b	-	-	9	0.00151385	CE33239 WBGene00022042 status:Confirmed UniProt:Q86S66 protein_id:AAO21415.1
Y66D12A.9	-	-	1	0.000133615	CE28807 WBGene00013435 status:Confirmed UniProt:Q95PZ7 protein_id:CAC70141.1
Y66H1B.2a	3	0.000170283	3	4.4084e-05	CE33895 WBGene00022048 status:Partially_confirmed UniProt:Q9TYW5_CAEEL protein_id:AAP13733.1
Y66H1B.2b	3	0.000169905	-	-	CE37295 WBGene00022048 status:Partially_confirmed UniProt:Q688A0_CAEEL protein_id:AAU05553.1
Y66H1B.2c	3	0.000160783	3	0.000118911	CE39058 WBGene00022048 status:Partially_confirmed UniProt:Q3V5H2_CAEEL protein_id:ABA00151.1
Y66H1B.2d	3	0.000161123	3	0.000104641	CE41733 WBGene00022048 status:Partially_confirmed UniProt:A8WJD0_CAEEL protein_id:ABW70219.1
Y66H1B.2f	-	-	3	4.51041e-05	CE44255 WBGene00022048 locus:fln-1 status:Partially_confirmed UniProt:D0IMZ7 protein_id:ACY40017.1
Y66H1B.2g	-	-	3	4.50632e-05	CE44182 WBGene00022048 locus:fln-1 status:Partially_confirmed UniProt:D0IMZ8 protein_id:ACY40018.1
Y66H1B.3	2	9.39387e-05	-	-	CE20347 WBGene00022049 status:Partially_confirmed UniProt:Q9TYW4_CAEEL protein_id:AAC69000.1
Y66H1B.4	-	-	1	6.00298e-05	CE20348 WBGene00004981 locus:spl-1 status:Confirmed UniProt:Q9Y194 protein_id:AAC69001.1
Y67D8C.10a	-	-	1	2.85659e-05	CE28372 WBGene00003153 locus:mca-3 status:Partially_confirmed UniProt:Q95XP6 protein_id:AAK68550.1
Y67D8C.10b	-	-	1	2.68529e-05	CE28373 WBGene00003153 locus:mca-3 status:Partially_confirmed UniProt:Q95XP5 protein_id:AAK68551.1
Y67D8C.10c	-	-	1	2.91438e-05	CE31664 WBGene00003153 locus:mca-3 status:Partially_confirmed UniProt:Q8MXS0 protein_id:AAM97979.1
Y67D8C.10d	-	-	1	2.83218e-05	CE43364 WBGene00003153 locus:mca-3 status:Partially_confirmed UniProt:B7CED8 protein_id:ACJ65179.1
Y67D8C.5	2	2.43786e-05	-	-	CE31665 WBGene00022069 locus:eel-1 status:Partially_confirmed UniProt:Q9GUP2_CAEEL protein_id:AAG23375.2
Y67H2A.1	-	-	1	4.68691e-05	CE32993 WBGene00013460 locus:cpsf-3 status:Confirmed UniProt:Q95PY8 protein_id:CAC44310.2
Y67H2A.5	-	-	1	0.000228527	CE28376 WBGene00013463 status:Confirmed UniProt:Q95PZ1 protein_id:CAC44306.1
Y69A2AR.18a	11	0.00187312	10	0.00110824	CE27514 WBGene00022089 status:Confirmed UniProt:Q95XJ0_CAEEL protein_id:AAK68562.1
Y69A2AR.18b	11	0.00178934	9	0.000952805	CE29133 WBGene00022089 status:Confirmed UniProt:Q95XI9_CAEEL protein_id:AAL00872.1
Y69A2AR.18c	-	-	6	0.000994094	CE33241 WBGene00022089 status:Partially_confirmed UniProt:Q86DM7 protein_id:AAO21417.1
Y69E1A.5	2	0.000592032	1	0.000192654	CE22812 WBGene00013477 Phosphatidylethanolamine-binding protein status:Confirmed UniProt:Q9XW37_CAEEL protein_id:CAA22258.1
Y69F12A.2a	-	-	2	0.000132811	CE34422 WBGene00000118 locus:alh-12 aldehyde dehydrogenase status:Confirmed UniProt:Q7Z1Q3 protein_id:AAP46268.1
Y69F12A.2b	-	-	2	0.000154123	CE34423 WBGene00000118 locus:alh-12 status:Confirmed UniProt:Q7Z1Q2 protein_id:AAP46269.1
Y71A12B.1	18	0.00372547	24	0.00323282	CE24592 WBGene00004475 locus:rps-6 40S ribosomal protein S6 status:Confirmed UniProt:RS6_CAEEL protein_id:CAB81996.1
Y71F9AL.13a	10	0.00235716	23	0.00352842	CE25552 WBGene00004412 locus:rpl-1 status:Confirmed UniProt:RL10A_CAEEL protein_id:AAF36008.1
Y71F9AL.13b	-	-	15	0.00320675	CE28379 WBGene00004412 locus:rpl-1 status:Confirmed UniProt:Q95Y46 protein_id:AAK66025.1
Y71F9AL.17	-	-	5	0.000134482	CE29136 WBGene00022119 coatomer, alpha chain status:Confirmed UniProt:Q9N4H7 protein_id:AAF36010.2
Y71F9AL.9	4	0.000648596	3	0.00031659	CE22858 WBGene00022114 status:Confirmed UniProt:Q9N4I3_CAEEL protein_id:AAF35998.1
Y71F9AM.6	-	-	2	0.000257871	CE26244 WBGene00022122 locus:trap-1 status:Confirmed UniProt:Q95XT5 protein_id:AAK66027.1
Y71H10A.1a	4	0.000250195	3	0.000122125	CE28266 WBGene00022199 phosphofructokinase status:Confirmed UniProt:Q9TZL8_CAEEL protein_id:AAC67416.2
Y71H10A.1b	-	-	3	0.000171989	CE37296 WBGene00022199 status:Confirmed UniProt:Q95X24 protein_id:AAL27269.2
Y71H10A.2	-	-	1	6.18217e-05	CE20354 WBGene00022200 status:Partially_confirmed UniProt:Q9TZL9 protein_id:AAC67415.1
Y71H2AM.17	-	-	1	9.80368e-05	CE39070 WBGene00022182 status:Confirmed UniProt:Q9BL39 protein_id:AAK29965.2
Y71H2AM.19	-	-	2	0.000103068	CE38657 WBGene00002244 locus:laf-1 status:Confirmed UniProt:Q4W5R4 protein_id:AAY43989.1
Y71H2AM.23	3	0.000307952	3	0.000200422	CE27322 WBGene00007000 locus:tufm-1 status:Confirmed UniProt:Q19072_CAEEL protein_id:AAK29979.1
Y71H2AM.4	2	0.000732586	-	-	CE22940 WBGene00022169 status:Confirmed UniProt:Q9BL33_CAEEL protein_id:AAK29975.1
Y71H2B.10a	2	0.000106628	3	0.000104094	CE29919 WBGene00000160 locus:apb-1 status:Confirmed UniProt:Q9N4F3_CAEEL protein_id:AAF36038.2
Y71H2B.10c	-	-	3	0.000120205	CE24628 WBGene00000160 locus:apb-1 status:Partially_confirmed UniProt:Q7YZG8 protein_id:AAP86609.1
Y73B3A.18a	-	-	11	0.0015577	CE27328 WBGene00022219 status:Partially_confirmed UniProt:Q95XE4 protein_id:AAK39366.1
Y73B3A.18b	-	-	11	0.00183166	CE31261 WBGene00022219 status:Partially_confirmed UniProt:Q8MXR8 protein_id:AAM69075.1
Y73B6BL.24	-	-	4	0.000347889	CE29924 WBGene00022245 locus:acp-6 status:Confirmed UniProt:Q9GUF2 protein_id:AAG23464.2
Y73B6BL.6a	9	0.0015024	10	0.00108644	CE29008 WBGene00022235 locus:sqd-1 status:Confirmed UniProt:Q8MXR6_CAEEL protein_id:AAM44397.1
Y73B6BL.6b	-	-	10	0.00107586	CE38662 WBGene00022235 locus:sqd-1 status:Confirmed UniProt:Q4W5P0 protein_id:AAY43984.1
Y74E4A.1a	-	-	1	7.79681e-05	CE30327 WBGene00022283 locus:lgc-27 status:Confirmed UniProt:Q8TA50 protein_id:AAL77193.1
Y74E4A.1b	-	-	1	7.74216e-05	CE30328 WBGene00022283 locus:lgc-27 status:Confirmed UniProt:Q8TA51 protein_id:AAL77194.1
Y75B12B.2	8	0.00238198	14	0.00271293	CE20371 WBGene00000883 locus:cyn-7 Peptidyl-prolyl cis-trans isomerases status:Confirmed UniProt:P52015 protein_id:CAA21760.1
Y75B12B.5	4	0.00117722	2	0.00038308	CE20374 WBGene00000879 locus:cyn-3 Peptidyl-prolyl cis-trans isomerases status:Confirmed UniProt:P52011 protein_id:CAA21762.1
Y75B8A.7	3	0.000235716	-	-	CE23019 WBGene00013544 status:Partially_confirmed UniProt:Q9XW58_CAEEL protein_id:CAA22114.1
Y76B12C.7	2	7.00341e-05	2	4.55797e-05	CE29932 WBGene00022301 locus:cpsf-1 status:Partially_confirmed UniProt:Q9N4C2 protein_id:AAF36067.2
Y77E11A.1	6	0.000677358	3	0.00022042	CE25610 WBGene00022306 status:Confirmed UniProt:Q9N4A5_CAEEL protein_id:AAF36071.1
Y77E11A.13a	-	-	1	0.000105867	CE25614 WBGene00003806 locus:npp-20 status:Confirmed UniProt:Q9N4A7 protein_id:AAF36082.1
Y80D3A.1	-	-	1	7.94639e-05	CE35140 WBGene00006945 locus:wrs-1 tryptophanyl-tRNA synthetase status:Confirmed UniProt:Q9U1R2 protein_id:CAE17953.1
Y80D3A.2	3	0.00010412	-	-	CE40670 WBGene00001258 locus:emb-4 status:Partially_confirmed UniProt:Q9U1Q7_CAEEL protein_id:CAB60444.4
Y87G2A.5	9	0.000436412	18	0.000568053	CE24685 WBGene00006936 locus:vrs-2 status:Confirmed UniProt:SYV_CAEEL protein_id:CAB60428.1
Y87G2A.8a	2	0.000184809	-	-	CE24687 WBGene00013597 locus:gpi-1 glucose-6-phosphate isomerase status:Confirmed UniProt:Q9U1Q2_CAEEL protein_id:CAB60430.1
Y87G2A.8b	2	0.000173771	-	-	CE36253 WBGene00013597 locus:gpi-1 status:Confirmed UniProt:Q7K707_CAEEL protein_id:CAE54920.1
Y92H12BR.8	-	-	1	0.000111196	CE26840 WBGene00022373 status:Confirmed UniProt:Q9BPN6 protein_id:AAK09082.1
Y94H6A.10	3	0.000843891	-	-	CE36575 WBGene00022382 status:Confirmed UniProt:Q75MI6_CAEEL protein_id:AAS80337.1
Y95B8A.10a	4	0.000267972	4	0.000174402	CE23151 WBGene00022389 locus:pde-6 phosphodiesterase status:Partially_confirmed UniProt:Q9N2V9 protein_id:AAF60898.1
Y95B8A.10b	-	-	2	9.50831e-05	CE41085 WBGene00022389 locus:pde-6 status:Partially_confirmed UniProt:A5A8Q4 protein_id:ABQ13047.1
ZC155.1	-	-	3	0.000308725	CE01431 WBGene00003588 locus:nex-1 status:Confirmed UniProt:Q27864 protein_id:AAB52702.1
ZC204.12	-	-	2	0.000262988	CE15106 WBGene00022562 status:Confirmed UniProt:P91544 protein_id:AAB37918.1
ZC247.1	3	3.46831e-05	2	1.50998e-05	CE39535 WBGene00013859 status:Partially_confirmed UniProt:ZC247.1 protein_id:CAJ55259.1
ZC373.1	2	0.000144644	-	-	CE31670 WBGene00013866 cystathionine beta-synthase status:Partially_confirmed UniProt:Q23264_CAEEL protein_id:CAB63415.2
ZC373.2	-	-	2	0.000543221	CE02375 WBGene00013867 status:Partially_confirmed UniProt:Q23258 protein_id:CAA88974.1
ZC434.2	23	0.00603629	32	0.00546581	CE06577 WBGene00004476 locus:rps-7 40S ribosomal protein S7 status:Confirmed UniProt:RS7_CAEEL protein_id:CAB00058.1
ZC434.5	9	0.00039881	12	0.000346073	CE06580 WBGene00001337 locus:ers-2 glutamyl-trna synthetase status:Confirmed UniProt:Q23315_CAEEL protein_id:CAB00060.1
ZC434.8	-	-	1	9.20457e-05	CE06583 WBGene00013894 arginine kinase status:Confirmed UniProt:Q27535 protein_id:CAB00062.1
ZC8.4a	3	6.37497e-05	2	2.76598e-05	CE31264 WBGene00022500 locus:lfi-1 probable myofibrillar protein status:Partially_confirmed UniProt:Q23081_CAEEL protein_id:AAM69078.1
ZC8.4b	-	-	2	3.13051e-05	CE38922 WBGene00022500 locus:lfi-1 status:Partially_confirmed UniProt:Q45EJ8 protein_id:AAZ32792.1
ZC8.4d	3	6.49976e-05	2	2.82012e-05	CE35814 WBGene00022500 locus:lfi-1 status:Partially_confirmed UniProt:Q7JNN3_CAEEL protein_id:AAQ91890.1
ZK1005.1a	2	4.47406e-05	-	-	CE24712 WBGene00004053 locus:pme-5 status:Partially_confirmed UniProt:Q9TXQ1 protein_id:AAC04454.2
ZK1005.1b	2	4.55002e-05	-	-	CE33259 WBGene00004053 locus:pme-5 status:Confirmed UniProt:Q9TXQ1 protein_id:AAO12392.1
ZK1010.1	3	0.00119331	11	0.00284766	CE15495 WBGene00006728 locus:ubq-2 UBQ-2 ubiquitin\; 60S Ribosomal protein L40 status:Confirmed UniProt:UBIQ_CAEEL protein_id:CAB04967.1
ZK1055.1	4	0.000138074	2	4.49308e-05	CE18470 WBGene00001829 locus:hcp-1 status:Partially_confirmed UniProt:O76447_CAEEL protein_id:AAC19259.1
ZK1058.9a	-	-	1	0.000106207	CE44164 WBGene00014207 status:Partially_confirmed UniProt:C9IY21 protein_id:CBG22755.1
ZK1058.9b	-	-	1	0.000147931	CE44175 WBGene00014207 status:Confirmed UniProt:C9IY22 protein_id:CBG22756.1
ZK1127.10	-	-	2	0.000169064	CE07648 WBGene00022856 locus:cth-2 cystathionine gamma-lyase status:Confirmed UniProt:P55216 protein_id:AAB93432.1
ZK1248.6	-	-	2	0.000521834	CE02806 WBGene00003457 locus:msp-64 Major sperm protein status:Confirmed UniProt:P53017 protein_id:AAC71087.1
ZK1251.6	-	-	2	0.000521834	CE03853 WBGene00003463 locus:msp-76 major sperm protein (MSP1) status:Confirmed UniProt:P05634 protein_id:CAA92502.1
ZK131.1	7	0.00346023	12	0.00386056	CE03252 WBGene00001900 locus:his-26 histone H4 status:Predicted UniProt:P62784 protein_id:CAB05835.4
ZK131.10	8	0.00320723	6	0.0015655	CE04501 WBGene00001890 locus:his-16 histone H2A status:Partially_confirmed UniProt:P09588 protein_id:CAB05838.1
ZK131.2	-	-	5	0.00121825	CE03253 WBGene00001899 locus:his-25 histone H3 status:Partially_confirmed UniProt:P08898 protein_id:CAB05831.1
ZK131.3	-	-	5	0.00121825	CE03253 WBGene00001883 locus:his-9 histone H3 status:Predicted UniProt:P08898 protein_id:CAB05833.1
ZK131.4	7	0.00346023	12	0.00386056	CE03252 WBGene00001884 locus:his-10 histone H4 status:Partially_confirmed UniProt:P62784 protein_id:CAB05837.1
ZK131.5	7	0.00292134	10	0.0027161	CE07075 WBGene00001885 locus:his-11 histone H2B status:Confirmed UniProt:P04255 protein_id:CAB05830.1
ZK131.6	8	0.00320723	6	0.0015655	CE04501 WBGene00001886 locus:his-12 histone H2A status:Predicted UniProt:P09588 protein_id:CAB05836.1
ZK131.7	-	-	5	0.00121825	CE03253 WBGene00001887 locus:his-13 histone H3 status:Predicted UniProt:P08898 protein_id:CAB05834.1
ZK131.8	7	0.00346023	12	0.00386056	CE03252 WBGene00001888 locus:his-14 histone H4 status:Predicted UniProt:P62784 protein_id:CAB05839.1
ZK131.9	7	0.00292134	10	0.0027161	CE07075 WBGene00001889 locus:his-15 histone H2B status:Predicted UniProt:P04255 protein_id:CAB05832.1
ZK154.3	5	0.000577265	-	-	CE15257 WBGene00003171 locus:mec-7 beta tubulin status:Partially_confirmed UniProt:TBB1_CAEEL protein_id:AAB09092.1
ZK180.4	3	0.000791421	-	-	CE07622 WBGene00022678 locus:sar-1 GTP-binding protein status:Confirmed UniProt:SAR1_CAEEL protein_id:AAB52968.1
ZK270.2a	4	4.49578e-05	4	2.92596e-05	CE34142 WBGene00001488 locus:frm-1 Band 4.1 protein like status:Partially_confirmed UniProt:O18673_CAEEL protein_id:CAB05003.2
ZK270.2b	4	0.000321229	4	0.000209063	CE34143 WBGene00001488 locus:frm-1 Band 4.1 protein like status:Confirmed UniProt:Q9XV97_CAEEL protein_id:CAB05004.2
ZK270.2d	4	4.38165e-05	4	2.85167e-05	CE34144 WBGene00001488 locus:frm-1 status:Partially_confirmed UniProt:Q9TVI9_CAEEL protein_id:CAB54513.2
ZK270.2e	-	-	4	2.91887e-05	CE34145 WBGene00001488 locus:frm-1 status:Partially_confirmed UniProt:Q7YSV5 protein_id:CAD91717.1
ZK328.2	-	-	1	3.4021e-05	CE05066 WBGene00001166 locus:eft-1 elongation factor 2 status:Confirmed UniProt:Q23463 protein_id:AAA91248.1
ZK353.6	3	0.000311088	-	-	CE00390 WBGene00002249 locus:lap-1 Leucine aminopeptidase status:Confirmed UniProt:P34629 protein_id:AAA28198.1
ZK354.1	-	-	2	0.000521834	CE02806 WBGene00003458 locus:msp-65 major sperm protein (MSP-65) status:Confirmed UniProt:P53017 protein_id:AAB42256.1
ZK354.11	-	-	2	0.000521834	CE02806 WBGene00003452 locus:msp-59 major sperm protein (MSP-59) status:Confirmed UniProt:P53017 protein_id:AAB42253.1
ZK354.4	-	-	2	0.000521834	CE02806 WBGene00003468 locus:msp-113 major sperm protein (MSP-113) status:Confirmed UniProt:P53017 protein_id:AAB42255.1
ZK354.5	-	-	2	0.000521834	CE02806 WBGene00003444 locus:msp-51 major sperm protein (MSP-51) status:Confirmed UniProt:P53017 protein_id:AAB42254.1
ZK381.4a	-	-	2	9.07848e-05	CE25689 WBGene00003992 locus:pgl-1 status:Confirmed UniProt:Q9TZQ3 protein_id:AAG00057.1
ZK381.4b	-	-	2	8.59571e-05	CE07628 WBGene00003992 locus:pgl-1 status:Partially_confirmed UniProt:Q304E5 protein_id:ABB51171.1
ZK430.1	2	6.17149e-05	-	-	CE05078 WBGene00022739 status:Partially_confirmed UniProt:Q23495 protein_id:AAA83581.1
ZK455.1	8	0.000459209	9	0.000336221	CE03812 WBGene00000040 locus:aco-1 iron-responsive element-binding like protein status:Confirmed UniProt:Q23500 protein_id:CAA91491.1
ZK512.2	-	-	1	5.73295e-05	CE03821 WBGene00013983 RNA helicase status:Partially_confirmed UniProt:P34640 protein_id:CAA80151.1
ZK546.14a	3	0.000323611	-	-	CE02914 WBGene00022765 status:Partially_confirmed UniProt:YWIE_CAEEL protein_id:AAA68745.1
ZK546.14b	3	0.000336441	-	-	CE33503 WBGene00022765 status:Partially_confirmed UniProt:Q86NB4_CAEEL protein_id:AAO38582.1
ZK546.3	-	-	2	0.000498293	CE02917 WBGene00022760 Major sperm protein status:Partially_confirmed UniProt:Q23524 protein_id:AAA68736.1
ZK546.6	-	-	2	0.000521834	CE02920 WBGene00003470 locus:msp-152 Major sperm protein status:Confirmed UniProt:Q23519 protein_id:AAA68739.1
ZK616.4	-	-	1	7.6001e-05	CE31753 WBGene00022774 status:Confirmed UniProt:Q9N4N4 protein_id:AAF60947.2
ZK617.1a	6	4.46686e-05	4	1.93809e-05	CE33017 WBGene00006759 locus:unc-22 Fibronectin type III domain (31 domains), IG (immunoglobulin) superfamily (18 domains), calcium\/calmodulin dependent protein kinase status:Partially_confirmed UniProt:Q23550_CAEEL protein_id:CAA98081.2
ZK617.1b	6	4.26779e-05	4	1.85172e-05	CE33018 WBGene00006759 locus:unc-22 Fibronectin type III domain (31 domains), IG (immunoglobulin) superfamily (18 domains), calcium\/calmodulin dependent protein kinase status:Partially_confirmed UniProt:Q23551_CAEEL protein_id:CAA98082.2
ZK617.1c	6	4.60837e-05	4	1.99948e-05	CE40796 WBGene00006759 locus:unc-22 status:Partially_confirmed UniProt:A3RMU0_CAEEL protein_id:CAM35841.1
ZK622.3a	-	-	1	6.9761e-05	CE33504 WBGene00022781 locus:pmt-1 status:Confirmed UniProt:Q23552 protein_id:AAO38583.1
ZK622.3b	-	-	1	6.84637e-05	CE29162 WBGene00022781 locus:pmt-1 status:Confirmed UniProt:Q95PW7 protein_id:AAL00881.1
ZK622.3d	-	-	1	7.20358e-05	CE33505 WBGene00022781 locus:pmt-1 status:Confirmed UniProt:Q86NB3 protein_id:AAO38584.1
ZK632.6	-	-	2	0.000107064	CE00423 WBGene00000567 locus:cnx-1 Calnexin status:Confirmed UniProt:P34652 protein_id:CAA80183.1
ZK637.13	-	-	1	0.000208405	CE36418 WBGene00014030 locus:glb-1 Globin status:Confirmed UniProt:P30627 protein_id:CAA77458.2
ZK637.2	2	0.000712095	-	-	CE32292 WBGene00014022 status:Confirmed UniProt:YOU2_CAEEL protein_id:CAA77449.2
ZK652.11	-	-	1	0.000480238	CE29163 WBGene00000835 locus:cuc-1 status:Confirmed UniProt:Q9TYA3 protein_id:AAL00882.1
ZK652.3	2	0.00108329	2	0.000705031	CE00449 WBGene00044324 locus:tag-277 status:Confirmed UniProt:UFM1_CAEEL protein_id:AAA28214.1
ZK652.4	5	0.00206971	11	0.00296342	CE00450 WBGene00004449 locus:rpl-35 60S ribosomal protein L35 status:Confirmed UniProt:RL35_CAEEL protein_id:AAA28216.1
ZK669.4	9	0.00102284	7	0.000517757	CE01115 WBGene00014054 lipoamide acyltransferase status:Confirmed UniProt:Q23571_CAEEL protein_id:CAA85465.1
ZK688.3	-	-	1	0.000154843	CE00461 WBGene00022798 status:Confirmed UniProt:P34673 protein_id:AAA28230.1
ZK721.2	-	-	2	0.000273855	CE40008 WBGene00006764 locus:unc-27 troponin I status:Confirmed UniProt:Q9GYF1 protein_id:AAG01564.2
ZK742.1a	-	-	2	6.13638e-05	CE23467 WBGene00002078 locus:xpo-1 importin beta, nuclear transport factor status:Confirmed UniProt:Q23089 protein_id:AAB04981.2
ZK829.4	16	0.00151984	22	0.00136008	CE06652 WBGene00014095 glutamate dehydrogenase status:Confirmed UniProt:Q23621_CAEEL protein_id:CAA98074.1
ZK836.2	4	0.000223555	4	0.000145495	CE35706 WBGene00014098 2-oxoglutarate dehydrogenase status:Partially_confirmed UniProt:Q23629 protein_id:CAE46691.1
ZK856.7	-	-	1	0.000273855	CE06664 WBGene00014108 status:Confirmed UniProt:Q23642 protein_id:CAA94855.1
ZK863.6	7	0.00289759	1	0.000269402	CE15445 WBGene00001088 locus:dpy-30 DPY-30 protein status:Confirmed UniProt:Q10661 protein_id:CAB01452.1
ZK899.4	-	-	3	0.000219932	CE37468 WBGene00006534 locus:tba-8 tubulin alpha chain status:Partially_confirmed UniProt:P52274 protein_id:CAA85497.2
ZK945.2	2	0.000407318	4	0.000530183	CE36420 WBGene00003928 locus:pas-7 proteasome component (A-type) status:Confirmed UniProt:Q09583 protein_id:CAA88436.2
ZK945.3	3	0.000199405	1	4.32591e-05	CE01734 WBGene00014165 locus:puf-12 pumilio-repeat like domain status:Confirmed UniProt:YS83_CAEEL protein_id:CAA88437.1
ZK970.4	7	0.00294548	2	0.00054771	CE02404 WBGene00006918 locus:vha-9 H+-transporting ATPase status:Confirmed UniProt:VATF_CAEEL protein_id:CAA88888.1
ZK973.10	2	0.000578577	-	-	CE40009 WBGene00003061 locus:lpd-5 status:Confirmed UniProt:Q9N4L8_CAEEL protein_id:AAF40003.2
ZK973.6	20	0.000119169	17	6.59239e-05	CE33588 WBGene00000140 locus:anc-1 status:Confirmed UniProt:Q9N4M4 protein_id:AAF40010.3
ZK994.3	-	-	1	2.57871e-05	CE40298 WBGene00004256 locus:pxn-1 peroxidase status:Partially_confirmed UniProt:Q1ENI8 protein_id:ABF71715.1
