# Supplementary material for: An SMC-like protein binds and regulates Caenorhabditis elegans condensins
Source: PLoS Genet. 2017 Mar 16;13(3):e1006614. doi: 10.1371/journal.pgen.1006614 (PMC5373644; doi:10.1371/journal.pgen.1006614)
Supplement: S7 Table — (XLSX) [file pgen.1006614.s013.xlsx]

## Sheet: Sheet1
Table S7
	FLAG 1-step DPY-26::MAP Purification
	Biological Replica 1		Biological Replica 2
Locus	Spectrum Count	NSAF	Spectrum Count	NSAF	Descriptive Name
B0035.7	5	0.0017948	3	0.00167313	CE04501 WBGene00001921 locus:his-47 histone H2A status:Confirmed UniProt:P09588 protein_id:CAA97414.1
B0035.8	12	0.00444761	-	-	CE05165 WBGene00001922 locus:his-48 histone H2B status:Confirmed UniProt:Q27876 protein_id:CAA97413.1
B0035.9	8	0.00354082	4	0.00275065	CE03252 WBGene00001920 locus:his-46 histone H4 status:Predicted UniProt:P62784 protein_id:CAA97407.1
B0041.4	37	0.00488915	9	0.00184772	CE07669 WBGene00004415 locus:rpl-4 ribosomal protein L1 status:Confirmed UniProt:RL4_CAEEL protein_id:AAC24253.1
B0205.3	2	0.000263515	-	-	CE26355 WBGene00004466 locus:rpn-10 status:Confirmed UniProt:O61742_CAEEL protein_id:AAK66019.1
B0205.6	3	0.000331952	-	-	CE30405 WBGene00015021 aminotransferase status:Confirmed UniProt:O61741_CAEEL protein_id:AAC16992.2
B0205.7	15	0.0018995	6	0.00118049	CE17321 WBGene00002191 locus:kin-3 casein kinase status:Confirmed UniProt:P18334 protein_id:AAC16993.1
B0250.1	16	0.00280542	5	0.0013621	CE18478 WBGene00004413 locus:rpl-2 Ribosomal Proteins L2 status:Confirmed UniProt:RL8_CAEEL protein_id:CAB03792.1
B0250.5	2	0.000304937	-	-	CE18481 WBGene00007122 3-HYDROXYISOBUTYRATE DEHYDROGENASE PRECURSOR (EC 1.1.1.31) (HIBADH) (FRAGMENT) status:Confirmed UniProt:Q9XTI0 protein_id:CAB03798.1
B0272.1	13	0.00133478	-	-	CE00850 WBGene00006538 locus:tbb-4 tubulin beta chain status:Partially_confirmed UniProt:TBB4_CAEEL protein_id:CAA86310.1
B0272.3	2	0.000295068	-	-	CE00852 WBGene00007129 3-hydroxyacyl-CoA dehydrogenase status:Confirmed UniProt:P41938 protein_id:CAA86312.1
B0303.3	-	-	4	0.000632405	CE00561 WBGene00015125 Acetyl-coa acetyltransferase status:Confirmed UniProt:P34255 protein_id:AAA27897.2
B0334.3a	3	0.000215716	-	-	CE19658 WBGene00007143 Thiamine pyrophosphate enzymes status:Confirmed UniProt:Q17474_CAEEL protein_id:CAA91381.1
B0334.3b	3	0.000215716	-	-	CE02935 WBGene00007143 Thiamine pyrophosphate enzymes status:Partially_confirmed UniProt:Q17475_CAEEL protein_id:CAA91372.1
B0336.10	3	0.000976886	5	0.00252962	CE00778 WBGene00004435 locus:rpl-23 status:Confirmed UniProt:RL23_CAEEL protein_id:AAK18857.1
B0350.2a	20	0.000447161	20	0.000694746	CE06702 WBGene00006780 locus:unc-44 status:Partially_confirmed UniProt:Q17489_CAEEL protein_id:AAA93443.1
B0350.2b	-	-	6	0.000469587	CE37694 WBGene00006780 locus:unc-44 status:Confirmed UniProt:Q5TYL6 protein_id:AAV34805.1
B0350.2c	20	0.000488356	22	0.000834625	CE06704 WBGene00006780 locus:unc-44 AO66 ankyrin status:Partially_confirmed UniProt:Q17486_CAEEL protein_id:AAA93444.1
B0350.2d	-	-	6	0.000534561	CE37695 WBGene00006780 locus:unc-44 AO49 ankyrin status:Confirmed UniProt:Q5TYL5 protein_id:AAV34806.1
B0350.2e	20	0.000495253	22	0.000846413	CE31147 WBGene00006780 locus:unc-44 status:Partially_confirmed UniProt:Q8MQG0_CAEEL protein_id:AAM75382.1
B0350.2f	20	0.000130363	22	0.000222797	CE31847 WBGene00006780 locus:unc-44 AO13 ankyrin status:Partially_confirmed UniProt:Q17490_CAEEL protein_id:AAA93447.2
B0350.2g	-	-	14	0.00098766	CE35821 WBGene00006780 locus:unc-44 status:Partially_confirmed UniProt:Q7JNZ0 protein_id:AAQ91911.1
B0365.1	3	0.000124444	-	-	CE07719 WBGene00007150 ATP citrate lyase status:Partially_confirmed UniProt:P90731_CAEEL protein_id:CAB02690.1
B0365.3	3	0.000137313	2	0.000142228	CE07721 WBGene00001137 locus:eat-6 Na(+)\/K(+) ATPase alpha subunit status:Confirmed UniProt:P90735_CAEEL protein_id:CAB02694.1
B0393.1	5	0.00082587	3	0.000769884	CE00854 WBGene00004469 locus:rps-0 40S ribosomal protein status:Confirmed UniProt:RSSA_CAEEL protein_id:CAA86061.1
B0414.3	2	0.000405227	-	-	CE07733 WBGene00001856 locus:hil-5 histone H1 status:Confirmed UniProt:O01833 protein_id:AAB57720.1
B0464.1	2	0.000171706	2	0.000266777	CE00015 WBGene00001094 locus:drs-1 Aspartyl-tRNA synthetase status:Confirmed UniProt:SYDC_CAEEL protein_id:CAA79536.1
B0511.10	2	0.000211056	-	-	CE17349 WBGene00001228 locus:eif-3.E status:Confirmed UniProt:O61820 protein_id:AAC17647.1
B0511.6	-	-	1	0.000130201	CE26853 WBGene00015232 helicase status:Confirmed UniProt:O61815 protein_id:AAC17654.2
B0523.5	-	-	1	5.63479e-05	CE36522 WBGene00001443 locus:fli-1 status:Confirmed UniProt:P34268 protein_id:AAB37088.2
C01G10.8	2	0.000266597	-	-	CE07817 WBGene00007235 status:Confirmed UniProt:Q93168_CAEEL protein_id:CAB02710.1
C02C6.1a	2	0.000109851	-	-	CE07833 WBGene00001130 locus:dyn-1 dynamin status:Confirmed UniProt:P39055 protein_id:CAB01857.1
C02C6.1b	2	0.000108802	-	-	CE07832 WBGene00001130 locus:dyn-1 status:Confirmed UniProt:P39055 protein_id:CAC42251.1
C02E11.1a	5	0.000203336	6	0.000379104	CE28528 WBGene00015344 status:Confirmed UniProt:Q9UAN9_CAEEL protein_id:AAC69200.2
C02E11.1b	5	0.000202974	6	0.000378429	CE32040 WBGene00015344 status:Confirmed UniProt:Q8ITW0_CAEEL protein_id:AAN60536.1
C03C10.1	4	0.000534757	1	0.000207711	CE00872 WBGene00002202 locus:kin-19 casein Kinase I status:Confirmed UniProt:P42168 protein_id:CAA84685.1
C03G5.1	3	0.000211709	3	0.000328929	CE03917 WBGene00015391 locus:sdha-1 succinate dehydrogenase flavoprotein subunit status:Confirmed UniProt:Q09508 protein_id:AAB37034.1
C04C3.3	5	0.000647557	-	-	CE27647 WBGene00015413 pyruvate dehydrogenase status:Confirmed UniProt:ODPB_CAEEL protein_id:AAB92024.2
C04E7.2	-	-	4	0.000533554	CE40683 WBGene00015429 locus:sor-3 status:Partially_confirmed UniProt:Q11193 protein_id:AAA82329.3
C04F12.4	8	0.00270151	19	0.00996857	CE19677 WBGene00004426 locus:rpl-14 status:Confirmed UniProt:Q9XVE9_CAEEL protein_id:CAB03835.1
C04F6.1	141	0.00400993	23	0.00101627	CE03921 WBGene00006929 locus:vit-5 status:Partially_confirmed UniProt:VIT5_CAEEL protein_id:AAA83587.1
C04G2.10	3	0.000454366	-	-	CE40435 WBGene00007309 status:Confirmed UniProt:Q17630_CAEEL protein_id:CAA94675.2
C04G2.4	2	0.000717922	-	-	CE03853 WBGene00003432 locus:msp-36 major sperm protein status:Confirmed UniProt:P05634 protein_id:CAA94674.1
C05D11.11a	2	0.00018838	-	-	CE01130 WBGene00003214 locus:mel-32 status:Confirmed UniProt:P50432 protein_id:AAB53830.1
C05D11.11b	2	0.000179834	-	-	CE29661 WBGene00003214 locus:mel-32 status:Confirmed UniProt:P50432 protein_id:AAL27228.1
C05E4.9a	8	0.000376761	1	7.31708e-05	CE23521 WBGene00001564 locus:gei-7 isocitrate lyase status:Confirmed UniProt:Q10663 protein_id:AAB71278.2
C05E4.9b	8	0.0004226	1	8.20734e-05	CE32565 WBGene00001564 locus:gei-7 status:Confirmed UniProt:Q8IA71_CAEEL protein_id:AAN84883.1
C06A1.1	5	0.000281755	3	0.000262655	CE02114 WBGene00007352 locus:cdc-48.1 transitional endoplasmic reticulum ATPase homolog 1 (P97 protein) status:Confirmed UniProt:TERA1_CAEEL protein_id:CAA90050.1
C06A5.7a	-	-	1	0.000180687	CE29023 WBGene00006823 locus:unc-94 tropomodulin status:Confirmed UniProt:O01479 protein_id:AAB52440.3
C06A5.7b	-	-	1	0.000176632	CE29024 WBGene00006823 locus:unc-94 status:Confirmed UniProt:O01479 protein_id:AAL13319.1
C06A6.4a	-	-	1	0.000178411	CE35224 WBGene00015509 aminoacylase-1 status:Confirmed UniProt:Q17686 protein_id:AAA82294.3
C06A6.4b	-	-	1	0.000172334	CE37607 WBGene00015509 status:Confirmed UniProt:Q5WRS4 protein_id:AAV28364.1
C06A8.3	7	0.00211335	2	0.000938137	CE02454 WBGene00015514 17k antigen (O. volvulus) status:Confirmed UniProt:Q17698_CAEEL protein_id:AAA81053.1
C06H2.1	12	0.00286417	1	0.000370834	CE15602 WBGene00007385 locus:atp-5 ATP synthase D chain status:Confirmed UniProt:Q17763_CAEEL protein_id:CAA99772.1
C07A12.4a	9	0.000832236	3	0.00043101	CE03972 WBGene00003963 locus:pdi-2 protein disulfide isomerase status:Confirmed UniProt:Q17770 protein_id:AAK39152.1
C07A12.4b	-	-	3	0.000486243	CE31878 WBGene00003963 locus:pdi-2 status:Confirmed UniProt:Q8IG53 protein_id:AAN39682.1
C07A12.4c	-	-	3	0.000572744	CE40737 WBGene00003963 locus:pdi-2 status:Confirmed UniProt:A3RMS2 protein_id:ABO16445.1
C07D8.6	4	0.000575243	1	0.000223436	CE06776 WBGene00015565 aldehyde reductase status:Confirmed UniProt:P91020_CAEEL protein_id:AAB37976.1
C07G2.3a	4	0.000336443	3	0.000392044	CE02985 WBGene00000380 locus:cct-5 TCP-1 like chaperonin status:Confirmed UniProt:TCPE_CAEEL protein_id:CAA84660.1
C07G2.3b	-	-	1	0.000210802	CE29569 WBGene00000380 locus:cct-5 status:Confirmed UniProt:Q8WQG4 protein_id:CAD01079.1
C07H6.5	4	0.000424075	4	0.000658878	CE00839 WBGene00000479 locus:cgh-1 ATP-dependent RNA helicase status:Confirmed UniProt:Q95YF3 protein_id:AAK85443.1
C08B11.3	2	7.32926e-05	-	-	CE01473 WBGene00007433 Zinc finger, C2H2 type status:Partially_confirmed UniProt:YP83_CAEEL protein_id:CAA86663.1
C08B11.7	-	-	2	0.000441304	CE36913 WBGene00006724 locus:ubh-4 thiolesterase status:Confirmed UniProt:Q09444 protein_id:CAA86665.2
C08B6.8	-	-	1	0.000366991	CE05245 WBGene00007429 YJER protein status:Confirmed UniProt:Q17819 protein_id:CAA96590.1
C08F11.11	-	-	2	0.0012762	CE17388 WBGene00007458 status:Confirmed UniProt:O62053 protein_id:CAB05678.1
C08F11.12	-	-	1	0.000605379	CE17389 WBGene00007459 status:Confirmed UniProt:Q9U3R0 protein_id:CAB62779.1
C08H9.2a	19	0.000709977	-	-	CE23530 WBGene00007463 high-density lipoprotein-binding protein status:Confirmed UniProt:Q17832_CAEEL protein_id:CAA91144.2
C09B8.6a	-	-	1	0.000323422	CE02466 WBGene00002023 locus:hsp-25 Small heat shock protein status:Confirmed UniProt:Q17849 protein_id:AAA68804.1
C09B8.6b	-	-	1	0.000345509	CE33558 WBGene00002023 locus:hsp-25 status:Confirmed UniProt:Q86GU1 protein_id:AAO61437.1
C09B9.6	2	0.000717922	-	-	CE06798 WBGene00003448 locus:msp-55 major sperm protein status:Confirmed UniProt:Q17856 protein_id:AAB37555.1
C09D1.1a	-	-	1	1.06799e-05	CE30426 WBGene00006820 locus:unc-89 immunoglobin-like protein status:Partially_confirmed UniProt:O01761 protein_id:AAB54132.2
C09D1.1b	-	-	2	1.75298e-05	CE34251 WBGene00006820 locus:unc-89 status:Partially_confirmed UniProt:O01761 protein_id:AAP68958.1
C09D1.1c	-	-	1	5.08466e-05	CE34252 WBGene00006820 locus:unc-89 protein kinase status:Confirmed UniProt:O01761 protein_id:AAP68959.1
C09D1.1d	-	-	1	5.07373e-05	CE37701 WBGene00006820 locus:unc-89 status:Confirmed UniProt:O01761 protein_id:AAV34798.1
C09D1.1e	-	-	1	1.18207e-05	CE37702 WBGene00006820 locus:unc-89 status:Partially_confirmed UniProt:O01761 protein_id:AAV34799.1
C09D1.1f	-	-	2	1.90376e-05	CE37703 WBGene00006820 locus:unc-89 status:Partially_confirmed UniProt:O01761 protein_id:AAV34800.1
C09D1.1g	-	-	1	9.94515e-06	CE37704 WBGene00006820 locus:unc-89 status:Partially_confirmed UniProt:O01761 protein_id:AAV34801.1
C09D4.5	26	0.00598631	5	0.00178862	CE08034 WBGene00004431 locus:rpl-19 60S ribosomal protein L19 status:Confirmed UniProt:RL19_CAEEL protein_id:AAB53979.1
C09G1.2	-	-	1	5.98221e-05	CE42554 WBGene00007484 status:Partially_confirmed UniProt:Q17863 protein_id:CAA90539.2
C09G4.5	-	-	1	0.000154312	CE24796 WBGene00003224 locus:mes-6 status:Partially_confirmed UniProt:Q9GYS1 protein_id:AAN84876.1
C12C8.1	-	-	1	0.000110154	CE08110 WBGene00002026 locus:hsp-70 heat shock protein 70 status:Partially_confirmed UniProt:O45246 protein_id:CAB03871.1
C12D8.11	-	-	2	0.000220309	CE15613 WBGene00004405 locus:rop-1 ROP-1 ribonucleoprotein RO autoantigen status:Confirmed UniProt:Q27274 protein_id:CAA98241.1
C13G3.3a	12	0.000982148	6	0.000762973	CE05279 WBGene00007554 locus:pptr-2 proteion phosphatase status:Confirmed UniProt:Q17948_CAEEL protein_id:CAA98422.1
C13G3.3b	12	0.000975145	6	0.000757533	CE20505 WBGene00007554 locus:pptr-2 status:Confirmed UniProt:Q9U3Q1_CAEEL protein_id:CAA98423.1
C13G3.3c	12	0.000901246	6	0.000700125	CE41982 WBGene00007554 locus:pptr-2 status:Confirmed UniProt:A9UJN4_CAEEL protein_id:CAP59521.1
C14B1.1	5	0.00046998	-	-	CE00897 WBGene00003962 locus:pdi-1 protein disulfide isomerase status:Confirmed UniProt:Q17967 protein_id:CAA85491.1
C14B9.7	22	0.00622942	5	0.00219967	CE00078 WBGene00004433 locus:rpl-21 Ribosomal protein L21 status:Confirmed UniProt:RL21_CAEEL protein_id:AAA27951.1
C14F11.1a	4	0.000440464	1	0.000171085	CE02477 WBGene00015778 Aspartate aminotransferase status:Confirmed UniProt:Q17994_CAEEL protein_id:AAA80361.1
C15F1.7a	2	0.000506534	-	-	CE23550 WBGene00004930 locus:sod-1 superoxide dismutase status:Confirmed UniProt:SODC_CAEEL protein_id:AAF39759.1
C15F1.7b	2	0.000577064	-	-	CE20508 WBGene00004930 locus:sod-1 status:Confirmed UniProt:SODC_CAEEL protein_id:AAV34795.1
C15H11.3a	-	-	1	0.000112786	CE08180 WBGene00003834 locus:nxf-1 Leucine Rich Repeat (2 copies) status:Partially_confirmed UniProt:Q9XVS7 protein_id:CAB02734.1
C15H11.3b	-	-	1	0.000116304	CE42865 WBGene00003834 locus:nxf-1 status:Partially_confirmed UniProt:B5BM32 protein_id:CAR31478.1
C15H11.7	3	0.000555952	-	-	CE08184 WBGene00003922 locus:pas-1 proteasome component (A-type) status:Confirmed UniProt:PSA6_CAEEL protein_id:CAB02738.1
C15H11.9	2	0.000273802	-	-	CE08186 WBGene00007617 Human HA0609 protein like status:Confirmed UniProt:RRS1_CAEEL protein_id:CAB02731.1
C15H9.4	-	-	1	0.000151669	CE39558 WBGene00015800 status:Partially_confirmed UniProt:Q18025 protein_id:AAB52664.2
C15H9.6	18	0.00124143	15	0.00160732	CE08177 WBGene00002007 locus:hsp-3 heat shock protein status:Confirmed UniProt:P27420 protein_id:AAB52671.1
C16A3.10a	2	0.000216057	-	-	CE04010 WBGene00015814 ornithine aminotransferse precursor status:Confirmed UniProt:Q18040 protein_id:AAD31050.2
C16A3.3	5	0.000130775	3	0.000121909	CE27690 WBGene00002850 locus:let-716 status:Partially_confirmed UniProt:Q18038_CAEEL protein_id:AAB47599.3
C16A3.9	6	0.00181144	3	0.00140721	CE04009 WBGene00004482 locus:rps-13 40S ribosomal protein S13 status:Confirmed UniProt:RS13_CAEEL protein_id:AAB47594.1
C16C10.2	-	-	1	0.000270341	CE01493 WBGene00007623 status:Confirmed UniProt:Q09462 protein_id:CAA86740.1
C17E4.9	2	0.000284925	1	0.000221342	CE08258 WBGene00007646 locus:nkb-1 sodium\/potassium transporting ATPase beta chain status:Confirmed UniProt:Q93235 protein_id:CAB02752.1
C17G10.9a	3	0.000254682	-	-	CE27702 WBGene00015920 status:Partially_confirmed UniProt:Q95QW0_CAEEL protein_id:AAK68188.1
C17G10.9b	3	0.000255634	-	-	CE30870 WBGene00015920 status:Partially_confirmed UniProt:Q8MQD4_CAEEL protein_id:AAM54207.1
C17H12.14	6	0.0012103	-	-	CE19362 WBGene00006917 locus:vha-8 ATPase status:Confirmed UniProt:Q95X44_CAEEL protein_id:AAK67210.1
C18A11.7a	4	0.000284925	3	0.000332013	CE27706 WBGene00001000 locus:dim-1 status:Confirmed UniProt:Q18066 protein_id:AAC69011.2
C18A11.7b	4	0.000562815	3	0.000655827	CE04038 WBGene00001000 locus:dim-1 status:Confirmed UniProt:Q18066 protein_id:AAP31442.1
C18A3.3	-	-	1	0.000208322	CE28890 WBGene00015941 status:Confirmed UniProt:Q09958 protein_id:AAA68370.2
C18F3.2a	-	-	123	0.00761539	CE37202 WBGene00004732 locus:sax-7 neural adhesion protein status:Confirmed UniProt:Q18100 protein_id:AAA93439.3
C18F3.2b	69	0.00236866	131	0.00698693	CE38779 WBGene00004732 locus:sax-7 status:Confirmed UniProt:Q4PIU9_CAEEL protein_id:AAY86218.1
C18F3.2c	69	0.00236332	128	0.00681154	CE38935 WBGene00004732 locus:sax-7 status:Confirmed UniProt:Q53U87_CAEEL protein_id:AAZ32800.1
C18F3.2d	-	-	120	0.00741022	CE38936 WBGene00004732 locus:sax-7 status:Confirmed UniProt:Q53U86 protein_id:AAZ32801.1
C23G10.3	30	0.00553701	9	0.00258083	CE01810 WBGene00004472 locus:rps-3 Ribosomal protein S3 status:Confirmed UniProt:RS3_CAEEL protein_id:AAF99870.1
C23G10.4b	6	0.000283449	-	-	CE31311 WBGene00004459 locus:rpn-2 tRNA processing protein SEN3 status:Confirmed UniProt:Q18115 protein_id:AAM81116.1
C25B8.3a	-	-	1	0.000186885	CE04078 WBGene00000786 locus:cpr-6 status:Confirmed UniProt:P43510 protein_id:AAK39189.1
C25B8.3b	-	-	1	0.000187379	CE30876 WBGene00000786 locus:cpr-6 status:Confirmed UniProt:Q8MQC6 protein_id:AAM51519.1
C25B8.3c	-	-	1	0.000191949	CE41106 WBGene00000786 locus:cpr-6 status:Confirmed UniProt:A7LPD1 protein_id:ABS19475.1
C25F6.3	3	0.000129145	-	-	CE38489 WBGene00016103 locus:dpyd-1 status:Partially_confirmed UniProt:Q18164 protein_id:AAK39195.2
C25G4.5	65	0.00234618	109	0.00611275	CE08398 WBGene00001085 locus:dpy-26 status:Confirmed UniProt:Q17373_CAEEL protein_id:CAA94575.1
C26D10.1	4	0.000320478	1	0.00012448	CE03024 WBGene00004304 locus:ran-3 regulator of chromosome condensation status:Confirmed UniProt:RCC1_CAEEL protein_id:CAA91119.1
C26D10.2a	-	-	2	0.000333315	CE03025 WBGene00001840 locus:hel-1 translation initiation factor eIF-4A status:Confirmed UniProt:Q18212 protein_id:CAA91120.1
C27A2.2a	18	0.00631219	7	0.00381389	CE04102 WBGene00004434 locus:rpl-22 ribosomal protein L22 status:Confirmed UniProt:RL22_CAEEL protein_id:AAK31460.1
C27A2.2b	-	-	3	0.00400921	CE29188 WBGene00004434 locus:rpl-22 status:Confirmed UniProt:P52819 protein_id:AAL02443.1
C27D11.1	5	0.00021184	1	6.58265e-05	CE00543 WBGene00001209 locus:egl-45 status:Confirmed UniProt:P34339 protein_id:AAA27955.1
C27H6.2	-	-	1	0.000148801	CE43279 WBGene00007784 locus:ruvb-1 Yeast hypothetical 50.5 KD protein like status:Confirmed UniProt:O17607 protein_id:CAB02793.2
C28G1.5b	2	0.000301907	-	-	CE41772 WBGene00016190 status:Partially_confirmed UniProt:A8WFJ8_CAEEL protein_id:ABX00816.1
C28H8.11a	-	-	2	0.00035151	CE01822 WBGene00016201 tryptophan 2,3-dioxygenase status:Confirmed UniProt:Q09474 protein_id:AAA62299.1
C28H8.11c	-	-	1	0.000632405	CE39680 WBGene00016201 status:Confirmed UniProt:Q27GU8 protein_id:ABD63242.1
C28H8.12	-	-	1	0.000213986	CE01823 WBGene00001018 locus:dnc-2 status:Confirmed UniProt:Q09248 protein_id:AAA62300.1
C28H8.3	2	5.31949e-05	-	-	CE29195 WBGene00016194 status:Confirmed UniProt:YP93_CAEEL protein_id:AAA62291.2
C30C11.2	2	0.000180905	2	0.000281069	CE00101 WBGene00004460 locus:rpn-3 Diphenol oxidase A2 status:Confirmed UniProt:Q04908 protein_id:AAA27966.1
C30C11.4	4	0.00023499	2	0.00018255	CE00103 WBGene00016250 Msi3p status:Confirmed UniProt:YLA4_CAEEL protein_id:AAA27967.1
C30F12.7	-	-	2	0.000379782	CE16887 WBGene00016266 isocitrate dehydrogenase status:Confirmed UniProt:Q95YD8 protein_id:AAK85453.1
C30H6.7a	-	-	1	0.000210176	CE15651 WBGene00007824 2-oxo acid dehydrogenases acyltransferase (catalytic domain) status:Confirmed UniProt:O45279 protein_id:CAB02813.1
C32E8.2a	8	0.00176186	5	0.00171085	CE08526 WBGene00004425 locus:rpl-13 ribosomal protein L13 status:Confirmed UniProt:RL13_CAEEL protein_id:AAB42322.1
C32E8.2b	-	-	2	0.00160976	CE33562 WBGene00004425 locus:rpl-13 status:Confirmed UniProt:P91128 protein_id:AAO61436.1
C33F10.9	2	0.000717922	-	-	CE02806 WBGene00003435 locus:msp-40 major sperm protein status:Confirmed UniProt:P53017 protein_id:AAK31477.1
C34B2.8	-	-	1	0.000414207	CE16896 WBGene00016393 status:Confirmed UniProt:O44955 protein_id:AAB97540.1
C34E10.6	55	0.00466049	12	0.00157984	CE29950 WBGene00000229 locus:atp-2 ATP synthase beta chain status:Confirmed UniProt:P46561 protein_id:AAA19068.2
C34F11.4	2	0.000717922	-	-	CE02806 WBGene00003443 locus:msp-50 major sperm protein status:Confirmed UniProt:P53017 protein_id:AAA85761.1
C34F11.6	2	0.000717922	-	-	CE04166 WBGene00003442 locus:msp-49 major sperm protein status:Confirmed UniProt:Q18461 protein_id:AAA85759.1
C34G6.7a	2	0.00019951	-	-	CE29700 WBGene00004109 locus:stam-1 status:Confirmed UniProt:STAM1_CAEEL protein_id:AAB52480.2
C34G6.7b	2	0.000229663	-	-	CE32816 WBGene00004109 locus:stam-1 status:Confirmed UniProt:STAM1_CAEEL protein_id:AAN84851.1
C35B1.5	4	0.00120763	-	-	CE16903 WBGene00016435 status:Confirmed UniProt:O45060_CAEEL protein_id:AAC02564.1
C36B1.4	-	-	1	0.000279958	CE05371 WBGene00003925 locus:pas-4 proteasome A-type submit status:Confirmed UniProt:Q95005 protein_id:CAB02269.1
C36B1.8a	3	0.000130376	2	0.000135042	CE34472 WBGene00007975 status:Partially_confirmed UniProt:Q93342_CAEEL protein_id:CAB02273.3
C36B1.8b	3	0.000130004	2	0.000134657	CE34473 WBGene00007975 status:Partially_confirmed UniProt:Q8I4M5_CAEEL protein_id:CAD56562.2
C36B1.8c	-	-	2	0.000140534	CE43936 WBGene00007975 status:Confirmed UniProt:C6KRM2 protein_id:CAZ65476.1
C36E6.3	13	0.00348614	6	0.00249986	CE34269 WBGene00003369 locus:mlc-1 status:Confirmed UniProt:P19625 protein_id:AAK09070.2
C36E6.5	11	0.00294981	6	0.00249986	CE20542 WBGene00003370 locus:mlc-2 status:Confirmed UniProt:P19626 protein_id:AAK09069.1
C36E8.5	23	0.00233005	2	0.000314797	CE00913 WBGene00006537 locus:tbb-2 beta tubulin status:Confirmed UniProt:TBB2_CAEEL protein_id:CAA84648.1
C37A2.7	34	0.0144859	10	0.00661956	CE30433 WBGene00016493 ribosomal protein status:Confirmed UniProt:RLA2_CAEEL protein_id:AAB52450.2
C37E2.1	-	-	6	0.00112131	CE08620 WBGene00007993 isocitrate dehydrogenase status:Confirmed UniProt:Q93353 protein_id:CAB02822.1
C37H5.8	11	0.00076327	6	0.000646843	CE08631 WBGene00002010 locus:hsp-6 heat shock 70 protein status:Partially_confirmed UniProt:P11141 protein_id:AAB42371.1
C39D10.7	-	-	3	0.000179315	CE29712 WBGene00016534 similar to C. elegans proteins B0280.5, R02F2.4 and C07G2.1 status:Partially_confirmed UniProt:Q18529 protein_id:AAK39209.2
C41C4.8	6	0.000337689	-	-	CE05402 WBGene00008053 locus:cdc-48.2 P97 protein status:Confirmed UniProt:TERA2_CAEEL protein_id:CAA88314.1
C41G7.1a	-	-	1	0.00035954	CE08665 WBGene00004887 locus:smn-1 Human muscular atrophy protein like status:Confirmed UniProt:Q93365 protein_id:CAB02838.1
C41G7.1b	-	-	1	0.000342171	CE27843 WBGene00004887 locus:smn-1 Human muscular atrophy protein like status:Confirmed UniProt:Q9U758 protein_id:CAC42273.1
C42C1.14	2	0.000828873	8	0.00515122	CE26911 WBGene00004448 locus:rpl-34 status:Confirmed UniProt:A3QMC5_CAEEL protein_id:CAM36357.1
C42D8.2a	98	0.00276976	39	0.00171255	CE06950 WBGene00006926 locus:vit-2 vitellogenin status:Partially_confirmed UniProt:VIT2_CAEEL protein_id:AAA98720.1
C42D8.2b	98	0.00286754	38	0.00172754	CE41109 WBGene00006926 locus:vit-2 status:Partially_confirmed UniProt:A7LPD7_CAEEL protein_id:ABS19472.1
C44B11.3	-	-	1	0.000157399	CE24843 WBGene00003175 locus:mec-12 alpha tubulin status:Confirmed UniProt:P91910 protein_id:AAB54263.2
C44B12.2	2	0.000345364	-	-	CE08703 WBGene00003893 locus:ost-1 osteonectin status:Confirmed UniProt:SPRC_CAEEL protein_id:AAB88325.1
C44B12.5	-	-	2	0.000356823	CE16921 WBGene00016638 status:Partially_confirmed UniProt:O44144 protein_id:AAB88328.1
C44B7.10	6	0.000580739	2	0.000300762	CE32326 WBGene00016630 status:Confirmed UniProt:Q18599_CAEEL protein_id:AAN63431.1
C44E4.4	6	0.000690728	4	0.000715448	CE08718 WBGene00016653 RNA-binding protein status:Confirmed UniProt:O01806_CAEEL protein_id:AAB54169.1
C46G7.4a	-	-	1	6.02803e-05	CE08780 WBGene00004112 locus:pqn-22 status:Partially_confirmed UniProt:O02143 protein_id:AAB52880.1
C46G7.4b	-	-	1	0.000119847	CE08781 WBGene00004112 locus:pqn-22 status:Partially_confirmed UniProt:Q9TY23 protein_id:AAB52878.1
C46G7.4c	-	-	1	7.65723e-05	CE37214 WBGene00004112 locus:pqn-22 status:Partially_confirmed UniProt:O02144 protein_id:AAB52879.2
C47B2.2a	-	-	1	0.000230714	CE17562 WBGene00008131 status:Partially_confirmed UniProt:O62105 protein_id:CAB16859.1
C47B2.2b	-	-	1	0.000306621	CE23599 WBGene00008131 status:Confirmed UniProt:Q9U3L5 protein_id:CAB54198.1
C47B2.3	-	-	7	0.00110671	CE17563 WBGene00006529 locus:tba-2 Tubulin status:Confirmed UniProt:P34690 protein_id:CAB16856.1
C47D12.1a	-	-	1	1.74285e-05	CE36692 WBGene00007028 locus:trr-1 Yeast YHP9 like status:Confirmed UniProt:Q18667 protein_id:CAA93765.2
C47D12.1b	-	-	1	1.74414e-05	CE36693 WBGene00007028 locus:trr-1 status:Confirmed UniProt:Q6A4L2 protein_id:CAH10779.1
C47D12.1c	-	-	1	1.74758e-05	CE38054 WBGene00007028 locus:trr-1 status:Confirmed UniProt:Q5CZ43 protein_id:CAI59119.1
C47E12.1	2	0.00018722	-	-	CE05445 WBGene00005663 locus:srs-2 seryl-tRNA synthetase status:Confirmed UniProt:SYSC_CAEEL protein_id:CAA93105.1
C47E12.5a	4	0.000163838	-	-	CE05449 WBGene00006699 locus:uba-1 ubiquitin-activating enzyme status:Confirmed UniProt:Q27481_CAEEL protein_id:CAA93101.1
C47E12.5b	4	0.000177385	-	-	CE39093 WBGene00006699 locus:uba-1 status:Confirmed UniProt:Q3S1J5_CAEEL protein_id:CAJ30225.1
C47E8.5	32	0.00207809	12	0.00121076	CE05441 WBGene00000915 locus:daf-21 heat shock protein (HSP90) status:Confirmed UniProt:Q18688 protein_id:CAA99793.1
C48B4.1	-	-	1	0.00010748	CE00491 WBGene00008167 Acyl-CoA oxidase I status:Partially_confirmed UniProt:P34355 protein_id:CAA82376.1
C49F5.1	7	0.000791852	-	-	CE08852 WBGene00008205 locus:sams-1 s-adenosylmethionine synthetase status:Confirmed UniProt:O17680 protein_id:CAB03975.1
C49H3.11	16	0.00268165	1	0.000260402	CE04237 WBGene00004471 locus:rps-2 status:Confirmed UniProt:RS2_CAEEL protein_id:AAF99899.1
C49H3.3	-	-	1	0.00064981	CE04229 WBGene00016790 status:Confirmed UniProt:Q9GYQ6 protein_id:AAF99893.1
C50B6.2	4	0.00031332	-	-	CE08871 WBGene00008218 locus:nasp-2 histone binding protein status:Confirmed UniProt:O17687_CAEEL protein_id:CAB02850.1
C50C3.6	9	0.000176167	5	0.00015206	CE00122 WBGene00004187 locus:prp-8 status:Partially_confirmed UniProt:PRP8_CAEEL protein_id:AAA27977.1
C50F4.13	5	0.0017948	3	0.00167313	CE05477 WBGene00001909 locus:his-35 histone H2A status:Confirmed UniProt:Q27485_CAEEL protein_id:CAA94747.1
C50F4.5	12	0.00444761	-	-	CE05470 WBGene00001915 locus:his-41 histone H2B status:Confirmed UniProt:Q27484 protein_id:CAA94740.1
C50F4.7	8	0.00354082	4	0.00275065	CE03252 WBGene00001911 locus:his-37 histone H4 status:Confirmed UniProt:P62784 protein_id:CAA94742.1
C52E4.4	4	0.0004192	3	0.000488478	CE08946 WBGene00004501 locus:rpt-1 26S protease regulatory subunit 7 status:Confirmed UniProt:Q18787 protein_id:CAB01414.1
C52E4.6a	-	-	1	0.000147561	CE17597 WBGene00000876 locus:cyl-1 status:Confirmed UniProt:Q7JLC3 protein_id:CAB01416.1
C53A5.1	-	-	1	0.000509564	CE08950 WBGene00008262 locus:ril-1 status:Confirmed UniProt:O17694 protein_id:CAB03983.1
C53A5.3	2	0.000197779	-	-	CE08952 WBGene00001834 locus:hda-1 Yeast RPD3 protein like status:Confirmed UniProt:O17695 protein_id:CAB03984.1
C53D5.6	4	0.000166989	-	-	CE26971 WBGene00002077 locus:imb-3 importin beta, nuclear transport factor status:Confirmed UniProt:Q9N5V3_CAEEL protein_id:AAF39782.2
C53H9.1	7	0.00234644	3	0.00156241	CE19381 WBGene00004441 locus:rpl-27 60S ribosomal protein L27 status:Confirmed UniProt:RL27_CAEEL protein_id:AAK68266.1
C54C6.2	12	0.00123211	2	0.000319051	CE33770 WBGene00000248 locus:ben-1 tubulin status:Partially_confirmed UniProt:Q18817_CAEEL protein_id:CAB00853.4
C54D1.5	-	-	2	9.22858e-05	CE30916 WBGene00016913 locus:lam-2 status:Partially_confirmed UniProt:Q18823 protein_id:AAC48152.2
C55B7.1	6	0.00028083	-	-	CE09012 WBGene00001599 locus:glh-2 RNA helicase status:Confirmed UniProt:Q966L9 protein_id:AAK68269.1
C55B7.4a	7	0.000747345	2	0.000331753	CE09015 WBGene00016943 locus:acdh-1 acyl-CoA dehydrogenase status:Confirmed UniProt:Q966M3_CAEEL protein_id:AAK68275.1
C56C10.8	6	0.00169893	5	0.00219967	CE02573 WBGene00002045 locus:icd-1 Transcription factor BTF3 (human) status:Confirmed UniProt:Q18885 protein_id:AAA68776.1
C56G2.1a	2	0.000105163	-	-	CE24866 WBGene00016977 status:Partially_confirmed UniProt:YQK1_CAEEL protein_id:AAM22053.1
C56G2.1b	2	0.000222924	-	-	CE30637 WBGene00016977 status:Confirmed UniProt:YQK1_CAEEL protein_id:AAM22054.1
C56G2.7	5	0.000609466	-	-	CE30640 WBGene00016981 status:Confirmed UniProt:Q09289 protein_id:AAM22055.1
C56G7.1	-	-	1	0.000411798	CE01531 WBGene00003372 locus:mlc-4 myosin regulatory light chain 2 status:Confirmed UniProt:Q09510 protein_id:CAA86772.1
D1005.1	4	0.000164875	-	-	CE06997 WBGene00016995 ATP citrate lyase status:Partially_confirmed UniProt:P53585 protein_id:AAB00585.1
D1007.12	11	0.00315389	12	0.00534561	CE09047 WBGene00004436 locus:rpl-24.1 60S ribosomal protein L24 status:Confirmed UniProt:RL24_CAEEL protein_id:AAK18907.1
D1007.6	15	0.0045894	2	0.000950729	CE09041 WBGene00004479 locus:rps-10 40S ribosomal protein S10 status:Confirmed UniProt:O01869_CAEEL protein_id:AAK18912.1
D1054.10	-	-	1	0.000376752	CE05528 WBGene00008377 status:Confirmed UniProt:Q18943 protein_id:CAA98435.1
D1054.11	3	0.000431432	-	-	CE05529 WBGene00008378 status:Confirmed UniProt:Q18947_CAEEL protein_id:CAA98439.1
D2023.2	11	0.000426782	-	-	CE09072 WBGene00004258 locus:pyc-1 pyruvate carboxylase status:Confirmed UniProt:PYC1_CAEEL protein_id:CAB02872.1
D2024.6	7	0.00113162	9	0.00226051	CE04295 WBGene00000292 locus:cap-1 status:Confirmed UniProt:P34685 protein_id:AAA82286.1
D2085.1	8	0.000165925	5	0.000161122	CE41886 WBGene00004259 locus:pyr-1 glutamine-dependent carbamoyl-phosphate synthase, aspartate carbamoyltransferase, dihydroorotase status:Partially_confirmed UniProt:Q18990_CAEEL protein_id:CAA91059.2
D2085.3	2	0.000136901	-	-	CE03107 WBGene00008428 translation initiation factor (EIF) status:Partially_confirmed UniProt:Q18994_CAEEL protein_id:CAA91063.1
D2096.8	21	0.00302958	10	0.00224143	CE04306 WBGene00017075 status:Confirmed UniProt:Q19007_CAEEL protein_id:AAA81494.1
DY3.1	-	-	3	0.00196748	CE15745 WBGene00006574 locus:tin-13 status:Confirmed UniProt:O45319 protein_id:CAB09410.1
DY3.2	5	0.000402721	2	0.00025028	CE15746 WBGene00003052 locus:lmn-1 Intermediate filament proteins (2 domains) status:Confirmed UniProt:Q21443 protein_id:CAB09411.1
E04A4.7	2	0.000821406	-	-	CE16968 WBGene00017121 locus:cyc-2.1 cytochrome C status:Confirmed UniProt:P19974 protein_id:AAB92035.1
E04A4.8	13	0.00329247	10	0.00393496	CE21392 WBGene00004432 locus:rpl-20 ribosomal protein status:Confirmed UniProt:RL18A_CAEEL protein_id:AAB92041.2
E04F6.5a	2	0.000148737	-	-	CE01217 WBGene00017125 locus:acdh-12 Isovaleryl-CoA dehydrogenase status:Confirmed UniProt:Q19057_CAEEL protein_id:AAA68357.1
F01F1.12a	9	0.00112102	7	0.00135466	CE01225 WBGene00017166 Fructose-biphosphate aldolase status:Confirmed UniProt:P46563 protein_id:AAC46646.1
F01F1.12b	-	-	5	0.00136736	CE30646 WBGene00017166 locus:aldo-2 status:Confirmed UniProt:Q8MNU1 protein_id:AAM22057.1
F01F1.8a	2	0.000169158	1	0.000131409	CE01234 WBGene00000381 locus:cct-6 status:Confirmed UniProt:TCPZ_CAEEL protein_id:AAC46642.1
F01F1.8b	2	0.000212532	1	0.000165103	CE30647 WBGene00000381 locus:cct-6 status:Partially_confirmed UniProt:Q8MYQ9_CAEEL protein_id:AAM22058.1
F01F1.9	2	0.000193992	-	-	CE01235 WBGene00017163 status:Confirmed UniProt:Q19087 protein_id:AAC46643.1
F01G10.1	9	0.000663903	2	0.000229221	CE09163 WBGene00008506 transketolase status:Confirmed UniProt:O17759_CAEEL protein_id:CAB02889.1
F01G12.5a	-	-	1	4.02897e-05	CE04334 WBGene00002280 locus:let-2 alpha-2 type IV collagen status:Partially_confirmed UniProt:P17140 protein_id:AAA96216.1
F01G12.5b	-	-	1	4.02668e-05	CE04335 WBGene00002280 locus:let-2 alpha-2 type IV collagen status:Partially_confirmed UniProt:P17140 protein_id:AAA96215.1
F01G12.6	-	-	1	0.000151994	CE07015 WBGene00017171 status:Partially_confirmed UniProt:Q19101 protein_id:AAA96218.1
F01G4.6a	10	0.00134082	4	0.000833286	CE09162 WBGene00008505 phosphate carrier protein precursor status:Confirmed UniProt:P40614 protein_id:CAA97430.1
F01G4.6b	10	0.00117799	3	0.000549065	CE40325 WBGene00008505 status:Confirmed UniProt:Q0PDK0_CAEEL protein_id:CAL22703.1
F02A9.2	5	0.00125242	2	0.000778344	CE00133 WBGene00001385 locus:far-1 O. volvulus 20Kd antigenic peptide status:Confirmed UniProt:P34382 protein_id:CAA79616.1
F02A9.3	26	0.00651258	6	0.00233503	CE00134 WBGene00001386 locus:far-2 status:Confirmed UniProt:P34383 protein_id:CAA79617.1
F02E8.1	4	0.000597876	1	0.000232227	CE07016 WBGene00000207 locus:asb-2 ATP synthase B chain status:Confirmed UniProt:Q19126_CAEEL protein_id:AAA96210.1
F07A5.7a	17	0.000888757	8	0.00064981	CE09197 WBGene00006754 locus:unc-15 paramyosin status:Confirmed UniProt:P10567 protein_id:CAB01965.1
F07A5.7b	-	-	5	0.00064041	CE42754 WBGene00006754 locus:unc-15 status:Confirmed UniProt:B3WFV3 protein_id:CAQ76467.1
F07B7.10	5	0.0017948	3	0.00167313	CE04501 WBGene00001925 locus:his-51 status:Predicted UniProt:P09588 protein_id:AAK84506.1
F07B7.11	12	0.00387983	-	-	CE26800 WBGene00001928 locus:his-54 status:Predicted UniProt:Q27894 protein_id:AAK84513.1
F07B7.3	5	0.0017948	3	0.00167313	CE04501 WBGene00001927 locus:his-53 status:Predicted UniProt:P09588 protein_id:AAK84512.1
F07B7.4	12	0.00387983	-	-	CE26800 WBGene00001926 locus:his-52 status:Predicted UniProt:Q27894 protein_id:AAK84507.1
F07B7.9	8	0.00354082	4	0.00275065	CE03252 WBGene00001924 locus:his-50 status:Predicted UniProt:P62784 protein_id:AAK84518.1
F07D10.1	9	0.00209333	2	0.000722748	CE07033 WBGene00004423 locus:rpl-11.2 ribosomal protein status:Confirmed UniProt:Q19162_CAEEL protein_id:AAA83599.1
F08B4.1a	-	-	1	8.15067e-05	CE43390 WBGene00000994 locus:dic-1 status:Partially_confirmed UniProt:B7WN64 protein_id:ACJ65165.1
F08B4.1b	-	-	1	8.12263e-05	CE43330 WBGene00000994 locus:dic-1 status:Partially_confirmed UniProt:B7WN63 protein_id:ACJ65166.1
F08B6.4a	14	0.00112961	9	0.00112825	CE20658 WBGene00006819 locus:unc-87 calponin status:Confirmed UniProt:UNC87_CAEEL protein_id:AAC78234.1
F08B6.4b	14	0.0017065	14	0.00265137	CE27922 WBGene00006819 locus:unc-87 status:Confirmed UniProt:UNC87_CAEEL protein_id:AAK68303.1
F08B6.4c	14	0.00117322	9	0.00117181	CE36924 WBGene00006819 locus:unc-87 status:Confirmed UniProt:UNC87_CAEEL protein_id:AAT68897.1
F08G2.1	12	0.00448407	-	-	CE07075 WBGene00001918 locus:his-44 Core histones H2A, H2B, H3 and H4 status:Predicted UniProt:P04255 protein_id:CAB04061.1
F08G2.2	5	0.0017948	3	0.00167313	CE04501 WBGene00001917 locus:his-43 Core histones H2A, H2B, H3 and H4 status:Predicted UniProt:P09588 protein_id:CAB04056.1
F09B12.3	2	0.00015666	-	-	CE31469 WBGene00008607 status:Partially_confirmed UniProt:PLBL2_CAEEL protein_id:CAB05478.2
F09C12.7	2	0.0011841	-	-	CE02603 WBGene00003462 locus:msp-74 status:Predicted UniProt:Q95PJ7_CAEEL protein_id:AAA68346.1
F09E10.3	-	-	1	0.000285602	CE30939 WBGene00000988 locus:dhs-25 short-chain alcohol dehydrogenase status:Confirmed UniProt:Q19246 protein_id:AAB52488.2
F09E5.15a	4	0.000935139	-	-	CE32361 WBGene00006434 locus:prdx-2 status:Confirmed UniProt:Q8IG31_CAEEL protein_id:AAN63412.1
F09E5.15b	4	0.000916342	-	-	CE41559 WBGene00006434 locus:prdx-2 status:Confirmed UniProt:A8DYR6_CAEEL protein_id:ABV82431.1
F09F7.2a	8	0.00238369	22	0.0101846	CE01236 WBGene00003371 locus:mlc-3 status:Confirmed UniProt:P53014 protein_id:AAA50701.1
F09F7.2b	8	0.00405227	4	0.00314797	CE30652 WBGene00003371 locus:mlc-3 status:Confirmed UniProt:Q8MYQ7_CAEEL protein_id:AAM22061.1
F09F7.4a	4	0.000472415	-	-	CE00689 WBGene00017301 Enoyl-CoA hydratase status:Confirmed UniProt:Q19278_CAEEL protein_id:AAA50696.1
F09F7.4b	4	0.000502347	-	-	CE30654 WBGene00017301 status:Confirmed UniProt:Q8MNT7_CAEEL protein_id:AAM22062.1
F09G2.9	3	0.000329552	1	0.000170673	CE09304 WBGene00017317 status:Confirmed UniProt:O17406_CAEEL protein_id:AAB71317.1
F10B5.1	15	0.00319542	17	0.00562663	CE01543 WBGene00004421 locus:rpl-10 ribosomal protein L10 (QM protein) status:Confirmed UniProt:RL10_CAEEL protein_id:CAA88308.1
F10C1.2a	3	0.000245097	2	0.000253869	CE02618 WBGene00002053 locus:ifb-1 Intermediate filament protein status:Confirmed UniProt:Q19289 protein_id:AAA93408.1
F10C1.2b	3	0.000232197	2	0.000240507	CE02619 WBGene00002053 locus:ifb-1 Intermediate filament protein status:Confirmed UniProt:Q19289 protein_id:AAA93407.1
F10D11.1	-	-	2	0.000640989	CE09323 WBGene00004931 locus:sod-2 superoxide dismutase status:Confirmed UniProt:P31161 protein_id:CAB02913.1
F10E7.7	33	0.0121323	6	0.00342723	CE04362 WBGene00004447 locus:rpl-33 60s ribosomal protein L35A status:Confirmed UniProt:RL35A_CAEEL protein_id:AAA82422.1
F10G7.2	6	0.000299265	2	0.000154988	CE02626 WBGene00006626 locus:tsn-1 human 100 kDa activator protein status:Partially_confirmed UniProt:Q19328_CAEEL protein_id:AAA81130.1
F10G7.8	4	0.000372147	1	0.00014455	CE02632 WBGene00004461 locus:rpn-5 status:Confirmed UniProt:Q19324_CAEEL protein_id:AAA81126.1
F10G8.6	-	-	1	0.000226292	CE30749 WBGene00008664 nucleotide binding protein status:Confirmed UniProt:Q93459 protein_id:CAB02285.2
F11A3.1	2	0.000167603	-	-	CE05585 WBGene00008669 locus:acs-14 4-coumarate-CoA ligase status:Confirmed UniProt:Q19339_CAEEL protein_id:CAA94751.1
F11C3.3	54	0.00125408	97	0.00349997	CE09349 WBGene00006789 locus:unc-54 myosin heavy chain status:Partially_confirmed UniProt:P02566 protein_id:CAB05505.1
F13B10.2a	35	0.003979	12	0.00211958	CE05598 WBGene00004414 locus:rpl-3 60S ribosomal protein L3 status:Confirmed UniProt:RL3_CAEEL protein_id:CAA91277.1
F13B10.2c	-	-	11	0.00220715	CE36996 WBGene00004414 locus:rpl-3 status:Confirmed UniProt:Q6BEU5 protein_id:CAH10799.1
F13B10.2d	-	-	11	0.00257136	CE36997 WBGene00004414 locus:rpl-3 status:Confirmed UniProt:Q6BEU6 protein_id:CAH10798.1
F13D12.4a	16	0.00139466	2	0.000270858	CE02183 WBGene00000114 locus:alh-8 methylmalonate-semialdehyde dehydrogenase status:Confirmed UniProt:P52713 protein_id:CAA88946.1
F13D12.4b	-	-	1	0.000626808	CE36262 WBGene00000114 locus:alh-8 status:Confirmed UniProt:Q7JMI1 protein_id:CAF31502.1
F13E6.1	2	0.00046757	-	-	CE31474 WBGene00008745 D52 protein status:Confirmed UniProt:YZG1_CAEEL protein_id:CAA92122.2
F13H8.7	4	0.000471194	-	-	CE02641 WBGene00017440 beta-ureidopropionase (rat) status:Confirmed UniProt:Q19437_CAEEL protein_id:AAK31488.1
F15C11.2a	2	0.000181626	-	-	CE09413 WBGene00008852 Ubiquitin family status:Confirmed UniProt:Q7JK76_CAEEL protein_id:CAB10932.1
F15C11.2b	2	0.00018838	-	-	CE31479 WBGene00008852 Ubiquitin family status:Confirmed UniProt:Q8MM76_CAEEL protein_id:CAD44155.1
F15C11.2c	2	0.000200828	-	-	CE31480 WBGene00008852 Ubiquitin family status:Confirmed UniProt:Q8MLZ6_CAEEL protein_id:CAD44156.1
F15E11.1	3	0.000888078	-	-	CE16999 WBGene00017490 status:Predicted UniProt:O44604_CAEEL protein_id:AAB94198.1
F15E11.13	6	0.00181144	-	-	CE25224 WBGene00017499 status:Partially_confirmed UniProt:Q9N565_CAEEL protein_id:AAK71363.1
F15E11.14	3	0.000888078	-	-	CE16999 WBGene00017500 status:Partially_confirmed UniProt:O44604_CAEEL protein_id:AAK71362.1
F15G9.4a	6	5.28557e-05	10	0.000136868	CE18595 WBGene00001863 locus:him-4 Ig superfamily repeats (I-type) status:Confirmed UniProt:Q8I0L3_CAEEL protein_id:CAA87344.1
F15G9.4b	6	5.26218e-05	10	0.000136263	CE18596 WBGene00001863 locus:him-4 IG (immunoglobulin) superfamily (47 domains) status:Confirmed UniProt:O76518_CAEEL protein_id:CAA87345.1
F15G9.4d	6	5.24704e-05	10	0.000135871	CE43012 WBGene00001863 locus:him-4 status:Partially_confirmed UniProt:B5U8L1 protein_id:CAR64681.1
F16D3.1	-	-	1	0.000158455	CE09434 WBGene00006531 locus:tba-5 tubulin status:Partially_confirmed UniProt:Q19490 protein_id:CAB01495.1
F17C11.9a	27	0.00309266	13	0.00231352	CE05656 WBGene00008920 elongation factor 1-gamma status:Confirmed UniProt:P54412 protein_id:CAA96631.1
F17C11.9b	-	-	13	0.00246858	CE32385 WBGene00008920 status:Confirmed UniProt:Q8I4K9 protein_id:CAD56569.1
F17C11.9c	21	0.00262287	10	0.00194053	CE39492 WBGene00008920 status:Confirmed UniProt:Q2PJ76_CAEEL protein_id:CAJ55245.1
F17E9.12	8	0.00354082	4	0.00275065	CE03252 WBGene00001905 locus:his-31 status:Predicted UniProt:P62784 protein_id:AAC05101.1
F17E9.13	5	0.0017948	3	0.00167313	CE04501 WBGene00001907 locus:his-33 status:Predicted UniProt:P09588 protein_id:AAC05100.1
F17E9.9	12	0.00448407	-	-	CE07075 WBGene00001908 locus:his-34 histone 2B status:Predicted UniProt:P04255 protein_id:AAC05103.1
F18A1.5	-	-	2	0.000216273	CE04405 WBGene00017546 locus:rpa-1 replication factor A status:Confirmed UniProt:Q19537 protein_id:AAB63407.1
F18C12.3	15	0.00125472	17	0.00220936	CE15869 WBGene00008934 status:Partially_confirmed UniProt:O17584_CAEEL protein_id:CAB03870.1
F18H3.3a	-	-	3	0.000307064	CE02193 WBGene00003903 locus:pab-2 poly-adenylate binding protein status:Confirmed UniProt:Q19579 protein_id:CAA90444.1
F18H3.3b	-	-	3	0.000375421	CE03230 WBGene00003903 locus:pab-2 RNA recognition motif. (aka RRM, RBD, or RNP domain) (4 domains) status:Partially_confirmed UniProt:Q19581 protein_id:CAA90446.1
F19C7.1	-	-	1	0.000266276	CE04415 WBGene00017591 status:Confirmed UniProt:Q19591 protein_id:AAA83510.1
F20B6.2	12	0.00111417	1	0.000144255	CE04424 WBGene00006921 locus:vha-12 vacuolar ATP synthase (strong) status:Confirmed UniProt:VATB_CAEEL protein_id:AAA82311.1
F20D1.4	-	-	1	0.000368903	CE09497 WBGene00008976 transcriptional activator protein PUR-alpha like status:Partially_confirmed UniProt:Q93537 protein_id:CAB01747.1
F20D12.1a	2	8.85204e-05	-	-	CE04431 WBGene00017641 locus:csr-1 status:Partially_confirmed UniProt:Q19645_CAEEL protein_id:AAA81677.1
F20D12.1b	2	0.000105163	-	-	CE39920 WBGene00017641 locus:csr-1 status:Partially_confirmed UniProt:Q27GU1_CAEEL protein_id:ABD63229.1
F20G4.2	2	0.000163398	-	-	CE42471 WBGene00008991 status:Partially_confirmed UniProt:Q19657_CAEEL protein_id:CAA99840.2
F20G4.3	2	4.55197e-05	8	0.000282893	CE27133 WBGene00003777 locus:nmy-2 myosin heavy chain status:Confirmed UniProt:Q19658_CAEEL protein_id:CAA99931.2
F20H11.3	11	0.00147058	-	-	CE09512 WBGene00003162 locus:mdh-1 malate dehydrogenase status:Confirmed UniProt:O02640 protein_id:AAB53985.1
F21D5.1	-	-	1	0.000128781	CE03244 WBGene00009006 phosphoacetylglucosamine mutase status:Confirmed UniProt:Q19680 protein_id:CAA91032.1
F21F8.7	5	0.000585964	-	-	CE09542 WBGene00000219 locus:asp-6 protease status:Confirmed UniProt:O01530 protein_id:AAC47996.1
F21H12.6	4	0.000132716	-	-	CE01917 WBGene00017686 Tripeptidyl-peptidase II status:Partially_confirmed UniProt:YQS6_CAEEL protein_id:AAC46718.1
F22B3.1	8	0.00354082	4	0.00275065	CE03252 WBGene00001938 locus:his-64 histone H4 status:Partially_confirmed UniProt:P62784 protein_id:CAA92734.1
F22D6.2	-	-	1	0.000374758	CE05683 WBGene00009050 status:Confirmed UniProt:Q19723 protein_id:CAA95809.1
F22D6.3a	2	0.000167296	2	0.000259924	CE05684 WBGene00003815 locus:nrs-1 asparaginyl-tRNA synthetase status:Confirmed UniProt:SYNC_CAEEL protein_id:CAA95808.1
F22F7.1a	2	0.000214028	-	-	CE17691 WBGene00017719 status:Confirmed UniProt:Q9GZE9_CAEEL protein_id:AAF99915.1
F22F7.1b	2	0.000232592	-	-	CE32871 WBGene00017719 status:Confirmed UniProt:Q8IA58_CAEEL protein_id:AAN84819.1
F22G12.1	-	-	1	0.000199519	CE39571 WBGene00009061 status:Partially_confirmed UniProt:O45395 protein_id:CAJ58496.1
F23B12.5	14	0.00125884	7	0.00097792	CE09597 WBGene00009082 dihyrolipoamide acetyltransferase component (pyruvate dehydrogenase complex) status:Confirmed UniProt:Q19749 protein_id:CAB01163.1
F23F1.8a	-	-	2	0.000348913	CE29280 WBGene00004504 locus:rpt-4 status:Confirmed UniProt:O17071 protein_id:AAB70326.2
F23F1.8b	3	0.000343628	2	0.000355926	CE09608 WBGene00004504 locus:rpt-4 status:Confirmed UniProt:PRS10_CAEEL protein_id:AAV58871.1
F23F12.6	7	0.000770812	1	0.000171085	CE01253 WBGene00004503 locus:rpt-3 status:Confirmed UniProt:PRS6B_CAEEL protein_id:AAA20608.1
F23H11.3	3	0.000426056	-	-	CE09611 WBGene00017759 succinyl-CoA ligase status:Confirmed UniProt:O02642_CAEEL protein_id:AAC71132.1
F25B5.4a	3	0.000163203	4	0.000338088	CE01921 WBGene00006727 locus:ubq-1 status:Confirmed UniProt:UBIQ_CAEEL protein_id:AAC46525.1
F25B5.4c	3	0.000254208	4	0.000526612	CE31915 WBGene00006727 locus:ubq-1 status:Confirmed UniProt:Q8MYQ4_CAEEL protein_id:AAM22069.2
F25B5.6a	-	-	1	0.000138881	CE01923 WBGene00017777 tetrahydrofolylpolyglutamate synthase status:Confirmed UniProt:Q09509 protein_id:AAC46527.1
F25B5.6b	-	-	1	0.000135949	CE29283 WBGene00017777 status:Confirmed UniProt:Q95QJ2 protein_id:AAL02494.1
F25B5.6c	-	-	1	0.000146342	CE37764 WBGene00017777 status:Confirmed UniProt:Q5DX42 protein_id:AAV58869.1
F25H2.10	41	0.00599073	20	0.00454034	CE09655 WBGene00004408 locus:rpa-0 deoxyribonuclease status:Confirmed UniProt:RLA0_CAEEL protein_id:CAB02098.1
F25H2.11	15	0.00377801	-	-	CE09656 WBGene00009122 locus:tct-1 TCTP protein status:Confirmed UniProt:TCTP_CAEEL protein_id:CAB02099.1
F25H2.5	6	0.00178777	1	0.000462937	CE09650 WBGene00009119 nucleoside diphosphate kinase status:Confirmed UniProt:Q93576_CAEEL protein_id:CAB02101.1
F25H5.3a	4	0.00032447	-	-	CE15898 WBGene00009126 Pyruvate kinase status:Confirmed UniProt:O17836_CAEEL protein_id:CAB02984.1
F25H5.3b	4	0.00030392	-	-	CE15899 WBGene00009126 Pyruvate kinase status:Confirmed UniProt:O17835_CAEEL protein_id:CAB02983.1
F25H5.3c	4	0.000343413	-	-	CE36135 WBGene00009126 status:Confirmed UniProt:Q7JL40_CAEEL protein_id:CAE54896.1
F25H5.3d	4	0.000326796	-	-	CE37832 WBGene00009126 Pyruvate kinase status:Confirmed UniProt:Q3S1I8_CAEEL protein_id:CAJ30227.1
F25H5.4	35	0.00187275	15	0.001247	CE15900 WBGene00001167 locus:eft-2 Elongation factor Tu family (contains ATP\/GTP binding P-loop) status:Confirmed UniProt:P29691 protein_id:CAB02985.1
F26A3.1	9	0.00134082	6	0.00138881	CE20724 WBGene00009140 status:Confirmed UniProt:Q93595_CAEEL protein_id:CAB01705.1
F26D10.3	36	0.00256433	80	0.00885367	CE09682 WBGene00002005 locus:hsp-1 HSP-1 heat shock 70kd protein A status:Confirmed UniProt:P09446 protein_id:CAB02319.1
F26D2.10	2	7.51657e-05	-	-	CE39727 WBGene00009149 Ank repeat, BRCA1 C Terminus (BRCT) domain status:Partially_confirmed UniProt:Q9XV62_CAEEL protein_id:CAB04180.2
F26E4.8	8	0.000812259	6	0.000946494	CE09692 WBGene00006528 locus:tba-1 TBA-2 tubulin alpha-2 chain status:Confirmed UniProt:O18688_CAEEL protein_id:CAB03001.1
F26E4.9	-	-	2	0.00107317	CE09693 WBGene00000371 locus:cco-1 cytochrome C oxidase status:Confirmed UniProt:P90849 protein_id:CAB03002.1
F26F12.7	-	-	1	3.87257e-05	CE17716 WBGene00002637 locus:let-418 DNA helicase status:Confirmed UniProt:Q19815 protein_id:AAC25894.1
F26F4.10a	10	0.000639383	2	0.00019868	CE29495 WBGene00004679 locus:rrt-1 arginyl tRNA synthetase status:Confirmed UniProt:SYRC_CAEEL protein_id:AAA91224.2
F26F4.10b	10	0.000658787	2	0.000204709	CE37225 WBGene00004679 locus:rrt-1 status:Partially_confirmed UniProt:Q65ZK0_CAEEL protein_id:AAU05575.1
F26F4.10c	-	-	1	0.000655827	CE40950 WBGene00004679 locus:rrt-1 status:Confirmed UniProt:A5HU89 protein_id:ABQ13071.1
F27C1.7a	6	0.00132139	-	-	CE09719 WBGene00000230 locus:atp-3 ATPase status:Confirmed UniProt:P91283_CAEEL protein_id:AAB37654.1
F27C1.7b	6	0.00119968	-	-	CE36139 WBGene00000230 locus:atp-3 status:Confirmed UniProt:Q7JNG1_CAEEL protein_id:AAR25649.1
F27D4.1	2	0.000274627	2	0.000426683	CE24926 WBGene00009187 electron transfer flavoprotein alpha-subunit status:Confirmed UniProt:Q93615 protein_id:CAB61027.1
F27D4.5	-	-	1	0.000193523	CE05736 WBGene00006518 locus:tag-173 2-oxoisovalerate dehydrogenase status:Confirmed UniProt:Q93619 protein_id:CAB01970.1
F27D9.5	5	0.000314834	-	-	CE04451 WBGene00017864 locus:pcca-1 Propionyl-coA carboxylase alpha chain precursor status:Confirmed UniProt:Q19842 protein_id:AAA93384.1
F28A10.6	2	0.000222924	-	-	CE19411 WBGene00017874 locus:acdh-9 acyl-coA dehydrogenase status:Partially_confirmed UniProt:Q95YB2_CAEEL protein_id:AAK85472.1
F28B4.3	4	8.18089e-05	4	0.000127105	CE07153 WBGene00017892 EGF-like repeat status:Partially_confirmed UniProt:Q19853_CAEEL protein_id:AAA83584.1
F28C6.3	139	0.0147366	215	0.0354147	CE03274 WBGene00000773 locus:cpf-1 cleavage stimulation factor like status:Partially_confirmed UniProt:Q19864_CAEEL protein_id:CAA92670.1
F28C6.6	54	0.00334932	49	0.00472196	CE03277 WBGene00006307 locus:suf-1 polyadenylation factor like status:Confirmed UniProt:Q19866_CAEEL protein_id:CAA92672.1
F28C6.7a	11	0.00353147	-	-	CE03278 WBGene00004440 locus:rpl-26 ribosomal protein L26 like status:Confirmed UniProt:RL26_CAEEL protein_id:CAA92674.1
F28D1.1	-	-	1	0.00012212	CE05741 WBGene00009211 Yeast hypothetical protein YER2 like status:Confirmed UniProt:Q19873 protein_id:CAA94597.1
F28D1.7	9	0.00286918	1	0.00049531	CE05747 WBGene00004492 locus:rps-23 ribosomal protein S23 status:Confirmed UniProt:RS23_CAEEL protein_id:CAA94601.1
F28H1.2	5	0.00160521	-	-	CE09767 WBGene00000779 locus:cpn-3 calponin status:Confirmed UniProt:O01542_CAEEL protein_id:AAB52338.1
F29C4.6	-	-	1	0.000189891	CE17723 WBGene00017928 locus:tut-1 status:Confirmed UniProt:O76365 protein_id:AAC19193.1
F29D10.4	-	-	6	0.000386342	CE05763 WBGene00002035 locus:hum-1 myosin status:Partially_confirmed UniProt:Q19901 protein_id:CAB00095.1
F29D11.2	33	0.00130477	78	0.00479158	CE09790 WBGene00009254 status:Partially_confirmed UniProt:Q93598_CAEEL protein_id:CAB01707.1
F29F11.6	10	0.00138565	10	0.00215287	CE20735 WBGene00001747 locus:gsp-1 serine\/threonine protein phosphatase status:Confirmed UniProt:Q27497 protein_id:CAA98273.1
F29G6.3b	4	0.000102158	-	-	CE18655 WBGene00009259 status:Partially_confirmed UniProt:Q93636_CAEEL protein_id:CAB01754.1
F29G9.5	-	-	2	0.000319771	CE09799 WBGene00004502 locus:rpt-2 ATPase status:Confirmed UniProt:O16368 protein_id:AAB65906.1
F31D4.3	-	-	1	0.000164337	CE15929 WBGene00001431 locus:fkb-6 FKBP-type peptidyl-prolyl cis-trans isomerases status:Confirmed UniProt:O45418 protein_id:CAB07371.1
F31E3.5	72	0.00708928	14	0.00214171	CE01270 WBGene00001168 locus:eft-3 Elongation factor 1-alpha status:Confirmed UniProt:P53013 protein_id:AAA81688.1
F32A7.5a	-	-	2	0.000161342	CE09846 WBGene00009306 claustrin like status:Partially_confirmed UniProt:P91859 protein_id:CAB05498.1
F32A7.5b	-	-	2	0.000185417	CE34178 WBGene00009306 status:Partially_confirmed UniProt:Q7YXB9 protein_id:CAD92390.1
F32A7.5c	-	-	2	0.000161526	CE34179 WBGene00009306 status:Partially_confirmed UniProt:Q7YXB8 protein_id:CAD92391.1
F32B5.1	-	-	1	0.000165877	CE28230 WBGene00017975 phosphotransferase status:Partially_confirmed UniProt:O01854 protein_id:AAB54206.2
F32B6.2	3	0.000203821	-	-	CE35517 WBGene00009319 carbomoyl-phosphate carboxylase status:Partially_confirmed UniProt:O45430_CAEEL protein_id:CAB03038.2
F32B6.6	2	0.000717922	-	-	CE09861 WBGene00003464 locus:msp-77 major sperm protein status:Confirmed UniProt:Q9TVW5 protein_id:CAB03037.1
F32D1.5	2	0.000254682	-	-	CE09869 WBGene00017984 GMP reductase status:Confirmed UniProt:O16294 protein_id:AAB65350.1
F32E10.4	-	-	1	0.0001378	CE20745 WBGene00002074 locus:ima-3 importin alpha, nuclear transport factor status:Confirmed UniProt:Q19969 protein_id:AAA83354.2
F32H2.5	-	-	2	5.4213e-05	CE42777 WBGene00009342 locus:fasn-1 fatty acid synthase status:Partially_confirmed UniProt:P91871 protein_id:CAB04244.2
F32H2.9	-	-	1	0.000152649	CE34484 WBGene00006532 locus:tba-6 tubulin alpha chain status:Confirmed UniProt:P91873 protein_id:CAB04246.2
F33A8.3	3	0.00065752	4	0.0013621	CE17755 WBGene00000472 locus:cey-1 'Cold-shock' DNA-binding domain status:Confirmed UniProt:O62213_CAEEL protein_id:CAB04257.1
F33D11.10	3	0.000342767	-	-	CE09901 WBGene00018007 intiation factor\/helicase status:Confirmed UniProt:O44781_CAEEL protein_id:AAB96704.1
F33H1.2	6	0.000802135	-	-	CE01568 WBGene00001686 locus:gpd-4 glyceraldehyde 3-phosphate dehydrogenase 4 status:Confirmed UniProt:P17331 protein_id:CAA88697.1
F35B12.2	2	0.000266597	-	-	CE39496 WBGene00000983 locus:dhs-20 retinol dehydrogenase like status:Confirmed UniProt:Q20012_CAEEL protein_id:CAA98465.3
F35G12.10	-	-	3	0.00070594	CE00968 WBGene00000206 locus:asb-1 ATP synthase B chain status:Confirmed UniProt:Q20053 protein_id:CAA86329.1
F35G12.2	-	-	1	0.000178862	CE31500 WBGene00009440 isocitrate dehydrogenase status:Confirmed UniProt:Q20049 protein_id:CAA86325.2
F35G12.8	21	0.000618043	39	0.00178331	CE03287 WBGene00004874 locus:smc-4 chromosome segregation protein status:Partially_confirmed UniProt:SMC4_CAEEL protein_id:CAA86336.1
F35H10.1	5	0.0017948	3	0.00167313	CE04501 WBGene00001904 locus:his-30 histone H2A status:Predicted UniProt:P09588 protein_id:AAA81686.1
F35H10.11	12	0.00448407	-	-	CE07075 WBGene00001903 locus:his-29 histone H2B status:Predicted UniProt:P04255 protein_id:AAK84525.1
F35H10.7	6	0.00053528	4	0.000554437	CE04507 WBGene00018072 status:Confirmed UniProt:U171_CAEEL protein_id:AAA81679.1
F36A2.6	64	0.0193221	2	0.000938137	CE09945 WBGene00004484 locus:rps-15 40S ribosomal protein S15 status:Confirmed UniProt:RS15_CAEEL protein_id:CAB03065.1
F36H1.6	2	0.000100414	-	-	CE40358 WBGene00000109 locus:alh-3 formyltetrahydrofolate dehydrogenase status:Confirmed UniProt:Q19428_CAEEL protein_id:CAA92998.2
F36H12.7	2	0.000717922	-	-	CE02806 WBGene00003426 locus:msp-19 major sperm protein MSP-19 status:Confirmed UniProt:P53017 protein_id:AAC26926.1
F37B12.2	-	-	1	0.000108302	CE32886 WBGene00001527 locus:gcs-1 glutamate-cysteine ligase status:Confirmed UniProt:Q20117 protein_id:CAA90955.2
F37C12.11	2	0.00103609	-	-	CE30779 WBGene00004490 locus:rps-21 Ribosomal protein S21 status:Confirmed UniProt:RS21_CAEEL protein_id:AAC48297.2
F37C12.4	12	0.00526016	10	0.00681051	CE30781 WBGene00004450 locus:rpl-36 Ribosomal protein YL39 status:Confirmed UniProt:RL36_CAEEL protein_id:AAC48295.2
F37C12.9	13	0.00389898	25	0.0116496	CE00821 WBGene00004483 locus:rps-14 Ribosomal protein S14 status:Confirmed UniProt:RS14_CAEEL protein_id:AAC48301.1
F37C4.5a	2	0.000163986	7	0.000891736	CE17048 WBGene00018145 status:Confirmed UniProt:O44400 protein_id:AAB95171.1
F37C4.5b	-	-	3	0.00067243	CE33640 WBGene00018145 status:Confirmed UniProt:O44400 protein_id:AAO91726.1
F38B2.4a	2	0.000434172	-	-	CE02218 WBGene00009531 adenylate kinase status:Confirmed UniProt:Q20140 protein_id:CAA90364.1
F38E11.5	-	-	3	0.000212488	CE18673 WBGene00009542 beta'-coat protein like status:Partially_confirmed UniProt:Q20168 protein_id:CAA92776.1
F38H4.9	4	0.000573434	5	0.00111367	CE10074 WBGene00002363 locus:let-92 serine\/threonine protein phosphatase status:Confirmed UniProt:Q27498_CAEEL protein_id:CAB01174.1
F39B2.10	-	-	3	0.000528577	CE16015 WBGene00001030 locus:dnj-12 DnaJ, prokaryotic heat shock protein status:Confirmed UniProt:O45502 protein_id:CAB07390.1
F39B2.6	7	0.00272749	1	0.000605379	CE16012 WBGene00004495 locus:rps-26 40S ribosomal protein S26 status:Confirmed UniProt:RS26_CAEEL protein_id:CAB07387.1
F39C12.1	61	0.000544735	67	0.000929592	CE10092 WBGene00018193 status:Partially_confirmed UniProt:O61201_CAEEL protein_id:AAB94194.1
F39H11.5	-	-	2	0.000600249	CE20761 WBGene00003953 locus:pbs-7 Yeast NIP80 protein like status:Confirmed UniProt:P90868 protein_id:CAB03081.1
F40A3.6	44	0.0077747	13	0.00356892	CE10152 WBGene00018221 status:Partially_confirmed UniProt:O16266_CAEEL protein_id:AAB65325.1
F40F11.1	5	0.00147058	5	0.00228482	CE05860 WBGene00004480 locus:rps-11 ribosomal protein S11 status:Confirmed UniProt:Q20206_CAEEL protein_id:CAA97792.1
F40F4.2	-	-	1	0.000439934	CE04532 WBGene00002254 locus:lbp-2 fatty acid-binding protein status:Confirmed UniProt:Q20224 protein_id:AAA81435.1
F40F4.3	-	-	1	0.000445468	CE04533 WBGene00002253 locus:lbp-1 fatty acid-binding protein status:Confirmed UniProt:Q20223 protein_id:AAA81434.1
F40F4.4a	-	-	1	0.000429269	CE30130 WBGene00002255 locus:lbp-3 status:Confirmed UniProt:Q20222 protein_id:AAA81433.2
F40F4.4b	-	-	1	0.000472196	CE39932 WBGene00002255 locus:lbp-3 status:Confirmed UniProt:Q27GU2 protein_id:ABD63223.1
F40F4.5	-	-	1	0.000155327	CE30131 WBGene00006535 locus:tba-9 tubulin beta chain status:Partially_confirmed UniProt:Q20221 protein_id:AAA81432.2
F40F4.6	7	0.000144136	10	0.000319916	CE04536 WBGene00018237 EGF-like repeats status:Partially_confirmed UniProt:Q20219_CAEEL protein_id:AAA81430.1
F40F8.10	6	0.00144724	5	0.00187379	CE05849 WBGene00004478 locus:rps-9 ribosomal protein S9 status:Confirmed UniProt:RS9_CAEEL protein_id:CAA93262.1
F42A6.7a	4	0.000527029	-	-	CE17059 WBGene00001999 locus:hrp-1 RNA-binding protein status:Confirmed UniProt:ROA1_CAEEL protein_id:AAB92051.1
F42A6.7d	4	0.00052551	-	-	CE39251 WBGene00001999 locus:hrp-1 status:Confirmed UniProt:ROA1_CAEEL protein_id:ABB51186.1
F42A8.2	-	-	1	0.000237682	CE01579 WBGene00006433 locus:sdhb-1 succinate dehydrogenase (ubiquinone) iron sulphur protein status:Confirmed UniProt:Q09545 protein_id:CAA87780.1
F42C5.8	24	0.00526016	36	0.0122589	CE04561 WBGene00004477 locus:rps-8 40S ribosomal protein S8 status:Confirmed UniProt:RS8_CAEEL protein_id:AAA81485.1
F42G4.3a	-	-	1	0.000117462	CE23716 WBGene00006999 locus:zyx-1 LIM domain containing proteins status:Confirmed UniProt:Q9U3F4 protein_id:CAB03095.2
F42G4.3b	-	-	1	0.000402439	CE20775 WBGene00006999 locus:zyx-1 LIM domain containing proteins status:Confirmed UniProt:Q9U3F5 protein_id:CAB03096.1
F42G8.12	6	0.000991044	-	-	CE17071 WBGene00002162 locus:isp-1 ubiquinol-cytochrome C reductase status:Confirmed UniProt:O44512_CAEEL protein_id:AAB92071.1
F43D9.4	9	0.00258045	2	0.000890935	CE00994 WBGene00004798 locus:sip-1 Heat shock hsp20 proteins status:Confirmed UniProt:SIP1_CAEEL protein_id:CAA84703.1
F43E2.5	3	0.000660696	3	0.00102651	CE07241 WBGene00018393 locus:msra-1 status:Confirmed UniProt:O02089_CAEEL protein_id:AAC71122.1
F43E2.8	11	0.00076327	14	0.0015093	CE07244 WBGene00002008 locus:hsp-4 heat shock protein status:Partially_confirmed UniProt:P20163 protein_id:AAC71123.1
F43G9.1	-	-	1	0.000197847	CE34018 WBGene00009664 isocitrate dehydrogenase status:Confirmed UniProt:Q93714 protein_id:CAB02111.2
F44E2.8	-	-	2	0.000585366	CE32420 WBGene00018421 status:Partially_confirmed UniProt:P34438 protein_id:AAA28037.2
F44E5.4	-	-	1	0.000109813	CE18679 WBGene00009691 Heat shock hsp70 proteins status:Partially_confirmed UniProt:Q9XTL8 protein_id:CAB05507.1
F44E5.5	-	-	1	0.000109813	CE18679 WBGene00009692 Heat shock hsp70 proteins status:Partially_confirmed UniProt:Q9XTL8 protein_id:CAB05508.1
F44F4.11	-	-	2	0.000316202	CE18680 WBGene00006530 locus:tba-4 tubulin alpha-2 chain status:Partially_confirmed UniProt:Q20409 protein_id:CAA85463.1
F45E4.2	6	0.0012103	2	0.000626808	CE10494 WBGene00004046 locus:plp-1 status:Confirmed UniProt:Q94230_CAEEL protein_id:AAK29814.1
F45F2.12	12	0.00444761	-	-	CE10538 WBGene00001882 locus:his-8 histone H2B status:Predicted UniProt:Q27894 protein_id:AAC48023.1
F45F2.3	8	0.00354082	4	0.00275065	CE03252 WBGene00001879 locus:his-5 histone H4 status:Confirmed UniProt:P62784 protein_id:AAC48026.1
F45F2.4	5	0.0017948	3	0.00167313	CE04501 WBGene00001881 locus:his-7 histone H2A status:Predicted UniProt:P09588 protein_id:AAC48024.1
F46E10.10a	2	0.000271357	2	0.000421603	CE20820 WBGene00018491 lactate dehydrogenase status:Confirmed UniProt:Q9UAV5_CAEEL protein_id:AAD14720.1
F46E10.10b	2	0.000333978	-	-	CE33096 WBGene00018491 status:Confirmed UniProt:Q8IA49_CAEEL protein_id:AAO12427.1
F46E10.10c	-	-	2	0.000782645	CE33097 WBGene00018491 status:Confirmed UniProt:Q8IA50 protein_id:AAO12428.1
F46F11.2	20	0.00341483	13	0.00344862	CE10598 WBGene00000473 locus:cey-2 status:Confirmed UniProt:P91306_CAEEL protein_id:AAK21380.1
F46F2.2a	-	-	3	0.000443608	CE38356 WBGene00002203 locus:kin-20 casein kinase I (epsilon\/delta) status:Partially_confirmed UniProt:Q20471 protein_id:CAA93775.3
F46F2.2b	-	-	3	0.000585366	CE39502 WBGene00002203 locus:kin-20 casein kinase I (epsilon\/delta) status:Partially_confirmed UniProt:Q20471 protein_id:CAJ55248.1
F46F2.2c	-	-	3	0.000427541	CE38358 WBGene00002203 locus:kin-20 casein kinase I (epsilon\/delta) status:Confirmed UniProt:Q20471 protein_id:CAH60762.2
F46F2.2d	-	-	3	0.000442683	CE38359 WBGene00002203 locus:kin-20 casein kinase I (epsilon\/delta) status:Partially_confirmed UniProt:Q20471 protein_id:CAI79241.1
F46G10.1a	25	0.00640281	9	0.00358126	CE41319 WBGene00009796 status:Confirmed UniProt:Q20476_CAEEL protein_id:CAA90542.3
F46G10.7a	2	0.000317687	5	0.00123396	CE02243 WBGene00004801 locus:sir-2.2 SIR status:Confirmed UniProt:Q20480_CAEEL protein_id:CAA90546.1
F46G10.7b	2	0.000315488	5	0.00122542	CE35540 WBGene00004801 locus:sir-2.2 SIR status:Confirmed UniProt:Q7JMD3_CAEEL protein_id:CAE46663.1
F46G10.7c	-	-	5	0.00120458	CE44321 WBGene00004801 locus:sir-2.2 status:Confirmed UniProt:F46G10.7c protein_id:CBI63218.1
F46H5.3a	12	0.00138146	4	0.000715448	CE37112 WBGene00018519 arginine kinase status:Confirmed UniProt:Q10454 protein_id:AAB37022.2
F46H5.3b	12	0.00152383	4	0.000789185	CE33098 WBGene00018519 status:Confirmed UniProt:Q10454 protein_id:AAO21426.1
F47B10.1	3	0.0003144	5	0.00081413	CE03351 WBGene00009812 succinate-CoA ligase status:Confirmed UniProt:SUCB1_CAEEL protein_id:CAA91981.1
F48E3.3	2	6.1069e-05	-	-	CE02751 WBGene00018604 killer toxin-resistance protein (S. cerevisiae) status:Partially_confirmed UniProt:Q9GPA0_CAEEL protein_id:AAF99954.1
F48E8.5	15	0.00115902	5	0.000600249	CE30997 WBGene00003901 locus:paa-1 Protein phosphatase 2A status:Confirmed UniProt:Q09543 protein_id:AAC46541.2
F49D11.1	-	-	1	0.000124919	CE28405 WBGene00018625 locus:prp-17 status:Confirmed UniProt:O44729 protein_id:AAB96707.2
F49E2.5a	3	0.000112563	2	0.000116592	CE31529 WBGene00009888 status:Confirmed UniProt:Q20626_CAEEL protein_id:CAA86428.2
F49E2.5b	-	-	2	0.000149587	CE31530 WBGene00009888 status:Confirmed UniProt:Q20625 protein_id:CAA86429.2
F49E2.5c	-	-	2	0.000137533	CE31531 WBGene00009888 status:Confirmed UniProt:O45541 protein_id:CAA86424.2
F49E2.5d	-	-	2	0.000159346	CE31532 WBGene00009888 status:Confirmed UniProt:O45544 protein_id:CAA86427.2
F49E2.5e	-	-	2	0.000243819	CE16091 WBGene00009888 status:Confirmed UniProt:O45542 protein_id:CAA86425.1
F49E2.5f	-	-	2	0.000231847	CE16092 WBGene00009888 status:Confirmed UniProt:O45543 protein_id:CAA86426.1
F49E2.5g	-	-	2	0.000268293	CE31951 WBGene00009888 status:Confirmed UniProt:Q8I4I3 protein_id:CAD45595.2
F49E2.5h	-	-	2	0.000167643	CE36488 WBGene00009888 status:Confirmed UniProt:Q6BEV6 protein_id:CAH04746.1
F49E2.5i	3	0.000132781	2	0.000137533	CE38367 WBGene00009888 status:Confirmed UniProt:Q565D2_CAEEL protein_id:CAI79254.1
F49E2.5j	3	0.000124331	2	0.000128781	CE38368 WBGene00009888 status:Confirmed UniProt:Q565D1_CAEEL protein_id:CAI79255.1
F49E2.5k	-	-	2	0.000202659	CE44189 WBGene00009888 status:Confirmed UniProt:D0VWM5 protein_id:CBH29664.1
F49E8.1	-	-	9	0.0014722	CE33650 WBGene00018635 status:Confirmed UniProt:Q20633 protein_id:AAB03156.3
F49E8.3a	4	0.000206281	-	-	CE10790 WBGene00003914 locus:pam-1 status:Confirmed UniProt:Q20627_CAEEL protein_id:AAB03152.1
F49E8.3b	4	0.000192355	-	-	CE37649 WBGene00003914 locus:pam-1 status:Confirmed UniProt:Q4TT88_CAEEL protein_id:AAY44009.1
F49H12.5	-	-	1	0.000275601	CE20835 WBGene00018656 status:Confirmed UniProt:Q9N5S7 protein_id:AAF39830.1
F52B10.1	3	6.9671e-05	10	0.000360822	CE31177 WBGene00003776 locus:nmy-1 myosin status:Partially_confirmed UniProt:Q20641_CAEEL protein_id:AAA83339.2
F52B5.3	2	6.39832e-05	-	-	CE05718 WBGene00009922 helicase status:Partially_confirmed UniProt:Q20644_CAEEL protein_id:CAA99855.1
F52B5.6	10	0.00312247	2	0.000970265	CE05721 WBGene00004439 locus:rpl-25.2 60S ribosomal protein status:Confirmed UniProt:R23A2_CAEEL protein_id:CAA99858.1
F52D10.3a	8	0.00147058	21	0.00599765	CE03389 WBGene00001502 locus:ftt-2 14-3-3 protein status:Confirmed UniProt:Q20655 protein_id:CAA91474.1
F52D10.3b	-	-	11	0.00393496	CE36489 WBGene00001502 locus:ftt-2 status:Confirmed UniProt:Q95ZT1 protein_id:CAC42300.2
F52E10.5	-	-	1	0.000121909	CE34875 WBGene00002051 locus:ifa-3 intermediate filament protein status:Partially_confirmed UniProt:Q21065 protein_id:CAB03487.4
F52E4.1a	5	0.000425261	-	-	CE07269 WBGene00018701 locus:pccb-1 propionyl-CoA carboxylase beta status:Confirmed UniProt:Q20676_CAEEL protein_id:AAB54030.1
F52E4.1b	5	0.000436667	-	-	CE30139 WBGene00018701 locus:pccb-1 status:Confirmed UniProt:Q8WQF1_CAEEL protein_id:AAL65786.1
F52H3.6	-	-	1	0.000215287	CE03402 WBGene00009948 serine\/threonine specific protein phosphatase status:Partially_confirmed UniProt:Q27501 protein_id:CAA91326.1
F52H3.7a	2	7.32338e-05	1	5.6891e-05	CE32894 WBGene00002265 locus:lec-2 galactoside-binding lectin status:Confirmed UniProt:Q20684_CAEEL protein_id:CAA91327.2
F52H3.7b	2	0.000327971	-	-	CE29330 WBGene00002265 locus:lec-2 galactoside-binding lectin status:Confirmed UniProt:Q9GNP7_CAEEL protein_id:CAC70097.1
F53A2.7	9	0.00104135	5	0.000898849	CE10878 WBGene00009952 Thiolases status:Confirmed UniProt:O45552_CAEEL protein_id:CAB04455.2
F53A3.3a	10	0.00350677	6	0.00326905	CE10884 WBGene00004491 locus:rps-22 40S ribosomal protein status:Confirmed UniProt:O17218_CAEEL protein_id:AAB70989.1
F53A3.3b	-	-	6	0.00420768	CE41657 WBGene00004491 locus:rps-22 status:Partially_confirmed UniProt:A8WIR1 protein_id:ABW70237.1
F53A9.10a	-	-	2	0.000330978	CE34313 WBGene00006587 locus:tnt-2 status:Confirmed UniProt:Q7Z072 protein_id:AAP68941.1
F53A9.10b	-	-	2	0.000437218	CE34878 WBGene00006587 locus:tnt-2 status:Confirmed UniProt:Q7Z071 protein_id:AAP68942.2
F53F4.11	-	-	1	0.000130441	CE20849 WBGene00009993 status:Confirmed UniProt:Q20720 protein_id:CAB01204.1
F53G12.10	24	0.00448407	7	0.00203199	CE11024 WBGene00004418 locus:rpl-7 ribosomal protein status:Confirmed UniProt:RL7_CAEEL protein_id:AAB54165.1
F54A3.3	3	0.000251868	3	0.000391322	CE31540 WBGene00018782 locus:cct-3 status:Partially_confirmed UniProt:Q9N4J8_CAEEL protein_id:AAF35963.3
F54A3.4	-	-	1	9.38137e-05	CE20851 WBGene00018783 status:Partially_confirmed UniProt:Q9N4K2 protein_id:AAF35961.1
F54B3.1a	12	0.000153452	34	0.000675511	CE43308 WBGene00010013 ATP binding protein (CDC48\/PAS1\/SEC18 family) status:Partially_confirmed UniProt:O62263_CAEEL protein_id:CAA88472.2
F54B3.1b	12	0.000153538	34	0.00067589	CE43180 WBGene00010013 ATP binding protein (CDC48\/PAS1\/SEC18 family) status:Partially_confirmed UniProt:A5Z2S3_CAEEL protein_id:CAN99691.2
F54C9.1	-	-	1	0.000439934	CE02249 WBGene00002065 locus:iff-2 initiation factor 5A status:Confirmed UniProt:Q20751 protein_id:CAA90247.1
F54C9.5	56	0.00871307	8	0.00193391	CE02255 WBGene00004416 locus:rpl-5 60S ribosomal protein L5 status:Confirmed UniProt:RL5_CAEEL protein_id:CAA90251.1
F54D11.1	3	0.000312961	3	0.000486243	CE11068 WBGene00018811 locus:pmt-2 status:Confirmed UniProt:Q22993_CAEEL protein_id:AAB04824.1
F54D5.7	18	0.00200632	2	0.000346354	CE03411 WBGene00010052 acyl-CoA dehydrogenase status:Confirmed UniProt:Q20772 protein_id:CAA91333.1
F54D5.8	2	0.000275456	-	-	CE03412 WBGene00001031 locus:dnj-13 DNAJ protein status:Confirmed UniProt:Q20774_CAEEL protein_id:CAA91334.1
F54D8.3a	9	0.000804495	-	-	CE29809 WBGene00000107 locus:alh-1 Aldehyde dehydrogenase 2 status:Confirmed UniProt:Q20780_CAEEL protein_id:AAA20615.3
F54E12.3	8	0.00354082	4	0.00275065	CE03252 WBGene00001930 locus:his-56 histone H4 status:Predicted UniProt:P62784 protein_id:CAB05210.1
F54E12.4	12	0.00444761	-	-	CE05165 WBGene00001932 locus:his-58 histone H2B status:Confirmed UniProt:Q27876 protein_id:CAB05211.1
F54E12.5	5	0.0017948	3	0.00167313	CE04501 WBGene00001931 locus:his-57 histone H2A status:Predicted UniProt:P09588 protein_id:CAB05212.1
F54E2.3a	3	3.04733e-05	1	1.57819e-05	CE30078 WBGene00004130 locus:ketn-1 status:Partially_confirmed UniProt:A7DT47_CAEEL protein_id:ABS19464.1
F54E2.3b	3	3.25396e-05	-	-	CE28729 WBGene00004130 locus:ketn-1 status:Confirmed UniProt:Q965G2_CAEEL protein_id:AAK82895.1
F54E2.3c	3	3.07542e-05	1	1.59274e-05	CE30807 WBGene00004130 locus:ketn-1 status:Partially_confirmed UniProt:Q8MXD8_CAEEL protein_id:AAM45363.1
F54E2.3d	3	3.13033e-05	1	1.62118e-05	CE30808 WBGene00004130 locus:ketn-1 status:Partially_confirmed UniProt:Q8MXD7_CAEEL protein_id:AAM45364.1
F54E7.2	4	0.00130252	8	0.00404739	CE26896 WBGene00004481 locus:rps-12 status:Confirmed UniProt:RS12_CAEEL protein_id:AAK20077.1
F54F11.2a	2	5.73795e-05	1	4.45748e-05	CE11095 WBGene00010070 Zinc-binding metalloprotease status:Partially_confirmed UniProt:O45569_CAEEL protein_id:CAB05739.1
F54F11.2b	-	-	1	4.85132e-05	CE43217 WBGene00010070 status:Partially_confirmed UniProt:B6VQ96 protein_id:CAR97838.1
F54H12.1a	5	0.000293359	2	0.000182315	CE25005 WBGene00000041 locus:aco-2 Aconitate hydratase status:Confirmed UniProt:P34455 protein_id:AAA28050.2
F54H12.1b	-	-	2	0.000213021	CE30144 WBGene00000041 locus:aco-2 status:Partially_confirmed UniProt:P34455 protein_id:AAL65788.1
F54H12.1c	-	-	2	0.000207407	CE32436 WBGene00000041 locus:aco-2 status:Confirmed UniProt:P34455 protein_id:AAN63393.1
F54H12.6	-	-	4	0.00133013	CE00548 WBGene00018846 Elongation factor 1 status:Confirmed UniProt:P34460 protein_id:AAA28051.1
F55A12.8	-	-	1	6.79092e-05	CE11131 WBGene00018866 status:Partially_confirmed UniProt:O01757 protein_id:AAB54126.1
F55B11.2	-	-	1	0.000321952	CE32898 WBGene00010084 status:Confirmed UniProt:O17891 protein_id:CAB05901.2
F55C5.8	-	-	1	0.000113874	CE20875 WBGene00010097 signal recognition particle 68 KD protein status:Confirmed UniProt:Q20822 protein_id:CAB01573.1
F55D10.2	7	0.00217086	3	0.0014455	CE02777 WBGene00004438 locus:rpl-25.1 Ribosomal protein L23 status:Confirmed UniProt:R23A1_CAEEL protein_id:AAA81728.1
F55F3.3	2	0.000287622	-	-	CE18746 WBGene00010117 locus:nkb-3 Sodium and potassium ATPases status:Confirmed UniProt:Q9XUY5 protein_id:CAB04477.1
F55F8.5	-	-	1	0.000161342	CE11196 WBGene00018893 locus:tag-345 status:Confirmed UniProt:P91343 protein_id:AAB37809.1
F55G1.10	5	0.0017948	3	0.00167313	CE04501 WBGene00001935 locus:his-61 Histone status:Partially_confirmed UniProt:P09588 protein_id:AAB00647.1
F55G1.11	8	0.00354082	4	0.00275065	CE03252 WBGene00001934 locus:his-60 Histone status:Confirmed UniProt:P62784 protein_id:AAB00649.2
F55G1.3	12	0.00444761	-	-	CE05165 WBGene00001936 locus:his-62 Histone status:Predicted UniProt:Q27876 protein_id:AAB00648.1
F55G1.4	-	-	1	3.45678e-05	CE07281 WBGene00018900 locus:rod-1 status:Partially_confirmed UniProt:Q20849 protein_id:AAB00646.1
F55H2.2	6	0.00106431	1	0.000275601	CE00209 WBGene00010130 locus:vha-14 Membrane-associated atpase gamma chain status:Confirmed UniProt:VATD_CAEEL protein_id:CAA81600.1
F55H2.6	4	0.000146233	2	0.0001136	CE00213 WBGene00000550 locus:clu-1 status:Confirmed UniProt:P34466 protein_id:CAA81605.1
F56A3.4	-	-	1	5.9123e-05	CE28834 WBGene00004955 locus:spd-5 status:Confirmed UniProt:P91349 protein_id:AAB37802.2
F56A8.1a	-	-	1	8.61671e-05	CE44118 WBGene00010138 status:Partially_confirmed UniProt:C0P286 protein_id:CAX51675.2
F56A8.1b	-	-	1	8.43206e-05	CE44050 WBGene00010138 status:Partially_confirmed UniProt:C0P288 protein_id:CAX51686.2
F56A8.6	33	0.0044774	18	0.00379443	CE16126 WBGene00000774 locus:cpf-2 RNA recognition motif. (aka RRM, RBD, or RNP domain) status:Confirmed UniProt:O45577_CAEEL protein_id:CAB05746.1
F56C9.1	13	0.00177971	14	0.00297781	CE01319 WBGene00001748 locus:gsp-2 status:Confirmed UniProt:P48727 protein_id:AAK18957.1
F56D12.5a	7	0.000844223	6	0.00112428	CE11254 WBGene00006924 locus:vig-1 status:Confirmed UniProt:O16646_CAEEL protein_id:AAB66119.1
F56D12.5b	-	-	1	0.000429269	CE33404 WBGene00006924 locus:vig-1 status:Confirmed UniProt:Q8MNX8 protein_id:AAM34394.2
F56D2.1	4	0.000387159	1	0.000150381	CE11226 WBGene00018963 locus:ucr-1 Mitochondrial processing protease enhancing protein status:Confirmed UniProt:YMT1_CAEEL protein_id:AAB52679.1
F56D2.4	-	-	1	0.000307954	CE01332 WBGene00006731 locus:uev-2 status:Partially_confirmed UniProt:Q20872 protein_id:AAB52677.1
F56E10.4	15	0.0082388	-	-	CE19904 WBGene00004496 locus:rps-27 ribosomal protein status:Confirmed UniProt:RS27_CAEEL protein_id:AAC69219.1
F56F11.4a	-	-	1	0.000172334	CE28467 WBGene00018991 26S protease regulatory subunit status:Partially_confirmed UniProt:Q9TZ65 protein_id:AAK21407.2
F56F11.4b	-	-	1	0.000163957	CE31008 WBGene00018991 status:Partially_confirmed UniProt:Q8MXF1 protein_id:AAM48537.1
F56F3.5	29	0.00514417	5	0.001378	CE00664 WBGene00004470 locus:rps-1 Ribosomal protein S3a (human) homolog. status:Confirmed UniProt:RS3A_CAEEL protein_id:CAA83605.1
F56H1.4	7	0.000742131	2	0.000329439	CE17915 WBGene00004505 locus:rpt-5 ATPase status:Confirmed UniProt:O76371_CAEEL protein_id:AAC19196.1
F56H1.7	-	-	1	0.000437218	CE41412 WBGene00045483 status:Confirmed UniProt:A7DT45 protein_id:ABS83851.1
F57B10.14	-	-	1	0.00126481	CE31352 WBGene00019007 status:Confirmed UniProt:Q8MXI1 protein_id:AAM81096.1
F57B9.10a	8	0.000832658	-	-	CE25011 WBGene00004462 locus:rpn-6 status:Confirmed UniProt:Q20938_CAEEL protein_id:AAA21173.2
F57B9.10b	8	0.000868343	-	-	CE38077 WBGene00004462 locus:rpn-6 status:Confirmed UniProt:Q5DX45_CAEEL protein_id:AAW88394.1
F57B9.6a	8	0.000907224	-	-	CE01341 WBGene00002083 locus:inf-1 status:Confirmed UniProt:P27639 protein_id:AAA21170.1
F57F10.1a	4	0.000190148	-	-	CE28476 WBGene00019018 locus:abts-3 Anion exchange protein status:Confirmed UniProt:Q09570_CAEEL protein_id:AAC46712.2
F57F10.1b	4	0.000228798	-	-	CE31811 WBGene00019018 locus:abts-3 status:Confirmed UniProt:Q8MQ15_CAEEL protein_id:AAM98009.1
F57F10.1c	4	0.00020489	-	-	CE38965 WBGene00019018 locus:abts-3 status:Confirmed UniProt:Q3Y415_CAEEL protein_id:AAZ91355.1
F57H12.1	-	-	1	0.000393496	CE17122 WBGene00000183 locus:arf-3 GTP-binding protein status:Confirmed UniProt:O45099 protein_id:AAC02598.1
F57H12.6	2	0.000444761	-	-	CE32447 WBGene00019021 status:Confirmed UniProt:O45097_CAEEL protein_id:AAC02602.2
F58A4.9	-	-	1	0.00049187	CE00225 WBGene00010230 RNA Pol I\/III 16Kd polypeptide status:Confirmed UniProt:P34476 protein_id:CAA80165.1
F58A6.8	2	0.000717922	-	-	CE02806 WBGene00003438 locus:msp-45 major sperm protein status:Confirmed UniProt:P53017 protein_id:AAA96204.1
F58A6.9	2	0.0011841	-	-	CE02603 WBGene00019026 major sperm protein status:Confirmed UniProt:Q95PJ7_CAEEL protein_id:AAA96205.1
F58B3.5	6	0.000298286	-	-	CE06007 WBGene00003415 locus:mrs-1 methionyl-tRNA synthetase status:Partially_confirmed UniProt:SYMC_CAEEL protein_id:CAA97803.1
F58B4.5	2	0.000215546	-	-	CE06015 WBGene00010238 status:Confirmed UniProt:Q20974_CAEEL protein_id:CAA98496.1
F58D5.1a	5	0.000373061	-	-	CE36388 WBGene00002000 locus:hrp-2 status:Confirmed UniProt:Q9NLD1_CAEEL protein_id:CAB70238.2
F58E10.3a	6	0.000487572	1	0.000126256	CE18785 WBGene00010260 ATP-dependent helicase (DEAD box) status:Confirmed UniProt:Q9XUW5_CAEEL protein_id:CAB04518.1
F58F12.1	-	-	2	0.000869072	CE01976 WBGene00019061 ATP synthase status:Confirmed UniProt:Q09544 protein_id:AAC46699.1
F59A2.1a	3	0.000159028	-	-	CE17939 WBGene00003795 locus:npp-9 Nucleoporin status:Confirmed UniProt:Q21021_CAEEL protein_id:CAA84330.1
F59A2.1b	3	0.00015471	-	-	CE33525 WBGene00003795 locus:npp-9 status:Confirmed UniProt:Q86G90_CAEEL protein_id:CAD82919.1
F59A2.6	2	8.04731e-05	-	-	CE03434 WBGene00010306 status:Partially_confirmed UniProt:Q21022_CAEEL protein_id:CAA91344.1
F59B8.2	6	0.000663903	5	0.000859579	CE03436 WBGene00010317 locus:idh-1 isocitrate dehydrogenase status:Confirmed UniProt:Q21032_CAEEL protein_id:CAA92778.1
F59D8.1	138	0.00392461	23	0.00101627	CE20900 WBGene00006927 locus:vit-3 status:Partially_confirmed UniProt:VIT3_CAEEL protein_id:AAK09075.1
F59D8.2	143	0.0040668	26	0.00114882	CE26817 WBGene00006928 locus:vit-4 status:Partially_confirmed UniProt:VIT4_CAEEL protein_id:AAK09074.1
H02I12.6	12	0.00444761	-	-	CE05165 WBGene00001940 locus:his-66 Core histones H2A, H2B, H3 and H4 status:Partially_confirmed UniProt:Q27876 protein_id:CAB07220.1
H02I12.7	5	0.0017948	3	0.00167313	CE04501 WBGene00001939 locus:his-65 Core histones H2A, H2B, H3 and H4 status:Predicted UniProt:P09588 protein_id:CAB07221.1
H06O01.1	8	0.000747345	-	-	CE11570 WBGene00003964 locus:pdi-3 protein disulphide isomerase ER-60 precursor like status:Confirmed UniProt:O17908_CAEEL protein_id:CAB07480.1
H14A12.2a	2	0.000181988	-	-	CE11580 WBGene00001503 locus:fum-1 fumarase status:Partially_confirmed UniProt:O17214 protein_id:AAB70982.1
H14A12.2b	2	0.000277976	-	-	CE32457 WBGene00001503 locus:fum-1 status:Confirmed UniProt:Q8ITZ0_CAEEL protein_id:AAN63405.1
H14E04.2a	-	-	1	0.000123181	CE20966 WBGene00019199 status:Confirmed UniProt:Q9TYP5 protein_id:AAD12809.1
H14E04.2b	-	-	1	0.000122542	CE20967 WBGene00019199 status:Confirmed UniProt:Q9TYP6 protein_id:AAD12814.1
H14E04.2c	-	-	1	0.0001217	CE29974 WBGene00019199 status:Confirmed UniProt:Q8WTJ3 protein_id:AAL32228.1
H14E04.2d	-	-	1	0.000156356	CE32458 WBGene00019199 status:Confirmed UniProt:Q8ITV4 protein_id:AAN63406.1
H15N14.1c	2	9.4581e-05	1	7.34744e-05	CE32459 WBGene00000079 locus:adr-1 Double-stranded RNA binding motif (2 domains) status:Confirmed UniProt:Q9U3D6_CAEEL protein_id:CAB09530.2
H15N14.1d	2	9.99737e-05	-	-	CE33125 WBGene00000079 locus:adr-1 status:Confirmed UniProt:Q86GC3_CAEEL protein_id:CAD60417.1
H15N14.1e	2	0.000102101	-	-	CE33126 WBGene00000079 locus:adr-1 status:Confirmed UniProt:Q86GC2_CAEEL protein_id:CAD60418.1
H20J04.8	4	0.000720759	-	-	CE20974 WBGene00044076 locus:sap-1 status:Confirmed UniProt:RU2A_CAEEL protein_id:AAK31542.1
H27A22.1a	3	0.000399895	1	0.000207103	CE17979 WBGene00010418 guanylate cyclase status:Confirmed UniProt:O17912_CAEEL protein_id:CAB08740.1
H27A22.1b	3	0.000384169	1	0.000198959	CE40259 WBGene00010418 status:Confirmed UniProt:Q18LB4_CAEEL protein_id:CAK55194.1
H28O16.1a	38	0.00321997	8	0.00105322	CE18826 WBGene00010419 ATP synthase alpha and beta subunits, ATP synthase Alpha chain, C terminal status:Confirmed UniProt:Q9XXK1 protein_id:CAA19429.1
H28O16.1b	-	-	2	0.000970265	CE34194 WBGene00010419 status:Confirmed UniProt:Q9XXK1 protein_id:CAD92383.1
H28O16.1c	-	-	6	0.000844883	CE34195 WBGene00010419 status:Confirmed UniProt:Q9XXK1 protein_id:CAD92384.1
H28O16.1d	38	0.00339011	8	0.00110887	CE36263 WBGene00010419 status:Confirmed UniProt:Q9XXK1 protein_id:CAF31480.1
JC8.3a	10	0.00276291	6	0.00257561	CE17986 WBGene00004424 locus:rpl-12 Ribosomal protein L11 status:Confirmed UniProt:RL12_CAEEL protein_id:CAB05226.1
JC8.8	-	-	1	0.000513256	CE33800 WBGene00010440 locus:ttr-51 Transthyretin-like family status:Confirmed UniProt:O62289 protein_id:CAB05225.2
K01C8.10	6	0.000506534	-	-	CE02262 WBGene00000379 locus:cct-4 T-complex protein status:Confirmed UniProt:TCPD_CAEEL protein_id:CAA88861.1
K01C8.9	4	0.000327971	1	0.000127391	CE02270 WBGene00003821 locus:nst-1 GTP-binding protein status:Confirmed UniProt:Q21086 protein_id:CAA88860.1
K01D12.1	3	0.000435554	2	0.000451142	CE06040 WBGene00010461 status:Partially_confirmed UniProt:Q21090_CAEEL protein_id:CAA99867.1
K01G5.4	3	0.000636112	2	0.000658878	CE16194 WBGene00004302 locus:ran-1 GTP-binding protein status:Confirmed UniProt:RAN_CAEEL protein_id:CAB07240.1
K01G5.7	22	0.00223371	3	0.000473247	CE16197 WBGene00006536 locus:tbb-1 tubulin beta-chain status:Confirmed UniProt:O17921_CAEEL protein_id:CAB07246.1
K01H12.2	-	-	4	0.000905167	CE03454 WBGene00010485 locus:ant-1.3 ADP\/ATP carrier protein status:Confirmed UniProt:Q21103 protein_id:CAA92472.1
K02A4.1	2	0.000219701	-	-	CE03457 WBGene00001149 locus:bcat-1 twt1 like protein status:Confirmed UniProt:P54688 protein_id:CAA91805.1
K02B2.5	9	0.00350677	2	0.00121076	CE04691 WBGene00004494 locus:rps-25 ribosomal protein status:Confirmed UniProt:RS25_CAEEL protein_id:AAK39246.1
K02F2.2	24	0.00250369	-	-	CE17154 WBGene00019322 S-adenosylhomocysteine hydrolase status:Confirmed UniProt:SAHH_CAEEL protein_id:AAB97565.1
K03A1.6	8	0.00354082	4	0.00275065	CE03252 WBGene00001912 locus:his-38 histone-H4 status:Predicted UniProt:P62784 protein_id:AAA83329.1
K04D7.1	11	0.00154298	2	0.000435873	CE06090 WBGene00010556 locus:rack-1 guanine nucleotide-binding protein status:Confirmed UniProt:Q21215 protein_id:CAA93514.1
K04D7.3	-	-	1	0.000146645	CE06092 WBGene00001794 locus:gta-1 4-aminobutyrate aminotransferase status:Confirmed UniProt:Q21217 protein_id:CAA93517.1
K05C4.1	-	-	1	0.000249399	CE19969 WBGene00003951 locus:pbs-5 Proteasome A-type and B-type status:Confirmed UniProt:Q9XUV0 protein_id:CAB04567.1
K05F1.2	2	0.000717922	-	-	CE02806 WBGene00003469 locus:msp-142 Major sperm protein (msp-142) status:Confirmed UniProt:P53017 protein_id:AAA68711.1
K05F1.5	2	0.00019317	-	-	CE28587 WBGene00019407 status:Partially_confirmed UniProt:Q21241_CAEEL protein_id:AAA68720.2
K05F1.7	2	0.000717922	-	-	CE02811 WBGene00003456 locus:msp-63 Major sperm protein status:Partially_confirmed UniProt:Q21244 protein_id:AAA68714.1
K06A5.6	2	0.000217604	1	0.000169044	CE11776 WBGene00019433 locus:acdh-3 acyl-CoA dehydrogenase status:Confirmed UniProt:O44549_CAEEL protein_id:AAK21433.1
K06C4.10	8	0.00354082	4	0.00275065	CE03252 WBGene00001892 locus:his-18 histone H4 status:Confirmed UniProt:P62784 protein_id:AAF98223.1
K06C4.11	5	0.0017948	3	0.00167313	CE04501 WBGene00001893 locus:his-19 histone H2A status:Predicted UniProt:P09588 protein_id:AAF98219.1
K06C4.12	12	0.00444761	-	-	CE10538 WBGene00001896 locus:his-22 histone H2B status:Predicted UniProt:Q27894 protein_id:AAF98230.1
K06C4.2	8	0.00354082	4	0.00275065	CE03252 WBGene00001902 locus:his-28 histone H4 status:Predicted UniProt:P62784 protein_id:AAF98220.1
K06C4.3	5	0.0017948	3	0.00167313	CE04501 WBGene00001895 locus:his-21 histone H2A status:Predicted UniProt:P09588 protein_id:AAF98222.1
K06C4.4	12	0.00444761	-	-	CE10538 WBGene00001894 locus:his-20 histone H2B status:Predicted UniProt:Q27894 protein_id:AAF98225.1
K06G5.1a	4	0.000359669	-	-	CE18851 WBGene00010605 status:Confirmed UniProt:Q9XUT9_CAEEL protein_id:CAB04581.1
K06G5.1b	4	0.000372908	-	-	CE37390 WBGene00010605 status:Confirmed UniProt:Q5WRM0_CAEEL protein_id:CAH60773.1
K07A1.12	-	-	1	0.000169855	CE16234 WBGene00003036 locus:lin-53 chromatin assembly factor 1 P55 subunit like status:Confirmed UniProt:P90916 protein_id:CAB03178.1
K07A1.8	-	-	2	0.000287924	CE11854 WBGene00002070 locus:ile-1 P58 protein like status:Confirmed UniProt:P90913 protein_id:CAB03169.1
K07A3.1	3	0.000401068	-	-	CE21023 WBGene00001404 locus:fbp-1 fructose-bisphosphatase status:Confirmed UniProt:Q9N2M2_CAEEL protein_id:AAF39910.1
K07C5.4	11	0.00103183	5	0.000728697	CE06114 WBGene00010627 yeast protein L8167.9-like status:Confirmed UniProt:YZVL_CAEEL protein_id:CAA94897.1
K07D4.3	2	0.000292231	-	-	CE19527 WBGene00004467 locus:rpn-11 status:Confirmed UniProt:PSDE_CAEEL protein_id:AAC26287.1
K07E12.1a	-	-	9	4.86614e-05	CE32905 WBGene00000998 locus:dig-1 CAM status:Confirmed UniProt:Q09165 protein_id:AAA50715.2
K07E12.1b	-	-	7	4.04145e-05	CE31032 WBGene00000998 locus:dig-1 status:Partially_confirmed UniProt:Q8MQ08 protein_id:AAM48546.1
K07F5.1	2	0.000717922	-	-	CE02806 WBGene00003467 locus:msp-81 major sperm protein status:Confirmed UniProt:P53017 protein_id:CAA94282.1
K07F5.2	2	0.000717922	-	-	CE03853 WBGene00003425 locus:msp-10 major sperm protein status:Confirmed UniProt:P05634 protein_id:CAA94278.1
K07F5.3	2	0.000717922	-	-	CE03853 WBGene00003449 locus:msp-56 major sperm protein status:Confirmed UniProt:P05634 protein_id:CAA94283.1
K07H8.6a	-	-	64	0.00274732	CE28594 WBGene00006930 locus:vit-6 vitellogenin status:Partially_confirmed UniProt:P18948 protein_id:AAC04423.2
K07H8.6b	-	-	9	0.00317146	CE34921 WBGene00006930 locus:vit-6 status:Confirmed UniProt:P18948 protein_id:AAQ01529.1
K07H8.6c	83	0.00229183	64	0.00274566	CE18026 WBGene00006930 locus:vit-6 status:Partially_confirmed UniProt:VIT6_CAEEL protein_id:AAQ91901.1
K08C7.3a	4	4.92311e-05	2	3.82448e-05	CE25049 WBGene00001328 locus:epi-1 laminin status:Confirmed UniProt:P91904_CAEEL protein_id:CAB61016.1
K08C7.3b	4	4.96602e-05	2	3.85781e-05	CE06136 WBGene00001328 locus:epi-1 laminin status:Confirmed UniProt:Q21313 protein_id:CAA94293.1
K08C7.3c	-	-	2	3.84628e-05	CE43544 WBGene00001328 locus:epi-1 status:Partially_confirmed UniProt:C1P640 protein_id:CAX65067.1
K08C7.3d	-	-	2	3.86729e-05	CE43590 WBGene00001328 locus:epi-1 status:Confirmed UniProt:C1P641 protein_id:CAX65068.1
K08D12.3a	-	-	2	0.000938137	CE21045 WBGene00019537 status:Confirmed UniProt:Q966I7 protein_id:AAK84542.1
K08E3.5a	4	0.000358256	-	-	CE18869 WBGene00010665 UTP--GLUCOSE-1-PHOSPHATE URIDYLYLTRANSFERASE (EC 2.7.7.9) (UDP-GLUCOSE PYROPHOSPHORYLASE) (UDPGP) status:Confirmed UniProt:Q9XUS6_CAEEL protein_id:CAB04596.1
K08E3.5b	4	0.000349334	-	-	CE18870 WBGene00010665 UTP--GLUCOSE-1-PHOSPHATE URIDYLYLTRANSFERASE (EC 2.7.7.9) (UDP-GLUCOSE PYROPHOSPHORYLASE) (UDPGP) status:Confirmed UniProt:Q9XUS5_CAEEL protein_id:CAB04597.1
K08E3.5c	4	0.000356853	-	-	CE18871 WBGene00010665 UTP--GLUCOSE-1-PHOSPHATE URIDYLYLTRANSFERASE (EC 2.7.7.9) (UDP-GLUCOSE PYROPHOSPHORYLASE) (UDPGP) status:Confirmed UniProt:Q9XUS4_CAEEL protein_id:CAB04598.1
K08E3.5d	4	0.000366906	-	-	CE29431 WBGene00010665 status:Confirmed UniProt:Q8WQE5_CAEEL protein_id:CAD18874.1
K08E3.5e	4	0.000367645	-	-	CE33804 WBGene00010665 status:Confirmed UniProt:Q86D12_CAEEL protein_id:CAD89739.1
K08E3.5f	4	0.000369883	-	-	CE37125 WBGene00010665 status:Confirmed UniProt:Q69Z13_CAEEL protein_id:CAH10810.1
K08F11.3	2	0.000233785	-	-	CE11954 WBGene00019543 locus:cif-1 status:Confirmed UniProt:Q94261 protein_id:AAB09161.1
K08F4.8	2	0.000717922	-	-	CE06156 WBGene00003434 locus:msp-38 major sperm protein MSP-38 status:Confirmed UniProt:P53020 protein_id:CAA93089.1
K08H10.1	5	0.000310969	1	9.66294e-05	CE18875 WBGene00002263 locus:lea-1 status:Confirmed UniProt:O16527_CAEEL protein_id:CAB05543.1
K08H10.2a	4	0.000366906	-	-	CE31359 WBGene00010695 status:Confirmed UniProt:Q9XTH4_CAEEL protein_id:CAB05548.2
K08H10.2b	4	0.000327971	-	-	CE37843 WBGene00010695 status:Partially_confirmed UniProt:Q9XVV2_CAEEL protein_id:CAI46598.1
K09F5.2	74	0.00208757	25	0.00109575	CE04746 WBGene00006925 locus:vit-1 vit-1 status:Partially_confirmed UniProt:VIT1_CAEEL protein_id:AAB52675.1
K09H11.1	8	0.000370258	6	0.000431448	CE21068 WBGene00019599 status:Partially_confirmed UniProt:O01590_CAEEL protein_id:AAB52261.2
K09H9.6	-	-	1	0.000123611	CE37030 WBGene00003062 locus:lpd-6 status:Confirmed UniProt:O44991 protein_id:AAB97575.2
K10B3.10	25	0.000469592	18	0.00052531	CE07373 WBGene00004951 locus:spc-1 spectrin alpha chain status:Partially_confirmed UniProt:Q21408_CAEEL protein_id:AAB53876.1
K10B3.7	11	0.00147058	5	0.00103855	CE07370 WBGene00001685 locus:gpd-3 status:Confirmed UniProt:P17330 protein_id:AAB53869.1
K10B3.8	11	0.00147058	5	0.00103855	CE07371 WBGene00001684 locus:gpd-2 status:Confirmed UniProt:P17329 protein_id:AAB53874.1
K10C2.1	-	-	1	3.0609e-05	CE37128 WBGene00019617 serine carboxypeptidase status:Partially_confirmed UniProt:Q94269 protein_id:AAK39256.2
K10D2.3	2	6.39832e-05	1	4.97048e-05	CE02015 WBGene00019629 locus:cid-1 status:Partially_confirmed UniProt:Q09409_CAEEL protein_id:AAA62541.1
K11C4.3a	6	0.000121191	10	0.000313821	CE28604 WBGene00006803 locus:unc-70 spectrin beta chain status:Confirmed UniProt:Q9U9J7_CAEEL protein_id:AAK77611.1
K11C4.3b	6	0.000118822	10	0.000307686	CE30159 WBGene00006803 locus:unc-70 status:Confirmed UniProt:Q95ZL8_CAEEL protein_id:AAK77612.2
K11D9.2a	2	8.60964e-05	2	0.000133766	CE18884 WBGene00004736 locus:sca-1 E1-E2 ATPases status:Confirmed UniProt:Q9XTG6_CAEEL protein_id:CAB07262.1
K11D9.2b	2	9.08128e-05	2	0.000141094	CE18885 WBGene00004736 locus:sca-1 E1-E2 ATPases status:Confirmed UniProt:Q9XU13_CAEEL protein_id:CAB07263.1
K11D9.2c	2	9.78284e-05	2	0.000151994	CE41682 WBGene00004736 locus:sca-1 status:Confirmed UniProt:A8WI68_CAEEL protein_id:CAP16282.1
K11H12.2	7	0.0015643	5	0.00173601	CE12148 WBGene00004427 locus:rpl-15 60S ribosomal protein L15 status:Confirmed UniProt:RL15_CAEEL protein_id:AAC24397.1
K12D12.1	4	0.000119968	-	-	CE06184 WBGene00010785 locus:top-2 DNA topoisomerase II status:Partially_confirmed UniProt:TOP2_CAEEL protein_id:CAA94177.1
K12F2.1	6	0.000138917	6	0.000215833	CE34936 WBGene00003515 locus:myo-3 myosin heavy chain status:Partially_confirmed UniProt:P12844 protein_id:CAB01576.2
K12F2.2b	-	-	1	0.0001217	CE23870 WBGene00006874 locus:vab-8 kinesin-like protein status:Confirmed UniProt:Q21441 protein_id:CAB54275.1
K12H4.3	-	-	1	0.00020122	CE00268 WBGene00019678 status:Confirmed UniProt:P34524 protein_id:AAA28097.1
K12H4.7a	4	0.000357553	3	0.000416643	CE32696 WBGene00019682 status:Confirmed UniProt:YM67_CAEEL protein_id:AAN65310.1
K12H4.7b	4	0.000385522	3	0.000449235	CE32697 WBGene00019682 status:Confirmed UniProt:YM67_CAEEL protein_id:AAN65311.1
K12H4.8	-	-	1	3.83899e-05	CE25057 WBGene00000939 locus:dcr-1 dead box helicase status:Partially_confirmed UniProt:P34529 protein_id:AAA28101.2
LLC1.3	-	-	3	0.000429269	CE31971 WBGene00010794 dihydrolipoamide dehydrogenase status:Confirmed UniProt:O17953 protein_id:CAB05249.2
M01E11.5	9	0.00154827	7	0.00187096	CE12296 WBGene00000474 locus:cey-3 status:Confirmed UniProt:P91398_CAEEL protein_id:AAB37828.1
M01F1.2	37	0.00835028	-	-	CE01030 WBGene00004428 locus:rpl-16 L13P family ribosomal protein status:Confirmed UniProt:RL13A_CAEEL protein_id:CAA86515.1
M02D8.4a	-	-	1	0.000124919	CE04760 WBGene00019730 asparagine synthase status:Confirmed UniProt:Q21463 protein_id:AAA82381.1
M02D8.4c	-	-	1	0.000131653	CE37263 WBGene00019730 status:Confirmed UniProt:Q65ZI9 protein_id:AAU05557.1
M03F4.2a	-	-	103	0.0194027	CE12358 WBGene00000066 locus:act-4 actin status:Confirmed UniProt:P10986 protein_id:AAB04575.1
M03F4.2b	-	-	72	0.0153606	CE28620 WBGene00000066 locus:act-4 status:Confirmed UniProt:Q95ZL1 protein_id:AAK77622.1
M03F4.2c	62	0.00780789	103	0.0201531	CE37134 WBGene00000066 locus:act-4 status:Confirmed UniProt:Q6A8K1_CAEEL protein_id:AAT92068.1
M03F4.7a	-	-	1	0.000225571	CE12368 WBGene00019760 locus:calu-1 calcium binding protein status:Confirmed UniProt:Q23017 protein_id:AAB04578.1
M03F4.7b	-	-	1	0.000778344	CE34060 WBGene00019760 locus:calu-1 status:Partially_confirmed UniProt:Q7Z2A4 protein_id:AAP40523.1
M03F8.3a	-	-	2	0.000190401	CE28622 WBGene00019762 status:Partially_confirmed UniProt:O16376 protein_id:AAB65909.2
M03F8.3b	-	-	2	0.000189637	CE41919 WBGene00019762 status:Partially_confirmed UniProt:A9D4S6 protein_id:ABY28286.1
M04F3.1	-	-	1	0.000245935	CE12414 WBGene00019767 locus:rpa-2 status:Confirmed UniProt:Q95Y97 protein_id:AAK71380.1
M106.1	66	0.00241866	66	0.00375783	CE18083 WBGene00003367 locus:mix-1 mitotic chromosome and X-chromosome associated MIX-1 protein status:Confirmed UniProt:Q09591 protein_id:CAA87054.1
M106.5	-	-	1	0.000262331	CE01608 WBGene00000293 locus:cap-2 F-actin capping protein beta subunit status:Confirmed UniProt:P34686 protein_id:CAA87051.1
M117.2	9	0.0016544	37	0.0105673	CE06200 WBGene00003920 locus:par-5 14-3-3 protein status:Confirmed UniProt:P41932 protein_id:CAA98138.1
M153.1	2	0.000326796	-	-	CE03511 WBGene00010924 pyrroline-5-carboxylate reductase status:Confirmed UniProt:Q21544_CAEEL protein_id:CAA91943.1
M18.7a	2	0.0003799	-	-	CE06198 WBGene00000122 locus:aly-3 RNA recognition motif. (aka RRM, RBD, or RNP domain) status:Confirmed UniProt:Q21559_CAEEL protein_id:CAA92829.1
M28.5	4	0.00142463	1	0.000553354	CE02283 WBGene00010896 ribosomal protein (L7AE family) status:Confirmed UniProt:Q21568 protein_id:CAA90127.1
M88.5a	3	0.000165174	-	-	CE33678 WBGene00010908 hnRNP K status:Partially_confirmed UniProt:Q21605_CAEEL protein_id:CAA84338.2
M88.5b	3	0.000194267	-	-	CE37033 WBGene00010908 status:Partially_confirmed UniProt:Q6A582_CAEEL protein_id:CAH10787.1
MAP_TAG_SEQ	-	-	84	0.018948	MAP tag sequence
R01E6.3a	3	0.000488443	88	0.0222606	CE29433 WBGene00000282 locus:cah-4 carbonic anhydrase status:Confirmed UniProt:Q21614_CAEEL protein_id:CAA92190.2
R01E6.3b	3	0.000581975	88	0.0265233	CE29434 WBGene00000282 locus:cah-4 carbonic anhydrase status:Confirmed UniProt:Q8WQD8_CAEEL protein_id:CAD18873.1
R02D3.1	6	0.000292857	-	-	CE18095 WBGene00019819 dehydrogenase status:Confirmed UniProt:O44503_CAEEL protein_id:AAB94142.1
R03G5.1a	72	0.00708928	14	0.00214171	CE01270 WBGene00001169 locus:eft-4 elongation factor EF-1-alpha status:Confirmed UniProt:P53013 protein_id:AAA96068.1
R03G5.1b	-	-	2	0.00183972	CE33153 WBGene00001169 locus:eft-4 status:Confirmed UniProt:Q86NF4 protein_id:AAO21382.1
R03G5.1c	-	-	2	0.000530557	CE33154 WBGene00001169 locus:eft-4 status:Confirmed UniProt:Q86NF3 protein_id:AAO21383.1
R03G5.1d	-	-	14	0.00231145	CE33155 WBGene00001169 locus:eft-4 status:Confirmed UniProt:Q86NF5 protein_id:AAO21384.1
R03G5.2	2	0.000271357	1	0.000210802	CE31210 WBGene00004758 locus:sek-1 SER\/THR-protein kinase status:Confirmed UniProt:Q95YI9_CAEEL protein_id:AAA96067.2
R04F11.2	-	-	1	0.000661956	CE06233 WBGene00011015 status:Confirmed UniProt:Q21732 protein_id:CAA98960.1
R05D3.7	2	0.000111872	-	-	CE26945 WBGene00006840 locus:unc-116 Kinesin heavy chain status:Confirmed UniProt:P34540 protein_id:AAK21446.1
R05F9.10	-	-	1	0.000210176	CE04813 WBGene00019893 locus:sgt-1 TPR domain repeats status:Confirmed UniProt:Q21746 protein_id:AAA83170.1
R05F9.13	2	0.000717922	-	-	CE02806 WBGene00003429 locus:msp-31 major sperm protein status:Confirmed UniProt:P53017 protein_id:AAA83175.1
R05F9.3	2	0.000479874	-	-	CE04805 WBGene00003430 locus:msp-32 major sperm protein status:Predicted UniProt:P53018 protein_id:AAA83168.1
R05F9.6	2	0.000160521	-	-	CE04809 WBGene00019890 phosphoglucomutase status:Confirmed UniProt:Q21742_CAEEL protein_id:AAA83163.1
R05F9.8	2	0.000717922	-	-	CE04811 WBGene00003431 locus:msp-33 major sperm protein status:Confirmed UniProt:P53019 protein_id:AAA83165.1
R05G6.7	5	0.000805442	3	0.000750841	CE29443 WBGene00019900 Channel Protein status:Confirmed UniProt:VDAC_CAEEL protein_id:AAB00622.2
R06A4.7	-	-	1	9.16292e-05	CE28067 WBGene00003220 locus:mes-2 SET domain status:Confirmed UniProt:O17514 protein_id:CAB05589.2
R06A4.8	-	-	1	4.82818e-05	CE18115 WBGene00011050 Alpha amylase status:Partially_confirmed UniProt:O62334 protein_id:CAB05588.1
R06B10.3	-	-	1	0.000195661	CE26979 WBGene00019914 locus:clec-150 status:Confirmed UniProt:O44871 protein_id:AAK21450.2
R06C1.4	2	0.00108543	-	-	CE18119 WBGene00011059 RNA recognition motif. (aka RRM, RBD, or RNP domain) status:Confirmed UniProt:O62337_CAEEL protein_id:CAB03222.1
R06C7.1	2	9.64826e-05	-	-	CE06244 WBGene00011061 status:Confirmed UniProt:Q21770 protein_id:CAA95839.1
R06C7.10	5	0.000117616	13	0.000475119	CE06253 WBGene00002348 locus:let-75 myosin heavy chain status:Partially_confirmed UniProt:P02567 protein_id:CAA95848.1
R06F6.9	-	-	1	0.000183972	CE01625 WBGene00001153 locus:ech-4 enoyl CoA hydratase\/isomerase status:Confirmed UniProt:Q09603 protein_id:CAA86779.1
R07B7.3a	2	0.000252565	-	-	CE42927 WBGene00004138 locus:pqn-53 status:Confirmed UniProt:Q21793_CAEEL protein_id:CAB00112.2
R07E4.6a	-	-	1	0.000193523	CE39609 WBGene00002190 locus:kin-2 status:Confirmed UniProt:P30625 protein_id:AAA80405.2
R07E4.6b	-	-	1	0.000212064	CE28749 WBGene00002190 locus:kin-2 status:Partially_confirmed UniProt:P30625 protein_id:AAK82909.1
R07E4.6c	-	-	1	0.000188376	CE04821 WBGene00002190 locus:kin-2 status:Partially_confirmed UniProt:Q0MQ68 protein_id:ABI18144.1
R07E5.14	-	-	1	0.000498798	CE01044 WBGene00004387 locus:rnp-4 RNA binding domain status:Confirmed UniProt:Q21832 protein_id:CAA83626.1
R07E5.2	3	0.000605151	-	-	CE00657 WBGene00011110 locus:prdx-3 Mer5 (mouse) status:Confirmed UniProt:TDX1_CAEEL protein_id:CAA83619.1
R07E5.3	2	0.000239307	-	-	CE01045 WBGene00011111 Snf5 (yeast) status:Confirmed UniProt:Q21831_CAEEL protein_id:CAA83625.1
R07G3.5	7	0.00112365	-	-	CE31979 WBGene00019941 status:Confirmed UniProt:Q09422 protein_id:AAK31545.2
R07H5.8	4	0.000533193	3	0.00062131	CE12564 WBGene00011128 adenosine kinase status:Confirmed UniProt:Q93934_CAEEL protein_id:CAB03230.1
R08C7.3	5	0.00162814	1	0.000505924	CE07426 WBGene00019947 locus:htz-1 histone H2A variant status:Confirmed UniProt:Q27511 protein_id:AAC48074.1
R08D7.3	3	0.000239937	-	-	CE00291 WBGene00001227 locus:eif-3.D status:Confirmed UniProt:P30642 protein_id:CAA78049.1
R08E5.3	-	-	1	0.000194053	CE12576 WBGene00019963 status:Confirmed UniProt:O01593 protein_id:AAB52277.1
R09B3.3	4	0.00214532	-	-	CE16308 WBGene00011156 RNA recognition motif. (aka RRM, RBD, or RNP domain) status:Confirmed UniProt:O45713_CAEEL protein_id:CAB03237.1
R09B3.5	-	-	1	0.000465982	CE16310 WBGene00003123 locus:mag-1 MAGO NASHI PROTEIN status:Confirmed UniProt:P49029 protein_id:CAB03239.1
R09E12.3	3	0.000427388	-	-	CE12646 WBGene00019983 status:Confirmed UniProt:O16259_CAEEL protein_id:AAG24172.1
R09H10.5	-	-	1	4.36948e-05	CE43445 WBGene00011182 EGF domains status:Partially_confirmed UniProt:Q21884 protein_id:CAB00874.2
R107.7	5	0.00109587	1	0.000340526	CE00302 WBGene00001749 locus:gst-1 glutathione S-transferase status:Confirmed UniProt:P10299 protein_id:CAA78471.1
R10E4.2a	2	0.000255395	-	-	CE18908 WBGene00011199 locus:tag-310 RNA or single stranded DNA binding protein status:Confirmed UniProt:Q7JMB8_CAEEL protein_id:CAA90772.1
R10E4.2b	-	-	1	0.000173177	CE18909 WBGene00011199 locus:tag-310 RNA recognition motif. (aka RRM, RBD, or RNP domain) (2 domains) status:Confirmed UniProt:Q21900 protein_id:CAA90773.1
R11A5.4a	13	0.000906184	8	0.000866414	CE12728 WBGene00011232 phosphoenolpyruvate carboxykinase status:Confirmed UniProt:O02286_CAEEL protein_id:CAB05600.1
R11A5.4b	-	-	6	0.000730199	CE36358 WBGene00011232 status:Partially_confirmed UniProt:Q7JKI1 protein_id:CAF31484.1
R11A5.4c	-	-	8	0.000965306	CE36359 WBGene00011232 status:Confirmed UniProt:Q7JKI3 protein_id:CAF31482.1
R11A5.4d	13	0.000958971	8	0.000916885	CE36360 WBGene00011232 status:Confirmed UniProt:Q7JKI2_CAEEL protein_id:CAF31483.1
R11A8.6	11	0.000439499	3	0.00018623	CE06304 WBGene00002152 locus:irs-1 isoleucyl-tRNA synthetase status:Partially_confirmed UniProt:SYIC_CAEEL protein_id:CAA94369.1
R11D1.8	9	0.00325629	3	0.00168641	CE06313 WBGene00004442 locus:rpl-28 ribsomal protein L28 like status:Confirmed UniProt:RL28_CAEEL protein_id:CAA99898.1
R11E3.8	2	0.000123712	-	-	CE29985 WBGene00001058 locus:dpf-5 status:Partially_confirmed UniProt:Q9TYX1_CAEEL protein_id:AAK39270.2
R11G1.4a	2	0.000191546	1	0.000148801	CE39615 WBGene00004727 locus:sax-1 protein kinase status:Confirmed UniProt:Q2L6W9_CAEEL protein_id:ABC71807.1
R11G1.4b	2	0.000192355	1	0.000149429	CE39616 WBGene00004727 locus:sax-1 status:Confirmed UniProt:Q2L6X0_CAEEL protein_id:ABC71808.1
R11H6.1	4	0.000385522	-	-	CE12770 WBGene00003982 locus:pes-9 Yeast hypothetical 52.9 KD protein like status:Confirmed UniProt:O18000_CAEEL protein_id:CAB07646.1
R12C12.1a	4	0.000186264	4	0.000289395	CE02846 WBGene00020022 Glycine dehydrogenase status:Confirmed UniProt:Q21962_CAEEL protein_id:AAC46780.1
R12E2.3	2	0.000251868	-	-	CE18135 WBGene00004464 locus:rpn-8 status:Confirmed UniProt:O61792_CAEEL protein_id:AAC17024.1
R13A5.12	2	0.000171706	3	0.000400166	CE21123 WBGene00003063 locus:lpd-7 status:Confirmed UniProt:Q95Y89_CAEEL protein_id:AAK84463.1
R13A5.8	10	0.00241206	8	0.00299807	CE01380 WBGene00004420 locus:rpl-9 Ribosomal protein L9 status:Confirmed UniProt:RL9_CAEEL protein_id:AAK84469.1
R13D7.7	-	-	1	0.000337283	CE28770 WBGene00001789 locus:gst-41 glutathione S-transferase status:Confirmed UniProt:Q966G8 protein_id:AAK72303.2
R13G10.1	43	0.00133444	89	0.00429123	CE01052 WBGene00001086 locus:dpy-27 chromosome segregation protein (SMC-1) status:Partially_confirmed UniProt:P48996 protein_id:CAA84669.1
R13H9.2	2	0.000717922	-	-	CE06798 WBGene00003450 locus:msp-57 major sperm protein (MSP-57) status:Confirmed UniProt:Q17856 protein_id:AAK85492.1
R13H9.4	2	0.000717922	-	-	CE02806 WBGene00003446 locus:msp-53 major sperm protein (MSP-53) status:Confirmed UniProt:P53017 protein_id:AAK85493.1
R144.7b	3	0.000128417	-	-	CE31582 WBGene00020097 locus:larp-1 status:Partially_confirmed UniProt:Q2L6Y2_CAEEL protein_id:ABC71805.1
R151.3	40	0.00840332	5	0.00163201	CE00744 WBGene00004417 locus:rpl-6 Ribosomal protein ML16 status:Confirmed UniProt:RL6_CAEEL protein_id:AAK29850.1
R31.1a	-	-	3	5.10053e-05	CE41581 WBGene00004855 locus:sma-1 spectrin beta chain status:Partially_confirmed UniProt:O02425 protein_id:CAB04608.3
R31.1b	-	-	3	5.22983e-05	CE27773 WBGene00004855 locus:sma-1 status:Confirmed UniProt:Q7KPM2 protein_id:CAR64676.1
R74.1	13	0.0004997	6	0.000358327	CE16317 WBGene00003073 locus:lrs-1 leucyl-tRNA synthetase status:Partially_confirmed UniProt:SYLC_CAEEL protein_id:CAA86751.1
T01B11.4	-	-	4	0.000905167	CE12898 WBGene00020140 locus:ant-1.4 ADP\/ATP translocase status:Confirmed UniProt:P91410 protein_id:AAB38001.1
T01C3.6	15	0.00474875	6	0.00295122	CE12918 WBGene00004485 locus:rps-16 40S ribosomal protein S16 status:Confirmed UniProt:RS16_CAEEL protein_id:CAB01658.1
T01C3.7	11	0.00142463	6	0.00120732	CE12920 WBGene00001423 locus:fib-1 fibrillarin status:Confirmed UniProt:Q22053 protein_id:CAB01657.1
T01G9.6a	-	-	1	0.000302689	CE18168 WBGene00002196 locus:kin-10 Casein kinase II regulatory subunit status:Confirmed UniProt:P28548 protein_id:CAB00056.1
T01G9.6b	2	0.000387983	1	0.000301401	CE06343 WBGene00002196 locus:kin-10 KIN-10 casein kinase status:Confirmed UniProt:P28548 protein_id:CAB00053.1
T02G5.9a	7	0.000557895	8	0.00099062	CE04861 WBGene00002238 locus:krs-1 lysyl-tRNA synthetase status:Confirmed UniProt:SYK_CAEEL protein_id:AAA82396.1
T02G5.9b	7	0.00053543	8	0.000950729	CE28247 WBGene00002238 locus:krs-1 lysyl-tRNA synthetase status:Confirmed UniProt:Q95ZQ3_CAEEL protein_id:AAK68395.1
T02G5.9c	-	-	6	0.000826802	CE38540 WBGene00002238 locus:krs-1 status:Confirmed UniProt:Q2XN16 protein_id:AAX88810.1
T02H6.11	3	0.00105203	-	-	CE21147 WBGene00020181 ubiquinol-cytochrome c reductase complex subunit status:Confirmed UniProt:Q9N5E4_CAEEL protein_id:AAF39958.1
T03E6.7	5	0.00067638	-	-	CE16333 WBGene00000776 locus:cpl-1 cathepsin-like protease status:Confirmed UniProt:O45734_CAEEL protein_id:CAB07275.1
T03F1.3	4	0.000437295	-	-	CE13100 WBGene00020185 locus:pgk-1 phosphoglycerate kinase status:Confirmed UniProt:PGK_CAEEL protein_id:AAB42230.1
T04A8.6	2	0.00029699	-	-	CE01075 WBGene00011408 ribonuleoprotein status:Confirmed UniProt:Q22135_CAEEL protein_id:CAA84724.1
T04A8.7a	-	-	4	0.000416031	CE01076 WBGene00011409 1,4-Alpha-glucan branching enzyme status:Confirmed UniProt:Q22137 protein_id:CAA84727.1
T04A8.7b	-	-	2	0.00023376	CE33539 WBGene00011409 status:Partially_confirmed UniProt:Q86G92 protein_id:CAD82917.1
T04A8.9	-	-	2	0.00056891	CE01078 WBGene00001036 locus:dnj-18 DNAJ status:Confirmed UniProt:Q22138 protein_id:CAA84728.1
T04C12.4	-	-	103	0.0194027	CE13148 WBGene00000065 locus:act-3 actin status:Confirmed UniProt:P10983 protein_id:CAB04676.1
T04C12.5	49	0.00594099	98	0.0184608	CE13150 WBGene00000064 locus:act-2 actin status:Confirmed UniProt:P10984 protein_id:CAB04675.1
T04C12.6	-	-	103	0.0194027	CE13148 WBGene00000063 locus:act-1 actin status:Confirmed UniProt:P10983 protein_id:CAB04678.1
T04C9.4a	-	-	8	0.00596458	CE31589 WBGene00003375 locus:mlp-1 status:Confirmed UniProt:Q9GP94 protein_id:AAM97944.1
T04C9.4b	-	-	8	0.00501447	CE31590 WBGene00003375 locus:mlp-1 status:Confirmed UniProt:Q9GP95 protein_id:AAM97945.1
T04C9.4c	-	-	8	0.00313058	CE31591 WBGene00003375 locus:mlp-1 contains LIM-like binding domain status:Partially_confirmed UniProt:Q9GP96 protein_id:AAM97946.1
T05B11.3	-	-	1	0.000313404	CE13219 WBGene00020246 locus:clic-1 status:Confirmed UniProt:P90961 protein_id:AAB37069.1
T05C12.7	6	0.00049823	1	0.000129015	CE02319 WBGene00000377 locus:cct-1 T-complex protein status:Confirmed UniProt:TCPA_CAEEL protein_id:CAA91308.1
T05C3.5	2	0.00020769	-	-	CE13229 WBGene00001037 locus:dnj-19 DNAJ-like protein status:Confirmed UniProt:O16303_CAEEL protein_id:AAB65361.1
T05D4.1	3	0.000374696	2	0.000388106	CE16341 WBGene00011474 Fructose-bisphosphate aldolase class-I status:Confirmed UniProt:P54216 protein_id:CAB03291.1
T05E11.1	4	0.000868343	2	0.000674565	CE06360 WBGene00004474 locus:rps-5 40S ribosomal protein S5 status:Confirmed UniProt:RS5_CAEEL protein_id:CAA92971.1
T05E11.3	3	0.000179953	2	0.000186393	CE06362 WBGene00011480 endoplasmin precursor (GRP94) status:Confirmed UniProt:Q22235_CAEEL protein_id:CAA92973.1
T05F1.3	15	0.0046837	6	0.00291079	CE13265 WBGene00004488 locus:rps-19 Ribosomal protein S19e status:Confirmed UniProt:RS19_CAEEL protein_id:CAB04689.1
T05G5.6	2	0.000316584	1	0.000245935	CE00318 WBGene00001155 locus:ech-6 Enoyl-CoA hydratase status:Confirmed UniProt:P34559 protein_id:CAA81594.1
T05H10.6a	3	0.000344494	1	0.000178411	CE01643 WBGene00011510 pyruvate dehydrogenase E1 alpha subunit status:Confirmed UniProt:P52899 protein_id:CAA87793.1
T05H10.6b	3	0.000330348	1	0.000171085	CE32929 WBGene00011510 status:Confirmed UniProt:Q8I111_CAEEL protein_id:CAD59156.1
T05H4.12	4	0.00141358	2	0.00109813	CE13291 WBGene00020275 locus:atp-4 status:Confirmed UniProt:O16517_CAEEL protein_id:AAB66018.1
T05H4.6	4	0.00041163	-	-	CE13279 WBGene00020269 eukaryotic peptide chain release factor subunit 1 status:Confirmed UniProt:O16520 protein_id:AAB66012.1
T06D8.8	2	0.000235597	-	-	CE02329 WBGene00004465 locus:rpn-9 status:Confirmed UniProt:Q22253_CAEEL protein_id:CAA88971.1
T07A9.11	13	0.004524	-	-	CE40119 WBGene00004493 locus:rps-24 ribosomal protein status:Confirmed UniProt:Q1XFY9_CAEEL protein_id:ABD94090.1
T07A9.9a	-	-	3	0.000312024	CE17218 WBGene00020297 status:Confirmed UniProt:O44411 protein_id:AAK39281.1
T07A9.9b	-	-	3	0.000335684	CE31600 WBGene00020297 status:Confirmed UniProt:O44411 protein_id:AAM97948.1
T08A11.1	17	0.000413994	15	0.000567543	CE16370 WBGene00011604 status:Partially_confirmed UniProt:Q9XTE2_CAEEL protein_id:CAA90776.1
T08A11.2	2	6.89683e-05	-	-	CE03641 WBGene00011605 status:Partially_confirmed UniProt:Q21909_CAEEL protein_id:CAA90777.1
T08B2.10	11	0.00385745	5	0.00272421	CE26948 WBGene00004486 locus:rps-17 40S ribosomal protein S17 status:Confirmed UniProt:RS17_CAEEL protein_id:AAG00017.2
T08B2.7a	11	0.000642085	7	0.000634834	CE13431 WBGene00020347 3-hydroxyacyl-CoA dehydrogenase status:Confirmed UniProt:Q9GYT0_CAEEL protein_id:AAK21462.1
T08B2.7b	11	0.000664196	7	0.000656696	CE26950 WBGene00020347 3-hydroxyacyl-CoA dehydrogenase status:Confirmed UniProt:Q9BIC3_CAEEL protein_id:AAK21464.1
T08B2.7c	-	-	7	0.000711342	CE30299 WBGene00020347 status:Partially_confirmed UniProt:Q8T8N8 protein_id:AAL77185.1
T08G11.1a	2	2.83861e-05	-	-	CE13443 WBGene00011629 nucleotide binding protein status:Partially_confirmed UniProt:Q94010_CAEEL protein_id:CAB02304.1
T08G11.1b	2	2.86267e-05	-	-	CE30353 WBGene00011629 nucleotide binding protein status:Partially_confirmed UniProt:Q8T3D2_CAEEL protein_id:CAD27608.1
T08G2.3	-	-	1	0.000169855	CE07473 WBGene00020366 locus:acdh-10 acyl-CoA dehydrogenase status:Confirmed UniProt:Q22347 protein_id:AAB52493.1
T09A5.11	-	-	1	0.000159167	CE01081 WBGene00011638 locus:ostb-1 N-oligosaccharyl transferase 48kd subunit status:Confirmed UniProt:P45971 protein_id:CAA85337.1
T09F3.3	6	0.000802135	-	-	CE02343 WBGene00001683 locus:gpd-1 glyceraldehyde 3-phosphate dehydrogenase 1 status:Confirmed UniProt:P04970 protein_id:CAA88870.1
T10B10.2	-	-	2	0.000335684	CE23962 WBGene00011679 locus:ucr-2.2 ubiquinol-cytochrome c reductase complex core protein 2 status:Confirmed UniProt:Q22370 protein_id:CAA96675.2
T10B5.3	2	0.000309071	2	0.000480199	CE30832 WBGene00020389 status:Confirmed UniProt:O76407_CAEEL protein_id:AAK68397.2
T10B5.5a	3	0.000255634	3	0.000397174	CE28255 WBGene00020391 locus:cct-7 status:Confirmed UniProt:Q9TZS5_CAEEL protein_id:AAC19232.2
T10B5.5b	3	0.00030058	1	0.000155669	CE33316 WBGene00020391 locus:cct-7 status:Confirmed UniProt:Q86S29_CAEEL protein_id:AAO25994.1
T10C6.11	12	0.00387983	-	-	CE16386 WBGene00001878 locus:his-4 histone H2B status:Partially_confirmed UniProt:Q27894 protein_id:CAB07654.1
T10C6.12	5	0.0017948	3	0.00167313	CE04501 WBGene00001877 locus:his-3 histone H2A status:Partially_confirmed UniProt:P09588 protein_id:CAB07656.1
T10C6.14	8	0.00354082	4	0.00275065	CE03252 WBGene00001875 locus:his-1 histone H4 status:Predicted UniProt:P62784 protein_id:CAB07657.1
T10F2.4	5	0.000463293	1	0.000143962	CE38104 WBGene00020423 status:Partially_confirmed UniProt:Q10051 protein_id:AAK21467.2
T11F8.3	2	9.85687e-05	-	-	CE22368 WBGene00004374 locus:rme-2 LDL-like receptor status:Confirmed UniProt:O44191_CAEEL protein_id:AAB88554.3
T12D8.6	2	0.000642085	1	0.000498798	CE16403 WBGene00011734 EF hand status:Confirmed UniProt:Q9XVI9_CAEEL protein_id:CAB03346.1
T12D8.8	2	0.000216057	1	0.000167842	CE16405 WBGene00011735 TPR Domain (2 domains) status:Confirmed UniProt:O45786_CAEEL protein_id:CAB05818.1
T13C5.5	-	-	2	0.000524662	CE04946 WBGene00000245 locus:bca-1 carbonic anhydrase status:Confirmed UniProt:Q22460 protein_id:AAK39291.1
T13F2.10	2	0.000717922	-	-	CE09861 WBGene00003466 locus:msp-79 major sperm protein status:Confirmed UniProt:Q9TVW5 protein_id:CAB03361.1
T13F2.8	2	0.000387983	-	-	CE13633 WBGene00000301 locus:cav-1 caveolin status:Confirmed UniProt:Q94051 protein_id:CAB03359.1
T13H5.4	2	0.000182352	2	0.000283317	CE23981 WBGene00011758 PRP9 like protein status:Confirmed UniProt:Q22469_CAEEL protein_id:CAA91420.2
T14F9.1	4	0.000387983	-	-	CE07497 WBGene00020507 locus:vha-15 ATPase subunit status:Confirmed UniProt:VATH2_CAEEL protein_id:AAA91266.1
T14G10.5a	5	0.000262	-	-	CE06451 WBGene00011775 protein transport protein status:Confirmed UniProt:Q22498 protein_id:CAA93095.1
T14G10.5b	5	0.000258143	-	-	CE39281 WBGene00011775 status:Confirmed UniProt:Q2XN02_CAEEL protein_id:CAJ43445.1
T14G11.3	5	0.0003357	-	-	CE33696 WBGene00020511 locus:immt-1 L96 protein (tipula iridescent virus (TIV) (weak)) status:Partially_confirmed UniProt:Q22505_CAEEL protein_id:AAA82345.2
T14G8.3a	2	9.89968e-05	-	-	CE37407 WBGene00011771 heat shock protein status:Confirmed UniProt:Q22515_CAEEL protein_id:CAA91809.2
T14G8.3b	2	0.000100747	-	-	CE37408 WBGene00011771 heat shock protein status:Confirmed UniProt:Q5WRQ0_CAEEL protein_id:CAH60753.1
T16G12.1	-	-	1	3.74758e-05	CE36716 WBGene00011803 Aminopeptidase status:Partially_confirmed UniProt:Q22531 protein_id:CAA82971.4
T18D3.4	8	0.000187316	7	0.000254651	CE31619 WBGene00003514 locus:myo-2 myosin heavy chain C status:Confirmed UniProt:P12845 protein_id:CAA92197.2
T19B4.5	29	0.00330513	4	0.000708293	CE13744 WBGene00020558 status:Partially_confirmed UniProt:P91453_CAEEL protein_id:AAB37631.1
T20G5.1	15	0.000406794	14	0.000589893	CE00480 WBGene00011867 locus:chc-1 Clathrin heavy chain status:Partially_confirmed UniProt:P34574 protein_id:CAA83003.1
T20G5.2	4	0.000389641	-	-	CE00513 WBGene00000833 locus:cts-1 Citrate synthase status:Confirmed UniProt:P34575 protein_id:CAA83004.1
T20H4.3a	2	0.00015693	1	0.000121909	CE00748 WBGene00004189 locus:prs-1 Prolyl-tRNA synthetase region status:Confirmed UniProt:Q22620_CAEEL protein_id:AAA50660.1
T20H4.3b	2	0.000200828	-	-	CE37410 WBGene00004189 locus:prs-1 status:Confirmed UniProt:Q65ZK5_CAEEL protein_id:AAU20840.1
T21B10.2a	17	0.00178571	4	0.000652805	CE03684 WBGene00011884 locus:enol-1 enolase status:Confirmed UniProt:Q27527 protein_id:CAA92692.1
T21B10.2b	-	-	3	0.000630528	CE32730 WBGene00011884 locus:enol-1 status:Confirmed UniProt:Q27527 protein_id:CAD57704.1
T21B10.2c	17	0.00166666	4	0.000609285	CE36954 WBGene00011884 locus:enol-1 status:Confirmed UniProt:Q27527 protein_id:CAH10783.1
T21B10.7	6	0.000517066	2	0.000267786	CE16437 WBGene00000378 locus:cct-2 t-complex protein 1 status:Confirmed UniProt:TCPB_CAEEL protein_id:CAA92697.1
T21C12.2	-	-	1	0.000180227	CE02347 WBGene00001993 locus:hpd-1 4-hydroxyphenylpyruvate dioxygenase status:Confirmed UniProt:Q22633 protein_id:CAA90315.1
T21E12.4	6	5.98792e-05	5	7.75277e-05	CE23997 WBGene00000962 locus:dhc-1 dynein heavy chain status:Partially_confirmed UniProt:Q19020 protein_id:AAK21472.1
T21G5.3	7	0.000418239	4	0.00037132	CE25121 WBGene00001598 locus:glh-1 RNA helicase status:Confirmed UniProt:P34689 protein_id:AAB52901.2
T22B11.5	11	0.000487336	4	0.000275333	CE28486 WBGene00020679 2-oxoglutarate dehydrogenase status:Confirmed UniProt:ODO1_CAEEL protein_id:AAB94185.2
T22D1.4	2	0.000155591	-	-	CE33704 WBGene00020683 glycotransferase status:Confirmed UniProt:Q9GZH4_CAEEL protein_id:AAF98626.2
T22D1.9	9	0.000418239	-	-	CE17253 WBGene00004458 locus:rpn-1 status:Confirmed UniProt:Q9GZH5_CAEEL protein_id:AAF98630.1
T22E5.5	-	-	2	0.000349775	CE04994 WBGene00003495 locus:mup-2 troponin T-like protein status:Confirmed UniProt:Q27371 protein_id:AAA83615.1
T22F3.3a	9	0.000465184	-	-	CE24003 WBGene00020696 status:Confirmed UniProt:Q9N5U1_CAEEL protein_id:AAK72092.1
T22F3.3b	9	0.000484979	-	-	CE20769 WBGene00020696 status:Confirmed UniProt:Q86NC1_CAEEL protein_id:AAO25987.1
T22F3.4	17	0.00395406	1	0.000361374	CE13968 WBGene00004422 locus:rpl-11.1 60S ribososmal protein L11 status:Confirmed UniProt:RL11_CAEEL protein_id:AAB18306.1
T22H6.2a	-	-	2	0.000177073	CE03697 WBGene00011938 locus:alh-13 1-pyroline-5-carboxylate synthetase status:Confirmed UniProt:P54889 protein_id:CAA90672.1
T22H6.2b	-	-	2	0.000176632	CE26824 WBGene00011938 locus:alh-13 status:Confirmed UniProt:Q9BI69 protein_id:CAC35828.1
T23D8.4	2	0.000101532	2	0.000157749	CE18958 WBGene00001226 locus:eif-3.C status:Confirmed UniProt:O02328 protein_id:CAB03403.1
T23D8.5	8	0.00354082	4	0.00275065	CE03252 WBGene00001941 locus:his-67 histone H4 status:Confirmed UniProt:P62784 protein_id:CAB03396.1
T23D8.6	5	0.0017948	3	0.00167313	CE04501 WBGene00001942 locus:his-68 histone H2A status:Confirmed UniProt:P09588 protein_id:CAB03399.1
T23F11.1	-	-	3	0.000596876	CE24009 WBGene00011953 phosphatase status:Confirmed UniProt:P49596 protein_id:CAA86456.2
T23G11.3	4	0.000393849	-	-	CE14096 WBGene00001595 locus:gld-1 female germline-specific tumor suppressor status:Confirmed UniProt:Q17339 protein_id:CAB03417.1
T23G5.1	-	-	1	8.98849e-05	CE00331 WBGene00004391 locus:rnr-1 Ribonucleoside-disphosphate reductase large chain status:Confirmed UniProt:Q03604 protein_id:CAA79574.1
T23H2.1	-	-	1	3.83483e-05	CE14106 WBGene00003798 locus:npp-12 integral membrane protein status:Partially_confirmed UniProt:P91495 protein_id:AAC48199.1
T24B8.1	8	0.00272167	-	-	CE03709 WBGene00004446 locus:rpl-32 60S ribosomal protein L32 status:Confirmed UniProt:Q22716_CAEEL protein_id:CAA92757.1
T24B8.1a	-	-	3	0.00158573	CE03709 WBGene00004446 locus:rpl-32 60S ribosomal protein L32 status:Confirmed UniProt:Q22716 protein_id:CAA92757.1
T24B8.1b	-	-	3	0.00262331	CE43313 WBGene00004446 locus:rpl-32 status:Confirmed UniProt:B7WN95 protein_id:CAT01058.1
T24H7.1	2	0.000310123	-	-	CE40718 WBGene00004015 locus:phb-2 Prohibitin status:Confirmed UniProt:PHB2_CAEEL protein_id:AAA68353.2
T25C12.3	7	0.000151743	8	0.000269441	CE40820 WBGene00012018 EGF-repeats status:Partially_confirmed UniProt:Q22774_CAEEL protein_id:CAB07849.2
T25C8.2	24	0.00291763	53	0.0100105	CE16463 WBGene00000067 locus:act-5 Actins status:Confirmed UniProt:O45815_CAEEL protein_id:CAB05817.1
T25E12.5	2	0.00030392	-	-	CE16466 WBGene00012020 locus:gyg-2 glycogenin status:Confirmed UniProt:O45819_CAEEL protein_id:CAB04823.1
T25F10.6a	5	0.000561429	12	0.00209348	CE07537 WBGene00020808 calponin-like protein status:Confirmed UniProt:Q23050_CAEEL protein_id:AAB04989.1
T25F10.6b	-	-	10	0.00235313	CE37049 WBGene00020808 status:Confirmed UniProt:Q6A723 protein_id:AAT81185.1
T26A5.9	2	0.00102445	-	-	CE00788 WBGene00001005 locus:dlc-1 status:Confirmed UniProt:Q22799 protein_id:AAC77510.1
T27C4.4a	-	-	1	6.93046e-05	CE21211 WBGene00003025 locus:lin-40 status:Confirmed UniProt:O61907 protein_id:AAD34653.1
T27C4.4b	-	-	1	8.1413e-05	CE21212 WBGene00003025 locus:lin-40 status:Confirmed UniProt:Q76NP4 protein_id:AAD34654.1
T27C4.4c	-	-	1	9.36896e-05	CE33330 WBGene00003025 locus:lin-40 status:Partially_confirmed UniProt:Q86S27 protein_id:AAO25983.1
T27C4.4d	-	-	1	8.1413e-05	CE33331 WBGene00003025 locus:lin-40 status:Partially_confirmed UniProt:Q86S28 protein_id:AAO25984.1
T27E9.1a	24	0.00364704	9	0.00212488	CE14263 WBGene00006439 locus:ant-1.1 ADP\/ATP carrier protein status:Confirmed UniProt:O45865_CAEEL protein_id:CAB04874.1
T27E9.1b	-	-	4	0.00221342	CE33843 WBGene00006439 locus:ant-1.1 status:Confirmed UniProt:Q86CZ9 protein_id:CAD89756.1
T27E9.1c	-	-	5	0.00171085	CE33844 WBGene00006439 locus:ant-1.1 status:Confirmed UniProt:Q86CZ8 protein_id:CAD89757.1
T27E9.7	8	0.000586341	8	0.000910988	CE18971 WBGene00012097 locus:abcf-2 ABC transporters (2 domains) status:Confirmed UniProt:Q9XTD9_CAEEL protein_id:CAB04880.1
T27F2.1	2	0.000170423	2	0.000264783	CE06519 WBGene00004806 locus:skp-1 Drosophila puff specific protein BX42 like status:Partially_confirmed UniProt:YGH1_CAEEL protein_id:CAA98552.1
T28D6.2	-	-	1	0.000159526	CE16521 WBGene00006533 locus:tba-7 tubulin alpha subunit status:Confirmed UniProt:O18154 protein_id:CAB03447.1
T28D9.1	3	0.00106019	-	-	CE28092 WBGene00020894 status:Confirmed UniProt:YSX1_CAEEL protein_id:AAA68316.2
T28D9.10	2	0.000723619	-	-	CE02065 WBGene00004916 locus:snr-3 small nuclear ribonucleoprotein Sm D1 (snRNP core protein D1) status:Confirmed UniProt:SMD1_CAEEL protein_id:AAA68313.1
VC5.3a	5	0.000158292	-	-	CE21224 WBGene00003786 locus:npa-1 status:Confirmed UniProt:Q9TYU6_CAEEL protein_id:AAC78208.1
W01A8.1a	4	0.000439403	-	-	CE18303 WBGene00007024 locus:mdt-28 status:Confirmed UniProt:Q23095_CAEEL protein_id:CAA95854.1
W01A8.1b	4	0.000473642	-	-	CE06531 WBGene00007024 locus:mdt-28 status:Confirmed UniProt:Q65ZB1_CAEEL protein_id:CAH19105.1
W01A8.1c	4	0.000436249	-	-	CE41705 WBGene00007024 locus:mdt-28 status:Confirmed UniProt:A8WHP8_CAEEL protein_id:CAP16290.1
W01A8.4	2	0.000530093	-	-	CE32507 WBGene00012166 status:Confirmed UniProt:Q23098_CAEEL protein_id:CAA95851.2
W01B11.3	17	0.00159137	13	0.00189072	CE18307 WBGene00020915 locus:nol-5 status:Confirmed UniProt:O45012_CAEEL protein_id:AAK21475.1
W01D2.1	-	-	3	0.00230965	CE18312 WBGene00012179 ribosomal protein L37 status:Confirmed UniProt:O62388 protein_id:CAB05635.1
W02A2.2	-	-	1	0.000384942	CE21232 WBGene00001390 locus:far-6 status:Confirmed UniProt:Q9XUB7 protein_id:CAB05305.1
W02D3.5	4	0.00135076	1	0.000524662	CE14426 WBGene00002258 locus:lbp-6 fatty acid-binding protein status:Confirmed UniProt:O01812 protein_id:AAK21484.1
W02D3.6	-	-	3	0.000708293	CE14428 WBGene00007057 locus:ant-1.2 ADP, ATP carrier protein status:Confirmed UniProt:O01813 protein_id:AAK21485.1
W02F12.5	8	0.000787698	2	0.000305958	CE31083 WBGene00020950 dihydrolipoamide succinyltransferase status:Confirmed UniProt:O45148_CAEEL protein_id:AAC04462.2
W02H5.9	-	-	7	0.00176443	CE35796 WBGene00020963 status:Partially_confirmed UniProt:Q7KX59 protein_id:AAQ91896.1
W03F8.10	3	0.000232988	3	0.00036199	CE34385 WBGene00020998 status:Partially_confirmed UniProt:Q7YZM5_CAEEL protein_id:AAP46270.1
W03F8.4	2	0.00049823	-	-	CE17274 WBGene00020994 status:Confirmed UniProt:O44566_CAEEL protein_id:AAB94192.1
W03F8.5	-	-	3	0.000199145	CE34386 WBGene00002247 locus:lam-1 laminin status:Partially_confirmed UniProt:O44565 protein_id:AAP46271.1
W06A7.3c	4	5.5275e-05	3	6.44098e-05	CE41709 WBGene00004336 locus:ret-1 status:Partially_confirmed UniProt:Q9U347_CAEEL protein_id:CAP16299.1
W06A7.3d	4	0.000319916	3	0.000372786	CE35913 WBGene00004336 locus:ret-1 status:Confirmed UniProt:Q7JLB1_CAEEL protein_id:CAE48544.1
W06A7.3f	4	5.5208e-05	3	6.43318e-05	CE41710 WBGene00004336 locus:ret-1 status:Partially_confirmed UniProt:A5JYU4_CAEEL protein_id:CAP16300.1
W06A7.3g	4	0.000369134	3	0.000430138	CE43037 WBGene00004336 locus:ret-1 status:Confirmed UniProt:B5U8N2 protein_id:CAR64686.1
W06H3.3	2	0.000135679	-	-	CE29830 WBGene00012316 CTP SYNTHASE (EC 6.3.4.2) (UTP--AMMONIA LIGASE) (CTP SYNTHETASE) status:Predicted UniProt:Q9XXN1_CAEEL protein_id:CAD21649.1
W06H8.1a	4	0.000232	2	0.000180227	CE25146 WBGene00004373 locus:rme-1 status:Confirmed UniProt:Q9N5B7_CAEEL protein_id:AAF39978.1
W06H8.1b	4	0.000218386	2	0.000169651	CE25147 WBGene00004373 locus:rme-1 status:Confirmed UniProt:Q9N5B8_CAEEL protein_id:AAF39979.1
W06H8.1c	4	0.000309596	2	0.000240507	CE25148 WBGene00004373 locus:rme-1 status:Confirmed UniProt:Q9N5B9_CAEEL protein_id:AAF39980.1
W06H8.1d	4	0.000316584	2	0.000245935	CE31086 WBGene00004373 locus:rme-1 status:Confirmed UniProt:Q966F0_CAEEL protein_id:AAK73902.2
W06H8.1e	4	0.000297475	2	0.000231091	CE30204 WBGene00004373 locus:rme-1 status:Confirmed UniProt:Q8WSP1_CAEEL protein_id:AAL65796.1
W06H8.1f	4	0.000328562	2	0.000255241	CE33335 WBGene00004373 locus:rme-1 status:Confirmed UniProt:Q86S80_CAEEL protein_id:AAO25981.1
W06H8.8d	2	8.6194e-06	1	6.69591e-06	CE36724 WBGene00006436 locus:ttn-1 status:Partially_confirmed UniProt:A7DT28_CAEEL protein_id:ABS83858.1
W06H8.8e	2	4.91939e-06	3	1.14648e-05	CE36725 WBGene00006436 locus:ttn-1 status:Partially_confirmed UniProt:A7DT28_CAEEL protein_id:ABS83859.1
W06H8.8f	2	4.92338e-06	3	1.14741e-05	CE36726 WBGene00006436 locus:ttn-1 status:Partially_confirmed UniProt:A7DT28_CAEEL protein_id:ABS83860.1
W06H8.8g	2	4.91197e-06	3	1.14475e-05	CE36727 WBGene00006436 locus:ttn-1 status:Partially_confirmed UniProt:A7DT28_CAEEL protein_id:ABS83861.1
W07E6.1	3	0.00020597	3	0.000320012	CE28259 WBGene00021073 locus:nol-1 nucleolar protein status:Confirmed UniProt:Q9TYV5_CAEEL protein_id:AAC78177.2
W07E6.4	-	-	2	0.000216273	CE17296 WBGene00004188 locus:prp-21 splicing factor status:Confirmed UniProt:Q10577 protein_id:AAC78179.1
W07G4.4	2	0.000174667	-	-	CE03794 WBGene00012338 cytosolic aminopeptidase status:Confirmed UniProt:YH24_CAEEL protein_id:CAB01448.1
W08E12.7	7	0.000816154	2	0.000362298	CE21275 WBGene00021088 peptidase status:Confirmed UniProt:Q9N5B3_CAEEL protein_id:AAF39984.1
W08E3.1	2	0.00056985	-	-	CE14704 WBGene00004915 locus:snr-2 small nuclear ribonucleoprotein (SNRNP) status:Confirmed UniProt:RSMB_CAEEL protein_id:CAB07132.1
W08E3.3	3	0.000346238	4	0.000717259	CE14708 WBGene00012344 locus:tag-210 GTP-binding protein like status:Confirmed UniProt:TG210_CAEEL protein_id:CAB07131.1
W08G11.4	-	-	1	0.000130681	CE32003 WBGene00012348 locus:pptr-1 RTS1 PROTEIN (SCS1 PROTEIN) status:Partially_confirmed UniProt:O18178 protein_id:CAB07297.4
W09B6.1a	2	4.43895e-05	1	3.44836e-05	CE14734 WBGene00004076 locus:pod-2 acetyl-CoA carboxylase status:Partially_confirmed UniProt:Q9GZI3_CAEEL protein_id:AAG00029.1
W09C5.6a	2	0.000747345	2	0.00116114	CE20168 WBGene00004445 locus:rpl-31 Ribosomal protein L31e status:Confirmed UniProt:RL31_CAEEL protein_id:CAB63331.1
W09C5.8	2	0.000521006	-	-	CE20171 WBGene00012354 status:Confirmed UniProt:Q9U329_CAEEL protein_id:CAB63334.1
W09D10.3	-	-	1	0.000409418	CE16564 WBGene00012361 ribosomal protein L7\/L12 mitochondrial status:Confirmed UniProt:O18180 protein_id:CAB07857.1
W09H1.6a	2	0.000326796	-	-	CE16576 WBGene00002264 locus:lec-1 galectin status:Confirmed UniProt:P36573 protein_id:CAB04959.1
W09H1.6b	2	0.000319916	-	-	CE16577 WBGene00002264 locus:lec-1 galectin status:Confirmed UniProt:O45904_CAEEL protein_id:CAB04960.1
W10C8.5	-	-	1	0.000177517	CE18353 WBGene00021128 ATP transferase status:Confirmed UniProt:O45011 protein_id:AAK21503.1
W10G6.3	2	0.00015693	3	0.000365728	CE18354 WBGene00003485 locus:mua-6 intermediate filament protein status:Confirmed UniProt:O02365 protein_id:CAB03486.1
Y102A5A.1	2	7.15668e-05	-	-	CE20378 WBGene00013606 locus:cand-1 status:Partially_confirmed UniProt:Q9XTJ0_CAEEL protein_id:CAB04744.1
Y102E9.2a	-	-	2	0.0003651	CE07574 WBGene00022420 status:Confirmed UniProt:Q23232 protein_id:AAA93426.1
Y102E9.2b	-	-	2	0.000362298	CE41711 WBGene00022420 status:Confirmed UniProt:A8WFK4 protein_id:ABW70227.1
Y105C5B.28a	2	0.00023499	-	-	CE24078 WBGene00001604 locus:gln-3 status:Confirmed UniProt:Q9U307_CAEEL protein_id:CAB60321.1
Y105C5B.28b	2	0.000236821	-	-	CE39807 WBGene00001604 locus:gln-3 status:Confirmed UniProt:Q2HQL4_CAEEL protein_id:CAB54376.1
Y105E8A.16	-	-	1	0.000605379	CE29835 WBGene00004489 locus:rps-20 status:Confirmed UniProt:Q8WQA8 protein_id:CAD21665.1
Y105E8B.1a	3	0.000481564	4	0.000997596	CE28782 WBGene00002978 locus:lev-11 status:Confirmed UniProt:TPM1_CAEEL protein_id:CAC70114.1
Y105E8B.1b	-	-	3	0.00110097	CE36223 WBGene00002978 locus:lev-11 status:Confirmed UniProt:Q22866 protein_id:CAC70113.2
Y105E8B.1c	-	-	2	0.000553354	CE29059 WBGene00002978 locus:lev-11 status:Confirmed UniProt:Q27249 protein_id:CAC70115.1
Y105E8B.1d	-	-	4	0.000997596	CE29060 WBGene00002978 locus:lev-11 status:Confirmed UniProt:Q22866 protein_id:CAC70112.1
Y105E8B.1e	-	-	3	0.000830031	CE31733 WBGene00002978 locus:lev-11 status:Partially_confirmed UniProt:Q27249 protein_id:CAD45604.1
Y105E8B.1f	-	-	1	0.000469068	CE36224 WBGene00002978 locus:lev-11 status:Confirmed UniProt:Q22866 protein_id:CAE54913.1
Y105E8B.2a	-	-	2	0.0002065	CE28785 WBGene00013687 locus:exoc-8 status:Confirmed UniProt:Q95Q35 protein_id:CAC70108.1
Y106G6H.2a	12	0.000846836	4	0.000438572	CE20412 WBGene00003902 locus:pab-1 RNA recognition motif. (aka RRM, RBD, or RNP domain) \; Poly-adenylate binding protein, unique domain. status:Confirmed UniProt:Q9U302_CAEEL protein_id:CAA21572.1
Y106G6H.2b	-	-	4	0.000485965	CE36227 WBGene00003902 locus:pab-1 status:Partially_confirmed UniProt:Q7K798 protein_id:CAE54916.1
Y106G6H.2c	-	-	4	0.000483477	CE36228 WBGene00003902 locus:pab-1 status:Confirmed UniProt:Q7K797 protein_id:CAE54917.1
Y106G6H.3	13	0.00524464	28	0.0175506	CE20413 WBGene00004444 locus:rpl-30 status:Partially_confirmed UniProt:Q9XWS4_CAEEL protein_id:CAA21573.1
Y110A7A.6a	-	-	4	0.000629594	CE38000 WBGene00022456 phosphofructokinase status:Confirmed UniProt:Q9N590 protein_id:AAF60424.2
Y110A7A.6b	-	-	4	0.000651304	CE29606 WBGene00022456 status:Partially_confirmed UniProt:Q95Y85 protein_id:AAK68884.2
Y113G7B.17	2	0.000262	-	-	CE23297 WBGene00013766 status:Confirmed UniProt:Q9U2X0_CAEEL protein_id:CAB54335.1
Y113G7B.23	-	-	2	0.000179542	CE25208 WBGene00004203 locus:psa-1 SWI\/SNF protein status:Confirmed UniProt:Q9U2W6 protein_id:CAB54337.2
Y116A8C.34	-	-	1	0.000213986	CE24152 WBGene00000889 locus:cyn-13 status:Confirmed UniProt:Q9U2S6 protein_id:CAB55151.1
Y17G7A.1	3	0.000434172	-	-	CE21378 WBGene00001977 locus:hmg-12 status:Confirmed UniProt:O45912_CAEEL protein_id:CAA15962.1
Y17G7B.5a	2	0.000103492	-	-	CE19038 WBGene00003154 locus:mcm-2 MCM2\/3\/5 family status:Partially_confirmed UniProt:Q9XXI9_CAEEL protein_id:CAA19452.1
Y17G7B.7	2	0.000369134	-	-	CE19040 WBGene00006601 locus:tpi-1 Triosephosphate isomerase status:Confirmed UniProt:TPIS_CAEEL protein_id:CAA19447.1
Y18D10A.17	6	0.000804495	5	0.00104161	CE21413 WBGene00012484 locus:car-1 status:Confirmed UniProt:Q9XW17_CAEEL protein_id:CAA22317.1
Y18D10A.5	8	0.00100747	14	0.00273926	CE21401 WBGene00001746 locus:gsk-3 Eukaryotic protein kinase domain status:Confirmed UniProt:Q9U2Q9 protein_id:CAA22311.1
Y19D10B.7	6	0.00181144	-	-	CE25224 WBGene00021236 status:Partially_confirmed UniProt:Q9N565_CAEEL protein_id:AAF59424.1
Y19D2B.1	-	-	1	0.000833286	CE19055 WBGene00012489 status:Predicted UniProt:Q9XXH2 protein_id:CAA19475.1
Y22D7AL.10	5	0.00211056	-	-	CE27242 WBGene00021248 status:Confirmed UniProt:Q965Q1_CAEEL protein_id:AAK84584.1
Y22D7AL.5a	117	0.00939049	70	0.00872897	CE27244 WBGene00002025 locus:hsp-60 status:Confirmed
Y22D7AL.5b	-	-	48	0.00890002	CE42184 WBGene00002025 locus:hsp-60 status:Confirmed
Y24D9A.4a	31	0.00533294	15	0.00400921	CE27398 WBGene00004419 locus:rpl-7A status:Confirmed UniProt:RL7A_CAEEL protein_id:AAK84600.1
Y24D9A.4c	-	-	14	0.00404739	CE30401 WBGene00004419 locus:rpl-7A status:Confirmed UniProt:Q966C6 protein_id:AAM15612.1
Y25C1A.5	2	9.38991e-05	1	7.29447e-05	CE21472 WBGene00021292 beta adaptin-like protein status:Confirmed UniProt:Q9TYL9_CAEEL protein_id:AAD12836.1
Y32H12A.8	42	0.000497453	73	0.00134335	CE42033 WBGene00021316 status:Partially_confirmed UniProt:Q9N533_CAEEL protein_id:AAF60491.2
Y34B4A.6	-	-	1	0.000306621	CE30215 WBGene00021322 status:Confirmed UniProt:Q95Y29 protein_id:AAL65801.1
Y37A1B.1a	3	0.000111918	1	5.79618e-05	CE19070 WBGene00003085 locus:lst-3 status:Partially_confirmed UniProt:Q9XTH8_CAEEL protein_id:CAB05201.1
Y37A1B.1b	-	-	1	0.000139154	CE33850 WBGene00003085 locus:lst-3 status:Partially_confirmed UniProt:Q867Z9 protein_id:CAD89760.1
Y37E3.10	-	-	1	0.000207103	CE29373 WBGene00021351 status:Confirmed UniProt:Q9BKU3 protein_id:AAK27873.2
Y37E3.17a	16	0.000878805	18	0.00153606	CE30219 WBGene00021355 status:Confirmed UniProt:Q9BKT7_CAEEL protein_id:AAK27867.2
Y37E3.17b	16	0.000871456	18	0.00152321	CE37062 WBGene00021355 status:Confirmed UniProt:Q6AW03_CAEEL protein_id:AAT81177.1
Y37E3.7	21	0.00862476	12	0.00765723	CE26658 WBGene00004409 locus:rla-1 status:Confirmed UniProt:RLA1_CAEEL protein_id:AAK27864.1
Y37E3.8a	3	0.000943201	1	0.000488478	CE26774 WBGene00021350 status:Confirmed UniProt:Q9BKU5_CAEEL protein_id:AAK27870.1
Y37E3.8b	3	0.00155414	1	0.000804879	CE26904 WBGene00021350 status:Confirmed UniProt:Q9BKU6_CAEEL protein_id:AAK27871.1
Y37E3.9	5	0.000828873	7	0.00180293	CE26775 WBGene00004014 locus:phb-1 status:Confirmed UniProt:Q9BKU4 protein_id:AAK27865.1
Y38A10A.5	4	0.000461651	-	-	CE21562 WBGene00000802 locus:crt-1 calreticulin precursor status:Confirmed UniProt:P27798 protein_id:AAD14746.1
Y38F1A.6	6	0.000588233	-	-	CE24222 WBGene00012608 Iron-containing alcohol dehydrogenases status:Confirmed UniProt:Q9U2M4 protein_id:CAA21631.2
Y38F1A.9	2	0.000844223	-	-	CE21614 WBGene00003860 locus:oig-2 status:Partially_confirmed UniProt:Q9XWM1_CAEEL protein_id:CAA21634.1
Y38F2AL.3a	-	-	2	0.000368903	CE29997 WBGene00006920 locus:vha-11 status:Confirmed UniProt:Q9XXU9 protein_id:AAF59474.3
Y38F2AL.3b	-	-	2	0.0010651	CE38743 WBGene00006920 locus:vha-11 status:Confirmed UniProt:Q9XXU9 protein_id:AAO91689.2
Y38H6C.1	4	0.00202613	-	-	CE19095 WBGene00012615 locus:dct-16 status:Confirmed UniProt:Q9XX57_CAEEL protein_id:CAA20981.1
Y39A1B.3	65	0.0019768	79	0.00373283	CE31734 WBGene00001087 locus:dpy-28 status:Confirmed UniProt:Q9U2M1_CAEEL protein_id:CAA16340.3
Y39A1C.3	9	0.00139555	6	0.0014455	CE19148 WBGene00000475 locus:cey-4 'Cold-shock' DNA-binding domain status:Confirmed UniProt:Q9XTJ6_CAEEL protein_id:CAA97783.1
Y39A3CR.1a	-	-	1	0.000278856	CE32964 WBGene00004886 locus:smi-1 status:Confirmed UniProt:Q9N405 protein_id:AAF60526.2
Y39A3CR.1b	-	-	1	0.000544841	CE33943 WBGene00004886 locus:smi-1 status:Partially_confirmed UniProt:Q86DC9 protein_id:AAP31427.1
Y39A3CR.4	3	0.00164776	2	0.00170673	CE21655 WBGene00000941 locus:ddp-1 status:Confirmed UniProt:TIM8_CAEEL protein_id:AAF60525.1
Y39B6A.20	6	0.000690728	2	0.000357724	CE21681 WBGene00000214 locus:asp-1 peptidase (A1 pepsin family) status:Confirmed UniProt:Q9TVS4_CAEEL protein_id:CAC51056.1
Y39B6A.33	2	0.000208165	-	-	CE21690 WBGene00012692 status:Partially_confirmed UniProt:Q9NEU5 protein_id:CAC51048.1
Y39E4A.3a	3	0.000317318	-	-	CE33866 WBGene00012713 Transketolase status:Confirmed UniProt:O45924_CAEEL protein_id:CAA16329.2
Y39E4A.3b	3	0.000316584	-	-	CE38987 WBGene00012713 status:Confirmed UniProt:Q4A1S8_CAEEL protein_id:CAJ21557.1
Y39G10AR.14	2	0.000110785	-	-	CE21767 WBGene00003156 locus:mcm-4 status:Confirmed UniProt:Q95XQ8_CAEEL protein_id:AAK39605.1
Y39G10AR.8	5	0.000486013	3	0.000453066	CE27254 WBGene00021466 status:Confirmed UniProt:Q95XR0_CAEEL protein_id:AAK39619.1
Y40B1B.5	2	0.000430076	-	-	CE20239 WBGene00012738 locus:eif-3.J status:Confirmed UniProt:Q9XWP7_CAEEL protein_id:CAA21603.1
Y41D4B.5	8	0.00561083	2	0.00217936	CE21842 WBGene00004497 locus:rps-28 status:Confirmed UniProt:RS28_CAEEL protein_id:AAK68479.1
Y41E3.10a	22	0.00381345	4	0.00107725	CE37568 WBGene00012768 Elongation factor 1 (beta\/delta chain) status:Confirmed UniProt:Q9U2H9 protein_id:CAB63360.2
Y41E3.10b	-	-	1	0.000160976	CE40788 WBGene00012768 status:Partially_confirmed UniProt:A3RMU4 protein_id:CAM35842.1
Y41E3.4	7	0.000406	-	-	CE18372 WBGene00001336 locus:ers-1 tRNA synthetases class I (E and Q) status:Partially_confirmed UniProt:SYQ_CAEEL protein_id:CAB08998.1
Y43B11AR.4	35	0.00616054	18	0.0049225	CE24278 WBGene00004473 locus:rps-4 status:Confirmed UniProt:RS4_CAEEL protein_id:AAF60569.1
Y43F4B.4	3	0.000376761	5	0.000975611	CE16629 WBGene00003804 locus:npp-18 WD domain, G-beta repeat (2 domains) status:Confirmed UniProt:O45933_CAEEL protein_id:CAA16333.1
Y43F4B.5a	2	0.000153237	-	-	CE16630 WBGene00012803 Phosphoglucomutase and phosphomannomutase phosphoserine status:Confirmed UniProt:O45934_CAEEL protein_id:CAA16334.1
Y43F4B.5b	2	0.000198641	-	-	CE34117 WBGene00012803 status:Confirmed UniProt:Q86DA0_CAEEL protein_id:CAD90182.1
Y43F8C.13	-	-	1	0.000209554	CE21911 WBGene00012834 Inosine-uridine preferring nucleoside hydrolase status:Confirmed UniProt:Q9XWN7 protein_id:CAA21614.1
Y45F10C.2	-	-	1	0.000605379	CE16636 WBGene00012878 status:Confirmed UniProt:O45941 protein_id:CAB16475.1
Y45F10D.12	115	0.0278863	11	0.00414427	CE16650 WBGene00004430 locus:rpl-18 Eukaryotic ribosomal protein L18 status:Confirmed UniProt:RL18_CAEEL protein_id:CAA16387.1
Y45F10D.7	-	-	1	7.66551e-05	CE44274 WBGene00012887 status:Partially_confirmed UniProt:O62477 protein_id:CAA16382.4
Y46E12BL.2	-	-	2	0.000106191	CE27472 WBGene00021595 status:Partially_confirmed UniProt:Q965N8 protein_id:AAK68489.1
Y46G5A.4	2	4.25063e-05	-	-	CE21971 WBGene00012896 status:Partially_confirmed UniProt:U520_CAEEL protein_id:CAB60351.1
Y47D3A.26	3	0.000113497	-	-	CE41472 WBGene00004873 locus:smc-3 status:Confirmed UniProt:Q9U2C1_CAEEL protein_id:CAB57898.4
Y47D3A.26b	3	0.000108457	-	-	CE37287 WBGene00004873 locus:smc-3 status:Partially_confirmed UniProt:B2FDA8_CAEEL protein_id:CAQ48406.1
Y47D3B.10	-	-	1	0.000126707	CE20261 WBGene00001077 locus:dpy-18 PROLYL 4-HYDROXYLASE ALPHA SUBUNIT PRECURSOR (EC 1.14.11.2) status:Confirmed UniProt:Q10576 protein_id:CAB03452.1
Y47G6A.10	2	0.000116593	-	-	CE34400 WBGene00004978 locus:spg-7 ATPase status:Partially_confirmed UniProt:Q9N3T5_CAEEL protein_id:AAF60660.2
Y48B6A.1	2	0.000135276	-	-	CE22116 WBGene00012978 status:Confirmed UniProt:Q9U2A9_CAEEL protein_id:CAB54439.1
Y48B6A.14	3	0.00143962	-	-	CE29377 WBGene00001971 locus:hmg-1.1 status:Confirmed UniProt:Q9U2A0_CAEEL protein_id:CAB54448.2
Y48B6A.2	29	0.0145281	-	-	CE22117 WBGene00004456 locus:rpl-43 status:Confirmed UniProt:RL37A_CAEEL protein_id:CAB54440.1
Y48E1A.1a	2	5.24905e-05	-	-	CE22157 WBGene00012999 DNA-directed RNA polymerase I largest subunit status:Partially_confirmed UniProt:O17628_CAEEL protein_id:CAB54460.1
Y48G8AL.6	31	0.00132201	28	0.00185521	CE28367 WBGene00004880 locus:smg-2 status:Confirmed UniProt:RENT1_CAEEL protein_id:AAK29903.2
Y48G8AL.8a	30	0.00731359	-	-	CE22195 WBGene00004429 locus:rpl-17 status:Confirmed UniProt:RL17_CAEEL protein_id:AAK29902.1
Y49A3A.2	12	0.000902733	3	0.00035064	CE22210 WBGene00013025 locus:vha-13 ATP synthase alpha and beta subunits \; ATP synthase ab C terminal status:Confirmed UniProt:VATA_CAEEL protein_id:CAA22076.1
Y49E10.1	6	0.00065752	-	-	CE22219 WBGene00004506 locus:rpt-6 ATPases associated with various cellular activities (AAA) status:Confirmed UniProt:Q9XTT9_CAEEL protein_id:CAB11558.1
Y49E10.15	2	0.00101307	-	-	CE22230 WBGene00004919 locus:snr-6 status:Partially_confirmed UniProt:RUXE_CAEEL protein_id:CAB11551.1
Y53C12B.1	-	-	1	8.93182e-05	CE14894 WBGene00013143 WD domain, G-beta repeats (4 domains) status:Partially_confirmed UniProt:O18215 protein_id:CAB16490.1
Y53F4B.29	2	0.000436249	-	-	CE22416 WBGene00001774 locus:gst-26 glutathione S-transferase status:Confirmed UniProt:Q9NAB4_CAEEL protein_id:CAB61103.1
Y53F4B.30	-	-	1	0.000338896	CE22417 WBGene00001775 locus:gst-27 glutathione S-transferase status:Confirmed UniProt:Q9NAB3 protein_id:CAB61104.1
Y53F4B.31	3	0.000654374	-	-	CE22418 WBGene00001776 locus:gst-28 glutathione S-transferase status:Confirmed UniProt:Q9NAB2_CAEEL protein_id:CAB61105.1
Y53G8AL.2	3	0.000317318	-	-	CE26163 WBGene00021800 status:Confirmed UniProt:Q9N3H3_CAEEL protein_id:AAF59528.2
Y53G8AR.8	2	0.000200387	-	-	CE25420 WBGene00021815 status:Partially_confirmed UniProt:Q9N3G1_CAEEL protein_id:AAF59541.3
Y54E10A.10	-	-	2	0.000476965	CE24439 WBGene00021830 status:Confirmed UniProt:Q9N3F0 protein_id:AAF60765.1
Y54E10A.9a	3	0.000213361	-	-	CE24451 WBGene00006888 locus:vbh-1 helicase status:Confirmed UniProt:Q9N3F4_CAEEL protein_id:AAF60764.1
Y54E10A.9b	3	0.000212367	-	-	CE28369 WBGene00006888 locus:vbh-1 status:Confirmed UniProt:Q95XY1_CAEEL protein_id:AAK68520.1
Y54E10A.9c	3	0.000207218	-	-	CE37437 WBGene00006888 locus:vbh-1 status:Partially_confirmed UniProt:Q65XX1_CAEEL protein_id:AAU20831.1
Y54E2A.11a	2	0.00012576	-	-	CE20310 WBGene00001225 locus:eif-3.B status:Confirmed UniProt:Q9XWI6_CAEEL protein_id:CAA21681.1
Y54G11A.5	-	-	1	0.000141659	CE22476 WBGene00000831 locus:ctl-2 Catalase status:Confirmed UniProt:Q27487 protein_id:CAA22451.1
Y54G11A.6	-	-	1	0.000142514	CE30713 WBGene00000830 locus:ctl-1 catalase status:Confirmed UniProt:O61235 protein_id:CAA22458.2
Y55B1AR.1	3	0.00093674	1	0.000485132	CE22493 WBGene00002269 locus:lec-6 status:Confirmed UniProt:Q9N384_CAEEL protein_id:AAF60785.1
Y55F3AL.1	5	0.000117193	6	0.000218497	CE37069 WBGene00004047 locus:plx-1 status:Confirmed UniProt:Q3V5K0_CAEEL protein_id:ABA00169.1
Y55F3AM.13	6	0.000772678	2	0.000400166	CE22542 WBGene00021930 status:Confirmed UniProt:Q9N362_CAEEL protein_id:AAF60790.1
Y55F3AR.3	9	0.000706183	2	0.000258501	CE35110 WBGene00021934 locus:cct-8 status:Partially_confirmed UniProt:TCPQ_CAEEL protein_id:AAF60806.2
Y56A3A.21	-	-	2	0.000890935	CE22589 WBGene00013238 locus:trap-4 status:Confirmed UniProt:Q9U238 protein_id:CAB60502.1
Y56A3A.32	2	0.000130252	-	-	CE31841 WBGene00006937 locus:wah-1 status:Confirmed UniProt:Q9U229_CAEEL protein_id:CAB60511.2
Y57A10A.18a	2	6.26209e-05	1	4.86465e-05	CE35684 WBGene00004167 locus:pqn-87 status:Partially_confirmed UniProt:Q9U207_CAEEL protein_id:CAB60772.3
Y57A10A.18b	2	6.24922e-05	1	4.85465e-05	CE41185 WBGene00004167 locus:pqn-87 status:Partially_confirmed UniProt:A5PEX6_CAEEL protein_id:CAN99709.1
Y57G11A.1a	-	-	1	0.000118444	CE14908 WBGene00013289 locus:tag-273 LIM domain containing proteins status:Confirmed UniProt:O18221 protein_id:CAB16496.4
Y57G11A.1b	-	-	3	0.000270685	CE42684 WBGene00013289 locus:tag-273 LIM domain containing proteins status:Confirmed UniProt:Q86CZ7 protein_id:CAD89758.2
Y57G11C.10a	11	0.00112943	-	-	CE14944 WBGene00001558 locus:gdi-1 GDI-1 GDP dissociation inhibitor status:Confirmed UniProt:Q21449_CAEEL protein_id:CAB16511.1
Y57G11C.10b	11	0.00109252	-	-	CE39445 WBGene00001558 locus:gdi-1 status:Partially_confirmed UniProt:Q2V4S2_CAEEL protein_id:CAJ44242.1
Y57G11C.16	9	0.00266424	6	0.00275958	CE14956 WBGene00004487 locus:rps-18 ribosomal protein S13 status:Confirmed UniProt:O18240_CAEEL protein_id:CAB16517.1
Y57G11C.34	2	0.000410703	-	-	CE39867 WBGene00013324 mitochondrial ribosomal protein S7 status:Predicted UniProt:RT07_CAEEL protein_id:CAC70123.2
Y59A8A.1	-	-	1	0.000117852	CE26200 WBGene00000813 locus:csn-1 status:Confirmed UniProt:Q9GS00 protein_id:CAC14399.1
Y59A8A.3	14	0.000944131	8	0.000838217	CE26201 WBGene00013340 status:Confirmed UniProt:Q9GRZ9_CAEEL protein_id:CAC14400.1
Y59A8B.10	3	0.000331148	-	-	CE26206 WBGene00013347 status:Confirmed UniProt:Q9GRY9_CAEEL protein_id:CAC14410.1
Y59E9AR.1	2	0.000701354	-	-	CE22666 WBGene00021997 status:Predicted UniProt:Q9N2M1_CAEEL protein_id:AAF60828.1
Y59E9AR.7	2	0.000701354	-	-	CE22666 WBGene00022002 status:Partially_confirmed UniProt:Q9N2M1_CAEEL protein_id:AAF60826.1
Y59H11AM.1	2	0.000717922	-	-	CE25520 WBGene00022005 status:Predicted UniProt:Q95XU7_CAEEL protein_id:AAK68539.1
Y5F2A.1	-	-	1	0.000536586	CE19022 WBGene00012382 locus:ttr-16 Transthyretin-like family status:Confirmed UniProt:P55955 protein_id:CAA21645.1
Y61A9LA.10	2	8.64228e-05	2	0.000134274	CE42325 WBGene00022021 status:Confirmed UniProt:Q9N306_CAEEL protein_id:AAF60833.4
Y62E10A.1	28	0.0116042	17	0.0109464	CE22694 WBGene00004410 locus:rla-2 status:Confirmed UniProt:Q9U1X9_CAEEL protein_id:CAB60595.1
Y63D3A.5	3	0.000281408	-	-	CE20336 WBGene00006565 locus:tfg-1 status:Confirmed UniProt:Q9U1W1_CAEEL protein_id:CAB63398.1
Y63D3A.6a	-	-	1	0.00012233	CE20337 WBGene00001047 locus:dnj-29 DnaJ domain status:Confirmed UniProt:Q9U1W0 protein_id:CAB63399.1
Y63D3A.6b	-	-	1	9.41879e-05	CE24546 WBGene00001047 locus:dnj-29 DnaJ domain status:Confirmed UniProt:Q9U1V9 protein_id:CAA21710.2
Y65B4BR.5a	15	0.00350677	-	-	CE22740 WBGene00022042 status:Confirmed UniProt:Q86S66 protein_id:AAF60854.1
Y66H1B.2a	-	-	6	0.000188459	CE44257 WBGene00022048 locus:fln-1 status:Partially_confirmed UniProt:D0IMZ5 protein_id:ACY40014.1
Y66H1B.2b	-	-	1	6.53407e-05	CE20347 WBGene00022048 locus:fln-1 status:Partially_confirmed UniProt:Q9TYW4 protein_id:AAC69000.1
Y66H1B.2c	6	0.000287924	3	0.000254172	CE39058 WBGene00022048 status:Partially_confirmed UniProt:Q3V5H2_CAEEL protein_id:ABA00151.1
Y66H1B.2d	6	0.000288532	3	0.000223672	CE41733 WBGene00022048 status:Partially_confirmed UniProt:A8WJD0_CAEEL protein_id:ABW70219.1
Y66H1B.2e	-	-	1	8.09478e-05	CE44239 WBGene00022048 locus:fln-1 status:Partially_confirmed UniProt:D0IMZ9 protein_id:ACY40016.1
Y66H1B.2f	-	-	6	0.00019282	CE44255 WBGene00022048 locus:fln-1 status:Partially_confirmed UniProt:D0IMZ7 protein_id:ACY40017.1
Y66H1B.2g	-	-	6	0.000192646	CE44182 WBGene00022048 locus:fln-1 status:Partially_confirmed UniProt:D0IMZ8 protein_id:ACY40018.1
Y66H1B.5	2	0.000208165	-	-	CE36758 WBGene00022050 status:Predicted UniProt:Q86FP1_CAEEL protein_id:AAP13734.2
Y67D8C.5	6	6.54844e-05	-	-	CE31665 WBGene00022069 locus:eel-1 status:Partially_confirmed UniProt:Q9GUP2_CAEEL protein_id:AAG23375.2
Y67H2A.1	2	0.000128962	-	-	CE32993 WBGene00013460 locus:cpsf-3 status:Partially_confirmed UniProt:Q95PY8_CAEEL protein_id:CAC44310.2
Y67H2A.5	-	-	1	0.000488478	CE28376 WBGene00013463 status:Confirmed UniProt:Q95PZ1 protein_id:CAC44306.1
Y69A2AR.18a	8	0.00121975	4	0.00094755	CE27514 WBGene00022089 status:Confirmed UniProt:Q95XJ0_CAEEL protein_id:AAK68562.1
Y69A2AR.18b	8	0.00116519	3	0.000678875	CE29133 WBGene00022089 status:Confirmed UniProt:Q95XI9_CAEEL protein_id:AAL00872.1
Y69A2AR.18c	-	-	3	0.00106244	CE33241 WBGene00022089 status:Partially_confirmed UniProt:Q86DM7 protein_id:AAO21417.1
Y69A2AR.21	-	-	1	0.000419109	CE27517 WBGene00022092 status:Confirmed UniProt:Q95XJ1 protein_id:AAK68566.1
Y69F12A.2a	2	0.000182718	-	-	CE34422 WBGene00000118 locus:alh-12 aldehyde dehydrogenase status:Confirmed UniProt:Q7Z1Q3_CAEEL protein_id:AAP46268.1
Y69F12A.2b	2	0.000212037	-	-	CE34423 WBGene00000118 locus:alh-12 status:Confirmed UniProt:Q7Z1Q2_CAEEL protein_id:AAP46269.1
Y71A12B.1	26	0.00481825	15	0.00431886	CE24592 WBGene00004475 locus:rps-6 40S ribosomal protein S6 status:Confirmed UniProt:RS6_CAEEL protein_id:CAB81996.1
Y71F9AL.13a	12	0.00253267	-	-	CE25552 WBGene00004412 locus:rpl-1 status:Confirmed UniProt:RL10A_CAEEL protein_id:AAF36008.1
Y71F9AL.17	4	0.000148013	-	-	CE29136 WBGene00022119 coatomer, alpha chain status:Confirmed UniProt:Q9N4H7_CAEEL protein_id:AAF36010.2
Y71F9AL.9	5	0.000725924	2	0.000451142	CE22858 WBGene00022114 status:Confirmed UniProt:Q9N4I3_CAEEL protein_id:AAF35998.1
Y71F9AM.5a	-	-	1	0.000517002	CE26780 WBGene00003836 locus:nxt-1 status:Confirmed UniProt:Q9U757 protein_id:AAK66028.1
Y71F9AM.5b	-	-	1	0.000540682	CE41072 WBGene00003836 locus:nxt-1 status:Confirmed UniProt:A5A8Q0 protein_id:ABQ13048.1
Y71G12B.10	-	-	1	0.000222734	CE26261 WBGene00022150 status:Confirmed UniProt:Q95XN1 protein_id:AAK73908.1
Y71H2AM.19	2	0.000141798	-	-	CE38657 WBGene00022184 status:Partially_confirmed UniProt:Q4W5R4_CAEEL protein_id:AAY43989.1
Y71H2AM.23	3	0.000275734	-	-	CE27322 WBGene00007000 locus:tufm-1 status:Confirmed UniProt:Q19072_CAEEL protein_id:AAK29979.1
Y71H2B.10a	2	9.54723e-05	-	-	CE29919 WBGene00000160 locus:apb-1 status:Confirmed UniProt:Q9N4F3_CAEEL protein_id:AAF36038.2
Y71H2B.10c	2	0.000110249	-	-	CE24628 WBGene00000160 locus:apb-1 status:Partially_confirmed UniProt:Q7YZG8_CAEEL protein_id:AAP86609.1
Y73B3A.18a	-	-	2	0.000605379	CE27328 WBGene00022219 status:Partially_confirmed UniProt:Q95XE4 protein_id:AAK39366.1
Y73B3A.18b	-	-	2	0.000711853	CE31261 WBGene00022219 status:Partially_confirmed UniProt:Q8MXR8 protein_id:AAM69075.1
Y73B6A.6	2	0.000335206	-	-	CE22966 WBGene00044503 status:Predicted UniProt:Q3V5K5_CAEEL protein_id:ABA00163.1
Y73B6BL.24	3	0.000358961	-	-	CE29924 WBGene00022245 locus:acp-6 status:Confirmed UniProt:Q9GUF2_CAEEL protein_id:AAG23464.2
Y73B6BL.6a	2	0.000298938	2	0.000464455	CE29008 WBGene00022235 locus:sqd-1 status:Confirmed UniProt:Q8MXR6_CAEEL protein_id:AAM44397.1
Y73B6BL.6b	2	0.000296026	2	0.000459931	CE38662 WBGene00022235 locus:sqd-1 status:Confirmed UniProt:Q4W5P0_CAEEL protein_id:AAY43984.1
Y74C10AR.1	2	0.000278826	-	-	CE30325 WBGene00001232 locus:eif-3.I status:Partially_confirmed UniProt:Q965S8_CAEEL protein_id:AAK68601.2
Y75B12B.2	2	0.000533193	1	0.000414207	CE20371 WBGene00000883 locus:cyn-7 Peptidyl-prolyl cis-trans isomerases status:Confirmed UniProt:P52015 protein_id:CAA21760.1
Y75B8A.7	-	-	2	0.000218609	CE23019 WBGene00013544 status:Partially_confirmed UniProt:Q9XW58 protein_id:CAA22114.1
Y76A2B.3	2	0.000132716	-	-	CE19275 WBGene00013575 locus:acs-5 AMP-binding enzyme status:Confirmed UniProt:Q9XWD1_CAEEL protein_id:CAA21744.1
Y76B12C.7	-	-	1	4.87134e-05	CE29932 WBGene00022301 locus:cpsf-1 status:Partially_confirmed UniProt:Q9N4C2 protein_id:AAF36067.2
Y77E11A.1	4	0.000404328	8	0.0012564	CE25610 WBGene00022306 status:Confirmed UniProt:Q9N4A5_CAEEL protein_id:AAF36071.1
Y80D3A.2	3	9.3227e-05	-	-	CE40670 WBGene00001258 locus:emb-4 status:Partially_confirmed UniProt:Q9U1Q7_CAEEL protein_id:CAB60444.4
Y87G2A.5	17	0.000738092	3	0.00020237	CE24685 WBGene00006936 locus:vrs-2 status:Confirmed UniProt:SYV_CAEEL protein_id:CAB60428.1
Y94H6A.10	-	-	1	0.000391322	CE36575 WBGene00022382 status:Confirmed UniProt:Q75MI6 protein_id:AAS80337.1
Y95B8A.10a	5	0.000299921	4	0.000372786	CE23151 WBGene00022389 locus:pde-6 phosphodiesterase status:Partially_confirmed UniProt:Q9N2V9 protein_id:AAF60898.1
Y95B8A.10b	-	-	2	0.000203241	CE41085 WBGene00022389 locus:pde-6 status:Partially_confirmed UniProt:A5A8Q4 protein_id:ABQ13047.1
ZC132.4	2	0.000109718	-	-	CE15042 WBGene00022523 status:Predicted UniProt:O17516_CAEEL protein_id:AAB63927.1
ZC155.1	2	0.000283155	-	-	CE01431 WBGene00003588 locus:nex-1 status:Confirmed UniProt:Q27864_CAEEL protein_id:AAB52702.1
ZC247.1	-	-	2	3.22758e-05	CE43614 WBGene00013859 status:Partially_confirmed UniProt:ZC247.1 protein_id:CAJ55259.2
ZC376.4	-	-	1	0.000281069	CE18433 WBGene00013876 Homeobox domain status:Partially_confirmed UniProt:Q23269 protein_id:CAB00886.1
ZC434.2	33	0.00775466	8	0.0029208	CE06577 WBGene00004476 locus:rps-7 40S ribosomal protein S7 status:Confirmed UniProt:RS7_CAEEL protein_id:CAB00058.1
ZC434.5	9	0.000357086	6	0.000369866	CE06580 WBGene00001337 locus:ers-2 glutamyl-trna synthetase status:Confirmed UniProt:Q23315_CAEEL protein_id:CAB00060.1
ZC8.4a	5	9.51336e-05	6	0.000177369	CE31264 WBGene00022500 locus:lfi-1 probable myofibrillar protein status:Partially_confirmed UniProt:Q23081_CAEEL protein_id:AAM69078.1
ZC8.4b	5	0.000107671	6	0.000200744	CE38922 WBGene00022500 locus:lfi-1 status:Partially_confirmed UniProt:Q45EJ8_CAEEL protein_id:AAZ32792.1
ZC8.4d	5	9.69958e-05	6	0.000180841	CE35814 WBGene00022500 locus:lfi-1 status:Partially_confirmed UniProt:Q7JNN3_CAEEL protein_id:AAQ91890.1
ZK1010.1	3	0.00106847	5	0.00276677	CE15495 WBGene00006728 locus:ubq-2 UBQ-2 ubiquitin\; 60S Ribosomal protein L40 status:Confirmed UniProt:UBIQ_CAEEL protein_id:CAB04967.1
ZK1055.1	-	-	6	0.000288119	CE18470 WBGene00001829 locus:hcp-1 status:Partially_confirmed UniProt:O76447 protein_id:AAC19259.1
ZK1248.17	2	0.000959748	-	-	CE02901 WBGene00022884 major sperm protein status:Predicted UniProt:Q23428_CAEEL protein_id:AAC71098.1
ZK1248.4	2	0.0011841	-	-	CE02603 WBGene00022875 Major sperm protein status:Predicted UniProt:Q95PJ7_CAEEL protein_id:AAC71085.1
ZK1248.6	2	0.000717922	-	-	CE02806 WBGene00003457 locus:msp-64 Major sperm protein status:Confirmed UniProt:P53017 protein_id:AAC71087.1
ZK1251.6	2	0.000717922	-	-	CE03853 WBGene00003463 locus:msp-76 major sperm protein (MSP1) status:Confirmed UniProt:P05634 protein_id:CAA92502.1
ZK131.1	8	0.00354082	4	0.00275065	CE03252 WBGene00001900 locus:his-26 histone H4 status:Predicted UniProt:P62784 protein_id:CAB05835.4
ZK131.10	5	0.0017948	3	0.00167313	CE04501 WBGene00001890 locus:his-16 histone H2A status:Partially_confirmed UniProt:P09588 protein_id:CAB05838.1
ZK131.4	8	0.00354082	4	0.00275065	CE03252 WBGene00001884 locus:his-10 histone H4 status:Partially_confirmed UniProt:P62784 protein_id:CAB05837.1
ZK131.5	12	0.00448407	-	-	CE07075 WBGene00001885 locus:his-11 histone H2B status:Confirmed UniProt:P04255 protein_id:CAB05830.1
ZK131.6	5	0.0017948	3	0.00167313	CE04501 WBGene00001886 locus:his-12 histone H2A status:Predicted UniProt:P09588 protein_id:CAB05836.1
ZK131.8	8	0.00354082	4	0.00275065	CE03252 WBGene00001888 locus:his-14 histone H4 status:Predicted UniProt:P62784 protein_id:CAB05839.1
ZK131.9	12	0.00448407	-	-	CE07075 WBGene00001889 locus:his-15 histone H2B status:Predicted UniProt:P04255 protein_id:CAB05832.1
ZK154.3	7	0.000723619	2	0.000321221	CE15257 WBGene00003171 locus:mec-7 beta tubulin status:Partially_confirmed UniProt:TBB1_CAEEL protein_id:AAB09092.1
ZK20.5	2	0.000364704	-	-	CE06608 WBGene00004468 locus:rpn-12 vegetative protein X like status:Confirmed UniProt:Q23449 protein_id:CAA93778.1
ZK265.6	-	-	1	0.000374758	CE15299 WBGene00013958 status:Confirmed UniProt:Q94402 protein_id:CAB03516.1
ZK270.2a	2	2.01272e-05	6	9.38137e-05	CE34142 WBGene00001488 locus:frm-1 Band 4.1 protein like status:Partially_confirmed UniProt:O18673_CAEEL protein_id:CAB05003.2
ZK270.2b	-	-	4	0.000446873	CE34143 WBGene00001488 locus:frm-1 Band 4.1 protein like status:Confirmed UniProt:Q9XV97 protein_id:CAB05004.2
ZK270.2d	2	1.96162e-05	6	9.1432e-05	CE34144 WBGene00001488 locus:frm-1 status:Partially_confirmed UniProt:Q9TVI9_CAEEL protein_id:CAB54513.2
ZK270.2e	2	2.00784e-05	6	9.35864e-05	CE34145 WBGene00001488 locus:frm-1 status:Partially_confirmed UniProt:Q7YSV5_CAEEL protein_id:CAD91717.1
ZK328.5b	3	0.000115024	-	-	CE34448 WBGene00003796 locus:npp-10 nucleoporin \; DNA-directed RNA polymerase status:Partially_confirmed UniProt:Q23464_CAEEL protein_id:AAP68918.1
ZK353.6	2	0.000185695	-	-	CE00390 WBGene00002249 locus:lap-1 Leucine aminopeptidase status:Confirmed UniProt:P34629 protein_id:AAA28198.1
ZK353.8	3	0.000291608	-	-	CE00392 WBGene00022703 locus:ubxn-4 status:Confirmed UniProt:UBXN4_CAEEL protein_id:AAA28196.1
ZK354.1	2	0.000717922	-	-	CE02806 WBGene00003458 locus:msp-65 major sperm protein (MSP-65) status:Confirmed UniProt:P53017 protein_id:AAB42256.1
ZK354.11	2	0.000717922	-	-	CE02806 WBGene00003452 locus:msp-59 major sperm protein (MSP-59) status:Confirmed UniProt:P53017 protein_id:AAB42253.1
ZK354.4	2	0.000717922	-	-	CE02806 WBGene00003468 locus:msp-113 major sperm protein (MSP-113) status:Confirmed UniProt:P53017 protein_id:AAB42255.1
ZK354.5	2	0.000717922	-	-	CE02806 WBGene00003444 locus:msp-51 major sperm protein (MSP-51) status:Confirmed UniProt:P53017 protein_id:AAB42254.1
ZK430.1	3	8.28873e-05	1	4.29269e-05	CE05078 WBGene00022739 status:Partially_confirmed UniProt:Q23495 protein_id:AAA83581.1
ZK430.7	-	-	1	0.000159526	CE05083 WBGene00022742 ribosomal processing protein status:Partially_confirmed UniProt:Q23494 protein_id:AAA83580.1
ZK455.1	6	0.000308374	-	-	CE03812 WBGene00000040 locus:aco-1 iron-responsive element-binding like protein status:Confirmed UniProt:Q23500 protein_id:CAA91491.1
ZK484.3	2	0.000315488	-	-	CE41970 WBGene00022749 status:Confirmed UniProt:O44895_CAEEL protein_id:AAK39389.2
ZK546.14a	3	0.000289754	-	-	CE02914 WBGene00022765 status:Partially_confirmed UniProt:YWIE_CAEEL protein_id:AAA68745.1
ZK546.14b	3	0.000301242	-	-	CE33503 WBGene00022765 status:Partially_confirmed UniProt:Q86NB4_CAEEL protein_id:AAO38582.1
ZK546.3	2	0.000685534	-	-	CE02917 WBGene00022760 Major sperm protein status:Partially_confirmed UniProt:Q23524_CAEEL protein_id:AAA68736.1
ZK546.6	2	0.000717922	-	-	CE02920 WBGene00003470 locus:msp-152 Major sperm protein status:Confirmed UniProt:Q23519 protein_id:AAA68739.1
ZK616.4	-	-	1	0.000162453	CE31753 WBGene00022774 status:Confirmed UniProt:Q9N4N4 protein_id:AAF60947.2
ZK617.1a	9	5.9993e-05	9	9.32101e-05	CE33017 WBGene00006759 locus:unc-22 Fibronectin type III domain (31 domains), IG (immunoglobulin) superfamily (18 domains), calcium\/calmodulin dependent protein kinase status:Partially_confirmed UniProt:Q23550_CAEEL protein_id:CAA98081.2
ZK617.1b	9	5.73194e-05	9	8.90562e-05	CE33018 WBGene00006759 locus:unc-22 Fibronectin type III domain (31 domains), IG (immunoglobulin) superfamily (18 domains), calcium\/calmodulin dependent protein kinase status:Partially_confirmed UniProt:Q23551_CAEEL protein_id:CAA98082.2
ZK617.1c	9	6.18935e-05	9	9.61629e-05	CE40796 WBGene00006759 locus:unc-22 status:Partially_confirmed UniProt:A3RMU0_CAEEL protein_id:CAM35841.1
ZK652.1	-	-	2	0.00166657	CE00446 WBGene00004918 locus:snr-5 small nuclear ribonucleoprotein Sm F (snRNP core protein F) status:Confirmed UniProt:P34659 protein_id:AAA28212.1
ZK652.4	9	0.00333571	3	0.00172754	CE00450 WBGene00004449 locus:rpl-35 60S ribosomal protein L35 status:Confirmed UniProt:RL35_CAEEL protein_id:AAA28216.1
ZK669.4	7	0.000712313	5	0.000790506	CE01115 WBGene00014054 lipoamide acyltransferase status:Confirmed UniProt:Q23571_CAEEL protein_id:CAA85465.1
ZK686.2	2	0.000153754	-	-	CE34464 WBGene00022792 ATP-dependent RNA helicase status:Partially_confirmed UniProt:YO12_CAEEL protein_id:AAP68928.1
ZK721.2	-	-	2	0.000585366	CE40008 WBGene00006764 locus:unc-27 troponin I status:Confirmed UniProt:Q9GYF1 protein_id:AAG01564.2
ZK829.4	9	0.000765471	3	0.000396433	CE06652 WBGene00014095 glutamate dehydrogenase status:Confirmed UniProt:Q23621_CAEEL protein_id:CAA98074.1
ZK836.2	8	0.000400334	4	0.000310996	CE35706 WBGene00014098 2-oxoglutarate dehydrogenase status:Partially_confirmed UniProt:Q23629 protein_id:CAE46691.1
ZK863.6	3	0.0011119	3	0.00172754	CE15445 WBGene00001088 locus:dpy-30 DPY-30 protein status:Confirmed UniProt:Q10661 protein_id:CAB01452.1
ZK938.1	-	-	1	0.000216603	CE15483 WBGene00014158 serine\/threonine protein phosphatase status:Confirmed UniProt:Q23671 protein_id:CAB09135.1
ZK945.2	2	0.000364704	-	-	CE36420 WBGene00003928 locus:pas-7 proteasome component (A-type) status:Confirmed UniProt:Q09583 protein_id:CAA88436.2
ZK945.3	2	0.000119029	-	-	CE01734 WBGene00014165 locus:puf-12 pumilio-repeat like domain status:Confirmed UniProt:YS83_CAEEL protein_id:CAA88437.1
ZK970.4	5	0.0018838	-	-	CE02404 WBGene00006918 locus:vha-9 H+-transporting ATPase status:Confirmed UniProt:VATF_CAEEL protein_id:CAA88888.1
ZK973.6	9	4.80155e-05	10	8.28898e-05	CE33588 WBGene00000140 locus:anc-1 status:Confirmed UniProt:Q9N4M4 protein_id:AAF40010.3
