# Supplementary material for: An SMC-like protein binds and regulates Caenorhabditis elegans condensins
Source: PLoS Genet. 2017 Mar 16;13(3):e1006614. doi: 10.1371/journal.pgen.1006614 (PMC5373644; doi:10.1371/journal.pgen.1006614)
Supplement: S8 Table — (XLSX) [file pgen.1006614.s014.xlsx]

## Sheet: Sheet1
Table S8
	FLAG 1-step MAP::KLE-2 Purification
	Biological Replica 1		Biological Replica 2
Locus	Spectrum Count	NSAF	Spectrum Count	NSAF	Descriptive Name
AC3.5	-	-	3	2.53924e-05	CE36372 WBGene00007071 glutamyl aminopeptidase status:Confirmed UniProt:Q17405 protein_id:CAA94872.2
B0001.4	-	-	1	3.72013e-05	CE37307 WBGene00007089 uridine kinase like status:Partially_confirmed UniProt:Q17413 protein_id:CAA93453.2
B0001.7	-	-	3	3.78628e-05	CE05145 WBGene00007092 status:Partially_confirmed UniProt:Q17416 protein_id:CAA93456.1
B0035.10	5	0.00252236	12	0.000814051	CE03253 WBGene00001919 locus:his-45 histone H3 status:Confirmed UniProt:P08898 protein_id:CAA97411.1
B0035.2	-	-	1	2.73766e-05	CE05160 WBGene00001020 locus:dnj-2 DNAJ protein like status:Confirmed UniProt:Q17433 protein_id:CAA97409.1
B0035.5	-	-	1	1.76742e-05	CE05163 WBGene00007108 locus:gspd-1 glucose-6-phosphate-1-dehydrogenase status:Partially_confirmed UniProt:Q27464 protein_id:CAA97412.1
B0035.7	22	0.0118849	5	0.000363225	CE04501 WBGene00001921 locus:his-47 histone H2A status:Confirmed UniProt:P09588 protein_id:CAA97414.1
B0035.8	3	0.00167337	11	0.000825082	CE05165 WBGene00001922 locus:his-48 histone H2B status:Confirmed UniProt:Q27876 protein_id:CAA97413.1
B0035.9	12	0.00799317	34	0.00304545	CE03252 WBGene00001920 locus:his-46 histone H4 status:Predicted UniProt:P62784 protein_id:CAA97407.1
B0041.2c	-	-	1	2.33567e-05	CE33546 WBGene00015007 locus:ain-2 status:Partially_confirmed UniProt:Q86GT1 protein_id:AAO61448.1
B0041.4	13	0.00258523	129	0.00344969	CE07669 WBGene00004415 locus:rpl-4 ribosomal protein L1 status:Confirmed UniProt:O02056 protein_id:AAC24253.1
B0205.3	1	0.000198289	11	0.000293309	CE26355 WBGene00004466 locus:rpn-10 status:Confirmed UniProt:O61742 protein_id:AAK66019.1
B0205.6	-	-	3	6.7179e-05	CE30405 WBGene00015021 aminotransferase status:Confirmed UniProt:O61741 protein_id:AAC16992.2
B0205.7	2	0.000381156	99	0.00253713	CE17321 WBGene00002191 locus:kin-3 casein kinase status:Confirmed UniProt:P18334 protein_id:AAC16993.1
B0207.4	-	-	1	3.02489e-05	CE24761 WBGene00000099 locus:air-2 protein kinase status:Confirmed UniProt:O01427 protein_id:AAB52459.2
B0218.2	-	-	1	1.61575e-05	CE06685 WBGene00015048 locus:faah-2 amidase status:Partially_confirmed UniProt:Q17447 protein_id:AAB00665.1
B0222.9	-	-	1	7.58087e-06	CE32787 WBGene00015057 xanthine dehydrogenase status:Partially_confirmed UniProt:Q960A1 protein_id:AAK71353.2
B0238.10	-	-	1	3.31867e-05	CE07700 WBGene00015074 acyltransfersase status:Confirmed UniProt:O16486 protein_id:AAB65989.1
B0240.4	-	-	2	3.13807e-05	CE31866 WBGene00007118 locus:npp-22 status:Partially_confirmed UniProt:Q8I4N3 protein_id:CAD54122.1
B0250.1	13	0.0034304	107	0.00379682	CE18478 WBGene00004413 locus:rpl-2 Ribosomal Proteins L2 status:Confirmed UniProt:Q9XVF7 protein_id:CAB03792.1
B0250.5	-	-	3	9.25677e-05	CE18481 WBGene00007122 3-HYDROXYISOBUTYRATE DEHYDROGENASE PRECURSOR (EC 1.1.1.31) (HIBADH) (FRAGMENT) status:Confirmed UniProt:Q9XTI0 protein_id:CAB03798.1
B0261.2a	-	-	9	3.08101e-05	CE32559 WBGene00002583 locus:let-363 kinase status:Partially_confirmed UniProt:Q95Q95 protein_id:AAN84885.1
B0261.2b	-	-	9	3.08444e-05	CE32560 WBGene00002583 locus:let-363 status:Partially_confirmed UniProt:Q95Q95 protein_id:AAN84886.1
B0261.4a	-	-	1	3.9427e-05	CE39547 WBGene00015092 status:Confirmed UniProt:Q2L6V2 protein_id:ABC71839.1
B0261.4b	-	-	1	4.27126e-05	CE39548 WBGene00015092 status:Confirmed UniProt:Q2L6V1 protein_id:ABC71840.1
B0261.7	-	-	2	5.25693e-05	CE07709 WBGene00015095 status:Partially_confirmed UniProt:O01442 protein_id:AAB52353.1
B0272.1	3	0.000463568	20	0.000415582	CE00850 WBGene00006538 locus:tbb-4 tubulin beta chain status:Partially_confirmed UniProt:P41937 protein_id:CAA86310.1
B0272.3	-	-	2	5.97146e-05	CE00852 WBGene00007129 3-hydroxyacyl-CoA dehydrogenase status:Confirmed UniProt:P41938 protein_id:CAA86312.1
B0280.5	-	-	1	1.76067e-05	CE31868 WBGene00015102 locus:cpg-2 status:Confirmed UniProt:P41996 protein_id:AAA19083.3
B0286.3	-	-	1	2.18107e-05	CE03863 WBGene00015116 saicar synthetase\/air carboxlyase status:Confirmed UniProt:Q10457 protein_id:AAA80690.1
B0286.4a	-	-	1	2.07791e-05	CE03864 WBGene00003825 locus:ntl-2 status:Confirmed UniProt:Q10923 protein_id:AAA80691.1
B0286.4b	-	-	1	2.51387e-05	CE29537 WBGene00003825 locus:ntl-2 status:Confirmed UniProt:Q95QZ4 protein_id:AAL11099.1
B0286.4c	-	-	1	2.91038e-05	CE29538 WBGene00003825 locus:ntl-2 status:Confirmed UniProt:Q95QZ3 protein_id:AAL11100.1
B0286.4d	-	-	1	2.57707e-05	CE39662 WBGene00003825 locus:ntl-2 status:Confirmed UniProt:B2MZA9 protein_id:ACD02415.1
B0303.3	1	0.000153143	13	0.000267716	CE00561 WBGene00015125 Acetyl-coa acetyltransferase status:Confirmed UniProt:P34255 protein_id:AAA27897.2
B0334.1	-	-	2	0.000132747	CE02932 WBGene00007142 locus:ttr-18 Transthyretin-like family status:Confirmed UniProt:Q17473 protein_id:CAA91371.1
B0334.3a	-	-	4	5.82077e-05	CE19658 WBGene00007143 Thiamine pyrophosphate enzymes status:Confirmed UniProt:Q17474 protein_id:CAA91381.1
B0334.3b	-	-	4	5.82077e-05	CE02935 WBGene00007143 Thiamine pyrophosphate enzymes status:Partially_confirmed UniProt:Q17475 protein_id:CAA91372.1
B0336.10	2	0.000980115	64	0.00421756	CE00778 WBGene00004435 locus:rpl-23 status:Confirmed UniProt:P48158 protein_id:AAK18857.1
B0336.2	-	-	1	5.09719e-05	CE00696 WBGene00000182 locus:arf-1.2 ARF status:Confirmed UniProt:Q10943 protein_id:AAK18851.1
B0348.6a	-	-	1	3.72013e-05	CE17331 WBGene00002061 locus:ife-3 translation initiation factor status:Confirmed UniProt:O61955 protein_id:AAC17807.1
B0348.6b	-	-	1	3.67566e-05	CE27570 WBGene00002061 locus:ife-3 status:Partially_confirmed UniProt:O61955 protein_id:AAK68676.1
B0348.6c	-	-	1	3.69037e-05	CE30590 WBGene00002061 locus:ife-3 status:Partially_confirmed UniProt:O61955 protein_id:AAM22022.1
B0350.2a	8	0.000269183	101	0.000456997	CE06702 WBGene00006780 locus:unc-44 status:Partially_confirmed UniProt:Q17489 protein_id:AAA93443.1
B0350.2b	4	0.00030324	28	0.000285443	CE37694 WBGene00006780 locus:unc-44 status:Confirmed UniProt:Q5TYL6 protein_id:AAV34805.1
B0350.2c	8	0.000293982	97	0.000479332	CE06704 WBGene00006780 locus:unc-44 AO66 ankyrin status:Partially_confirmed UniProt:Q17486 protein_id:AAA93444.1
B0350.2d	2	0.000172599	23	0.000266913	CE37695 WBGene00006780 locus:unc-44 AO49 ankyrin status:Confirmed UniProt:Q5TYL5 protein_id:AAV34806.1
B0350.2e	8	0.000298134	97	0.000486102	CE31147 WBGene00006780 locus:unc-44 status:Partially_confirmed UniProt:Q8MQG0 protein_id:AAM75382.1
B0350.2f	8	7.84765e-05	99	0.000130593	CE31847 WBGene00006780 locus:unc-44 AO13 ankyrin status:Partially_confirmed UniProt:Q17490 protein_id:AAA93447.2
B0350.2g	6	0.000410008	74	0.000679998	CE35821 WBGene00006780 locus:unc-44 status:Partially_confirmed UniProt:Q7JNZ0 protein_id:AAQ91911.1
B0361.3	-	-	2	2.94287e-05	CE34242 WBGene00015157 status:Partially_confirmed UniProt:Q7JPQ6 protein_id:AAP68961.1
B0361.8	-	-	1	1.96296e-05	CE26792 WBGene00015162 status:Confirmed UniProt:P53993 protein_id:AAK18871.1
B0365.1	-	-	5	4.19741e-05	CE07719 WBGene00007150 ATP citrate lyase status:Partially_confirmed UniProt:P90731 protein_id:CAB02690.1
B0365.3	3	0.000206651	16	0.000148207	CE07721 WBGene00001137 locus:eat-6 Na(+)\/K(+) ATPase alpha subunit status:Confirmed UniProt:P90735 protein_id:CAB02694.1
B0379.3a	-	-	1	8.75324e-06	CE40346 WBGene00003508 locus:mut-16 status:Partially_confirmed UniProt:O62011 protein_id:CAB05895.3
B0379.3b	-	-	1	8.78658e-06	CE40347 WBGene00003508 locus:mut-16 status:Partially_confirmed UniProt:Q9U3S5 protein_id:CAB54187.3
B0393.1	7	0.00174006	19	0.000635117	CE00854 WBGene00004469 locus:rps-0 40S ribosomal protein status:Confirmed UniProt:P46769 protein_id:CAA86061.1
B0403.4	-	-	12	0.000251616	CE03880 WBGene00015168 locus:tag-320 protein disulfide-isomerase status:Confirmed UniProt:Q11067 protein_id:AAC47065.1
B0412.4	3	0.00367543	1	0.000164748	CE26849 WBGene00004498 locus:rps-29 40S ribosomal protein S29 status:Confirmed UniProt:P90983 protein_id:AAB52557.2
B0416.5a	-	-	1	1.81971e-05	CE02435 WBGene00015181 status:Confirmed UniProt:Q11073 protein_id:AAG38882.1
B0416.5b	-	-	1	1.98834e-05	CE29548 WBGene00015181 status:Confirmed UniProt:Q95QZ2 protein_id:AAL11101.1
B0432.4	-	-	3	9.04501e-05	CE32102 WBGene00015186 locus:misc-1 mitochrondrial 2-oxoglutarate\/malate carrier protein status:Partially_confirmed UniProt:P90992 protein_id:AAB37890.2
B0464.1	-	-	13	0.00022587	CE00015 WBGene00001094 locus:drs-1 Aspartyl-tRNA synthetase status:Confirmed UniProt:Q03577 protein_id:CAA79536.1
B0464.5a	-	-	2	1.83966e-05	CE36580 WBGene00004980 locus:spk-1 serine\/threonine kinase (2 domains) status:Partially_confirmed UniProt:Q03563 protein_id:CAA79540.2
B0464.5b	-	-	2	2.64353e-05	CE20457 WBGene00004980 locus:spk-1 Eukaryotic protein kinase domain status:Confirmed UniProt:Q03563 protein_id:CAA79541.1
B0464.5c	-	-	2	2.38396e-05	CE36373 WBGene00004980 locus:spk-1 Eukaryotic protein kinase domain status:Confirmed UniProt:Q03563 protein_id:CAA79542.2
B0491.5	-	-	3	8.46414e-05	CE02107 WBGene00007192 status:Confirmed UniProt:Q17512 protein_id:CAA90087.1
B0511.10	1	0.000158815	3	6.40688e-05	CE17349 WBGene00001228 locus:eif-3.E status:Confirmed UniProt:O61820 protein_id:AAC17647.1
B0511.6	-	-	2	3.39188e-05	CE26853 WBGene00015232 helicase status:Confirmed UniProt:O61815 protein_id:AAC17654.2
B0511.8	-	-	3	5.29211e-05	CE28880 WBGene00044321 locus:tag-264 status:Confirmed UniProt:O61818 protein_id:AAK95865.1
B0513.3	-	-	2	0.00029761	CE15559 WBGene00004443 locus:rpl-29 60S ribosomal protein L29 status:Confirmed UniProt:O45226 protein_id:CAB05115.1
B0513.5	-	-	1	1.49771e-05	CE37309 WBGene00007197 status:Confirmed UniProt:O45228 protein_id:CAB05117.2
B0564.1a	-	-	1	3.84413e-05	CE20469 WBGene00007201 locus:exos-4.1 ribonuclease PH like status:Confirmed UniProt:Q17533 protein_id:CAA97771.3
C01F1.3a	-	-	1	1.46211e-05	CE06744 WBGene00015298 status:Partially_confirmed UniProt:Q17556 protein_id:AAB00715.1
C01F1.3b	-	-	1	6.23373e-05	CE39553 WBGene00015298 status:Confirmed UniProt:Q2L6W1 protein_id:ABC71835.1
C01F6.5	-	-	1	4.13718e-05	CE02954 WBGene00000120 locus:aly-1 RNA recognition motif. (aka RRM, RBD, or RNP domain) status:Confirmed UniProt:Q17561 protein_id:CAA92438.1
C01F6.6a	-	-	2	3.95114e-05	CE30847 WBGene00006438 locus:tag-60 PDZ domain (Also known as DHR or GLGF). status:Confirmed UniProt:Q17562 protein_id:CAD36490.1
C01F6.6b	-	-	2	3.03484e-05	CE30848 WBGene00006438 locus:tag-60 PDZ domain (Also known as DHR or GLGF). status:Confirmed UniProt:Q8MM77 protein_id:CAD37352.1
C01F6.6c	-	-	1	2.18107e-05	CE39888 WBGene00006438 locus:tag-60 status:Confirmed UniProt:Q27GP1 protein_id:CAJ80816.1
C01F6.6d	-	-	1	2.06859e-05	CE39889 WBGene00006438 locus:tag-60 status:Confirmed UniProt:Q27GP0 protein_id:CAJ80817.1
C01F6.6e	-	-	2	5.57457e-05	CE39890 WBGene00006438 locus:tag-60 status:Confirmed UniProt:Q27GP2 protein_id:CAJ80811.1
C01G10.11a	-	-	1	2.44072e-05	CE39210 WBGene00006808 locus:unc-76 UNC-76 protein status:Confirmed UniProt:Q7JL62 protein_id:CAB02712.2
C01G10.11b	-	-	1	2.50025e-05	CE39211 WBGene00006808 locus:unc-76 UNC-76 protein status:Confirmed UniProt:Q7JL61 protein_id:CAC70075.2
C01G10.9	-	-	1	2.52074e-05	CE07818 WBGene00007236 Initiation factor 2 subunit status:Partially_confirmed UniProt:Q93169 protein_id:CAB02711.1
C01G5.2	-	-	1	1.27783e-05	CE06748 WBGene00004179 locus:prg-2 status:Partially_confirmed UniProt:Q17567 protein_id:AAB37734.1
C01G5.5	-	-	1	3.2146e-05	CE06751 WBGene00015307 aldehyde reductase status:Partially_confirmed UniProt:Q17568 protein_id:AAB37733.1
C01G6.1a	-	-	2	6.3627e-05	CE00863 WBGene00000170 locus:aqp-2 glycerol uptake facilitator protein status:Confirmed UniProt:Q17571 protein_id:CAA84633.1
C01G6.1b	-	-	2	6.47432e-05	CE19664 WBGene00000170 locus:aqp-2 Major intrinsic protein status:Confirmed UniProt:Q7JMQ6 protein_id:CAA84642.1
C01G6.5	-	-	2	1.93822e-05	CE00867 WBGene00007227 Forkhead-associated (FHA) domain status:Confirmed UniProt:P46012 protein_id:CAA84636.1
C01G8.5a	-	-	2	3.27741e-05	CE07805 WBGene00001333 locus:erm-1 membrane protein status:Confirmed UniProt:P91015 protein_id:AAB37643.1
C01G8.5b	-	-	2	3.2716e-05	CE07806 WBGene00001333 locus:erm-1 membrane protein status:Confirmed UniProt:P91016 protein_id:AAB37642.1
C01G8.6	-	-	1	2.68195e-05	CE07807 WBGene00015313 status:Confirmed UniProt:P91017 protein_id:AAB37644.1
C01G8.9a	-	-	3	1.60544e-05	CE30415 WBGene00002717 locus:let-526 status:Partially_confirmed UniProt:P91019 protein_id:AAB37646.3
C01G8.9b	-	-	3	4.18725e-05	CE33359 WBGene00002717 locus:let-526 status:Partially_confirmed UniProt:Q86ND1 protein_id:AAO38675.1
C01H6.7a	-	-	2	2.90123e-05	CE05190 WBGene00007256 locus:tag-298 Bromodomain status:Confirmed UniProt:Q17581 protein_id:CAA95779.1
C01H6.7b	-	-	2	3.17042e-05	CE40891 WBGene00007256 locus:tag-298 status:Confirmed UniProt:A5JYT2 protein_id:CAN86573.1
C02A12.4	-	-	4	0.000130402	CE07828 WBGene00003096 locus:lys-7 status:Confirmed UniProt:O16202 protein_id:AAB65267.1
C02B10.1	1	0.000163742	2	4.40378e-05	CE16798 WBGene00015326 locus:ivd-1 acyl-CoA dehydrogenase status:Confirmed UniProt:O44446 protein_id:AAB92016.1
C02C6.1a	-	-	5	5.55778e-05	CE07833 WBGene00001130 locus:dyn-1 dynamin status:Confirmed UniProt:P39055 protein_id:CAB01857.1
C02C6.1b	-	-	5	5.50472e-05	CE07832 WBGene00001130 locus:dyn-1 status:Confirmed UniProt:P39055 protein_id:CAC42251.1
C02D5.3a	-	-	1	1.71805e-05	CE39215 WBGene00015337 locus:gsto-2 status:Partially_confirmed UniProt:P34277 protein_id:ABB51198.1
C02D5.3b	-	-	1	3.75037e-05	CE39216 WBGene00015337 locus:gsto-2 status:Confirmed UniProt:P34277 protein_id:ABB51199.1
C02E11.1a	-	-	8	6.58406e-05	CE28528 WBGene00015344 locus:nra-4 status:Confirmed UniProt:Q9UAN9 protein_id:AAC69200.2
C02E11.1b	-	-	8	6.57233e-05	CE32040 WBGene00015344 locus:nra-4 status:Confirmed UniProt:Q8ITW0 protein_id:AAN60536.1
C02F4.1	-	-	1	5.18019e-06	CE24779 WBGene00000419 locus:ced-5 DOCK180 protein status:Confirmed UniProt:O17758 protein_id:CAB61006.1
C02F4.2a	-	-	2	3.44894e-05	CE07853 WBGene00006527 locus:tax-6 serine\/threonine protein phosphatase status:Partially_confirmed UniProt:Q95002 protein_id:CAB02719.1
C02F4.2b	-	-	2	3.30678e-05	CE33593 WBGene00006527 locus:tax-6 status:Partially_confirmed UniProt:Q86MD4 protein_id:CAD88213.1
C02F4.2c	-	-	2	3.09076e-05	CE40348 WBGene00006527 locus:tax-6 status:Partially_confirmed UniProt:Q0G819 protein_id:CAL36491.1
C02F5.3	-	-	3	7.56222e-05	CE36094 WBGene00015346 GTP-binding protein status:Confirmed UniProt:P34280 protein_id:AAR25659.1
C02F5.9	-	-	3	0.000107278	CE26745 WBGene00003952 locus:pbs-6 Proteasome component C5 status:Confirmed UniProt:P34286 protein_id:AAK71356.1
C03B1.12	-	-	1	3.89279e-05	CE03912 WBGene00003053 locus:lmp-1 status:Confirmed UniProt:Q11117 protein_id:AAA81746.1
C03C10.1	-	-	11	0.00029761	CE00872 WBGene00002202 locus:kin-19 casein Kinase I status:Confirmed UniProt:P42168 protein_id:CAA84685.1
C03C10.3	-	-	1	2.4215e-05	CE00874 WBGene00004392 locus:rnr-2 Ribonuclease-diphosphate reductase M2 status:Confirmed UniProt:P42170 protein_id:CAA84688.1
C03D6.8	-	-	2	0.0001139	CE05202 WBGene00004437 locus:rpl-24.2 ribosomal protein status:Confirmed UniProt:Q17606 protein_id:CAA99764.1
C03E10.5	-	-	3	2.67676e-05	CE41608 WBGene00007282 locus:clec-223 status:Partially_confirmed UniProt:O17562 protein_id:CAB03824.2
C03G5.1	1	0.000106204	7	9.99712e-05	CE03917 WBGene00015391 locus:sdha-1 succinate dehydrogenase flavoprotein subunit status:Confirmed UniProt:Q09508 protein_id:AAB37034.1
C03H5.3	-	-	2	6.42921e-05	CE07896 WBGene00015405 status:Confirmed UniProt:O16657 protein_id:AAB66130.1
C04A2.3a	-	-	1	8.17176e-06	CE31287 WBGene00001194 locus:egl-27 status:Confirmed UniProt:Q09228 protein_id:AAM81126.1
C04A2.3b	-	-	1	8.20811e-06	CE31288 WBGene00001194 locus:egl-27 status:Confirmed UniProt:Q09228 protein_id:AAM81127.1
C04A2.3c	-	-	1	1.5075e-05	CE33268 WBGene00001194 locus:egl-27 status:Confirmed UniProt:Q09228 protein_id:AAO26017.1
C04C3.3	3	0.000584728	4	0.00010484	CE27647 WBGene00015413 pyruvate dehydrogenase status:Confirmed UniProt:O44451 protein_id:AAB92024.2
C04E7.2	-	-	4	6.94984e-05	CE40683 WBGene00015429 locus:sor-3 status:Partially_confirmed UniProt:Q11193 protein_id:AAA82329.3
C04F12.4	13	0.0066067	24	0.00164016	CE19677 WBGene00004426 locus:rpl-14 status:Confirmed UniProt:Q9XVE9 protein_id:CAB03835.1
C04F6.1	52	0.00222559	404	0.00232518	CE03921 WBGene00006929 locus:vit-5 status:Confirmed UniProt:P06125 protein_id:AAA83587.1
C04G2.4	1	0.000540221	3	0.000217935	CE03853 WBGene00003432 locus:msp-36 major sperm protein status:Confirmed UniProt:P05634 protein_id:CAA94674.1
C04G2.6	-	-	2	1.92007e-05	CE42607 WBGene00001001 locus:dis-3 S.pombe mitotic control protein like status:Partially_confirmed UniProt:Q17632 protein_id:CAA94677.2
C05C10.3	2	0.000263371	7	0.000123957	CE01467 WBGene00007330 3-oxoacid CoA-transferase status:Confirmed UniProt:Q09450 protein_id:CAA88202.1
C05C10.6a	-	-	2	2.15056e-05	CE02113 WBGene00007333 locus:ufd-3 phospholipase activating protein status:Partially_confirmed UniProt:Q17647 protein_id:CAA91354.1
C05C10.6b	-	-	2	2.14556e-05	CE27796 WBGene00007333 locus:ufd-3 phospholipase activating protein status:Partially_confirmed UniProt:Q95NM4 protein_id:CAC42333.1
C05C8.2	-	-	1	2.49349e-05	CE07920 WBGene00015461 status:Confirmed UniProt:O16311 protein_id:AAB65369.1
C05D11.11a	2	0.000283504	11	0.00020968	CE01130 WBGene00003214 locus:mel-32 status:Confirmed UniProt:P50432 protein_id:AAB53830.1
C05D11.11b	2	0.000270643	11	0.000200168	CE29661 WBGene00003214 locus:mel-32 status:Confirmed UniProt:P50432 protein_id:AAL27228.1
C05D11.2	-	-	1	1.08285e-05	CE24785 WBGene00006516 locus:vps-16 status:Confirmed UniProt:Q11182 protein_id:AAB53823.2
C05D12.3a	1	6.60328e-05	-	-	CE36974 WBGene00014666 status:Partially_confirmed UniProt:Q6A4V9 protein_id:CAH10768.1
C05D12.3c	1	6.85395e-05	-	-	CE39469 WBGene00014666 status:Partially_confirmed UniProt:Q2PJ78 protein_id:CAJ55249.1
C05D2.3	-	-	1	1.81256e-05	CE29022 WBGene00015467 aromatic-L-amino-acid decarboxylase status:Partially_confirmed UniProt:O45138 protein_id:AAC02720.2
C05E4.1	-	-	1	2.56989e-05	CE07935 WBGene00005643 locus:srp-2 serine protease inhibitor status:Confirmed UniProt:O17365 protein_id:AAB71270.1
C05E4.9a	2	0.000141752	17	0.000162025	CE23521 WBGene00001564 locus:gei-7 isocitrate lyase status:Confirmed UniProt:Q10663 protein_id:AAB71278.2
C05E4.9b	1	7.94995e-05	16	0.000171048	CE32565 WBGene00001564 locus:gei-7 status:Confirmed UniProt:Q8IA71 protein_id:AAN84883.1
C05G5.4	-	-	4	0.000114608	CE05227 WBGene00007350 succinyl-CoA synthetase status:Confirmed UniProt:P53596 protein_id:CAA94107.1
C06A1.1	4	0.000339224	18	0.000205274	CE02114 WBGene00007352 locus:cdc-48.1 transitional endoplasmic reticulum ATPase homolog 1 (P97 protein) status:Confirmed UniProt:P54811 protein_id:CAA90050.1
C06A5.7a	-	-	2	4.7071e-05	CE29023 WBGene00006823 locus:unc-94 tropomodulin status:Confirmed UniProt:O01479 protein_id:AAB52440.3
C06A5.7b	-	-	2	4.60145e-05	CE29024 WBGene00006823 locus:unc-94 status:Confirmed UniProt:O01479 protein_id:AAL13319.1
C06A6.5	-	-	1	2.23388e-05	CE27661 WBGene00015510 status:Confirmed UniProt:Q17688 protein_id:AAA82296.2
C06A8.1a	-	-	8	0.000111323	CE30593 WBGene00015512 status:Confirmed UniProt:Q17693 protein_id:AAA81048.2
C06A8.1b	-	-	8	0.000114965	CE31291 WBGene00015512 status:Confirmed UniProt:Q8MQE7 protein_id:AAM81124.1
C06A8.3	4	0.00181743	16	0.00097758	CE02454 WBGene00015514 17k antigen (O. volvulus) status:Confirmed UniProt:Q17698 protein_id:AAA81053.1
C06B8.8	2	0.00196023	6	0.000790793	CE20485 WBGene00004452 locus:rpl-38 status:Confirmed UniProt:O17570 protein_id:CAB03853.1
C06E1.10	-	-	2	1.6073e-05	CE29563 WBGene00015525 locus:rha-2 ATP-dependent RNA helicase status:Partially_confirmed UniProt:P34305 protein_id:AAA27928.2
C06E1.9	-	-	1	1.43482e-05	CE24790 WBGene00015524 status:Confirmed UniProt:P34304 protein_id:AAA27929.2
C06E7.1a	-	-	13	0.000296873	CE03957 WBGene00015538 locus:sams-3 S-adenosylmethionine synthetase status:Confirmed UniProt:P50305 protein_id:AAA82280.1
C06E7.1b	-	-	3	0.000329497	CE37186 WBGene00015538 locus:sams-3 status:Partially_confirmed UniProt:Q95QX7 protein_id:AAK68167.2
C06E7.1c	-	-	4	0.000723601	CE32569 WBGene00015538 locus:sams-3 status:Confirmed UniProt:Q8I7M9 protein_id:AAN84884.1
C06E7.1d	-	-	5	0.000266645	CE33515 WBGene00015538 locus:sams-3 status:Confirmed UniProt:Q86NI3 protein_id:AAO44915.1
C06E7.3a	-	-	11	0.000251201	CE03959 WBGene00015540 locus:sams-4 S-adenosylmethionine synthetase status:Partially_confirmed UniProt:P50306 protein_id:AAA82279.1
C06E7.3b	-	-	7	0.00018295	CE33517 WBGene00015540 locus:sams-4 status:Partially_confirmed UniProt:Q86NI4 protein_id:AAO44916.1
C06G3.5a	-	-	2	4.71914e-05	CE26867 WBGene00015551 adeonsine deaminase status:Confirmed UniProt:Q17747 protein_id:AAB03130.2
C06G3.5b	-	-	2	5.28706e-05	CE07981 WBGene00015551 status:Confirmed UniProt:Q86NI2 protein_id:AAO44914.1
C06H2.1	1	0.000359205	11	0.000531335	CE15602 WBGene00007385 locus:atp-5 ATP synthase D chain status:Confirmed UniProt:Q17763 protein_id:CAA99772.1
C07A12.4a	-	-	9	0.000168424	CE03972 WBGene00003963 locus:pdi-2 protein disulfide isomerase status:Confirmed UniProt:Q17770 protein_id:AAK39152.1
C07A12.4b	-	-	8	0.000168895	CE31878 WBGene00003963 locus:pdi-2 status:Confirmed UniProt:Q8IG53 protein_id:AAN39682.1
C07A12.4c	-	-	8	0.000198942	CE40737 WBGene00003963 locus:pdi-2 status:Confirmed UniProt:A3RMS2 protein_id:ABO16445.1
C07A12.7a	-	-	2	4.22239e-05	CE25764 WBGene00015561 status:Confirmed UniProt:Q95QX5 protein_id:AAK39154.1
C07A12.7b	-	-	2	4.57862e-05	CE27055 WBGene00015561 status:Confirmed UniProt:Q95QX4 protein_id:AAK39156.1
C07A9.3a	-	-	1	9.61033e-06	CE36353 WBGene00006579 locus:tlk-1 serine\/threonine kinase status:Confirmed UniProt:P34314 protein_id:CAA82347.3
C07A9.3b	-	-	1	9.56053e-06	CE36354 WBGene00006579 locus:tlk-1 status:Confirmed UniProt:P34314 protein_id:CAD45580.2
C07A9.3c	-	-	1	1.03314e-05	CE39220 WBGene00006579 locus:tlk-1 status:Confirmed UniProt:Q2XN10 protein_id:CAJ43434.1
C07A9.6	-	-	1	1.81971e-05	CE33970 WBGene00007402 locus:ugt-60 UDP-glucuronosyltransferase status:Confirmed UniProt:P34317 protein_id:CAA82344.2
C07B5.5	-	-	2	4.92049e-05	CE00895 WBGene00003828 locus:nuc-1 status:Confirmed UniProt:Q17778 protein_id:CAA86412.1
C07D10.2a	-	-	1	2.36562e-05	CE27057 WBGene00015567 locus:bath-44 status:Confirmed UniProt:Q17782 protein_id:AAK31400.1
C07D10.2b	-	-	1	2.32391e-05	CE29072 WBGene00015567 locus:bath-44 status:Confirmed UniProt:Q95QX2 protein_id:AAL00851.1
C07D8.6	-	-	5	0.000145519	CE06776 WBGene00015565 aldehyde reductase status:Confirmed UniProt:P91020 protein_id:AAB37976.1
C07E3.1a	-	-	1	1.11156e-05	CE41502 WBGene00007412 locus:stip-1 status:Confirmed UniProt:Q17784 protein_id:CAA90093.2
C07G1.5	-	-	2	2.53111e-05	CE32574 WBGene00004101 locus:hgrs-1 status:Confirmed UniProt:Q17796 protein_id:AAB00658.2
C07G1.8	-	-	1	7.04268e-05	CE38998 WBGene00044608 locus:glrx-22 status:Partially_confirmed UniProt:Q3Y400 protein_id:AAZ82854.1
C07G2.3a	4	0.000506333	9	0.000153198	CE02985 WBGene00000380 locus:cct-5 TCP-1 like chaperonin status:Confirmed UniProt:P47209 protein_id:CAA84660.1
C07G2.3b	2	0.000408381	5	0.00013729	CE29569 WBGene00000380 locus:cct-5 status:Confirmed UniProt:Q8WQG4 protein_id:CAD01079.1
C07H6.5	-	-	8	0.000171645	CE00839 WBGene00000479 locus:cgh-1 ATP-dependent RNA helicase status:Confirmed UniProt:Q95YF3 protein_id:AAK85443.1
C08A9.1	-	-	2	8.46414e-05	CE08002 WBGene00004932 locus:sod-3 superoxide dismutase status:Confirmed UniProt:P41977 protein_id:AAB53822.1
C08B11.2	-	-	1	1.81971e-05	CE01472 WBGene00001835 locus:hda-2 transcriptional regulatory protein (RPD3) status:Confirmed UniProt:Q09440 protein_id:CAA86662.1
C08B11.3	-	-	8	5.93306e-05	CE01473 WBGene00007433 Zinc finger, C2H2 type status:Partially_confirmed UniProt:Q09441 protein_id:CAA86663.1
C08B11.7	-	-	2	5.74823e-05	CE36913 WBGene00006724 locus:ubh-4 thiolesterase status:Confirmed UniProt:Q09444 protein_id:CAA86665.2
C08C3.4a	-	-	2	6.9108e-05	CE41610 WBGene00015591 status:Confirmed UniProt:P34325 protein_id:ABW70250.1
C08C3.4b	-	-	2	7.44025e-05	CE39671 WBGene00015591 status:Confirmed UniProt:P34325 protein_id:ABW70251.1
C08F11.11	2	0.00123618	-	-	CE17388 WBGene00007458 status:Confirmed UniProt:O62053 protein_id:CAB05678.1
C08F11.8	-	-	1	1.7277e-05	CE17385 WBGene00007455 locus:ugt-22 UDP-glucoronosyl and UDP-glucosyl transferases status:Partially_confirmed UniProt:Q9U3Q6 protein_id:CAB62783.1
C08F8.1	-	-	1	7.8854e-05	CE05248 WBGene00007443 locus:pfd-1 status:Confirmed UniProt:Q17827 protein_id:CAA97424.1
C08F8.9	-	-	1	0.000167744	CE34670 WBGene00007449 status:Confirmed UniProt:Q7YX96 protein_id:CAE17680.1
C08H9.2a	7	0.000393653	25	0.000189056	CE23530 WBGene00007463 high-density lipoprotein-binding protein status:Confirmed UniProt:Q17832 protein_id:CAA91144.2
C08H9.2b	6	0.000445025	22	0.000219427	CE42683 WBGene00007463 status:Partially_confirmed UniProt:B3GWB2 protein_id:CAQ58095.1
C09B8.1	-	-	1	2.25572e-05	CE30857 WBGene00002146 locus:ipp-5 status:Confirmed UniProt:Q17848 protein_id:AAA68800.2
C09B8.6a	-	-	2	8.42549e-05	CE02466 WBGene00002023 locus:hsp-25 Small heat shock protein status:Confirmed UniProt:Q17849 protein_id:AAA68804.1
C09B8.6b	-	-	2	9.00089e-05	CE33558 WBGene00002023 locus:hsp-25 status:Confirmed UniProt:Q86GU1 protein_id:AAO61437.1
C09B9.6	1	0.000540221	3	0.000217935	CE06798 WBGene00003448 locus:msp-55 major sperm protein status:Confirmed UniProt:Q17856 protein_id:AAB37555.1
C09D1.1a	-	-	16	2.22579e-05	CE30426 WBGene00006820 locus:unc-89 immunoglobin-like protein status:Partially_confirmed UniProt:O01761 protein_id:AAB54132.2
C09D1.1b	-	-	17	1.94086e-05	CE34251 WBGene00006820 locus:unc-89 status:Partially_confirmed UniProt:O01761 protein_id:AAP68958.1
C09D1.1c	-	-	1	6.62305e-06	CE34252 WBGene00006820 locus:unc-89 protein kinase status:Confirmed UniProt:O01761 protein_id:AAP68959.1
C09D1.1d	-	-	1	6.60882e-06	CE37701 WBGene00006820 locus:unc-89 status:Confirmed UniProt:O01761 protein_id:AAV34798.1
C09D1.1e	-	-	15	2.30956e-05	CE37702 WBGene00006820 locus:unc-89 status:Partially_confirmed UniProt:O01761 protein_id:AAV34799.1
C09D1.1f	-	-	16	1.9838e-05	CE37703 WBGene00006820 locus:unc-89 status:Partially_confirmed UniProt:O01761 protein_id:AAV34800.1
C09D1.1g	-	-	17	2.2022e-05	CE37704 WBGene00006820 locus:unc-89 status:Partially_confirmed UniProt:O01761 protein_id:AAV34801.1
C09D4.4a	-	-	1	1.01051e-05	CE34254 WBGene00015635 status:Partially_confirmed UniProt:O01731 protein_id:AAP68955.1
C09D4.4b	-	-	1	1.0083e-05	CE34255 WBGene00015635 status:Partially_confirmed UniProt:Q960A4 protein_id:AAP68956.1
C09D4.4c	-	-	1	1.0072e-05	CE34256 WBGene00015635 status:Partially_confirmed UniProt:Q960A5 protein_id:AAP68957.1
C09D4.5	7	0.00242554	10	0.000465955	CE08034 WBGene00004431 locus:rpl-19 60S ribosomal protein L19 status:Confirmed UniProt:O02639 protein_id:AAB53979.1
C09G9.2a	-	-	1	2.48677e-05	CE35389 WBGene00007493 status:Partially_confirmed UniProt:Q17872 protein_id:CAA90972.2
C09H10.2	-	-	3	0.000263598	CE02131 WBGene00004454 locus:rpl-41 60S ribosomal protein status:Confirmed UniProt:P48166 protein_id:CAA90434.1
C10G11.7	-	-	3	8.18868e-05	CE08086 WBGene00015687 status:Confirmed UniProt:P91027 protein_id:AAB42247.1
C10G6.1a	-	-	1	1.6073e-05	CE27677 WBGene00015680 locus:egal-1 status:Partially_confirmed UniProt:Q17902 protein_id:AAB00620.2
C10G6.1b	-	-	1	1.62143e-05	CE37193 WBGene00015680 locus:egal-1 status:Partially_confirmed UniProt:Q65ZH5 protein_id:AAU05593.1
C10G8.5a	-	-	1	9.46247e-06	CE30724 WBGene00003567 locus:ncx-2 sodium\/calcium exchanger protein 1 status:Confirmed UniProt:Q8MYP5 protein_id:AAM29660.1
C10G8.5c	-	-	1	2.278e-05	CE32582 WBGene00003567 locus:ncx-2 status:Confirmed UniProt:Q8I7I7 protein_id:AAN84872.1
C10G8.5d	-	-	1	9.71149e-06	CE32583 WBGene00003567 locus:ncx-2 status:Confirmed UniProt:Q8I7I8 protein_id:AAN84873.1
C10H11.1	-	-	1	1.005e-05	CE29081 WBGene00015691 locus:viln-1 status:Partially_confirmed UniProt:P91041 protein_id:AAB42341.2
C11D2.4	-	-	1	2.68195e-05	CE31300 WBGene00015702 status:Partially_confirmed UniProt:O45069 protein_id:AAM81120.1
C11D2.7	-	-	1	4.98698e-05	CE31303 WBGene00015703 status:Confirmed UniProt:Q8MXH7 protein_id:AAM81123.1
C12C8.1	1	0.0001067	12	0.000172179	CE08110 WBGene00002026 locus:hsp-70 heat shock protein 70 status:Partially_confirmed UniProt:O45246 protein_id:CAB03871.1
C12C8.2a	1	0.000152124	-	-	CE36100 WBGene00007533 L-methionine-alpha-deamino-gamma-mercaptomethane lyase status:Partially_confirmed UniProt:O02215 protein_id:CAB03873.2
C12D8.11	-	-	5	7.17412e-05	CE15613 WBGene00004405 locus:rop-1 ROP-1 ribonucleoprotein RO autoantigen status:Confirmed UniProt:Q27274 protein_id:CAA98241.1
C13B4.2	-	-	4	7.54676e-05	CE15615 WBGene00006856 locus:usp-14 Queuine trna-ribosyltransferase status:Confirmed UniProt:Q17361 protein_id:CAB05785.1
C13G3.3a	-	-	53	0.00087787	CE05279 WBGene00007554 locus:pptr-2 proteion phosphatase status:Confirmed UniProt:Q17948 protein_id:CAA98422.1
C13G3.3b	-	-	56	0.000920947	CE20505 WBGene00007554 locus:pptr-2 status:Confirmed UniProt:Q9U3Q1 protein_id:CAA98423.1
C13G3.3c	-	-	54	0.000820757	CE41982 WBGene00007554 locus:pptr-2 status:Confirmed UniProt:A9UJN4 protein_id:CAP59521.1
C14A4.1	-	-	1	3.09594e-05	CE02138 WBGene00007555 locus:tag-242 status:Confirmed UniProt:Q17949 protein_id:CAA90105.1
C14A4.9	-	-	1	5.99085e-05	CE02150 WBGene00007560 status:Confirmed UniProt:Q17956 protein_id:CAA90113.1
C14B1.1	-	-	2	3.8045e-05	CE00897 WBGene00003962 locus:pdi-1 protein disulfide isomerase status:Confirmed UniProt:Q17967 protein_id:CAA85491.1
C14B9.4a	-	-	3	4.27126e-05	CE26649 WBGene00004042 locus:plk-1 Protein kinase status:Confirmed UniProt:P34331 protein_id:AAA27947.2
C14B9.4b	-	-	3	4.26467e-05	CE30602 WBGene00004042 locus:plk-1 status:Confirmed UniProt:P34331 protein_id:AAM22025.1
C14B9.7	6	0.00255682	65	0.00372475	CE00078 WBGene00004433 locus:rpl-21 Ribosomal protein L21 status:Confirmed UniProt:P34334 protein_id:AAA27951.1
C14C10.5	-	-	2	9.67077e-06	CE05284 WBGene00007588 Human mRNA (KIAA0077) product like status:Partially_confirmed UniProt:Q17971 protein_id:CAA98425.1
C14C11.3	-	-	1	1.54797e-05	CE36785 WBGene00015767 locus:hex-2 status:Confirmed UniProt:Q17977 protein_id:AAA96105.3
C14F11.1a	-	-	4	8.91393e-05	CE02477 WBGene00015778 Aspartate aminotransferase status:Confirmed UniProt:Q17994 protein_id:AAA80361.1
C14F11.1b	-	-	3	9.3191e-05	CE30862 WBGene00015778 status:Confirmed UniProt:Q8MQD9 protein_id:AAM51511.1
C14F11.4a	-	-	1	2.40258e-05	CE35398 WBGene00015780 status:Confirmed UniProt:B3WFT8 protein_id:ACF16187.1
C14H10.3a	-	-	1	1.15036e-05	CE42309 WBGene00007593 terminase domain status:Partially_confirmed UniProt:B1Q254 protein_id:CAQ16134.1
C14H10.3b	-	-	1	1.25694e-05	CE42453 WBGene00007593 status:Partially_confirmed UniProt:B1Q255 protein_id:CAQ16135.1
C15F1.7a	1	0.000381156	2	0.00010251	CE23550 WBGene00004930 locus:sod-1 superoxide dismutase status:Confirmed UniProt:P34697 protein_id:AAF39759.1
C15F1.7b	1	0.000434228	2	0.000116784	CE20508 WBGene00004930 locus:sod-1 status:Confirmed UniProt:P34697 protein_id:AAV34795.1
C15H11.3a	-	-	1	1.46909e-05	CE08180 WBGene00003834 locus:nxf-1 Leucine Rich Repeat (2 copies) status:Partially_confirmed UniProt:Q9XVS7 protein_id:CAB02734.1
C15H11.3b	-	-	1	1.51493e-05	CE42865 WBGene00003834 locus:nxf-1 status:Partially_confirmed UniProt:B5BM32 protein_id:CAR31478.1
C15H11.7	-	-	1	3.75037e-05	CE08184 WBGene00003922 locus:pas-1 proteasome component (A-type) status:Confirmed UniProt:O17586 protein_id:CAB02738.1
C15H11.9	-	-	3	8.31163e-05	CE08186 WBGene00007617 locus:rrbs-1 Human HA0609 protein like status:Confirmed UniProt:Q9XVT0 protein_id:CAB02731.1
C15H9.4	-	-	1	1.97557e-05	CE39558 WBGene00015800 status:Partially_confirmed UniProt:Q18025 protein_id:AAB52664.2
C15H9.6	2	0.000207589	31	0.000432683	CE08177 WBGene00002007 locus:hsp-3 heat shock protein status:Confirmed UniProt:P27420 protein_id:AAB52671.1
C16A3.10a	-	-	8	0.000174899	CE04010 WBGene00015814 ornithine aminotransferse precursor status:Confirmed UniProt:Q18040 protein_id:AAD31050.2
C16A3.10b	-	-	7	0.0001809	CE30604 WBGene00015814 status:Confirmed UniProt:Q8MNV6 protein_id:AAM22027.1
C16A3.10c	-	-	1	4.08226e-05	CE37708 WBGene00015814 status:Confirmed UniProt:Q5TYL8 protein_id:AAV34796.1
C16A3.3	-	-	14	7.41037e-05	CE27690 WBGene00002850 locus:let-716 status:Partially_confirmed UniProt:Q18038 protein_id:AAB47599.3
C16A3.5	-	-	3	0.000169802	CE04005 WBGene00015810 NADH-ubiquinone oxidoreductase B22 status:Confirmed UniProt:Q18036 protein_id:AAB47597.1
C16A3.8	-	-	1	6.42026e-06	CE27691 WBGene00015813 locus:thoc-2 status:Partially_confirmed UniProt:Q18033 protein_id:AAB47593.3
C16A3.9	4	0.00181743	11	0.000672086	CE04009 WBGene00004482 locus:rps-13 40S ribosomal protein S13 status:Confirmed UniProt:P51404 protein_id:AAB47594.1
C16C10.8	-	-	1	3.64661e-05	CE01499 WBGene00007628 cell growth regulating protein status:Confirmed UniProt:Q09464 protein_id:CAA86746.1
C16H3.2	-	-	2	0.000131799	CE08236 WBGene00002272 locus:lec-9 sugar-binding protein status:Confirmed UniProt:Q94169 protein_id:AAB07585.1
C17B7.11	-	-	2	5.89515e-05	CE16859 WBGene00015885 locus:fbxa-65 status:Confirmed UniProt:O45159 protein_id:AAC04395.1
C17F4.7	-	-	1	4.96017e-05	CE27076 WBGene00015913 status:Confirmed UniProt:Q9BKP8 protein_id:AAK31439.1
C17G1.7	-	-	2	5.41109e-05	CE39223 WBGene00007653 cysteine synthase status:Confirmed UniProt:Q93244 protein_id:CAB01676.2
C17G10.4a	-	-	4	5.3252e-05	CE30868 WBGene00000383 locus:cdc-14 status:Confirmed UniProt:P81299 protein_id:AAM54205.1
C17G10.4b	-	-	4	3.47165e-05	CE08287 WBGene00000383 locus:cdc-14 status:Confirmed UniProt:P81299 protein_id:AAB93459.1
C17G10.4c	-	-	4	5.41904e-05	CE08288 WBGene00000383 locus:cdc-14 status:Confirmed UniProt:P81299 protein_id:AAB93458.1
C17G10.4d	-	-	4	5.30988e-05	CE06845 WBGene00000383 locus:cdc-14 status:Confirmed UniProt:P81299 protein_id:AAM54206.1
C17G10.4e	-	-	4	5.21975e-05	CE36916 WBGene00000383 locus:cdc-14 status:Confirmed UniProt:P81299 protein_id:AAT68903.1
C17G10.5	-	-	1	3.22584e-05	CE06846 WBGene00003097 locus:lys-8 status:Confirmed UniProt:Q09975 protein_id:AAB93455.1
C17G10.8	-	-	2	4.41431e-05	CE02490 WBGene00000970 locus:dhs-6 Alcohol dehydrogenase status:Confirmed UniProt:Q09979 protein_id:AAK68187.1
C17G10.9a	-	-	5	8.59024e-05	CE27702 WBGene00015920 status:Partially_confirmed UniProt:Q95QW0 protein_id:AAK68188.1
C17G10.9b	-	-	5	8.62235e-05	CE30870 WBGene00015920 status:Partially_confirmed UniProt:Q95QW0 protein_id:AAM54207.1
C17H12.1	-	-	2	2.86965e-05	CE16862 WBGene00015927 locus:dyci-1 status:Confirmed UniProt:O45087 protein_id:AAC02580.1
C17H12.14	5	0.00151788	11	0.000449049	CE19362 WBGene00006917 locus:vha-8 ATPase status:Confirmed UniProt:Q95X44 protein_id:AAK67210.1
C18A11.7a	2	0.0002144	75	0.00108116	CE27706 WBGene00001000 locus:dim-1 status:Confirmed UniProt:Q18066 protein_id:AAC69011.2
C18A11.7b	2	0.000423507	75	0.00213563	CE04038 WBGene00001000 locus:dim-1 status:Confirmed UniProt:Q18066 protein_id:AAP31442.1
C18B2.3	-	-	4	0.000156371	CE27077 WBGene00015954 status:Confirmed UniProt:Q18074 protein_id:AAK39177.1
C18B2.5a	-	-	7	9.59605e-05	CE04044 WBGene00015956 status:Confirmed UniProt:Q18076 protein_id:AAK39176.1
C18B2.5b	-	-	7	9.23911e-05	CE30872 WBGene00015956 status:Confirmed UniProt:Q8MQD2 protein_id:AAM51516.1
C18C4.10a	-	-	1	1.76742e-05	CE27362 WBGene00002215 locus:klc-2 kinesin light chain status:Confirmed UniProt:P46822 protein_id:AAK52182.1
C18C4.10b	-	-	1	1.7085e-05	CE32802 WBGene00002215 locus:klc-2 status:Confirmed UniProt:P46822 protein_id:AAN84862.1
C18C4.10c	-	-	1	1.8415e-05	CE32803 WBGene00002215 locus:klc-2 status:Confirmed UniProt:P46822 protein_id:AAN84863.1
C18C4.10d	-	-	1	1.73746e-05	CE36917 WBGene00002215 locus:klc-2 status:Confirmed UniProt:P46822 protein_id:AAT68902.1
C18E3.2	-	-	2	4.10954e-05	CE30249 WBGene00015971 status:Confirmed UniProt:O02101 protein_id:AAB52943.2
C18E3.7a	1	7.51458e-05	10	0.000101051	CE27715 WBGene00004093 locus:ppw-1 status:Partially_confirmed UniProt:O02095 protein_id:AAB52946.2
C18E3.7c	1	7.73484e-05	10	0.000104013	CE33363 WBGene00004093 locus:ppw-1 status:Confirmed UniProt:Q86NJ8 protein_id:AAO38667.1
C18E3.7d	1	9.84334e-05	10	0.000132366	CE08316 WBGene00004093 locus:ppw-1 status:Confirmed UniProt:B3KLZ7 protein_id:ACF16189.1
C18F3.2a	20	0.00119944	538	0.00433876	CE37202 WBGene00004732 locus:sax-7 neural adhesion protein status:Confirmed UniProt:Q18100 protein_id:AAA93439.3
C18F3.2b	21	0.00108492	565	0.00392518	CE38779 WBGene00004732 locus:sax-7 status:Confirmed UniProt:Q4PIU9 protein_id:AAY86218.1
C18F3.2c	21	0.00108247	548	0.0037985	CE38935 WBGene00004732 locus:sax-7 status:Confirmed UniProt:Q53U87 protein_id:AAZ32800.1
C18F3.2d	20	0.0011963	521	0.00419067	CE38936 WBGene00004732 locus:sax-7 status:Confirmed UniProt:Q53U86 protein_id:AAZ32801.1
C18G1.4a	-	-	8	0.000106504	CE17420 WBGene00003994 locus:pgl-3 status:Confirmed UniProt:O61920 protein_id:AAC17755.1
C18G1.4b	-	-	8	0.000117528	CE27717 WBGene00003994 locus:pgl-3 status:Confirmed UniProt:Q965J2 protein_id:AAK68200.1
C18H9.3	-	-	1	1.005e-05	CE01803 WBGene00016002 status:Partially_confirmed UniProt:Q09482 protein_id:AAC46688.1
C18H9.6	-	-	1	4.37247e-05	CE39324 WBGene00016004 status:Partially_confirmed UniProt:Q09238 protein_id:AAC46690.2
C23F12.1a	-	-	4	9.99557e-06	CE44250 WBGene00016006 locus:fln-2 status:Partially_confirmed UniProt:D0VWL6 protein_id:ACY39993.1
C23F12.1c	-	-	4	1.29441e-05	CE44258 WBGene00016006 locus:fln-2 status:Partially_confirmed UniProt:D0VWL7 protein_id:ACY39992.1
C23F12.1d	-	-	4	1.52369e-05	CE44199 WBGene00016006 locus:fln-2 status:Partially_confirmed UniProt:D0VWL8 protein_id:ACY39994.1
C23G10.2a	-	-	1	5.39527e-05	CE37747 WBGene00016011 status:Confirmed UniProt:Q10121 protein_id:AAV58883.1
C23G10.2b	-	-	1	6.40688e-05	CE30613 WBGene00016011 status:Confirmed UniProt:Q10121 protein_id:AAM22035.1
C23G10.2c	-	-	1	6.73424e-05	CE37748 WBGene00016011 status:Confirmed UniProt:Q10121 protein_id:AAV58884.1
C23G10.3	17	0.00472201	47	0.00175554	CE01810 WBGene00004472 locus:rps-3 Ribosomal protein S3 status:Confirmed UniProt:P48152 protein_id:AAF99870.1
C23G10.4a	-	-	10	0.000105923	CE40437 WBGene00004459 locus:rpn-2 tRNA processing protein SEN3 status:Partially_confirmed UniProt:Q18115 protein_id:AAM81115.1
C23G10.4b	-	-	10	9.56053e-05	CE31311 WBGene00004459 locus:rpn-2 tRNA processing protein SEN3 status:Confirmed UniProt:Q18115 protein_id:AAM81116.1
C23G10.8	-	-	2	1.96925e-05	CE25784 WBGene00016015 S. pombe adenylyl cyclase-associated protein (weak) status:Partially_confirmed UniProt:Q9GYR5 protein_id:AAF99879.1
C23H3.4a	-	-	2	4.02878e-05	CE08323 WBGene00016020 locus:sptl-1 aminotransferase status:Confirmed UniProt:P91079 protein_id:AAK31446.1
C23H3.4b	-	-	2	4.25157e-05	CE37749 WBGene00016020 locus:sptl-1 status:Confirmed UniProt:Q5R3Y5 protein_id:AAV58885.1
C24A11.8a	-	-	2	2.9058e-05	CE19698 WBGene00001491 locus:frm-4 status:Confirmed UniProt:P91092 protein_id:AAD32269.1
C24A11.8b	-	-	2	2.86965e-05	CE27724 WBGene00001491 locus:frm-4 status:Confirmed UniProt:Q95Q79 protein_id:AAK68201.1
C24A11.8c	-	-	2	2.74581e-05	CE43972 WBGene00001491 locus:frm-4 status:Partially_confirmed UniProt:C7FZS9 protein_id:ACT98670.1
C24G6.3	-	-	5	5.00321e-05	CE29673 WBGene00016060 locus:mms-19 status:Partially_confirmed UniProt:O76384 protein_id:AAC19216.2
C24H11.7	-	-	5	2.33567e-05	CE44078 WBGene00007703 locus:gbf-1 status:Partially_confirmed UniProt:Q9XTF0 protein_id:CAB03915.3
C24H12.4a	-	-	5	7.27596e-05	CE27728 WBGene00016073 helicase status:Confirmed UniProt:O17157 protein_id:AAB71200.2
C24H12.4b	-	-	5	8.13573e-05	CE29675 WBGene00016073 status:Confirmed UniProt:Q95X81 protein_id:AAL16306.1
C25A1.4	2	0.000302238	1	2.03214e-05	CE08369 WBGene00007706 RNA binding protein status:Confirmed UniProt:Q9XVS2 protein_id:CAB02757.1
C25A8.4	-	-	3	2.59398e-05	CE32592 WBGene00016084 status:Partially_confirmed UniProt:Q18143 protein_id:AAB03182.3
C25B8.3a	-	-	6	0.000146057	CE04078 WBGene00000786 locus:cpr-6 status:Confirmed UniProt:P43510 protein_id:AAK39189.1
C25B8.3b	-	-	6	0.000146443	CE30876 WBGene00000786 locus:cpr-6 status:Confirmed UniProt:Q8MQC6 protein_id:AAM51519.1
C25B8.3c	-	-	3	7.50074e-05	CE41106 WBGene00000786 locus:cpr-6 status:Confirmed UniProt:A7LPD1 protein_id:ABS19475.1
C25B8.4a	-	-	1	4.35185e-05	CE27087 WBGene00016088 locus:clec-266 asialoglycoprotein receptor status:Confirmed UniProt:Q18146 protein_id:AAK39193.1
C25B8.4b	-	-	1	3.72013e-05	CE34259 WBGene00016088 locus:clec-266 status:Confirmed UniProt:Q7Z122 protein_id:AAP68953.1
C25B8.4c	-	-	1	6.3627e-05	CE34260 WBGene00016088 locus:clec-266 status:Partially_confirmed UniProt:Q7Z121 protein_id:AAP68954.1
C25D7.6	-	-	4	4.54478e-05	CE08392 WBGene00003155 locus:mcm-3 DNA replication licensing factor MCM3 status:Confirmed UniProt:Q9XVR7 protein_id:CAB02770.1
C25D7.8	-	-	1	3.24856e-05	CE08394 WBGene00007718 locus:otub-1 status:Confirmed UniProt:Q9XVR6 protein_id:CAB02772.1
C25F6.3	-	-	4	3.48476e-05	CE38489 WBGene00016103 locus:dpyd-1 status:Partially_confirmed UniProt:Q18164 protein_id:AAK39195.2
C25G4.5	-	-	25	0.000182619	CE08398 WBGene00001085 locus:dpy-26 status:Confirmed UniProt:Q17373 protein_id:CAA94575.1
C25H3.7a	-	-	1	5.27195e-05	CE29677 WBGene00016116 status:Confirmed UniProt:Q18182 protein_id:AAK31452.2
C25H3.7b	-	-	1	3.35488e-05	CE02505 WBGene00016116 status:Confirmed UniProt:Q8MQC1 protein_id:AAM81113.1
C25H3.9a	-	-	1	5.12551e-05	CE29186 WBGene00016118 status:Confirmed UniProt:Q18185 protein_id:AAK31457.2
C26B9.5	-	-	1	1.78797e-05	CE04098 WBGene00016134 lysosomal Pro-X carboxypeptidase status:Confirmed UniProt:Q18198 protein_id:AAA82453.1
C26C6.1a	-	-	1	4.89958e-06	CE30254 WBGene00007042 locus:pbrm-1 HMG (high mobility group) box, Bromodomain (5 domains), Zinc finger, C2H2 type status:Partially_confirmed UniProt:Q18210 protein_id:CAA96697.2
C26D10.1	-	-	15	0.000243214	CE03024 WBGene00004304 locus:ran-3 regulator of chromosome condensation status:Confirmed UniProt:Q18211 protein_id:CAA91119.1
C26D10.2a	-	-	3	6.51241e-05	CE03025 WBGene00001840 locus:hel-1 translation initiation factor eIF-4A status:Confirmed UniProt:Q18212 protein_id:CAA91120.1
C26D10.2b	-	-	3	0.000103275	CE32593 WBGene00001840 locus:hel-1 status:Confirmed UniProt:Q86GC6 protein_id:CAD57690.1
C26E6.4	-	-	5	3.86669e-05	CE01162 WBGene00016140 locus:rpb-2 DNA-directed RNA polymerase II status:Confirmed UniProt:Q10578 protein_id:AAA21158.1
C26E6.9a	-	-	1	6.12204e-06	CE27735 WBGene00004782 locus:set-2 status:Partially_confirmed UniProt:Q18221 protein_id:AAK67214.1
C26E6.9c	-	-	1	6.10988e-06	CE27736 WBGene00004782 locus:set-2 status:Partially_confirmed UniProt:Q18221 protein_id:AAK67215.1
C26F1.4	1	0.000527754	1	7.09686e-05	CE06878 WBGene00004499 locus:rps-30 ribosomal protein\/ubiquitin-like protein status:Confirmed UniProt:Q18231 protein_id:AAB37076.1
C26H9A.1a	-	-	2	1.91013e-05	CE30882 WBGene00006916 locus:vha-7 status:Confirmed UniProt:Q9XTS8 protein_id:CAB16306.2
C26H9A.1b	-	-	2	1.52494e-05	CE43617 WBGene00006916 locus:vha-7 status:Partially_confirmed UniProt:B2MZD0 protein_id:CAQ48388.2
C27A12.10	-	-	2	8.78658e-05	CE36794 WBGene00023409 locus:mbd-2 status:Confirmed UniProt:Q6HAE8 protein_id:AAT48622.1
C27A2.1	-	-	1	8.57427e-06	CE27096 WBGene00016151 status:Partially_confirmed UniProt:Q18237 protein_id:AAK31464.1
C27A2.2a	5	0.00263877	8	0.000567748	CE04102 WBGene00004434 locus:rpl-22 ribosomal protein L22 status:Confirmed UniProt:P52819 protein_id:AAK31460.1
C27A2.2b	-	-	1	0.000174074	CE29188 WBGene00004434 locus:rpl-22 status:Confirmed UniProt:P52819 protein_id:AAL02443.1
C27B7.1a	-	-	1	2.95702e-05	CE27804 WBGene00005007 locus:spr-2 SET protein status:Confirmed UniProt:Q18240 protein_id:CAA90979.2
C27B7.1b	-	-	1	2.94758e-05	CE03030 WBGene00005007 locus:spr-2 status:Confirmed UniProt:Q7JMA9 protein_id:CAE46661.1
C27D11.1	-	-	11	9.4317e-05	CE00543 WBGene00001209 locus:egl-45 status:Confirmed UniProt:P34339 protein_id:AAA27955.1
C27H6.2	-	-	3	5.81465e-05	CE43279 WBGene00007784 locus:ruvb-1 Yeast hypothetical 50.5 KD protein like status:Confirmed UniProt:O17607 protein_id:CAB02793.2
C27H6.4a	-	-	3	0.000101756	CE08428 WBGene00007786 locus:rmd-2 status:Confirmed UniProt:P90762 protein_id:CAB02796.1
C27H6.4b	-	-	3	8.36185e-05	CE31322 WBGene00007786 locus:rmd-2 status:Partially_confirmed UniProt:Q8MQB5 protein_id:CAD44090.1
C27H6.4c	-	-	3	0.000123012	CE42479 WBGene00007786 locus:rmd-2 status:Confirmed UniProt:B2D6P1 protein_id:CAQ35019.1
C28D4.2a	-	-	2	3.89279e-05	CE20533 WBGene00000509 locus:cka-1 choline kinase status:Partially_confirmed UniProt:O17610 protein_id:CAB05129.1
C28D4.2b	-	-	2	4.11871e-05	CE08431 WBGene00000509 locus:cka-1 status:Confirmed UniProt:B3GWD5 protein_id:CAQ58098.1
C28H8.11a	-	-	2	4.57862e-05	CE01822 WBGene00016201 tryptophan 2,3-dioxygenase status:Confirmed UniProt:Q09474 protein_id:AAA62299.1
C28H8.11b	-	-	1	3.76568e-05	CE32153 WBGene00016201 status:Partially_confirmed UniProt:Q8I7L6 protein_id:AAN63440.1
C28H8.11c	-	-	1	8.23742e-05	CE39680 WBGene00016201 status:Confirmed UniProt:Q27GU8 protein_id:ABD63242.1
C28H8.3	-	-	6	3.22961e-05	CE29195 WBGene00016194 status:Confirmed UniProt:Q09475 protein_id:AAA62291.2
C29E4.2	21	0.0017549	694	0.00779876	CE30620 WBGene00016202 locus:kle-2 status:Confirmed UniProt:P34341 protein_id:AAM22041.1
C29E4.3a	-	-	1	9.61033e-06	CE37483 WBGene00004303 locus:ran-2 RNA production\/processing status:Confirmed UniProt:P34342 protein_id:AAK84496.3
C29E4.3b	-	-	1	9.96319e-06	CE30621 WBGene00004303 locus:ran-2 status:Confirmed UniProt:P34342 protein_id:AAM22042.1
C29E6.2	-	-	1	7.61843e-06	CE42588 WBGene00007801 locus:trpa-1 ankyrin repeats status:Confirmed UniProt:Q18297 protein_id:CAA96603.3
C29F3.1	-	-	2	2.44395e-05	CE08435 WBGene00001150 locus:ech-1 long-chain enoyl-CoA hydratase status:Partially_confirmed UniProt:O17612 protein_id:CAB02799.1
C30C11.1	-	-	1	5.49161e-05	CE00100 WBGene00016249 status:Confirmed UniProt:Q04907 protein_id:AAA27965.1
C30C11.2	3	0.000408381	10	0.000183054	CE00101 WBGene00004460 locus:rpn-3 Diphenol oxidase A2 status:Confirmed UniProt:Q04908 protein_id:AAA27966.1
C30C11.4	-	-	4	4.75563e-05	CE00103 WBGene00016250 Msi3p status:Confirmed UniProt:Q05036 protein_id:AAA27967.1
C30F12.7	-	-	5	0.000123672	CE16887 WBGene00016266 isocitrate dehydrogenase status:Confirmed UniProt:Q95YD8 protein_id:AAK85453.1
C30F8.2	-	-	5	0.000132556	CE29684 WBGene00016258 locus:vha-16 vaculolar ATPase status:Confirmed UniProt:Q95YD5 protein_id:AAK85455.2
C30G12.2	-	-	1	3.48148e-05	CE25799 WBGene00016274 Alcohol dehydrogenase status:Confirmed UniProt:Q09486 protein_id:AAC46671.2
C30H6.7a	-	-	3	8.21298e-05	CE15651 WBGene00007824 2-oxo acid dehydrogenases acyltransferase (catalytic domain) status:Confirmed UniProt:O45279 protein_id:CAB02813.1
C30H7.2a	-	-	2	4.69512e-05	CE27807 WBGene00016278 status:Confirmed UniProt:O01492 protein_id:AAB63409.2
C30H7.2b	-	-	2	4.4895e-05	CE39231 WBGene00016278 status:Partially_confirmed UniProt:O01492 protein_id:ABB51193.1
C32D5.8a	-	-	8	0.000527195	CE01848 WBGene00016316 Thioredoxin status:Confirmed UniProt:Q09489 protein_id:AAC46796.1
C32D5.8b	-	-	8	0.00044196	CE37326 WBGene00016316 status:Confirmed UniProt:Q65ZJ7 protein_id:AAU20849.1
C32E8.10a	-	-	4	6.29755e-05	CE23562 WBGene00006751 locus:unc-11 status:Confirmed UniProt:Q9XZI6 protein_id:AAK68212.1
C32E8.10b	-	-	4	6.75891e-05	CE27812 WBGene00006751 locus:unc-11 status:Confirmed UniProt:Q9XZI6 protein_id:AAK68213.1
C32E8.10c	-	-	4	5.61699e-05	CE24822 WBGene00006751 locus:unc-11 status:Partially_confirmed UniProt:Q9XZI6 protein_id:AAK68214.1
C32E8.10d	-	-	4	6.9108e-05	CE23564 WBGene00006751 locus:unc-11 status:Partially_confirmed UniProt:Q9XZI6 protein_id:AAK68215.1
C32E8.10e	-	-	4	7.90228e-05	CE23565 WBGene00006751 locus:unc-11 status:Confirmed UniProt:Q9XZI6 protein_id:AAK68216.1
C32E8.10h	-	-	4	6.73424e-05	CE27813 WBGene00006751 locus:unc-11 status:Confirmed UniProt:Q9XZI6 protein_id:AAK68218.1
C32E8.2a	-	-	44	0.00196106	CE08526 WBGene00004425 locus:rpl-13 ribosomal protein L13 status:Confirmed UniProt:P91128 protein_id:AAB42322.1
C32E8.2b	-	-	1	0.00010484	CE33562 WBGene00004425 locus:rpl-13 status:Confirmed UniProt:P91128 protein_id:AAO61436.1
C32F10.8a	-	-	1	1.83054e-05	CE32815 WBGene00016333 alanine aminotransferase status:Confirmed UniProt:O01685 protein_id:AAC24265.2
C32F10.8b	-	-	1	2.63598e-05	CE33563 WBGene00016333 status:Confirmed UniProt:Q86GU3 protein_id:AAO61435.1
C33F10.9	1	0.000540221	3	0.000217935	CE02806 WBGene00003435 locus:msp-40 major sperm protein status:Confirmed UniProt:P53017 protein_id:AAK31477.1
C33H5.9	-	-	1	1.39999e-05	CE04152 WBGene00016376 locus:sec-10 status:Partially_confirmed UniProt:Q18406 protein_id:AAA82266.1
C34B2.6	-	-	3	2.85044e-05	CE16894 WBGene00016391 protease status:Confirmed UniProt:O44952 protein_id:AAB97538.1
C34B2.7	-	-	3	4.32465e-05	CE16895 WBGene00016392 locus:sdha-2 flavoprotein status:Partially_confirmed UniProt:O44954 protein_id:AAB97539.1
C34D4.14	-	-	5	1.67076e-05	CE17508 WBGene00016405 locus:hecd-1 status:Partially_confirmed UniProt:Q18447 protein_id:AAB00699.1
C34D4.4a	-	-	1	3.73519e-05	CE06925 WBGene00016400 status:Partially_confirmed UniProt:Q18449 protein_id:AAB00701.1
C34D4.4b	-	-	1	4.50045e-05	CE39683 WBGene00016400 status:Confirmed UniProt:A0FLQ7 protein_id:ABJ99069.1
C34E10.1	-	-	1	2.12579e-05	CE26880 WBGene00001662 locus:gop-3 status:Confirmed UniProt:P46576 protein_id:AAA19063.2
C34E10.11	-	-	1	3.61801e-05	CE29031 WBGene00016412 status:Partially_confirmed UniProt:Q95QS3 protein_id:AAK95873.1
C34E10.2	-	-	1	2.59885e-05	CE01182 WBGene00001661 locus:gop-2 status:Confirmed UniProt:P46577 protein_id:AAA19064.1
C34E10.6	11	0.00140277	86	0.00147477	CE29950 WBGene00000229 locus:atp-2 ATP synthase beta chain status:Confirmed UniProt:P46561 protein_id:AAA19068.2
C34F11.4	1	0.000540221	3	0.000217935	CE02806 WBGene00003443 locus:msp-50 major sperm protein status:Confirmed UniProt:P53017 protein_id:AAA85761.1
C34F11.6	1	0.000540221	3	0.000217935	CE04166 WBGene00003442 locus:msp-49 major sperm protein status:Confirmed UniProt:Q18461 protein_id:AAA85759.1
C34F6.8	-	-	1	2.1209e-05	CE15677 WBGene00007942 locus:idh-2 Isocitrate and isopropylmalate dehydrogenases status:Confirmed UniProt:O17643 protein_id:CAB03943.1
C34G6.1	-	-	3	1.56548e-05	CE30431 WBGene00016418 status:Partially_confirmed UniProt:Q8T3B6 protein_id:AAL02457.2
C34G6.7a	-	-	1	2.0188e-05	CE29700 WBGene00004109 locus:stam-1 status:Confirmed UniProt:O01498 protein_id:AAB52480.2
C34G6.7b	-	-	1	2.32391e-05	CE32816 WBGene00004109 locus:stam-1 status:Confirmed UniProt:O01498 protein_id:AAN84851.1
C35A5.8	-	-	7	5.89246e-05	CE41987 WBGene00007952 status:Partially_confirmed UniProt:Q18476 protein_id:CAA94911.2
C35B1.5	1	0.000454358	2	0.000122198	CE16903 WBGene00016435 status:Confirmed UniProt:O45060 protein_id:AAC02564.1
C35C5.3a	-	-	1	3.78111e-05	CE43224 WBGene00007955 status:Confirmed UniProt:Q9U3N5 protein_id:CAB01684.2
C35C5.3b	-	-	1	3.73519e-05	CE43266 WBGene00007955 status:Confirmed UniProt:Q9U3N5 protein_id:CAB01692.2
C35D10.10	-	-	1	3.48148e-05	CE01191 WBGene00016446 status:Confirmed UniProt:Q18484 protein_id:AAA62566.1
C35D10.4	-	-	4	4.8879e-05	CE32159 WBGene00000767 locus:coq-8 status:Partially_confirmed UniProt:Q18486 protein_id:AAA62560.2
C35D10.6	-	-	1	3.2146e-05	CE01200 WBGene00016443 Aldose reductase status:Confirmed UniProt:Q18483 protein_id:AAA62562.1
C35E7.5a	-	-	1	7.31055e-06	CE17518 WBGene00016457 status:Partially_confirmed UniProt:O61771 protein_id:AAC17521.1
C35E7.5b	-	-	1	9.67077e-06	CE32817 WBGene00016457 status:Partially_confirmed UniProt:Q8IA60 protein_id:AAN84852.1
C36A4.2	-	-	1	1.83783e-05	CE37617 WBGene00007964 locus:cyp-25A2 cytochrome P450 status:Partially_confirmed UniProt:Q27476 protein_id:CAA91267.2
C36A4.4	-	-	1	1.90618e-05	CE27831 WBGene00007965 status:Confirmed UniProt:Q18493 protein_id:CAA91270.2
C36A4.5	-	-	2	1.93415e-05	CE03073 WBGene00007966 claustrin like status:Partially_confirmed UniProt:Q18494 protein_id:CAA91271.1
C36B1.3	-	-	1	3.2716e-05	CE39091 WBGene00007971 locus:rpb-3 DNA directed RNA polymerase II status:Partially_confirmed UniProt:Q93338 protein_id:CAB02268.2
C36B1.4	-	-	3	0.000109398	CE05371 WBGene00003925 locus:pas-4 proteasome A-type submit status:Confirmed UniProt:Q95005 protein_id:CAB02269.1
C36B1.8a	-	-	15	0.000131924	CE34472 WBGene00007975 status:Partially_confirmed UniProt:Q93342 protein_id:CAB02273.3
C36B1.8b	-	-	15	0.000131548	CE34473 WBGene00007975 status:Partially_confirmed UniProt:Q8I4M5 protein_id:CAD56562.2
C36B1.8c	-	-	15	0.00013729	CE43936 WBGene00007975 status:Confirmed UniProt:C6KRM2 protein_id:CAZ65476.1
C36E6.3	-	-	48	0.00260496	CE34269 WBGene00003369 locus:mlc-1 status:Confirmed UniProt:P19625 protein_id:AAK09070.2
C36E6.5	-	-	49	0.00265923	CE20542 WBGene00003370 locus:mlc-2 status:Confirmed UniProt:P19626 protein_id:AAK09069.1
C36E8.5	4	0.00060985	55	0.00112761	CE00913 WBGene00006537 locus:tbb-2 beta tubulin status:Confirmed UniProt:P52275 protein_id:CAA84648.1
C37A2.7	2	0.00128239	118	0.0101744	CE30433 WBGene00016493 ribosomal protein status:Confirmed UniProt:O01504 protein_id:AAB52450.2
C37C3.6a	-	-	2	1.18433e-05	CE17535 WBGene00003242 locus:mig-6 protease inhibitor status:Confirmed UniProt:O76840 protein_id:AAC25867.1
C37C3.6b	-	-	2	8.51492e-06	CE17536 WBGene00003242 locus:mig-6 protease inhibitor status:Partially_confirmed UniProt:O76840 protein_id:AAC25868.1
C37C3.6c	-	-	1	6.20438e-06	CE30735 WBGene00003242 locus:mig-6 status:Confirmed UniProt:O76840 protein_id:AAM29666.1
C37E2.1	-	-	10	0.000243428	CE08620 WBGene00007993 isocitrate dehydrogenase status:Confirmed UniProt:Q93353 protein_id:CAB02822.1
C37H5.5	-	-	2	2.3717e-05	CE29708 WBGene00016508 status:Partially_confirmed UniProt:P91136 protein_id:AAB42369.3
C37H5.8	2	0.000208853	19	0.000266807	CE08631 WBGene00002010 locus:hsp-6 heat shock 70 protein status:Partially_confirmed UniProt:P11141 protein_id:AAB42371.1
C38C3.5a	-	-	6	0.000335488	CE20547 WBGene00006794 locus:unc-60 actin depolymerizing factor status:Partially_confirmed UniProt:Q07750 protein_id:AAL02461.1
C38C3.5b	-	-	6	0.000261111	CE31893 WBGene00006794 locus:unc-60 actin depolymerizing factor status:Partially_confirmed UniProt:Q07750 protein_id:AAL02462.2
C38C3.5c	-	-	1	6.06968e-05	CE20549 WBGene00006794 locus:unc-60 status:Partially_confirmed UniProt:Q07749 protein_id:AAL02463.1
C39D10.7	-	-	3	2.33567e-05	CE29712 WBGene00016534 similar to C. elegans proteins B0280.5, R02F2.4 and C07G2.1 status:Partially_confirmed UniProt:Q18529 protein_id:AAK39209.2
C39E9.14a	-	-	4	8.3304e-05	CE30892 WBGene00001007 locus:dli-1 status:Confirmed UniProt:Q17535 protein_id:CAA97773.2
C39E9.14b	-	-	4	8.36818e-05	CE30893 WBGene00001007 locus:dli-1 status:Confirmed UniProt:Q95NT3 protein_id:CAD37351.1
C41C4.8	4	0.000338805	11	0.00012529	CE05402 WBGene00008053 locus:cdc-48.2 P97 protein status:Confirmed UniProt:P54812 protein_id:CAA88314.1
C41D11.2	-	-	6	0.000151659	CE29220 WBGene00001231 locus:eif-3.H status:Confirmed UniProt:O01974 protein_id:AAC48137.2
C41D11.5	-	-	1	3.87643e-05	CE27841 WBGene00016564 status:Confirmed UniProt:O01975 protein_id:AAK68240.1
C41G7.1a	-	-	1	4.6832e-05	CE08665 WBGene00004887 locus:smn-1 Human muscular atrophy protein like status:Confirmed UniProt:Q93365 protein_id:CAB02838.1
C41G7.1b	-	-	2	8.91393e-05	CE27843 WBGene00004887 locus:smn-1 Human muscular atrophy protein like status:Confirmed UniProt:Q9U758 protein_id:CAC42273.1
C41G7.9a	-	-	1	5.39527e-05	CE42828 WBGene00077771 status:Confirmed UniProt:B3WFW9 protein_id:CAQ76462.1
C41G7.9b	-	-	1	4.35185e-05	CE44122 WBGene00077771 status:Partially_confirmed UniProt:C7FZU5 protein_id:CBA11604.1
C42C1.11a	-	-	2	3.02986e-05	CE24840 WBGene00016589 peptidase status:Confirmed UniProt:Q7KPI8 protein_id:CAM36352.1
C42C1.11b	-	-	1	5.87638e-05	CE33564 WBGene00016589 status:Confirmed UniProt:A3QMC1 protein_id:CAM36353.1
C42C1.11c	-	-	1	1.51742e-05	CE33565 WBGene00016589 status:Confirmed UniProt:A3QMC2 protein_id:CAM36354.1
C42C1.14	4	0.00249484	2	0.000167744	CE26911 WBGene00004448 locus:rpl-34 status:Confirmed UniProt:A3QMC5 protein_id:CAM36357.1
C42C1.15	-	-	1	2.95702e-05	CE26912 WBGene00016592 status:Confirmed UniProt:A3QMC6 protein_id:CAM36358.1
C42D4.1	-	-	3	0.00011027	CE04189 WBGene00016594 status:Confirmed UniProt:Q18577 protein_id:AAA83352.1
C42D8.2a	50	0.00212672	395	0.00225929	CE06950 WBGene00006926 locus:vit-2 vitellogenin status:Confirmed UniProt:P05690 protein_id:AAA98720.1
C42D8.2b	48	0.00211373	381	0.00225614	CE41109 WBGene00006926 locus:vit-2 status:Confirmed UniProt:A7LPD7 protein_id:ABS19472.1
C43E11.1	-	-	4	6.3627e-05	CE23592 WBGene00016601 locus:acin-1 status:Confirmed UniProt:P91156 protein_id:AAB37630.2
C43E11.3a	-	-	3	1.72554e-05	CE30503 WBGene00016603 locus:met-1 status:Partially_confirmed UniProt:A4LBC2 protein_id:ABO52816.1
C43E11.3b	-	-	3	1.74074e-05	CE08681 WBGene00016603 locus:met-1 status:Partially_confirmed UniProt:A4LBC3 protein_id:ABO52817.1
C43E11.9	-	-	6	0.00030753	CE08687 WBGene00016607 status:Confirmed UniProt:P91154 protein_id:AAB37628.1
C43G2.2	-	-	2	2.12334e-05	CE08691 WBGene00016611 locus:bicd-1 cytoskeleton-like protein status:Partially_confirmed UniProt:Q94174 protein_id:AAB09108.1
C44B11.3	-	-	9	0.000184518	CE24843 WBGene00003175 locus:mec-12 alpha tubulin status:Confirmed UniProt:P91910 protein_id:AAB54263.2
C44B12.1	-	-	24	0.00109075	CE27850 WBGene00016636 status:Confirmed UniProt:O44145 protein_id:AAB88324.2
C44B12.2	-	-	5	0.000174733	CE08703 WBGene00003893 locus:ost-1 osteonectin status:Confirmed UniProt:P34714 protein_id:AAB88325.1
C44B12.5	-	-	113	0.00262602	CE16921 WBGene00016638 status:Partially_confirmed UniProt:O44144 protein_id:AAB88328.1
C44B7.10	3	0.000436994	41	0.000803105	CE32326 WBGene00016630 status:Confirmed UniProt:Q18599 protein_id:AAN63431.1
C44B7.8	-	-	2	2.77471e-05	CE02546 WBGene00004058 locus:pmp-1 ATP-binding protein status:Confirmed UniProt:Q18597 protein_id:AAA68339.1
C44E4.1a	-	-	1	3.40189e-06	CE23594 WBGene00016650 status:Partially_confirmed UniProt:O01808 protein_id:AAD47119.1
C44E4.1b	-	-	1	1.1334e-05	CE23595 WBGene00016650 status:Partially_confirmed UniProt:Q7KQG4 protein_id:AAD47120.1
C44E4.1c	-	-	1	3.4044e-06	CE30434 WBGene00016650 status:Partially_confirmed UniProt:Q8T3G9 protein_id:AAM15563.1
C44E4.4	5	0.000866264	1	2.32978e-05	CE08718 WBGene00016653 RNA-binding protein status:Confirmed UniProt:O01806 protein_id:AAB54169.1
C44E4.6	1	0.000797768	-	-	CE08720 WBGene00016655 locus:acbp-1 acyl-CoA-binding protein status:Confirmed UniProt:O01805 protein_id:AAB54171.1
C44F1.3	-	-	7	0.000228203	CE02163 WBGene00002267 locus:lec-4 galactoside binding lectin status:Confirmed UniProt:Q18625 protein_id:CAA88850.1
C45B2.5	-	-	1	2.7135e-05	CE27854 WBGene00001602 locus:gln-1 Glutamine synthetase status:Confirmed UniProt:Q95YD1 protein_id:AAK68249.1
C46A5.9	-	-	2	2.35957e-05	CE26914 WBGene00001827 locus:hcf-1 status:Confirmed UniProt:Q18654 protein_id:AAB03147.2
C46E10.4	-	-	1	2.3416e-05	CE29724 WBGene00016710 locus:fbxc-52 status:Partially_confirmed UniProt:O61206 protein_id:AAB96689.2
C46G7.2	-	-	4	0.000147615	CE08778 WBGene00016722 status:Partially_confirmed UniProt:O02141 protein_id:AAB52876.1
C46G7.4a	-	-	5	3.92592e-05	CE08780 WBGene00004112 locus:pqn-22 status:Partially_confirmed UniProt:O02143 protein_id:AAB52880.1
C46G7.4b	-	-	4	6.24427e-05	CE08781 WBGene00004112 locus:pqn-22 status:Partially_confirmed UniProt:Q9TY23 protein_id:AAB52878.1
C46G7.4c	-	-	5	4.98698e-05	CE37214 WBGene00004112 locus:pqn-22 status:Partially_confirmed UniProt:O02144 protein_id:AAB52879.2
C47A4.1	-	-	1	5.09719e-05	CE19737 WBGene00008122 status:Predicted UniProt:Q9U3L9 protein_id:CAB62792.1
C47B2.2a	-	-	1	3.00518e-05	CE17562 WBGene00008131 status:Partially_confirmed UniProt:O62105 protein_id:CAB16859.1
C47B2.2b	-	-	1	3.9939e-05	CE23599 WBGene00008131 status:Confirmed UniProt:Q9U3L5 protein_id:CAB54198.1
C47B2.3	-	-	36	0.000741368	CE17563 WBGene00006529 locus:tba-2 Tubulin status:Confirmed UniProt:P34690 protein_id:CAB16856.1
C47B2.4	-	-	3	9.99196e-05	CE17564 WBGene00003948 locus:pbs-2 Proteasome A-type and B-type status:Confirmed UniProt:O62102 protein_id:CAB16855.1
C47B2.5	-	-	4	0.000150015	CE17565 WBGene00001234 locus:eif-6 EUKARYOTIC TRANSLATION INITIATION FACTOR 6 (EIF-6) status:Confirmed UniProt:O62106 protein_id:CAB16860.1
C47B2.6a	-	-	4	0.000106351	CE17566 WBGene00008132 locus:gale-1 NAD dependant epimerase\/dehydratase family status:Confirmed UniProt:O62107 protein_id:CAB16861.1
C47B2.6b	-	-	4	0.000105741	CE38295 WBGene00008132 locus:gale-1 NAD dependant epimerase\/dehydratase family status:Confirmed UniProt:Q564Q1 protein_id:CAI79146.1
C47D12.1a	-	-	2	4.54031e-06	CE36692 WBGene00007028 locus:trr-1 Yeast YHP9 like status:Confirmed UniProt:Q18667 protein_id:CAA93765.2
C47D12.1b	-	-	2	4.54367e-06	CE36693 WBGene00007028 locus:trr-1 status:Confirmed UniProt:Q6A4L2 protein_id:CAH10779.1
C47D12.1c	-	-	2	4.55263e-06	CE38054 WBGene00007028 locus:trr-1 status:Confirmed UniProt:Q5CZ43 protein_id:CAI59119.1
C47D12.6a	-	-	5	6.3627e-05	CE05434 WBGene00006617 locus:trs-1 threonyl-tRNA synthetase (mitochondrial) status:Confirmed UniProt:P52709 protein_id:CAA93762.1
C47D12.6b	-	-	5	6.74409e-05	CE33765 WBGene00006617 locus:trs-1 threonyl-tRNA synthetase (cytoplasmic) status:Confirmed UniProt:Q86D21 protein_id:CAD89723.1
C47E12.1	1	0.000140879	2	3.78888e-05	CE05445 WBGene00005663 locus:srs-2 seryl-tRNA synthetase status:Confirmed UniProt:Q18678 protein_id:CAA93105.1
C47E12.4a	-	-	3	8.18868e-05	CE33767 WBGene00008149 locus:pyp-1 inorganic pyrophosphatase status:Confirmed UniProt:Q18680 protein_id:CAD89728.1
C47E12.4b	-	-	3	6.80043e-05	CE33768 WBGene00008149 locus:pyp-1 inorganic pyrophosphatase status:Confirmed UniProt:Q18680 protein_id:CAD89726.1
C47E12.4c	-	-	3	6.81718e-05	CE33769 WBGene00008149 locus:pyp-1 inorganic pyrophosphatase status:Confirmed UniProt:Q18680 protein_id:CAA93107.3
C47E12.4d	-	-	3	9.47868e-05	CE05448 WBGene00008149 locus:pyp-1 inorganic pyrophosphatase status:Confirmed UniProt:Q18680 protein_id:CAD89727.1
C47E12.5a	-	-	10	8.28923e-05	CE05449 WBGene00006699 locus:uba-1 ubiquitin-activating enzyme status:Confirmed UniProt:Q27481 protein_id:CAA93101.1
C47E12.5b	-	-	10	8.97462e-05	CE39093 WBGene00006699 locus:uba-1 status:Confirmed UniProt:Q3S1J5 protein_id:CAJ30225.1
C47E12.5c	-	-	10	8.29668e-05	CE43638 WBGene00006699 locus:uba-1 status:Confirmed UniProt:C1P636 protein_id:CAX65051.1
C47E12.7	-	-	5	0.000116195	CE20571 WBGene00008151 Yeast YD78 like status:Confirmed UniProt:Q18674 protein_id:CAA93111.1
C47E8.5	5	0.000488661	71	0.000933105	CE05441 WBGene00000915 locus:daf-21 heat shock protein (HSP90) status:Confirmed UniProt:Q18688 protein_id:CAA99793.1
C47E8.7	-	-	1	1.28138e-05	CE05443 WBGene00006836 locus:unc-112 mitogen inducible MIG-2 protein like status:Confirmed UniProt:Q18685 protein_id:CAA99790.1
C47G2.1	-	-	1	2.17592e-05	CE02165 WBGene00000851 locus:cut-1 cuticulin status:Partially_confirmed UniProt:Q03755 protein_id:CAA88934.1
C48B4.1	-	-	1	1.39999e-05	CE00491 WBGene00008167 Acyl-CoA oxidase I status:Partially_confirmed UniProt:P34355 protein_id:CAA82376.1
C48B6.2	-	-	1	5.04148e-05	CE08804 WBGene00016740 ribosomal protein status:Confirmed UniProt:O01513 protein_id:AAC48162.1
C49C3.4	-	-	1	5.89139e-06	CE19743 WBGene00008194 EGF-like domain status:Partially_confirmed UniProt:Q9XUF9 protein_id:CAB05159.1
C49F5.1	3	0.00051073	21	0.000480755	CE08852 WBGene00008205 locus:sams-1 s-adenosylmethionine synthetase status:Confirmed UniProt:O17680 protein_id:CAB03975.1
C49F5.7	-	-	1	0.00010484	CE31455 WBGene00008211 status:Confirmed UniProt:O17685 protein_id:CAB03980.2
C49H3.10	-	-	2	1.9423e-05	CE29726 WBGene00002080 locus:xpo-3 importin beta, nuclear transport factor status:Partially_confirmed UniProt:Q9GYQ7 protein_id:AAF99897.3
C49H3.11	22	0.00554918	43	0.00145851	CE04237 WBGene00004471 locus:rps-2 status:Confirmed UniProt:P51403 protein_id:AAF99899.1
C49H3.5a	-	-	2	2.31807e-05	CE27872 WBGene00003827 locus:ntl-4 zinc-finger transcription regulator status:Partially_confirmed UniProt:Q9GYQ9 protein_id:AAF99894.2
C49H3.5b	-	-	2	3.0003e-05	CE30505 WBGene00003827 locus:ntl-4 status:Partially_confirmed UniProt:Q8T3E7 protein_id:AAM15564.1
C50B6.2	-	-	7	0.000110965	CE08871 WBGene00008218 locus:nasp-2 histone binding protein status:Confirmed UniProt:O17687 protein_id:CAB02850.1
C50C3.6	-	-	22	8.7149e-05	CE00122 WBGene00004187 locus:prp-8 status:Partially_confirmed UniProt:P34369 protein_id:AAA27977.1
C50D2.5	-	-	1	6.68544e-05	CE38492 WBGene00016808 status:Confirmed UniProt:Q8ITY4 protein_id:AAN73870.2
C50D2.7	-	-	1	1.83783e-05	CE33040 WBGene00016810 status:Partially_confirmed UniProt:Q86S40 protein_id:AAN73872.2
C50D2.9	-	-	1	2.24475e-05	CE36803 WBGene00016812 status:Partially_confirmed UniProt:Q8ITY6 protein_id:AAN73874.2
C50F2.3	-	-	8	8.63243e-05	CE08909 WBGene00016837 status:Partially_confirmed UniProt:P91175 protein_id:AAB37794.1
C50F4.13	21	0.0113446	5	0.000363225	CE05477 WBGene00001909 locus:his-35 histone H2A status:Confirmed UniProt:Q27485 protein_id:CAA94747.1
C50F4.5	3	0.00167337	11	0.000825082	CE05470 WBGene00001915 locus:his-41 histone H2B status:Confirmed UniProt:Q27484 protein_id:CAA94740.1
C50F4.7	12	0.00799317	35	0.00313502	CE03252 WBGene00001911 locus:his-37 histone H4 status:Confirmed UniProt:P62784 protein_id:CAA94742.1
C51E3.9	-	-	1	3.87643e-05	CE31334 WBGene00008254 status:Confirmed UniProt:Q8MQ99 protein_id:CAD44102.1
C52A10.1	-	-	1	1.69283e-05	CE29233 WBGene00016862 carboxylesterase status:Confirmed UniProt:Q95YC4 protein_id:AAK68261.2
C52E4.3	-	-	3	0.000234557	CE08945 WBGene00004917 locus:snr-4 small nuclear ribonucleoprotein D2 like status:Confirmed UniProt:Q18786 protein_id:CAB01413.1
C52E4.4	-	-	10	0.00021209	CE08946 WBGene00004501 locus:rpt-1 26S protease regulatory subunit 7 status:Confirmed UniProt:Q18787 protein_id:CAB01414.1
C52E4.6a	-	-	1	1.92207e-05	CE17597 WBGene00000876 locus:cyl-1 status:Confirmed UniProt:Q7JLC3 protein_id:CAB01416.1
C53A5.3	-	-	2	4.00257e-05	CE08952 WBGene00001834 locus:hda-1 Yeast RPD3 protein like status:Confirmed UniProt:O17695 protein_id:CAB03984.1
C53B4.7a	-	-	1	2.40258e-05	CE27116 WBGene00000266 locus:bre-1 status:Confirmed UniProt:Q18801 protein_id:CAC42270.1
C53B4.7b	-	-	1	2.31226e-05	CE27117 WBGene00000266 locus:bre-1 status:Confirmed UniProt:Q18801 protein_id:CAC42269.1
C53B4.7c	-	-	1	2.50704e-05	CE23608 WBGene00000266 locus:bre-1 status:Confirmed UniProt:Q18801 protein_id:CAA92455.2
C53B4.7d	-	-	1	2.41516e-05	CE40447 WBGene00000266 locus:bre-1 status:Confirmed UniProt:Q18801 protein_id:CAL49435.1
C53B4.7e	-	-	1	2.3416e-05	CE40448 WBGene00000266 locus:bre-1 status:Confirmed UniProt:Q18801 protein_id:CAL49436.1
C53B7.4	-	-	4	0.000281707	CE06974 WBGene00000210 locus:asg-2 ATP synthase status:Confirmed UniProt:Q18803 protein_id:AAC48276.1
C53D5.6	-	-	14	0.000118281	CE26971 WBGene00002077 locus:imb-3 importin beta, nuclear transport factor status:Confirmed UniProt:Q9N5V3 protein_id:AAF39782.2
C53H9.1	1	0.000504471	12	0.000814051	CE19381 WBGene00004441 locus:rpl-27 60S ribosomal protein L27 status:Confirmed UniProt:P91914 protein_id:AAK68266.1
C54C6.1	-	-	2	0.000202767	CE05493 WBGene00004451 locus:rpl-37 60S ribosomal protein L37 status:Confirmed UniProt:P49622 protein_id:CAB00854.1
C54C6.2	-	-	25	0.000519477	CE33770 WBGene00000248 locus:ben-1 tubulin status:Partially_confirmed UniProt:Q18817 protein_id:CAB00853.4
C54D1.5	1	4.46958e-05	19	0.000114197	CE30916 WBGene00016913 locus:lam-2 status:Partially_confirmed UniProt:Q18823 protein_id:AAC48152.2
C54G4.8	-	-	7	0.000226601	CE05514 WBGene00000869 locus:cyc-1 cytochrome C1, heme protein status:Confirmed UniProt:Q18853 protein_id:CAA99820.1
C54G6.1a	-	-	5	0.000167744	CE17604 WBGene00016930 status:Confirmed UniProt:O44979 protein_id:AAB97560.1
C54G6.1b	-	-	5	0.000172125	CE27886 WBGene00016930 status:Confirmed UniProt:Q965K4 protein_id:AAK68268.1
C54G7.3a	-	-	2	9.83573e-06	CE29730 WBGene00002983 locus:lgx-1 status:Partially_confirmed UniProt:Q95QQ8 protein_id:AAL27229.1
C54H2.5	-	-	1	3.33065e-05	CE06987 WBGene00004788 locus:sft-4 status:Confirmed UniProt:Q18864 protein_id:AAB00591.1
C55A6.3	-	-	2	7.38073e-05	CE41881 WBGene00008332 dehydrogenase status:Partially_confirmed UniProt:P90778 protein_id:CAB02863.3
C55A6.7	-	-	1	3.67566e-05	CE09004 WBGene00008336 alcohol dehydrogenase status:Confirmed UniProt:P90781 protein_id:CAB02867.1
C55B7.1	-	-	6	5.68331e-05	CE09012 WBGene00001599 locus:glh-2 RNA helicase status:Confirmed UniProt:Q966L9 protein_id:AAK68269.1
C55B7.4a	3	0.000482024	20	0.000432127	CE09015 WBGene00016943 locus:acdh-1 acyl-CoA dehydrogenase status:Confirmed UniProt:Q966M3 protein_id:AAK68275.1
C55B7.4b	1	0.000272254	11	0.000402718	CE32840 WBGene00016943 locus:acdh-1 status:Confirmed UniProt:Q8IAB6 protein_id:AAN84837.1
C55F2.1b	-	-	1	1.55318e-05	CE37714 WBGene00016957 status:Confirmed UniProt:Q95QQ4 protein_id:AAL27234.3
C55F2.1c	-	-	1	2.34756e-05	CE35845 WBGene00016957 status:Partially_confirmed UniProt:Q7JNV5 protein_id:AAQ91905.1
C56A3.2	-	-	1	5.91405e-05	CE09030 WBGene00008341 locus:ttr-44 Transthyretin-like family status:Confirmed UniProt:Q18878 protein_id:CAB01136.1
C56C10.13a	-	-	1	1.1348e-05	CE28901 WBGene00001026 locus:dnj-8 status:Partially_confirmed UniProt:Q95QQ1 protein_id:AAK93843.1
C56C10.13b	-	-	1	1.23012e-05	CE39709 WBGene00001026 locus:dnj-8 status:Partially_confirmed UniProt:B2MZA7 protein_id:ACD02411.1
C56C10.8	3	0.00127841	11	0.000630342	CE02573 WBGene00002045 locus:icd-1 Transcription factor BTF3 (human) status:Confirmed UniProt:Q18885 protein_id:AAA68776.1
C56E6.1	-	-	1	5.53444e-06	CE04273 WBGene00006522 locus:abcx-1 status:Partially_confirmed UniProt:Q18901 protein_id:AAA81093.1
C56G2.6a	-	-	2	5.83919e-05	CE30639 WBGene00002891 locus:let-767 status:Confirmed UniProt:Q09517 protein_id:AAA64333.2
C56G2.6b	-	-	2	5.54109e-05	CE01875 WBGene00002891 locus:let-767 status:Confirmed UniProt:C1P622 protein_id:ACO15780.1
C56G2.7	-	-	8	0.000197346	CE30640 WBGene00016981 status:Confirmed UniProt:Q09289 protein_id:AAM22055.1
C56G7.1	-	-	2	0.000107278	CE01531 WBGene00003372 locus:mlc-4 myosin regulatory light chain 2 status:Confirmed UniProt:Q09510 protein_id:CAA86772.1
CC4.3	-	-	1	1.809e-05	CE15742 WBGene00004895 locus:smu-1 WD domain, G-beta repeats (2 domains) status:Confirmed UniProt:O62120 protein_id:CAB04014.1
CD4.3	-	-	1	4.96017e-05	CE16951 WBGene00016989 status:Confirmed UniProt:O44159 protein_id:AAB88341.1
CD4.4	-	-	1	3.9427e-05	CE16952 WBGene00016990 locus:vps-37 status:Partially_confirmed UniProt:O44158 protein_id:AAB88342.1
CD4.6	-	-	1	3.54843e-05	CE16954 WBGene00003927 locus:pas-6 protease status:Confirmed UniProt:O44156 protein_id:AAB88344.1
D1005.1	-	-	5	4.17085e-05	CE06997 WBGene00016995 ATP citrate lyase status:Partially_confirmed UniProt:P53585 protein_id:AAB00585.1
D1007.12	14	0.00604096	13	0.00075432	CE09047 WBGene00004436 locus:rpl-24.1 60S ribosomal protein L24 status:Confirmed UniProt:O01868 protein_id:AAK18907.1
D1007.4	-	-	1	5.49161e-05	CE09039 WBGene00017002 status:Partially_confirmed UniProt:O01871 protein_id:AAK18911.1
D1007.6	5	0.00230228	18	0.00111454	CE09041 WBGene00004479 locus:rps-10 40S ribosomal protein S10 status:Confirmed UniProt:O01869 protein_id:AAK18912.1
D1007.7	-	-	1	9.33797e-06	CE26916 WBGene00017004 locus:nrd-1 RNA-binding protein status:Partially_confirmed UniProt:O01864 protein_id:AAK18922.1
D1009.1a	-	-	5	7.04268e-05	CE04285 WBGene00017012 locus:acs-22 fatty acid transporter protein status:Confirmed UniProt:Q18916 protein_id:AAA81698.1
D1009.1b	-	-	1	9.8148e-05	CE27891 WBGene00017012 locus:acs-22 status:Confirmed UniProt:Q95QP9 protein_id:AAK68282.1
D1014.3	-	-	1	3.12743e-05	CE38494 WBGene00017016 locus:snap-1 alpha-SNAP protein status:Confirmed UniProt:Q18921 protein_id:AAA96287.3
D1022.4	-	-	2	7.59334e-05	CE02578 WBGene00017023 status:Confirmed UniProt:Q18926 protein_id:AAB93337.1
D1037.3	-	-	3	0.00016281	CE20622 WBGene00001501 locus:ftn-2 ferritin status:Confirmed UniProt:Q9TYS3 protein_id:AAK21364.1
D1054.10	-	-	3	0.000147222	CE05528 WBGene00008377 status:Confirmed UniProt:Q18943 protein_id:CAA98435.1
D1054.11	-	-	30	0.000873115	CE05529 WBGene00008378 status:Confirmed UniProt:Q18947 protein_id:CAA98439.1
D1054.15	-	-	1	1.86759e-05	CE05533 WBGene00006481 locus:tag-135 beta transducin like protein status:Confirmed UniProt:Q18295 protein_id:CAA98448.1
D1054.2	-	-	3	0.000119817	CE05521 WBGene00003923 locus:pas-2 proteasome component C3 status:Confirmed UniProt:Q27488 protein_id:CAA98441.1
D1054.8	-	-	1	3.31867e-05	CE05526 WBGene00008375 dehydrogenase status:Confirmed UniProt:Q18946 protein_id:CAA98438.1
D1081.8	-	-	4	4.8879e-05	CE05540 WBGene00008386 MYB transforming protein status:Confirmed UniProt:Q21119 protein_id:CAB00038.1
D1086.9	-	-	1	1.34489e-05	CE34782 WBGene00008396 status:Partially_confirmed UniProt:Q7YSS2 protein_id:CAE17868.1
D2005.1	-	-	1	2.85632e-05	CE09065 WBGene00008397 RNA adenosine deaminase like status:Partially_confirmed UniProt:Q93412 protein_id:CAB02081.1
D2005.4	-	-	2	1.76067e-05	CE42818 WBGene00008399 status:Partially_confirmed UniProt:Q93410 protein_id:CAB02083.2
D2005.5	-	-	3	2.47344e-05	CE36120 WBGene00008400 locus:drh-3 RNA helicase like status:Partially_confirmed UniProt:Q93413 protein_id:CAB02082.3
D2013.5	-	-	1	9.57045e-06	CE42493 WBGene00001134 locus:eat-3 GTP-binding protein status:Partially_confirmed UniProt:Q18965 protein_id:CAA87771.3
D2013.7	-	-	3	9.4142e-05	CE00932 WBGene00001229 locus:eif-3.F M0V-34 protein status:Confirmed UniProt:Q18967 protein_id:CAA87773.1
D2013.9	-	-	1	1.39364e-05	CE01535 WBGene00008405 locus:ttll-12 status:Confirmed UniProt:Q09512 protein_id:CAA87783.1
D2023.2	1	5.83898e-05	23	0.000180592	CE09072 WBGene00004258 locus:pyc-1 pyruvate carboxylase status:Confirmed UniProt:O17732 protein_id:CAB02872.1
D2024.6	2	0.000486582	34	0.00111234	CE04295 WBGene00000292 locus:cap-1 status:Confirmed UniProt:P34685 protein_id:AAA82286.1
D2030.2a	-	-	1	1.57439e-05	CE09079 WBGene00008412 ATP-dependent CLP protease (CLPX) like status:Confirmed UniProt:P90788 protein_id:CAA98115.1
D2030.2b	-	-	1	1.96296e-05	CE35176 WBGene00008412 status:Confirmed UniProt:Q7YTG7 protein_id:CAE45047.1
D2030.3	-	-	2	3.63225e-05	CE09080 WBGene00008413 status:Confirmed UniProt:P90790 protein_id:CAA98117.1
D2030.5	-	-	3	0.00017085	CE09082 WBGene00008415 locus:mce-1 B.subtilis YQJC protein like status:Confirmed UniProt:P90791 protein_id:CAA98118.1
D2030.6	-	-	4	4.4786e-05	CE09083 WBGene00004178 locus:prg-1 status:Partially_confirmed UniProt:P90786 protein_id:CAA98113.1
D2045.2	-	-	6	3.015e-05	CE44314 WBGene00008422 status:Partially_confirmed UniProt:Q18983 protein_id:CAA84693.2
D2045.6	-	-	1	1.18281e-05	CE29089 WBGene00000836 locus:cul-1 Cuticlin family status:Confirmed UniProt:Q17389 protein_id:CAA84695.2
D2085.1	2	6.24277e-05	40	0.000167897	CE41886 WBGene00004259 locus:pyr-1 glutamine-dependent carbamoyl-phosphate synthase, aspartate carbamoyltransferase, dihydroorotase status:Partially_confirmed UniProt:Q18990 protein_id:CAA91059.2
D2085.4	-	-	1	9.2167e-06	CE15744 WBGene00008429 similarity with a human hypothetical protein (PIR Acc. No. A38919) status:Partially_confirmed UniProt:O17736 protein_id:CAA91061.1
D2089.1a	-	-	2	4.08226e-05	CE03111 WBGene00004704 locus:rsp-7 RNA binding protein status:Confirmed UniProt:O01159 protein_id:CAA90135.2
D2089.1b	-	-	1	6.73424e-05	CE30507 WBGene00004704 locus:rsp-7 RNA binding protein status:Confirmed UniProt:O01159 protein_id:CAD30448.1
D2096.8	10	0.00217114	129	0.00376627	CE04306 WBGene00017075 status:Confirmed UniProt:Q19007 protein_id:AAA81494.1
DY3.1	-	-	2	0.00017085	CE15745 WBGene00006574 locus:tin-13 status:Confirmed UniProt:O45319 protein_id:CAB09410.1
DY3.2	-	-	6	9.78012e-05	CE15746 WBGene00003052 locus:lmn-1 Intermediate filament proteins (2 domains) status:Confirmed UniProt:Q21443 protein_id:CAB09411.1
E01A2.1a	-	-	2	6.68544e-05	CE24869 WBGene00017084 status:Confirmed UniProt:Q966L2 protein_id:AAK85458.1
E01A2.1b	-	-	2	6.3627e-05	CE41889 WBGene00017084 status:Confirmed UniProt:A9CZN9 protein_id:ABY28277.1
E01A2.2a	-	-	2	2.59155e-05	CE20643 WBGene00017085 status:Confirmed UniProt:Q966L5 protein_id:AAK85459.1
E01G4.4	-	-	2	3.4554e-05	CE40553 WBGene00004116 locus:pqn-27 status:Partially_confirmed UniProt:O02238 protein_id:CAB05716.2
E02A10.1	-	-	2	4.41431e-05	CE09115 WBGene00008452 locus:mrps-5 mitochondrial 40S ribosomal protein S5 status:Confirmed UniProt:Q93425 protein_id:CAB02879.1
E02C12.4	-	-	1	6.58994e-05	CE37217 WBGene00017091 locus:ttr-40 status:Confirmed UniProt:Q65ZI5 protein_id:AAU05580.1
E03H12.10	-	-	1	8.46414e-05	CE09149 WBGene00006038 locus:ssp-9 status:Confirmed UniProt:Q23058 protein_id:AAC47985.1
E03H12.7	-	-	1	5.49161e-05	CE09146 WBGene00017114 status:Partially_confirmed UniProt:O02129 protein_id:AAC47982.1
E04A4.5	-	-	1	5.09719e-05	CE16966 WBGene00017119 status:Confirmed UniProt:O44477 protein_id:AAB92039.1
E04A4.7	2	0.00123618	3	0.000249349	CE16968 WBGene00017121 locus:cyc-2.1 cytochrome C status:Confirmed UniProt:P19974 protein_id:AAB92035.1
E04A4.8	10	0.00381156	24	0.00123012	CE21392 WBGene00004432 locus:rpl-20 ribosomal protein status:Confirmed UniProt:O44480 protein_id:AAB92041.2
E04D5.1a	-	-	1	1.61858e-05	CE37820 WBGene00008480 status:Confirmed UniProt:Q19052 protein_id:CAA91279.2
E04F6.5a	1	0.000111922	8	0.000120403	CE01217 WBGene00017125 locus:acdh-12 Isovaleryl-CoA dehydrogenase status:Confirmed UniProt:Q19057 protein_id:AAA68357.1
E04F6.5b	-	-	7	0.000158288	CE36993 WBGene00017125 locus:acdh-12 status:Confirmed UniProt:Q6AHQ5 protein_id:AAT81203.1
E04F6.8	-	-	1	7.20774e-05	CE01220 WBGene00017127 status:Confirmed UniProt:Q19063 protein_id:AAA68363.1
EEED8.1	-	-	2	5.02775e-05	CE26746 WBGene00017132 locus:mel-47 status:Confirmed UniProt:Q09293 protein_id:AAK68296.1
F01F1.12a	7	0.00131218	42	0.00105871	CE01225 WBGene00017166 locus:aldo-2 Fructose-biphosphate aldolase status:Confirmed UniProt:P46563 protein_id:AAC46646.1
F01F1.12b	4	0.00105958	36	0.00128237	CE30646 WBGene00017166 locus:aldo-2 status:Confirmed UniProt:Q8MNU1 protein_id:AAM22057.1
F01F1.5	-	-	1	1.46676e-05	CE01231 WBGene00001057 locus:dpf-4 status:Confirmed UniProt:Q19086 protein_id:AAC46639.1
F01F1.6	-	-	4	6.94984e-05	CE39486 WBGene00000115 locus:alh-9 Aldehyde dehydrogenase status:Confirmed UniProt:P46562 protein_id:AAC46640.2
F01F1.8a	5	0.000636439	9	0.00015405	CE01234 WBGene00000381 locus:cct-6 status:Confirmed UniProt:P46550 protein_id:AAC46642.1
F01F1.8b	4	0.000639702	8	0.000172045	CE30647 WBGene00000381 locus:cct-6 status:Partially_confirmed UniProt:Q8MYQ9 protein_id:AAM22058.1
F01F1.9	1	0.000145975	5	9.8148e-05	CE01235 WBGene00017163 status:Confirmed UniProt:Q19087 protein_id:AAC46643.1
F01G10.1	1	0.000111016	11	0.000164215	CE09163 WBGene00008506 locus:tkt-1 transketolase status:Confirmed UniProt:O17759 protein_id:CAB02889.1
F01G4.1	-	-	14	8.76274e-05	CE05553 WBGene00004204 locus:psa-4 SNF2alpha like status:Confirmed UniProt:Q19106 protein_id:CAA92978.1
F01G4.2	-	-	3	0.000107278	CE03127 WBGene00000181 locus:ard-1 short-chain alcohol dehydrogenase status:Confirmed UniProt:Q19102 protein_id:CAA92764.1
F01G4.6a	-	-	18	0.000488431	CE09162 WBGene00008505 phosphate carrier protein precursor status:Confirmed UniProt:P40614 protein_id:CAA97430.1
F01G4.6b	-	-	18	0.000429112	CE40325 WBGene00008505 status:Confirmed UniProt:Q0PDK0 protein_id:CAL22703.1
F02A9.2	2	0.000753935	8	0.000405535	CE00133 WBGene00001385 locus:far-1 O. volvulus 20Kd antigenic peptide status:Confirmed UniProt:P34382 protein_id:CAA79616.1
F02A9.3	7	0.00263877	31	0.00157145	CE00134 WBGene00001386 locus:far-2 status:Confirmed UniProt:P34383 protein_id:CAA79617.1
F02A9.4a	-	-	6	9.10452e-05	CE00136 WBGene00008514 Propionyl-CoA carboxylase status:Confirmed UniProt:P34385 protein_id:CAA79618.1
F02E8.1	1	0.000224944	7	0.000211742	CE07016 WBGene00000207 locus:asb-2 ATP synthase B chain status:Confirmed UniProt:Q19126 protein_id:AAA96210.1
F02E9.2a	-	-	1	4.06428e-05	CE24879 WBGene00003014 locus:lin-28 cold shock domain status:Confirmed UniProt:P92186 protein_id:CAB61008.1
F02E9.2b	-	-	1	4.7071e-05	CE24880 WBGene00003014 locus:lin-28 cold shock domain status:Confirmed UniProt:P92186 protein_id:CAB61009.1
F07A11.2a	-	-	3	3.81762e-05	CE03144 WBGene00008546 glucosamine-fructose-6-phosphate aminotransferase status:Confirmed UniProt:Q19130 protein_id:CAA91315.1
F07A11.2b	-	-	3	3.88732e-05	CE27915 WBGene00008546 glucosamine-fructose-6-phosphate aminotransferase status:Confirmed UniProt:Q95QM8 protein_id:CAC42276.1
F07A11.3	-	-	3	3.4044e-05	CE03145 WBGene00003791 locus:npp-5 status:Confirmed UniProt:Q19131 protein_id:CAA91316.1
F07A5.7a	3	0.000236037	18	0.000190443	CE09197 WBGene00006754 locus:unc-15 paramyosin status:Confirmed UniProt:P10567 protein_id:CAB01965.1
F07A5.7b	3	0.000372196	10	0.000166834	CE42754 WBGene00006754 locus:unc-15 status:Confirmed UniProt:B3WFV3 protein_id:CAQ76467.1
F07B7.10	22	0.0118849	5	0.000363225	CE04501 WBGene00001925 locus:his-51 status:Predicted UniProt:P09588 protein_id:AAK84506.1
F07B7.11	3	0.00145975	11	0.000719752	CE26800 WBGene00001928 locus:his-54 status:Predicted UniProt:Q27894 protein_id:AAK84513.1
F07B7.3	22	0.0118849	5	0.000363225	CE04501 WBGene00001927 locus:his-53 status:Predicted UniProt:P09588 protein_id:AAK84512.1
F07B7.4	3	0.00145975	11	0.000719752	CE26800 WBGene00001926 locus:his-52 status:Predicted UniProt:Q27894 protein_id:AAK84507.1
F07B7.5	5	0.00252236	12	0.000814051	CE03253 WBGene00001923 locus:his-49 status:Predicted UniProt:P08898 protein_id:AAK84514.1
F07B7.9	12	0.00799317	34	0.00304545	CE03252 WBGene00001924 locus:his-50 status:Predicted UniProt:P62784 protein_id:AAK84518.1
F07D10.1	6	0.00210025	7	0.000329497	CE07033 WBGene00004423 locus:rpl-11.2 ribosomal protein status:Confirmed UniProt:Q19162 protein_id:AAA83599.1
F07F6.8	-	-	1	2.90123e-05	CE30073 WBGene00017220 status:Confirmed UniProt:Q8WQF7 protein_id:AAL38957.1
F08A8.1a	-	-	2	2.73766e-05	CE17633 WBGene00008564 ACYL-COENZYME A OXIDASE, PEROXISOMAL (EC 1.3.3.6) (PALMITOYL-COA OXIDASE) (AOX) status:Partially_confirmed UniProt:O62140 protein_id:CAB16867.1
F08A8.1b	-	-	2	3.28324e-05	CE36125 WBGene00008564 status:Partially_confirmed UniProt:Q7JK62 protein_id:CAE54894.1
F08A8.1c	-	-	2	2.86075e-05	CE39570 WBGene00008564 status:Partially_confirmed UniProt:Q2L6T9 protein_id:CAJ58493.1
F08A8.2	-	-	1	1.39575e-05	CE43421 WBGene00008565 ACYL-COENZYME A OXIDASE, PEROXISOMAL (EC 1.3.3.6) (PALMITOYL-COA OXIDASE) (AOX) status:Partially_confirmed UniProt:O62137 protein_id:CAB16864.2
F08A8.3	-	-	1	1.39787e-05	CE17635 WBGene00008566 ACYL-COENZYME A OXIDASE, PEROXISOMAL (EC 1.3.3.6) (PALMITOYL-COA OXIDASE) (AOX) status:Partially_confirmed UniProt:O62138 protein_id:CAB16865.1
F08A8.4	-	-	1	1.39364e-05	CE17636 WBGene00008567 ACYL-COENZYME A OXIDASE, PEROXISOMAL (EC 1.3.3.6) (PALMITOYL-COA OXIDASE) (AOX) status:Confirmed UniProt:O62139 protein_id:CAB16866.1
F08B12.4a	-	-	1	7.81857e-05	CE03165 WBGene00008572 status:Confirmed UniProt:B6VQ74 protein_id:CAR97820.1
F08B12.4b	-	-	1	9.04501e-05	CE26708 WBGene00008572 status:Confirmed UniProt:Q19191 protein_id:CAA92114.2
F08B4.1b	-	-	1	1.05802e-05	CE43330 WBGene00000994 locus:dic-1 status:Partially_confirmed UniProt:B7WN63 protein_id:ACJ65166.1
F08B6.4a	9	0.00109287	33	0.000538859	CE20658 WBGene00006819 locus:unc-87 calponin status:Confirmed UniProt:P37806 protein_id:AAC78234.1
F08B6.4b	9	0.001651	36	0.000888056	CE27922 WBGene00006819 locus:unc-87 status:Confirmed UniProt:P37806 protein_id:AAK68303.1
F08B6.4c	9	0.00113506	33	0.00055966	CE36924 WBGene00006819 locus:unc-87 status:Confirmed UniProt:P37806 protein_id:AAT68897.1
F08C6.4a	-	-	2	5.59146e-05	CE27924 WBGene00006063 locus:sto-1 Erythrocyte band 7 integral membrane protein (human) status:Confirmed UniProt:Q19200 protein_id:AAA68723.2
F08C6.4b	-	-	2	5.67748e-05	CE41113 WBGene00006063 locus:sto-1 status:Confirmed UniProt:A7LPC8 protein_id:ABS19471.1
F08F3.3	-	-	1	1.99264e-05	CE09259 WBGene00004358 locus:rhr-1 blood group RH(D) polypeptide status:Confirmed UniProt:Q22947 protein_id:AAB04874.1
F08G2.1	3	0.00168708	11	0.000831845	CE07075 WBGene00001918 locus:his-44 Core histones H2A, H2B, H3 and H4 status:Predicted UniProt:P04255 protein_id:CAB04061.1
F08G2.2	22	0.0118849	5	0.000363225	CE04501 WBGene00001917 locus:his-43 Core histones H2A, H2B, H3 and H4 status:Predicted UniProt:P09588 protein_id:CAB04056.1
F08G2.3	5	0.00252236	12	0.000814051	CE03253 WBGene00001916 locus:his-42 Core histones H2A, H2B, H3 and H4 status:Predicted UniProt:P08898 protein_id:CAB04057.1
F08G5.5	-	-	1	1.81256e-05	CE43580 WBGene00008583 locus:ugt-65 UDP-glucuronyltransferase like status:Partially_confirmed UniProt:Q19222 protein_id:CAA94585.3
F09A5.4a	-	-	3	9.22591e-05	CE18579 WBGene00008601 status:Confirmed UniProt:Q19237 protein_id:CAA93648.1
F09A5.4b	-	-	4	0.000108222	CE18580 WBGene00008601 status:Confirmed UniProt:Q7JLW3 protein_id:CAA93647.1
F09A5.4c	-	-	3	7.90793e-05	CE26804 WBGene00008601 status:Confirmed UniProt:Q9BH92 protein_id:CAC35816.1
F09A5.4d	-	-	3	8.81457e-05	CE31466 WBGene00008601 status:Partially_confirmed UniProt:Q8MQ85 protein_id:CAD44117.1
F09A5.4e	-	-	3	8.54251e-05	CE31467 WBGene00008601 status:Confirmed UniProt:Q8MQ84 protein_id:CAD44118.1
F09B12.3	-	-	6	9.51125e-05	CE31469 WBGene00008607 status:Partially_confirmed UniProt:O62146 protein_id:CAB05478.2
F09C12.7	1	0.000891014	3	0.000359451	CE02603 WBGene00003462 locus:msp-74 status:Predicted UniProt:Q95PJ7 protein_id:AAA68346.1
F09E10.3	-	-	2	7.44025e-05	CE30939 WBGene00000988 locus:dhs-25 short-chain alcohol dehydrogenase status:Confirmed UniProt:Q19246 protein_id:AAB52488.2
F09E5.15a	5	0.00175918	69	0.00326455	CE32361 WBGene00006434 locus:prdx-2 status:Confirmed UniProt:Q8IG31 protein_id:AAN63412.1
F09E5.15b	5	0.00172382	69	0.00319893	CE41559 WBGene00006434 locus:prdx-2 status:Confirmed UniProt:A8DYR6 protein_id:ABV82431.1
F09E5.3	-	-	4	0.000121794	CE02610 WBGene00017283 Deoxyribose-phosphate aldolase status:Confirmed UniProt:Q19264 protein_id:AAA79343.1
F09E5.5	-	-	2	2.31807e-05	CE29752 WBGene00017284 locus:sec-6 status:Partially_confirmed UniProt:Q19262 protein_id:AAA79344.3
F09E8.2b	-	-	1	2.9761e-05	CE41378 WBGene00008624 status:Confirmed UniProt:A7LPH5 protein_id:CAO82025.1
F09F7.2a	1	0.000448419	31	0.0018693	CE01236 WBGene00003371 locus:mlc-3 status:Confirmed UniProt:P53014 protein_id:AAA50701.1
F09F7.2b	1	0.000762312	10	0.0010251	CE30652 WBGene00003371 locus:mlc-3 status:Confirmed UniProt:Q8MYQ7 protein_id:AAM22061.1
F09F7.3	-	-	4	3.19789e-05	CE30653 WBGene00017300 status:Confirmed UniProt:Q27492 protein_id:AAA50695.2
F09F7.4a	-	-	11	0.000262915	CE00689 WBGene00017301 Enoyl-CoA hydratase status:Confirmed UniProt:Q19278 protein_id:AAA50696.1
F09F7.4b	-	-	11	0.000279573	CE30654 WBGene00017301 status:Confirmed UniProt:Q8MNT7 protein_id:AAM22062.1
F09G2.4	-	-	3	3.28324e-05	CE09299 WBGene00017313 locus:cpsf-2 status:Confirmed UniProt:O17403 protein_id:AAB71322.1
F09G2.9	-	-	4	8.89245e-05	CE09304 WBGene00017317 status:Confirmed UniProt:O17406 protein_id:AAB71317.1
F09G8.3	-	-	1	2.35355e-05	CE24890 WBGene00017319 status:Confirmed UniProt:P34388 protein_id:AAK84520.1
F10A3.17	-	-	1	3.61801e-05	CE41379 WBGene00045507 status:Partially_confirmed UniProt:A7LPJ5 protein_id:CAO82019.1
F10B5.1	4	0.00128239	7	0.000301782	CE01543 WBGene00004421 locus:rpl-10 ribosomal protein L10 (QM protein) status:Confirmed UniProt:Q09533 protein_id:CAA88308.1
F10B5.2	-	-	1	2.58429e-05	CE01544 WBGene00008639 status:Partially_confirmed UniProt:Q09305 protein_id:CAA88309.1
F10B5.6	-	-	1	1.40854e-05	CE01548 WBGene00001281 locus:emb-27 cell division control protein status:Confirmed UniProt:Q09536 protein_id:CAA88313.1
F10C1.2a	-	-	9	0.000148805	CE02618 WBGene00002053 locus:ifb-1 Intermediate filament protein status:Confirmed UniProt:Q19289 protein_id:AAA93408.1
F10C1.2b	-	-	9	0.000140973	CE02619 WBGene00002053 locus:ifb-1 Intermediate filament protein status:Confirmed UniProt:Q19289 protein_id:AAA93407.1
F10C1.7a	-	-	2	3.39813e-05	CE02622 WBGene00002054 locus:ifb-2 Intermediate filament protein status:Confirmed UniProt:Q19286 protein_id:AAA93405.1
F10C1.7c	-	-	2	3.50795e-05	CE27941 WBGene00002054 locus:ifb-2 status:Confirmed UniProt:Q19286 protein_id:AAK68314.1
F10D11.1	-	-	4	0.000166985	CE09323 WBGene00004931 locus:sod-2 superoxide dismutase status:Confirmed UniProt:P31161 protein_id:CAB02913.1
F10E7.7	6	0.00331975	8	0.00059522	CE04362 WBGene00004447 locus:rpl-33 60s ribosomal protein L35A status:Confirmed UniProt:P49180 protein_id:AAA82422.1
F10E9.4	-	-	1	3.52134e-05	CE00148 WBGene00017356 status:Confirmed UniProt:P34398 protein_id:AAA28015.1
F10E9.5	-	-	1	4.63614e-05	CE41995 WBGene00017357 status:Confirmed UniProt:P34399 protein_id:AAR25647.2
F10F2.1	-	-	3	1.10402e-05	CE32621 WBGene00004760 locus:sel-2 WD domain, G-beta repeat (2 domains) status:Partially_confirmed UniProt:Q19317 protein_id:CAA86337.2
F10G7.11	-	-	1	6.58994e-05	CE33373 WBGene00017374 locus:ttr-41 status:Confirmed UniProt:Q86NH9 protein_id:AAO38659.1
F10G7.2	4	0.000300254	21	0.000211974	CE02626 WBGene00006626 locus:tsn-1 human 100 kDa activator protein status:Partially_confirmed UniProt:Q19328 protein_id:AAA81130.1
F10G7.8	-	-	16	0.000301254	CE02632 WBGene00004461 locus:rpn-5 status:Confirmed UniProt:Q19324 protein_id:AAA81126.1
F10G8.5	-	-	1	4.85574e-05	CE09340 WBGene00003564 locus:ncs-2 NCS-2 neuronal calcium sensor protein status:Confirmed UniProt:P36609 protein_id:CAB02282.1
F10G8.6	1	0.000219195	2	5.89515e-05	CE30749 WBGene00008664 nucleotide binding protein status:Confirmed UniProt:Q93459 protein_id:CAB02285.2
F11A10.1a	-	-	3	2.1439e-05	CE40608 WBGene00008682 locus:lex-1 TAT-binding homolog like status:Confirmed UniProt:P54816 protein_id:CAA92684.2
F11A10.1b	-	-	3	2.14723e-05	CE41384 WBGene00008682 locus:lex-1 status:Confirmed UniProt:P54816 protein_id:CAO82044.1
F11A10.1c	-	-	3	2.22848e-05	CE20665 WBGene00008682 locus:lex-1 status:Confirmed UniProt:P54816 protein_id:CAO82045.1
F11A10.2	-	-	2	8.31163e-05	CE28910 WBGene00008683 status:Confirmed UniProt:Q19335 protein_id:CAA92593.2
F11A10.7	-	-	2	4.6832e-05	CE28911 WBGene00008688 status:Confirmed UniProt:Q95QL3 protein_id:CAC70081.1
F11A3.2a	-	-	1	1.74403e-05	CE05586 WBGene00008670 guanine nucleotide exchange factor status:Confirmed UniProt:Q18748 protein_id:CAA94752.1
F11A3.2b	-	-	1	1.85632e-05	CE38501 WBGene00008670 status:Confirmed UniProt:Q52GZ0 protein_id:CAI91168.1
F11C3.3	25	0.000873766	348	0.00163557	CE09349 WBGene00006789 locus:unc-54 myosin heavy chain status:Partially_confirmed UniProt:P02566 protein_id:CAB05505.1
F11G11.2	-	-	3	0.000134358	CE07055 WBGene00001755 locus:gst-7 glutathione S-transferase status:Confirmed UniProt:P91253 protein_id:AAB37846.1
F12F6.1	-	-	2	2.16317e-05	CE34803 WBGene00008720 status:Confirmed UniProt:Q19372 protein_id:CAA97796.2
F12F6.5	-	-	2	1.74238e-05	CE20680 WBGene00006406 locus:srgp-1 chimaerin like status:Partially_confirmed UniProt:Q19370 protein_id:CAA97790.1
F12F6.6	-	-	4	3.27741e-05	CE05594 WBGene00004755 locus:sec-24.1 Yeast hypothetical YIK9 protein like status:Partially_confirmed UniProt:Q19371 protein_id:CAA97788.1
F13A7.12	-	-	1	2.90123e-05	CE34804 WBGene00008727 status:Partially_confirmed UniProt:Q7YTN9 protein_id:CAE17791.1
F13B10.2a	17	0.00290857	74	0.00170254	CE05598 WBGene00004414 locus:rpl-3 60S ribosomal protein L3 status:Confirmed UniProt:P50880 protein_id:CAA91277.1
F13B10.2c	14	0.002721	43	0.00112384	CE36996 WBGene00004414 locus:rpl-3 status:Confirmed UniProt:Q6BEU5 protein_id:CAH10799.1
F13B10.2d	12	0.00271715	45	0.00137019	CE36997 WBGene00004414 locus:rpl-3 status:Confirmed UniProt:Q6BEU6 protein_id:CAH10798.1
F13B9.1a	-	-	4	2.26125e-05	CE37100 WBGene00017419 status:Partially_confirmed UniProt:Q19386 protein_id:AAM54193.2
F13B9.1b	-	-	4	2.28647e-05	CE30949 WBGene00017419 status:Partially_confirmed UniProt:Q95ZV3 protein_id:AAM54194.1
F13B9.1c	-	-	4	2.29358e-05	CE35469 WBGene00017419 status:Partially_confirmed UniProt:Q7JP85 protein_id:AAQ81277.1
F13C5.2	-	-	1	2.46682e-05	CE19384 WBGene00017423 bromodomain-containing protein status:Confirmed UniProt:O76561 protein_id:AAC64610.1
F13D11.2a	-	-	1	9.39502e-06	CE27956 WBGene00001824 locus:hbl-1 C2H2-type zinc finger status:Confirmed UniProt:Q9XYD3 protein_id:AAA81701.3
F13D11.2b	-	-	1	9.61033e-06	CE23646 WBGene00001824 locus:hbl-1 status:Confirmed UniProt:Q27GU0 protein_id:ABD63235.1
F13D12.2	-	-	1	2.77054e-05	CE02181 WBGene00002262 locus:ldh-1 L-lactate dehydrogenase status:Confirmed UniProt:Q27888 protein_id:CAA88944.1
F13D12.4a	4	0.000524727	17	0.000299886	CE02183 WBGene00000114 locus:alh-8 methylmalonate-semialdehyde dehydrogenase status:Confirmed UniProt:P52713 protein_id:CAA88946.1
F13D12.4b	1	0.000607151	1	8.16452e-05	CE36262 WBGene00000114 locus:alh-8 status:Confirmed UniProt:Q7JMI1 protein_id:CAF31502.1
F13D12.6	-	-	1	2.03214e-05	CE02185 WBGene00008741 serine carboxypeptidase status:Confirmed UniProt:P52715 protein_id:CAA88947.1
F13D12.7a	-	-	3	8.14051e-05	CE02186 WBGene00001679 locus:gpb-1 guanine nucleotide-binding protein beta subunit status:Confirmed UniProt:P17343 protein_id:CAA88948.1
F13D12.7b	-	-	2	0.0001206	CE44352 WBGene00001679 locus:gpb-1 status:Confirmed UniProt:F13D12.7b protein_id:CBI63214.1
F13E6.1	-	-	1	4.73124e-05	CE31474 WBGene00008745 D52 protein status:Confirmed UniProt:P55326 protein_id:CAA92122.2
F13G3.11	-	-	1	4.50045e-05	CE28913 WBGene00008769 status:Confirmed UniProt:Q95QL2 protein_id:CAC70086.1
F13H8.7	-	-	4	9.53583e-05	CE02641 WBGene00017440 beta-ureidopropionase (rat) status:Confirmed UniProt:Q19437 protein_id:AAK31488.1
F14B4.3	-	-	4	3.2745e-05	CE05629 WBGene00008781 DNA-directed RNA polymerase I status:Partially_confirmed UniProt:Q27493 protein_id:CAA99827.1
F14H12.4a	-	-	2	3.72764e-05	CE39916 WBGene00017472 locus:cst-1 protein kinase status:Confirmed UniProt:Q9NB31 protein_id:ABD63233.1
F14H12.4b	-	-	2	3.71264e-05	CE39917 WBGene00017472 locus:cst-1 status:Confirmed UniProt:Q9NB31 protein_id:ABD63234.1
F15E11.1	-	-	3	0.000179726	CE16999 WBGene00017490 status:Predicted UniProt:O44604 protein_id:AAB94198.1
F15E11.13	-	-	4	0.000244395	CE25224 WBGene00017499 status:Partially_confirmed UniProt:Q9N565 protein_id:AAK71363.1
F15E11.14	-	-	3	0.000179726	CE16999 WBGene00017500 status:Partially_confirmed UniProt:O44604 protein_id:AAK71362.1
F15E11.15a	-	-	6	0.000255094	CE35276 WBGene00017501 status:Confirmed UniProt:Q7KPV3 protein_id:AAO38660.2
F15E11.15b	-	-	6	0.000321834	CE33283 WBGene00017501 status:Confirmed UniProt:Q9GQ62 protein_id:AAV58877.1
F15E6.1	-	-	2	1.11491e-05	CE16990 WBGene00017482 locus:set-9 status:Partially_confirmed UniProt:O44498 protein_id:AAB92063.1
F15E6.6	-	-	2	1.50259e-05	CE27966 WBGene00017487 xanthine dehydrogenase status:Partially_confirmed UniProt:O61198 protein_id:AAB92058.2
F15G9.4a	-	-	33	5.88319e-05	CE18595 WBGene00001863 locus:him-4 Ig superfamily repeats (I-type) status:Confirmed UniProt:Q8I0L3 protein_id:CAA87344.1
F15G9.4b	-	-	33	5.85716e-05	CE18596 WBGene00001863 locus:him-4 IG (immunoglobulin) superfamily (47 domains) status:Confirmed UniProt:O76518 protein_id:CAA87345.1
F15G9.4d	-	-	33	5.84031e-05	CE43012 WBGene00001863 locus:him-4 status:Partially_confirmed UniProt:B5U8L1 protein_id:CAR64681.1
F16A11.3a	-	-	4	2.47676e-05	CE37103 WBGene00008878 locus:ppfr-1 status:Partially_confirmed UniProt:Q69YX6 protein_id:CAH10801.1
F16A11.3b	-	-	3	2.02916e-05	CE37104 WBGene00008878 locus:ppfr-1 status:Partially_confirmed UniProt:Q69YX5 protein_id:CAH10802.1
F16A11.3c	-	-	3	2.64606e-05	CE37105 WBGene00008878 locus:ppfr-1 status:Partially_confirmed UniProt:Q69YX7 protein_id:CAH10800.1
F16A11.3d	-	-	4	2.36259e-05	CE44414 WBGene00008878 locus:ppfr-1 status:Partially_confirmed UniProt:B0M0P1 protein_id:CAP72373.2
F17C11.9a	8	0.00137906	42	0.000973589	CE05656 WBGene00008920 elongation factor 1-gamma status:Confirmed UniProt:P54412 protein_id:CAA96631.1
F17C11.9b	8	0.00147149	42	0.00103884	CE32385 WBGene00008920 status:Confirmed UniProt:Q8I4K9 protein_id:CAD56569.1
F17C11.9c	2	0.000375935	26	0.000657188	CE39492 WBGene00008920 status:Confirmed UniProt:Q2PJ76 protein_id:CAJ55245.1
F17E9.10	5	0.00252236	12	0.000814051	CE03253 WBGene00001906 locus:his-32 histone H3 status:Confirmed UniProt:P08898 protein_id:AAC05102.1
F17E9.12	12	0.00799317	35	0.00313502	CE03252 WBGene00001905 locus:his-31 status:Partially_confirmed UniProt:P62784 protein_id:AAC05101.1
F17E9.13	22	0.0118849	5	0.000363225	CE04501 WBGene00001907 locus:his-33 status:Predicted UniProt:P09588 protein_id:AAC05100.1
F17E9.4	-	-	1	6.5432e-05	CE27971 WBGene00017541 status:Confirmed UniProt:O61522 protein_id:AAC05104.2
F17E9.9	3	0.00168708	11	0.000831845	CE07075 WBGene00001908 locus:his-34 histone 2B status:Predicted UniProt:P04255 protein_id:AAC05103.1
F18A1.5	-	-	4	5.63415e-05	CE04405 WBGene00017546 locus:rpa-1 replication factor A status:Confirmed UniProt:Q19537 protein_id:AAB63407.1
F18C12.2a	-	-	6	2.42894e-05	CE30344 WBGene00004378 locus:rme-8 DNA-J like domain status:Confirmed UniProt:Q93529 protein_id:CAA99831.3
F18C12.2b	-	-	6	2.43749e-05	CE30345 WBGene00004378 locus:rme-8 DnaJ domain status:Confirmed UniProt:O62178 protein_id:CAA99832.3
F18C12.3	3	0.000377659	16	0.000270852	CE15869 WBGene00008934 status:Confirmed UniProt:O17584 protein_id:CAB03870.1
F18C5.3	-	-	4	2.47676e-05	CE02652 WBGene00007050 locus:tag-184 status:Partially_confirmed UniProt:Q19545 protein_id:AAA68411.1
F18E2.2	-	-	2	2.96653e-05	CE05663 WBGene00006512 locus:abcf-1 ABC transpoter status:Confirmed UniProt:Q19554 protein_id:CAA99835.1
F18E2.3	-	-	2	1.68356e-05	CE05664 WBGene00004738 locus:scc-3 status:Partially_confirmed UniProt:Q19555 protein_id:CAA99836.1
F18E3.7a	-	-	1	2.76225e-05	CE07083 WBGene00017565 D-amino acid oxidase status:Confirmed UniProt:Q19564 protein_id:AAK18939.1
F18H3.3a	-	-	11	0.000146655	CE02193 WBGene00003903 locus:pab-2 poly-adenylate binding protein status:Confirmed UniProt:Q19579 protein_id:CAA90444.1
F18H3.3b	-	-	11	0.000179302	CE03230 WBGene00003903 locus:pab-2 RNA recognition motif. (aka RRM, RBD, or RNP domain) (4 domains) status:Partially_confirmed UniProt:Q19581 protein_id:CAA90446.1
F19B6.1a	-	-	2	3.58288e-05	CE05666 WBGene00008948 uridine kinase status:Confirmed UniProt:Q19583 protein_id:CAA93459.1
F19B6.1b	-	-	2	3.32465e-05	CE20700 WBGene00008948 status:Confirmed UniProt:Q9U3I7 protein_id:CAA93462.1
F19B6.2a	-	-	2	5.39527e-05	CE05667 WBGene00006733 locus:ufd-1 status:Confirmed UniProt:Q19584 protein_id:CAA93460.1
F19B6.2b	-	-	1	2.74581e-05	CE23674 WBGene00006733 locus:ufd-1 status:Partially_confirmed UniProt:Q9U3I6 protein_id:CAB54216.1
F19C7.1	-	-	6	0.000208103	CE04415 WBGene00017591 status:Confirmed UniProt:Q19591 protein_id:AAA83510.1
F19H8.1	-	-	3	2.25205e-05	CE37507 WBGene00006603 locus:tps-2 trehalose phosphate synthase status:Confirmed UniProt:O45380 protein_id:CAB07584.3
F20B6.2	3	0.000419194	29	0.000544911	CE04424 WBGene00006921 locus:vha-12 vacuolar ATP synthase (strong) status:Confirmed UniProt:Q19626 protein_id:AAA82311.1
F20D1.3	-	-	1	1.99264e-05	CE31486 WBGene00008975 status:Confirmed UniProt:Q93535 protein_id:CAB01745.2
F20D1.9	-	-	1	3.0753e-05	CE09502 WBGene00008979 Mitochondrial carrier proteins status:Partially_confirmed UniProt:Q93540 protein_id:CAB01750.1
F20D12.1a	-	-	7	6.27004e-05	CE04431 WBGene00017641 locus:csr-1 status:Partially_confirmed UniProt:Q19645 protein_id:AAA81677.1
F20D12.1b	-	-	7	7.44883e-05	CE39920 WBGene00017641 locus:csr-1 status:Partially_confirmed UniProt:Q27GU1 protein_id:ABD63229.1
F20D12.4	-	-	7	8.30095e-05	CE04434 WBGene00017643 locus:czw-1 status:Confirmed UniProt:Q19642 protein_id:AAA81674.1
F20G2.2	-	-	4	0.000148207	CE09505 WBGene00008986 dehydrogenase status:Confirmed UniProt:Q93545 protein_id:CAB02087.1
F20G4.3	2	6.85053e-05	50	0.000230302	CE27133 WBGene00003777 locus:nmy-2 myosin heavy chain status:Confirmed UniProt:Q19658 protein_id:CAA99931.2
F20H11.3	3	0.00060359	6	0.000162333	CE09512 WBGene00003162 locus:mdh-1 malate dehydrogenase status:Confirmed UniProt:O02640 protein_id:AAB53985.1
F20H11.5	-	-	1	2.40885e-05	CE09514 WBGene00017648 D-amino acid oxidase status:Confirmed UniProt:O01739 protein_id:AAB53982.1
F21D5.1	-	-	7	0.000117421	CE03244 WBGene00009006 phosphoacetylglucosamine mutase status:Confirmed UniProt:Q19680 protein_id:CAA91032.1
F21F8.3	-	-	2	4.69512e-05	CE09539 WBGene00000218 locus:asp-5 protease status:Confirmed UniProt:O01532 protein_id:AAC47991.1
F21F8.7	3	0.000529111	10	0.00023717	CE09542 WBGene00000219 locus:asp-6 protease status:Confirmed UniProt:O01530 protein_id:AAC47996.1
F21H12.6	-	-	17	0.000114149	CE01917 WBGene00017686 Tripeptidyl-peptidase II status:Partially_confirmed UniProt:Q09541 protein_id:AAC46718.1
F22A3.6a	2	0.000987166	4	0.000265494	CE04442 WBGene00017691 locus:ilys-5 status:Confirmed UniProt:Q19698 protein_id:AAA83197.1
F22A3.7	-	-	1	7.15187e-05	CE38951 WBGene00044605 locus:ttr-36 status:Partially_confirmed UniProt:Q45EK1 protein_id:AAZ32810.1
F22B3.1	12	0.00799317	35	0.00313502	CE03252 WBGene00001938 locus:his-64 histone H4 status:Confirmed UniProt:P62784 protein_id:CAA92734.1
F22B3.2	5	0.00252236	12	0.000814051	CE03253 WBGene00001937 locus:his-63 histone H3 status:Confirmed UniProt:P08898 protein_id:CAA92733.1
F22B3.4	-	-	3	3.89827e-05	CE03255 WBGene00009035 glucosamine-fructose-6-phosphate aminotransferase status:Partially_confirmed UniProt:Q19699 protein_id:CAA92735.1
F22B5.2	-	-	3	0.000108116	CE02197 WBGene00001230 locus:eif-3.G RNA binding protein status:Confirmed UniProt:Q19706 protein_id:CAA90354.1
F22B5.3	-	-	1	2.3717e-05	CE02198 WBGene00009041 locus:cut-3 cuticulin status:Confirmed UniProt:Q19707 protein_id:CAA90355.1
F22B5.7	-	-	3	1.95602e-05	CE20707 WBGene00006994 locus:zyg-9 elongation factor status:Confirmed UniProt:O61442 protein_id:CAA90359.1
F22B5.9	-	-	2	3.12214e-05	CE20708 WBGene00001498 locus:frs-2 phenylalanyl-tRNA synthetase status:Confirmed UniProt:Q19713 protein_id:CAA90360.1
F22B7.5a	-	-	1	2.02323e-05	CE24911 WBGene00001028 locus:dnj-10 status:Confirmed UniProt:Q8TA83 protein_id:AAK68342.1
F22B8.6	-	-	1	2.35355e-05	CE15884 WBGene00009048 locus:cth-1 cystathione gamma-lyase like status:Confirmed UniProt:O45391 protein_id:CAB05492.1
F22D6.2	-	-	1	4.88144e-05	CE05683 WBGene00009050 status:Confirmed UniProt:Q19723 protein_id:CAA95809.1
F22D6.3a	-	-	6	0.00010157	CE05684 WBGene00003815 locus:nrs-1 asparaginyl-tRNA synthetase status:Confirmed UniProt:Q19722 protein_id:CAA95808.1
F22F7.1a	-	-	1	2.16571e-05	CE17691 WBGene00017719 status:Confirmed UniProt:Q9GZE9 protein_id:AAF99915.1
F22G12.1	-	-	3	7.79655e-05	CE39571 WBGene00009061 status:Partially_confirmed UniProt:O45395 protein_id:CAJ58496.1
F22G12.4	-	-	1	8.33416e-06	CE15891 WBGene00009064 Ank repeat (6 domains) status:Partially_confirmed UniProt:O45398 protein_id:CAB07368.3
F22G12.5	-	-	3	1.13109e-05	CE42506 WBGene00009065 status:Partially_confirmed UniProt:O45377 protein_id:CAB07369.3
F23B12.5	3	0.000405965	12	0.000218365	CE09597 WBGene00009082 dihyrolipoamide acetyltransferase component (pyruvate dehydrogenase complex) status:Confirmed UniProt:Q19749 protein_id:CAB01163.1
F23B12.8	-	-	2	1.92608e-05	CE09600 WBGene00000257 locus:bmk-1 kinesin-like protein status:Confirmed UniProt:Q9XTM0 protein_id:CAB01170.1
F23C8.5	-	-	3	0.00010854	CE29774 WBGene00017734 electron transfer flavoprotein beta status:Confirmed UniProt:Q9TXI4 protein_id:AAD03129.2
F23C8.6	-	-	1	4.50045e-05	CE20715 WBGene00017735 status:Confirmed UniProt:Q9TXI3 protein_id:AAD03134.1
F23F1.8a	-	-	3	6.81718e-05	CE29280 WBGene00004504 locus:rpt-4 status:Confirmed UniProt:O17071 protein_id:AAB70326.2
F23F1.8b	-	-	3	6.95421e-05	CE09608 WBGene00004504 locus:rpt-4 status:Confirmed UniProt:O17071 protein_id:AAV58871.1
F23F12.6	-	-	11	0.000245133	CE01253 WBGene00004503 locus:rpt-3 status:Confirmed UniProt:P46502 protein_id:AAA20608.1
F23H11.1	-	-	1	4.31117e-05	CE09609 WBGene00017757 locus:bra-2 status:Confirmed UniProt:O01918 protein_id:AAC71131.1
F23H11.3	-	-	1	2.87412e-05	CE09611 WBGene00017759 succinyl-CoA ligase status:Confirmed UniProt:O02642 protein_id:AAC71132.1
F23H12.2	-	-	1	4.9074e-05	CE05705 WBGene00009092 mitochondrial precursor receptor status:Confirmed UniProt:Q19766 protein_id:CAA98945.1
F25B4.1	-	-	1	2.295e-05	CE09620 WBGene00017765 aminomethytransferase status:Confirmed UniProt:Q22968 protein_id:AAB37080.1
F25B4.5	-	-	1	1.29942e-05	CE28000 WBGene00017768 status:Partially_confirmed UniProt:Q22961 protein_id:AAB37083.2
F25B5.4a	6	0.000491227	-	-	CE01921 WBGene00006727 locus:ubq-1 status:Confirmed UniProt:P14792 protein_id:AAC46525.1
F25B5.4c	4	0.000510097	-	-	CE31915 WBGene00006727 locus:ubq-1 status:Confirmed UniProt:Q8MYQ4 protein_id:AAM22069.2
F25B5.7a	-	-	2	3.28324e-05	CE42671 WBGene00017778 locus:psf-1 status:Confirmed UniProt:B3GWA1 protein_id:ACD85141.1
F25B5.7b	-	-	1	5.59146e-05	CE29284 WBGene00017778 locus:psf-1 status:Confirmed UniProt:Q95QI9 protein_id:AAL02495.1
F25B5.7c	-	-	1	3.2716e-05	CE42614 WBGene00017778 locus:psf-1 status:Confirmed UniProt:B3GWA0 protein_id:ACD85142.1
F25B5.7d	-	-	2	4.93364e-05	CE32391 WBGene00017778 locus:psf-1 status:Partially_confirmed UniProt:Q8I7K5 protein_id:AAN63408.1
F25D1.1a	-	-	2	3.9427e-05	CE05722 WBGene00006460 locus:tag-93 protein phosphatase status:Confirmed UniProt:Q19775 protein_id:CAA98265.1
F25D1.1b	-	-	2	5.02775e-05	CE36134 WBGene00006460 locus:tag-93 status:Confirmed UniProt:Q7JLJ3 protein_id:CAE54908.1
F25D1.1c	-	-	2	4.79268e-05	CE41642 WBGene00006460 locus:tag-93 status:Confirmed UniProt:A8WHR6 protein_id:CAP16273.1
F25D7.4a	-	-	2	1.97981e-05	CE09632 WBGene00009113 claustrin like status:Partially_confirmed UniProt:Q93562 protein_id:CAB01697.1
F25D7.4b	-	-	2	2.11119e-05	CE42000 WBGene00009113 claustrin like status:Partially_confirmed UniProt:A9UJN7 protein_id:CAP59526.1
F25F2.2a	-	-	1	2.14956e-06	CE43309 WBGene00000396 locus:cdh-4 Approximately 25 cadherin-repeats, 3 EGF domains and one Laminin G domain status:Partially_confirmed UniProt:Q19319 protein_id:CAA84721.2
F25G6.2	-	-	2	1.61433e-05	CE30764 WBGene00017797 locus:symk-1 status:Partially_confirmed UniProt:O16929 protein_id:AAC25795.2
F25G6.4	-	-	1	1.92608e-05	CE37637 WBGene00000054 locus:acr-15 ligand-gated ion channel subunit status:Partially_confirmed UniProt:O16926 protein_id:AAC25797.4
F25G6.9	-	-	1	6.71953e-06	CE32879 WBGene00017800 status:Partially_confirmed UniProt:O16928 protein_id:AAC25802.2
F25H2.1	-	-	1	3.79667e-05	CE42833 WBGene00006578 locus:tli-1 C2 domain status:Partially_confirmed UniProt:Q93565 protein_id:CAB02090.2
F25H2.10	11	0.00241887	90	0.00266132	CE09655 WBGene00004408 locus:rpa-0 deoxyribonuclease status:Confirmed UniProt:Q93572 protein_id:CAB02098.1
F25H2.11	3	0.00113715	9	0.000458747	CE09656 WBGene00009122 locus:tct-1 TCTP protein status:Confirmed UniProt:Q93573 protein_id:CAB02099.1
F25H2.5	2	0.000896838	5	0.0003015	CE09650 WBGene00009119 nucleoside diphosphate kinase status:Confirmed UniProt:Q93576 protein_id:CAB02101.1
F25H2.9	-	-	2	7.44025e-05	CE09654 WBGene00003926 locus:pas-5 proteasome zeta chain status:Confirmed UniProt:Q95008 protein_id:CAB02097.1
F25H5.1f	-	-	1	1.40639e-05	CE41643 WBGene00006407 locus:lim-9 LIM domain containing proteins status:Confirmed UniProt:A4GW05 protein_id:CAJ30229.2
F25H5.3a	-	-	12	0.000196995	CE15898 WBGene00009126 locus:pyk-1 Pyruvate kinase status:Confirmed UniProt:O17836 protein_id:CAB02984.1
F25H5.3b	-	-	12	0.000184518	CE15899 WBGene00009126 locus:pyk-1 Pyruvate kinase status:Confirmed UniProt:O17835 protein_id:CAB02983.1
F25H5.3c	-	-	12	0.000208495	CE36135 WBGene00009126 locus:pyk-1 status:Confirmed UniProt:Q7JL40 protein_id:CAE54896.1
F25H5.3d	-	-	12	0.000198407	CE37832 WBGene00009126 locus:pyk-1 Pyruvate kinase status:Confirmed UniProt:Q3S1I8 protein_id:CAJ30227.1
F25H5.3e	-	-	12	0.000121261	CE43392 WBGene00009126 locus:pyk-1 status:Partially_confirmed UniProt:B7WNA0 protein_id:CAV31772.1
F25H5.4	7	0.000563681	86	0.000931254	CE15900 WBGene00001167 locus:eft-2 Elongation factor Tu family (contains ATP\/GTP binding P-loop) status:Confirmed UniProt:P29691 protein_id:CAB02985.1
F25H8.5a	-	-	1	1.18281e-05	CE35290 WBGene00001113 locus:dur-1 status:Partially_confirmed UniProt:Q19790 protein_id:CAA93285.2
F25H8.5b	-	-	1	2.50025e-05	CE35291 WBGene00001113 locus:dur-1 status:Confirmed UniProt:Q7JLY2 protein_id:CAA93286.2
F25H8.5c	-	-	1	1.26037e-05	CE35292 WBGene00001113 locus:dur-1 status:Partially_confirmed UniProt:Q95ZV0 protein_id:CAC42291.2
F26A3.1	3	0.000672628	28	0.000844201	CE20724 WBGene00009140 status:Confirmed UniProt:Q93595 protein_id:CAB01705.1
F26B1.3	-	-	5	8.6873e-05	CE09675 WBGene00002073 locus:ima-2 importin alpha, nuclear transport factor status:Confirmed UniProt:P91276 protein_id:AAB37790.1
F26D10.10	-	-	1	2.50025e-05	CE19810 WBGene00001606 locus:gln-5 Carbamoyl-phosphate synthase (CPSase) (2 domains), Biotin-requiring enzymes status:Confirmed UniProt:Q9XVU2 protein_id:CAB02317.1
F26D10.3	7	0.000750401	103	0.0014848	CE09682 WBGene00002005 locus:hsp-1 HSP-1 heat shock 70kd protein A status:Confirmed UniProt:P09446 protein_id:CAB02319.1
F26E4.1	-	-	2	3.72764e-05	CE09685 WBGene00006352 locus:sur-6 protein phosphatase status:Confirmed UniProt:P90851 protein_id:CAB03008.1
F26E4.4	-	-	1	2.26125e-05	CE09688 WBGene00009159 status:Partially_confirmed UniProt:P90847 protein_id:CAB02998.1
F26E4.8	-	-	37	0.000760265	CE09692 WBGene00006528 locus:tba-1 TBA-2 tubulin alpha-2 chain status:Confirmed UniProt:O18688 protein_id:CAB03001.1
F26E4.9	1	0.000519758	1	6.98933e-05	CE09693 WBGene00000371 locus:cco-1 cytochrome C oxidase status:Confirmed UniProt:P90849 protein_id:CAB03002.1
F26F12.7	-	-	13	6.55751e-05	CE17716 WBGene00002637 locus:let-418 DNA helicase status:Confirmed UniProt:Q19815 protein_id:AAC25894.1
F26F4.1	-	-	3	7.64578e-05	CE01257 WBGene00017825 locus:cee-1 status:Confirmed UniProt:Q19824 protein_id:AAA91216.1
F26F4.10a	-	-	23	0.00029761	CE29495 WBGene00004679 locus:rrt-1 arginyl tRNA synthetase status:Confirmed UniProt:Q19825 protein_id:AAA91224.2
F26F4.10b	-	-	23	0.000306642	CE37225 WBGene00004679 locus:rrt-1 status:Partially_confirmed UniProt:Q65ZK0 protein_id:AAU05575.1
F26F4.10c	-	-	4	0.0003417	CE40950 WBGene00004679 locus:rrt-1 status:Confirmed UniProt:A5HU89 protein_id:ABQ13071.1
F26F4.12	-	-	2	7.9878e-05	CE28922 WBGene00017831 status:Confirmed UniProt:Q95QI6 protein_id:AAK93848.1
F26F4.7	-	-	1	8.93984e-06	CE29291 WBGene00003598 locus:nhl-2 status:Partially_confirmed UniProt:Q19818 protein_id:AAA91222.2
F26G1.7	1	0.000540221	2	0.00014529	CE02699 WBGene00003424 locus:msp-3 Major sperm protein status:Confirmed UniProt:Q19832 protein_id:AAK31504.1
F27C1.6	-	-	1	1.42595e-05	CE09718 WBGene00017855 status:Partially_confirmed UniProt:P91280 protein_id:AAB37651.1
F27C1.7a	-	-	6	0.000267418	CE09719 WBGene00000230 locus:atp-3 ATPase status:Confirmed UniProt:P91283 protein_id:AAB37654.1
F27C1.7b	-	-	6	0.000242787	CE36139 WBGene00000230 locus:atp-3 status:Confirmed UniProt:Q7JNG1 protein_id:AAR25649.1
F27D4.1	1	0.000206651	5	0.000138944	CE24926 WBGene00009187 electron transfer flavoprotein alpha-subunit status:Confirmed UniProt:Q93615 protein_id:CAB61027.1
F27D4.5	1	0.000187454	1	2.52074e-05	CE05736 WBGene00006518 locus:tag-173 2-oxoisovalerate dehydrogenase status:Confirmed UniProt:Q93619 protein_id:CAB01970.1
F27D9.5	1	9.47625e-05	19	0.000242117	CE04451 WBGene00017864 locus:pcca-1 Propionyl-coA carboxylase alpha chain precursor status:Confirmed UniProt:Q19842 protein_id:AAA93384.1
F28A10.6	-	-	2	4.51145e-05	CE19411 WBGene00017874 locus:acdh-9 acyl-coA dehydrogenase status:Partially_confirmed UniProt:Q95YB2 protein_id:AAK85472.1
F28A12.4	-	-	1	2.3717e-05	CE09738 WBGene00017881 peptidase status:Confirmed UniProt:Q22972 protein_id:AAC47989.1
F28B3.7a	1	5.43646e-05	5	3.65527e-05	CE42002 WBGene00001860 locus:him-1 status:Confirmed UniProt:O01789 protein_id:AAK21378.3
F28B3.7b	-	-	1	6.58994e-05	CE39925 WBGene00001860 locus:him-1 status:Confirmed UniProt:Q2A957 protein_id:ABD63228.1
F28B3.8	-	-	6	6.17807e-05	CE30523 WBGene00002075 locus:imb-1 importin beta, nuclear transport factor status:Partially_confirmed UniProt:Q9BIB8 protein_id:AAK21379.3
F28B4.3	-	-	35	0.000144866	CE07153 WBGene00017892 EGF-like repeat status:Partially_confirmed UniProt:Q19853 protein_id:AAA83584.1
F28C6.3	28	0.0044675	1075	0.0230648	CE03274 WBGene00000773 locus:cpf-1 cleavage stimulation factor like status:Partially_confirmed UniProt:Q19864 protein_id:CAA92670.1
F28C6.6	13	0.00121348	414	0.00519664	CE03277 WBGene00006307 locus:suf-1 polyadenylation factor like status:Confirmed UniProt:Q19866 protein_id:CAA92672.1
F28C6.7a	6	0.00289893	4	0.000259885	CE03278 WBGene00004440 locus:rpl-26 ribosomal protein L26 like status:Confirmed UniProt:Q19869 protein_id:CAA92674.1
F28C6.7b	5	0.00323623	4	0.000348148	CE20731 WBGene00004440 locus:rpl-26 KOW motif status:Confirmed UniProt:Q19869 protein_id:CAA92678.1
F28C6.7c	5	0.00314716	4	0.000338566	CE32883 WBGene00004440 locus:rpl-26 status:Partially_confirmed UniProt:Q19869 protein_id:CAD59149.1
F28D1.1	-	-	2	3.18135e-05	CE05741 WBGene00009211 Yeast hypothetical protein YER2 like status:Confirmed UniProt:Q19873 protein_id:CAA94597.1
F28D1.10	-	-	2	1.61716e-05	CE05750 WBGene00001580 locus:gex-3 Drosophila dhem transmembrane protein like status:Confirmed UniProt:P55163 protein_id:CAA94604.1
F28D1.7	8	0.00383821	40	0.00258067	CE05747 WBGene00004492 locus:rps-23 ribosomal protein S23 status:Confirmed UniProt:Q19877 protein_id:CAA94601.1
F28H1.2	1	0.000483155	5	0.000324856	CE09767 WBGene00000779 locus:cpn-3 calponin status:Confirmed UniProt:O01542 protein_id:AAB52338.1
F28H7.3	-	-	2	6.27613e-05	CE05753 WBGene00009237 lipase status:Confirmed UniProt:Q19891 protein_id:CAA96636.1
F29B9.11	-	-	2	0.00020968	CE09789 WBGene00017925 status:Confirmed UniProt:Q9GYI1 protein_id:AAF99918.1
F29B9.6	-	-	2	0.000111156	CE09784 WBGene00006706 locus:ubc-9 ubiquitin-conjugating enzyme status:Confirmed UniProt:Q95017 protein_id:AAK67232.1
F29C12.4	-	-	1	1.23012e-05	CE19822 WBGene00009246 Elongation factor Tu family (contains ATP\/GTP binding P-loop), Elongation factor G C-terminus status:Confirmed UniProt:Q9XV52 protein_id:CAB04216.1
F29C4.2	-	-	22	0.00225522	CE17720 WBGene00017926 status:Confirmed UniProt:O76367 protein_id:AAC19190.1
F29C4.6	1	0.000183936	15	0.000371015	CE17723 WBGene00017928 locus:tut-1 status:Confirmed UniProt:O76365 protein_id:AAC19193.1
F29D10.4	-	-	26	0.000218067	CE05763 WBGene00002035 locus:hum-1 myosin status:Partially_confirmed UniProt:Q19901 protein_id:CAB00095.1
F29D11.1	-	-	6	1.16464e-05	CE05765 WBGene00003071 locus:lrp-1 low density lipid receptor-rlated protein status:Partially_confirmed UniProt:Q04833 protein_id:CAA98124.1
F29D11.2	-	-	12	9.60199e-05	CE09790 WBGene00009254 locus:capg-1 status:Partially_confirmed UniProt:Q93598 protein_id:CAB01707.1
F29F11.3	1	0.000196585	1	2.64353e-05	CE23690 WBGene00009256 locus:tut-2 status:Confirmed UniProt:Q19906 protein_id:CAA98270.2
F29F11.6	-	-	77	0.00215926	CE20735 WBGene00001747 locus:gsp-1 serine\/threonine protein phosphatase status:Confirmed UniProt:Q27497 protein_id:CAA98273.1
F29G6.3a	-	-	2	2.39013e-05	CE36483 WBGene00009259 status:Confirmed UniProt:Q93637 protein_id:CAB01755.2
F29G6.3c	-	-	1	6.34956e-06	CE36484 WBGene00009259 status:Partially_confirmed UniProt:Q6A2D2 protein_id:CAH10796.1
F29G9.5	-	-	6	0.000124956	CE09799 WBGene00004502 locus:rpt-2 ATPase status:Confirmed UniProt:O16368 protein_id:AAB65906.1
F30A10.5	-	-	3	8.46414e-05	CE32397 WBGene00006061 locus:stl-1 erythrocyte band 7 integral membrane protein like status:Partially_confirmed UniProt:Q9XVP9 protein_id:CAB03018.2
F30A10.6	-	-	1	1.56107e-05	CE09807 WBGene00009264 locus:sac-1 Yeast recessive suppressor RSD1 like status:Partially_confirmed UniProt:Q93641 protein_id:CAB03020.1
F30H5.1	-	-	1	9.60033e-06	CE01925 WBGene00006781 locus:unc-45 P59 protein and TPR domain status:Partially_confirmed UniProt:Q09981 protein_id:AAA68407.1
F31D4.3	-	-	2	4.28117e-05	CE15929 WBGene00001431 locus:fkb-6 FKBP-type peptidyl-prolyl cis-trans isomerases status:Confirmed UniProt:O45418 protein_id:CAB07371.1
F31E3.5	45	0.00666817	247	0.00492182	CE01270 WBGene00001168 locus:eft-3 Elongation factor 1-alpha status:Confirmed UniProt:P53013 protein_id:AAA81688.1
F32A5.2a	-	-	2	1.84518e-05	CE28288 WBGene00017968 Peroxidase status:Partially_confirmed UniProt:Q95QH6 protein_id:AAK68356.1
F32A5.2b	-	-	2	2.14806e-05	CE28289 WBGene00017968 status:Confirmed UniProt:Q95QH5 protein_id:AAK68357.1
F32A5.3	-	-	2	3.2146e-05	CE01273 WBGene00017969 Serine carboxypeptidase status:Confirmed UniProt:P52716 protein_id:AAC46662.1
F32A5.4a	-	-	2	7.59334e-05	CE01274 WBGene00017970 Immunodominant antigen status:Confirmed UniProt:Q19948 protein_id:AAC46663.1
F32A5.4b	-	-	2	0.000106045	CE32640 WBGene00017970 status:Confirmed UniProt:Q19948 protein_id:AAN65320.1
F32A7.5a	-	-	2	2.10157e-05	CE09846 WBGene00009306 claustrin like status:Partially_confirmed UniProt:P91859 protein_id:CAB05498.1
F32A7.5b	-	-	2	2.41516e-05	CE34178 WBGene00009306 status:Partially_confirmed UniProt:Q7YXB9 protein_id:CAD92390.1
F32A7.5c	-	-	2	2.10397e-05	CE34179 WBGene00009306 status:Partially_confirmed UniProt:Q7YXB8 protein_id:CAD92391.1
F32B5.1	1	0.000160675	4	8.64254e-05	CE28230 WBGene00017975 phosphotransferase status:Partially_confirmed UniProt:O01854 protein_id:AAB54206.2
F32B5.8	-	-	5	0.00015075	CE36646 WBGene00000788 locus:cpz-1 cysteine proteinase status:Confirmed UniProt:O01850 protein_id:AAB54210.2
F32B6.2	-	-	7	9.62465e-05	CE35517 WBGene00009319 carbomoyl-phosphate carboxylase status:Partially_confirmed UniProt:O45430 protein_id:CAB03038.2
F32B6.6	1	0.000540221	3	0.000217935	CE09861 WBGene00003464 locus:msp-77 major sperm protein status:Confirmed UniProt:Q9TVW5 protein_id:CAB03037.1
F32D1.10	-	-	6	7.58294e-05	CE09874 WBGene00003159 locus:mcm-7 cell division control protein status:Confirmed UniProt:O16297 protein_id:AAB65356.1
F32D1.5	-	-	2	5.15414e-05	CE09869 WBGene00017984 GMP reductase status:Confirmed UniProt:O16294 protein_id:AAB65350.1
F32D1.9	-	-	1	1.79842e-05	CE09873 WBGene00017988 locus:fipp-1 status:Partially_confirmed UniProt:O16293 protein_id:AAB65355.1
F32E10.1	-	-	1	1.2236e-05	CE04474 WBGene00017989 locus:nol-10 status:Partially_confirmed UniProt:Q19974 protein_id:AAA83359.1
F32E10.4	-	-	5	8.97462e-05	CE20745 WBGene00002074 locus:ima-3 importin alpha, nuclear transport factor status:Confirmed UniProt:Q19969 protein_id:AAA83354.2
F32E10.6	-	-	3	7.40047e-05	CE04479 WBGene00017993 status:Confirmed UniProt:Q19973 protein_id:AAA83358.1
F32H2.1a	-	-	1	9.77321e-06	CE09876 WBGene00001568 locus:gei-11 protooncogene C-MYB like status:Partially_confirmed UniProt:P91868 protein_id:CAB04241.1
F32H2.1b	-	-	1	9.94172e-06	CE17749 WBGene00001568 locus:gei-11 Myb DNA-binding proteins (2 domains) status:Partially_confirmed UniProt:O62208 protein_id:CAB04248.1
F32H2.5	1	2.62564e-05	16	5.64924e-05	CE42777 WBGene00009342 locus:fasn-1 fatty acid synthase status:Partially_confirmed UniProt:P91871 protein_id:CAB04244.2
F32H2.9	-	-	4	7.95337e-05	CE34484 WBGene00006532 locus:tba-6 tubulin alpha chain status:Confirmed UniProt:P91873 protein_id:CAB04246.2
F33A8.3	-	-	3	0.000133066	CE17755 WBGene00000472 locus:cey-1 'Cold-shock' DNA-binding domain status:Confirmed UniProt:O62213 protein_id:CAB04257.1
F33D11.10	-	-	5	0.000115613	CE09901 WBGene00018007 intiation factor\/helicase status:Confirmed UniProt:O44781 protein_id:AAB96704.1
F33D4.4	-	-	1	2.56275e-05	CE17034 WBGene00017996 status:Confirmed UniProt:O44186 protein_id:AAB88372.1
F33E11.6a	-	-	1	2.72956e-05	CE39928 WBGene00018013 status:Confirmed UniProt:Q2A949 protein_id:ABD63224.1
F33E11.6b	-	-	1	2.06396e-05	CE39929 WBGene00018013 status:Confirmed UniProt:Q2A950 protein_id:ABD63225.1
F33G12.5	-	-	1	9.94172e-06	CE37768 WBGene00018017 status:Confirmed UniProt:Q19989 protein_id:AAK31513.3
F33H1.2	1	0.000201197	13	0.000351721	CE01568 WBGene00001686 locus:gpd-4 glyceraldehyde 3-phosphate dehydrogenase 4 status:Confirmed UniProt:P17331 protein_id:CAA88697.1
F33H2.2	-	-	1	1.13063e-05	CE17765 WBGene00009366 status:Partially_confirmed UniProt:O62219 protein_id:CAB04264.1
F33H2.3	-	-	1	4.02878e-05	CE17766 WBGene00009367 Leucine Rich Repeat (2 copies) (2 domains) status:Confirmed UniProt:O62220 protein_id:CAB04265.1
F35C5.6	1	0.00016693	1	2.24475e-05	CE15947 WBGene00009394 locus:clec-63 Lectin C-type domain short and long forms, von Willebrand factor type A domain status:Confirmed UniProt:O45444 protein_id:CAB03058.1
F35C5.8	-	-	2	4.96017e-05	CE15949 WBGene00009396 locus:clec-65 von Willebrand factor type A domain status:Confirmed UniProt:O45443 protein_id:CAB03057.1
F35C8.6	-	-	1	7.04268e-05	CE39098 WBGene00003990 locus:pfn-2 status:Confirmed UniProt:Q20025 protein_id:AAA81708.3
F35D11.11a	-	-	1	4.89698e-06	CE40410 WBGene00018051 locus:dyf-14 status:Partially_confirmed UniProt:Q09EF5 protein_id:ABI54346.1
F35D11.11b	-	-	1	4.71914e-06	CE40411 WBGene00018051 locus:dyf-14 status:Partially_confirmed UniProt:Q09EF7 protein_id:ABI54347.1
F35D11.11c	-	-	1	4.75073e-06	CE40412 WBGene00018051 locus:dyf-14 status:Partially_confirmed UniProt:Q09EF6 protein_id:ABI54348.1
F35D11.11d	-	-	1	5.85772e-06	CE43383 WBGene00018051 locus:dyf-14 status:Partially_confirmed UniProt:Q8MQ60 protein_id:AAM98022.4
F35E12.10	-	-	1	1.89444e-05	CE38509 WBGene00009434 status:Partially_confirmed UniProt:O02362 protein_id:CAB04277.2
F35G12.10	-	-	4	0.000122603	CE00968 WBGene00000206 locus:asb-1 ATP synthase B chain status:Confirmed UniProt:Q20053 protein_id:CAA86329.1
F35G12.12	-	-	2	3.75801e-05	CE31499 WBGene00009445 status:Confirmed UniProt:Q20058 protein_id:CAA86334.2
F35G12.2	-	-	3	6.98933e-05	CE31500 WBGene00009440 isocitrate dehydrogenase status:Confirmed UniProt:Q20049 protein_id:CAA86325.2
F35G12.4a	-	-	2	2.70159e-05	CE31501 WBGene00009441 beta-transducin status:Partially_confirmed UniProt:Q20059 protein_id:CAA86335.2
F35G12.4b	-	-	2	2.7135e-05	CE31502 WBGene00009441 WD domain, G-beta repeat status:Partially_confirmed UniProt:Q20059 protein_id:CAA86338.2
F35G12.4c	-	-	2	2.64732e-05	CE42674 WBGene00009441 status:Partially_confirmed UniProt:Q20059 protein_id:CAQ58416.1
F35G12.8	31	0.00137305	259	0.00154262	CE03287 WBGene00004874 locus:smc-4 chromosome segregation protein status:Partially_confirmed UniProt:Q20060 protein_id:CAA86336.1
F35G2.4	-	-	2	3.42334e-05	CE05811 WBGene00004025 locus:phy-2 prolyl 4-hydroxylase alpha subunit status:Confirmed UniProt:Q20065 protein_id:CAA93469.1
F35H10.1	22	0.0118849	5	0.000363225	CE04501 WBGene00001904 locus:his-30 histone H2A status:Predicted UniProt:P09588 protein_id:AAA81686.1
F35H10.11	3	0.00168708	11	0.000831845	CE07075 WBGene00001903 locus:his-29 histone H2B status:Predicted UniProt:P04255 protein_id:AAK84525.1
F35H10.4	-	-	15	0.000158521	CE04504 WBGene00006914 locus:vha-5 hydrogen ion transport status:Confirmed UniProt:Q20072 protein_id:AAA81682.1
F35H10.7	-	-	57	0.00102911	CE04507 WBGene00018072 status:Confirmed UniProt:Q20069 protein_id:AAA81679.1
F36A2.13	-	-	5	1.5669e-05	CE24948 WBGene00009460 status:Partially_confirmed UniProt:O17858 protein_id:CAB82212.1
F36A2.6	4	0.00181743	17	0.00103868	CE09945 WBGene00004484 locus:rps-15 40S ribosomal protein S15 status:Confirmed UniProt:Q9XVP0 protein_id:CAB03065.1
F36A2.7	-	-	1	5.5245e-05	CE09946 WBGene00009454 status:Confirmed UniProt:P90860 protein_id:CAB03069.1
F36A4.7	-	-	4	1.99264e-05	CE28300 WBGene00000123 locus:ama-1 RNA polymerase II status:Partially_confirmed UniProt:P16356 protein_id:AAA96158.2
F36D4.3a	-	-	5	2.51114e-05	CE35927 WBGene00002036 locus:hum-2 myosin status:Confirmed UniProt:Q95ZU1 protein_id:AAR04675.1
F36D4.3b	-	-	5	2.5084e-05	CE35928 WBGene00002036 locus:hum-2 status:Confirmed UniProt:Q17383 protein_id:AAR04676.1
F36D4.3c	-	-	2	3.57594e-05	CE30777 WBGene00002036 locus:hum-2 status:Confirmed UniProt:Q8MYQ0 protein_id:AAM29688.1
F36D4.3e	-	-	2	4.1936e-05	CE33076 WBGene00002036 locus:hum-2 status:Confirmed UniProt:Q8I7K3 protein_id:AAO12438.1
F36D4.3f	-	-	1	3.69037e-05	CE33077 WBGene00002036 locus:hum-2 status:Confirmed UniProt:Q8I7K2 protein_id:AAO12439.1
F36H1.6	-	-	3	3.04821e-05	CE40358 WBGene00000109 locus:alh-3 formyltetrahydrofolate dehydrogenase status:Confirmed UniProt:Q19428 protein_id:CAA92998.2
F36H12.7	1	0.000540221	3	0.000217935	CE02806 WBGene00003426 locus:msp-19 major sperm protein MSP-19 status:Confirmed UniProt:P53017 protein_id:AAC26926.1
F37A4.5	-	-	1	2.89214e-05	CE00707 WBGene00018135 status:Partially_confirmed UniProt:P41883 protein_id:AAA50633.1
F37A4.8	-	-	2	1.82872e-05	CE29792 WBGene00002169 locus:isw-1 status:Confirmed UniProt:P41877 protein_id:AAA50636.2
F37B12.2	-	-	8	0.000112855	CE32886 WBGene00001527 locus:gcs-1 glutamate-cysteine ligase status:Confirmed UniProt:Q20117 protein_id:CAA90955.2
F37B4.7	-	-	3	6.52777e-05	CE17796 WBGene00018138 locus:folt-2 folate transporter status:Confirmed UniProt:O45166 protein_id:AAK18943.1
F37C12.11	3	0.00233891	-	-	CE30779 WBGene00004490 locus:rps-21 Ribosomal protein S21 status:Confirmed UniProt:P49197 protein_id:AAC48297.2
F37C12.4	3	0.00197908	12	0.00106453	CE30781 WBGene00004450 locus:rpl-36 Ribosomal protein YL39 status:Confirmed UniProt:P49181 protein_id:AAC48295.2
F37C12.7	-	-	1	1.26209e-05	CE29312 WBGene00018152 locus:acs-4 status:Confirmed UniProt:Q20121 protein_id:AAC48292.3
F37C12.9	19	0.00857601	17	0.00103185	CE00821 WBGene00004483 locus:rps-14 Ribosomal protein S14 status:Confirmed UniProt:P48150 protein_id:AAC48301.1
F37C4.5a	1	0.000123396	17	0.000282087	CE17048 WBGene00018145 status:Confirmed UniProt:O44400 protein_id:AAB95171.1
F37C4.5b	-	-	7	0.000204371	CE33640 WBGene00018145 status:Confirmed UniProt:O44400 protein_id:AAO91726.1
F37H8.5	-	-	1	3.33065e-05	CE15997 WBGene00009514 status:Confirmed UniProt:O17861 protein_id:CAB04345.1
F38A3.2	-	-	1	3.015e-05	CE02214 WBGene00004300 locus:ram-2 collagen status:Confirmed UniProt:Q20136 protein_id:CAA90188.1
F38A5.1a	-	-	1	1.56637e-05	CE10028 WBGene00018160 status:Confirmed UniProt:Q94218 protein_id:AAB09146.1
F38A5.1b	-	-	1	1.60451e-05	CE33641 WBGene00018160 status:Confirmed UniProt:Q94218 protein_id:AAO91721.1
F38A5.2a	-	-	1	2.04113e-05	CE34010 WBGene00018161 status:Confirmed UniProt:Q95Q56 protein_id:AAP40536.1
F38A5.2b	-	-	1	2.0502e-05	CE34011 WBGene00018161 status:Confirmed UniProt:Q95Q55 protein_id:AAP40537.1
F38B2.1a	-	-	3	4.81352e-05	CE31506 WBGene00002050 locus:ifa-1 intermediate filament protein status:Confirmed UniProt:P90901 protein_id:CAA97777.3
F38B2.1b	-	-	3	4.81352e-05	CE31507 WBGene00002050 locus:ifa-1 intermediate filament protein status:Confirmed UniProt:P90901 protein_id:CAD44129.1
F38B2.1c	-	-	3	4.88144e-05	CE05824 WBGene00002050 locus:ifa-1 status:Confirmed UniProt:Q0G822 protein_id:CAL36497.1
F38B2.1d	-	-	3	4.67529e-05	CE24961 WBGene00002050 locus:ifa-1 status:Partially_confirmed UniProt:F38B2.1d protein_id:CBI83234.1
F38B2.4a	-	-	2	8.78658e-05	CE02218 WBGene00009531 adenylate kinase status:Confirmed UniProt:Q20140 protein_id:CAA90364.1
F38B6.4	-	-	3	2.84166e-05	CE28304 WBGene00018174 GARS\/AIRS\/GART status:Partially_confirmed UniProt:Q20143 protein_id:AAA81142.2
F38E11.5	1	6.86081e-05	24	0.000221422	CE18673 WBGene00009542 beta'-coat protein like status:Partially_confirmed UniProt:Q20168 protein_id:CAA92776.1
F38E9.5	-	-	5	0.000138527	CE28307 WBGene00018187 protein tyrosine kinase status:Confirmed UniProt:Q20173 protein_id:AAA93345.2
F38H4.8a	-	-	1	3.26004e-05	CE17808 WBGene00001151 locus:ech-2 enoyl-CoA hydratase status:Confirmed UniProt:Q20184 protein_id:CAB01180.1
F38H4.8b	-	-	1	3.10637e-05	CE10072 WBGene00001151 locus:ech-2 status:Partially_confirmed UniProt:F38H4.8b protein_id:CBI63215.1
F38H4.9	4	0.000862995	56	0.00162469	CE10074 WBGene00002363 locus:let-92 serine\/threonine protein phosphatase status:Confirmed UniProt:Q27498 protein_id:CAB01174.1
F39B2.10	-	-	7	0.00016065	CE16015 WBGene00001030 locus:dnj-12 DnaJ, prokaryotic heat shock protein status:Confirmed UniProt:O45502 protein_id:CAB07390.1
F39B2.3	-	-	2	5.62556e-05	CE16009 WBGene00009554 Zinc-binding dehydrogenases status:Partially_confirmed UniProt:O45496 protein_id:CAB07384.1
F39B2.4a	-	-	1	5.81343e-06	CE28023 WBGene00006349 locus:sur-2 SUR-2 PROTEIN status:Confirmed UniProt:Q10669 protein_id:CAB07385.2
F39B2.4b	-	-	1	5.80611e-06	CE28024 WBGene00006349 locus:sur-2 status:Confirmed UniProt:Q10669 protein_id:CAB07394.2
F39B2.6	5	0.00293197	3	0.000236562	CE16012 WBGene00004495 locus:rps-26 40S ribosomal protein S26 status:Confirmed UniProt:O45499 protein_id:CAB07387.1
F39C12.1	12	0.000161273	556	0.00100482	CE10092 WBGene00018193 status:Partially_confirmed UniProt:O61201 protein_id:AAB94194.1
F39H11.5	1	0.000290712	1	3.90929e-05	CE20761 WBGene00003953 locus:pbs-7 Yeast NIP80 protein like status:Confirmed UniProt:P90868 protein_id:CAB03081.1
F40A3.3a	-	-	2	8.34924e-05	CE10146 WBGene00018218 phosphatidylethanolamine binding protein status:Confirmed UniProt:O16264 protein_id:AAB65322.1
F40A3.3b	-	-	2	9.97396e-05	CE38516 WBGene00018218 status:Confirmed UniProt:O16264 protein_id:AAX88829.1
F40A3.6	7	0.00186146	99	0.00354018	CE10152 WBGene00018221 status:Confirmed UniProt:O16266 protein_id:AAB65325.1
F40E10.1	-	-	1	1.52494e-05	CE24964 WBGene00001828 locus:hch-1 metalloprotease status:Confirmed UniProt:Q21059 protein_id:CAB61002.1
F40E10.3	-	-	6	0.000132747	CE05839 WBGene00000822 locus:csq-1 calsequestrin like status:Confirmed UniProt:Q20203 protein_id:CAA93667.1
F40F11.1	5	0.00221316	19	0.00113092	CE05860 WBGene00004480 locus:rps-11 ribosomal protein S11 status:Confirmed UniProt:Q20206 protein_id:CAA97792.1
F40F4.2	-	-	2	0.000114608	CE04532 WBGene00002254 locus:lbp-2 fatty acid-binding protein status:Confirmed UniProt:Q20224 protein_id:AAA81435.1
F40F4.3	-	-	2	0.000116049	CE04533 WBGene00002253 locus:lbp-1 fatty acid-binding protein status:Confirmed UniProt:Q20223 protein_id:AAA81434.1
F40F4.4a	-	-	3	0.000167744	CE30130 WBGene00002255 locus:lbp-3 status:Confirmed UniProt:Q20222 protein_id:AAA81433.2
F40F4.4b	-	-	3	0.000184518	CE39932 WBGene00002255 locus:lbp-3 status:Confirmed UniProt:Q27GU2 protein_id:ABD63223.1
F40F4.6	2	6.19766e-05	57	0.000237524	CE04536 WBGene00018237 EGF-like repeats status:Partially_confirmed UniProt:Q20219 protein_id:AAA81430.1
F40F8.10	7	0.00254104	36	0.00175732	CE05849 WBGene00004478 locus:rps-9 ribosomal protein S9 status:Confirmed UniProt:Q20228 protein_id:CAA93262.1
F40F9.6a	-	-	1	9.98475e-06	CE05855 WBGene00009583 glycosyl hydrolase status:Confirmed UniProt:Q20239 protein_id:CAA94764.1
F40F9.6b	-	-	1	1.01384e-05	CE23714 WBGene00009583 status:Confirmed UniProt:Q9U3F8 protein_id:CAB54240.1
F41C3.3	-	-	5	9.13457e-05	CE32658 WBGene00018269 locus:acs-11 Long-chain-fatty-acid coA ligase status:Partially_confirmed UniProt:Q20264 protein_id:AAC46810.4
F41C3.5	-	-	3	5.90144e-05	CE02733 WBGene00018271 Serine carboxypeptidase status:Confirmed UniProt:P52717 protein_id:AAC46812.1
F41E6.4a	-	-	1	8.50315e-06	CE41239 WBGene00018285 locus:smk-1 status:Partially_confirmed UniProt:A6PVA6 protein_id:ABR92606.1
F41E6.4b	-	-	1	1.08668e-05	CE41240 WBGene00018285 locus:smk-1 status:Partially_confirmed UniProt:A6PVA7 protein_id:ABR92607.1
F41E6.4c	-	-	1	1.72125e-05	CE37912 WBGene00018285 locus:smk-1 status:Confirmed UniProt:Q5NKY6 protein_id:AAW30665.1
F41G4.2a	-	-	1	7.34547e-06	CE25884 WBGene00000294 locus:cas-1 adenylyl cyclase-associated protein status:Partially_confirmed UniProt:Q95YA9 protein_id:AAK85481.1
F41G4.2b	-	-	1	1.86382e-05	CE25885 WBGene00000294 locus:cas-1 adenylyl cyclase-associated protein status:Confirmed UniProt:Q95YB0 protein_id:AAK85482.1
F42A10.1	-	-	4	5.1831e-05	CE01292 WBGene00018339 locus:abcf-3 status:Confirmed UniProt:Q20306 protein_id:AAA19072.1
F42A10.6	-	-	1	5.242e-05	CE01297 WBGene00018342 status:Confirmed UniProt:Q20311 protein_id:AAA19077.1
F42A6.7a	1	0.000198289	2	5.3329e-05	CE17059 WBGene00001999 locus:hrp-1 RNA-binding protein status:Confirmed UniProt:Q22037 protein_id:AAB92051.1
F42A6.7b	1	0.000222033	1	2.98573e-05	CE31510 WBGene00001999 locus:hrp-1 status:Confirmed UniProt:Q22037 protein_id:AAL02515.2
F42A6.7c	1	0.000222753	1	2.99543e-05	CE29317 WBGene00001999 locus:hrp-1 status:Confirmed UniProt:Q22037 protein_id:ABB51185.1
F42A6.7d	1	0.000197718	2	5.31753e-05	CE39251 WBGene00001999 locus:hrp-1 status:Confirmed UniProt:Q22037 protein_id:ABB51186.1
F42A8.2	-	-	4	0.000123838	CE01579 WBGene00006433 locus:sdhb-1 succinate dehydrogenase (ubiquinone) iron sulphur protein status:Confirmed UniProt:Q09545 protein_id:CAA87780.1
F42C5.8	11	0.00362831	94	0.0041694	CE04561 WBGene00004477 locus:rps-8 40S ribosomal protein S8 status:Confirmed UniProt:P48156 protein_id:AAA81485.1
F42C5.9	-	-	1	1.67136e-05	CE04562 WBGene00018349 status:Confirmed UniProt:Q20329 protein_id:AAA81487.1
F42G10.1	-	-	1	1.57171e-05	CE31513 WBGene00009645 status:Partially_confirmed UniProt:Q09393 protein_id:CAA88262.2
F42G4.3a	1	0.000113778	9	0.0001377	CE23716 WBGene00006999 locus:zyx-1 LIM domain containing proteins status:Confirmed UniProt:Q9U3F4 protein_id:CAB03095.2
F42G4.3b	1	0.000389819	8	0.00041936	CE20775 WBGene00006999 locus:zyx-1 LIM domain containing proteins status:Confirmed UniProt:Q9U3F5 protein_id:CAB03096.1
F42G8.10a	-	-	2	0.000101944	CE17069 WBGene00018361 status:Confirmed UniProt:O44509 protein_id:AAB92069.1
F42G8.12	-	-	3	0.000100282	CE17071 WBGene00002162 locus:isp-1 ubiquinol-cytochrome C reductase status:Confirmed UniProt:O44512 protein_id:AAB92071.1
F42G8.8	-	-	1	1.89444e-05	CE17067 WBGene00018359 ser\/thr-protein phosphatase status:Partially_confirmed UniProt:O44507 protein_id:AAB92072.1
F42G9.5a	-	-	1	1.34293e-05	CE07233 WBGene00000117 locus:alh-11 betaine-aldehyde dehydrogenase status:Confirmed UniProt:Q20352 protein_id:AAA91356.1
F42G9.5b	-	-	1	1.83418e-05	CE30790 WBGene00000117 locus:alh-11 status:Confirmed UniProt:Q8MNS6 protein_id:AAM29693.1
F43C9.3	-	-	3	3.46839e-05	CE34561 WBGene00018377 status:Partially_confirmed UniProt:Q20357 protein_id:AAA81467.2
F43D9.3a	-	-	2	2.73766e-05	CE44309 WBGene00009654 Sec1 family status:Confirmed UniProt:Q20364 protein_id:CAA84704.3
F43D9.3b	-	-	2	2.81278e-05	CE44305 WBGene00009654 status:Confirmed UniProt:A7LPF3 protein_id:CAO82046.3
F43D9.4	-	-	99	0.00574444	CE00994 WBGene00004798 locus:sip-1 Heat shock hsp20 proteins status:Confirmed UniProt:Q20363 protein_id:CAA84703.1
F43E2.5	1	0.00033144	68	0.00303073	CE07241 WBGene00018393 locus:msra-1 status:Confirmed UniProt:O02089 protein_id:AAC71122.1
F43E2.7a	-	-	2	5.39527e-05	CE41652 WBGene00018395 status:Confirmed UniProt:O02093 protein_id:AAC71129.3
F43E2.8	-	-	16	0.00022468	CE07244 WBGene00002008 locus:hsp-4 heat shock protein status:Partially_confirmed UniProt:P20163 protein_id:AAC71123.1
F43G9.1	-	-	5	0.000128854	CE34018 WBGene00009664 isocitrate dehydrogenase status:Confirmed UniProt:Q93714 protein_id:CAB02111.2
F43G9.9	-	-	2	9.61033e-05	CE10370 WBGene00000777 locus:cpn-1 smooth muscle protein SM22 like status:Confirmed UniProt:Q93713 protein_id:CAB02104.1
F43H9.2a	-	-	1	1.65339e-05	CE07246 WBGene00018398 locus:sptl-2 serine palmtoyltransferase status:Confirmed UniProt:Q20375 protein_id:AAA92303.1
F43H9.2b	-	-	1	1.57439e-05	CE27380 WBGene00018398 locus:sptl-2 status:Confirmed UniProt:Q95ZT7 protein_id:AAK71365.1
F43H9.4	-	-	1	3.10637e-05	CE27381 WBGene00018400 status:Confirmed UniProt:Q95ZT6 protein_id:AAK71366.1
F44A2.2	1	0.000152124	1	2.04566e-05	CE35307 WBGene00018402 potassium channel protein status:Partially_confirmed UniProt:Q20381 protein_id:AAA83447.2
F44E2.8	-	-	1	3.81236e-05	CE32420 WBGene00018421 status:Partially_confirmed UniProt:P34438 protein_id:AAA28037.2
F44E5.4	1	0.000106369	13	0.000185949	CE18679 WBGene00009691 Heat shock hsp70 proteins status:Partially_confirmed UniProt:Q9XTL8 protein_id:CAB05507.1
F44E5.5	1	0.000106369	13	0.000185949	CE18679 WBGene00009692 Heat shock hsp70 proteins status:Partially_confirmed UniProt:Q9XTL8 protein_id:CAB05508.1
F44E7.4a	-	-	4	3.45864e-05	CE10402 WBGene00018426 peptidase status:Confirmed UniProt:O16249 protein_id:AAC25789.1
F44E7.4b	-	-	4	3.51129e-05	CE30799 WBGene00018426 status:Confirmed UniProt:Q8MXK1 protein_id:AAM45374.1
F44E7.4c	-	-	4	3.66108e-05	CE33092 WBGene00018426 status:Confirmed UniProt:Q8IA89 protein_id:AAO12429.1
F44E7.4d	-	-	3	2.81278e-05	CE37110 WBGene00018426 status:Partially_confirmed UniProt:Q6A598 protein_id:AAT92074.1
F44F4.11	-	-	33	0.000679587	CE18680 WBGene00006530 locus:tba-4 tubulin alpha-2 chain status:Partially_confirmed UniProt:Q20409 protein_id:CAA85463.1
F44G3.2	-	-	3	7.44025e-05	CE16034 WBGene00009706 arginine kinase status:Confirmed UniProt:O45518 protein_id:CAB05517.1
F44G3.6	-	-	1	5.5245e-05	CE16037 WBGene00004809 locus:skr-3 status:Confirmed UniProt:O45517 protein_id:CAB05516.1
F45E1.6	3	0.00151341	2	0.000135675	CE01943 WBGene00001945 locus:his-71 Histone H3 status:Confirmed UniProt:Q10453 protein_id:AAB04902.1
F45E1.7a	-	-	1	1.88669e-05	CE29323 WBGene00018467 locus:sdpn-1 status:Confirmed UniProt:Q09989 protein_id:AAB04903.2
F45E1.7b	-	-	1	1.86382e-05	CE37111 WBGene00018467 locus:sdpn-1 status:Confirmed UniProt:Q6AHQ8 protein_id:AAT92075.1
F45E4.2	2	0.000607151	1	4.08226e-05	CE10494 WBGene00004046 locus:plp-1 status:Confirmed UniProt:Q94230 protein_id:AAK29814.1
F45F2.12	3	0.00167337	11	0.000825082	CE10538 WBGene00001882 locus:his-8 histone H2B status:Predicted UniProt:Q27894 protein_id:AAC48023.1
F45F2.13	5	0.00252236	12	0.000814051	CE03253 WBGene00001880 locus:his-6 histone H3 status:Partially_confirmed UniProt:P08898 protein_id:AAC48033.1
F45F2.2	2	0.00127052	10	0.000854251	CE36851 WBGene00001913 locus:his-39 histone H4 status:Predicted UniProt:Q22979 protein_id:AAC48034.2
F45F2.3	12	0.00799317	35	0.00313502	CE03252 WBGene00001879 locus:his-5 histone H4 status:Confirmed UniProt:P62784 protein_id:AAC48026.1
F45F2.4	22	0.0118849	5	0.000363225	CE04501 WBGene00001881 locus:his-7 histone H2A status:Predicted UniProt:P09588 protein_id:AAC48024.1
F45G2.4	-	-	2	6.31912e-05	CE16047 WBGene00009732 status:Confirmed UniProt:O62246 protein_id:CAB07613.1
F46A9.4	-	-	1	5.30225e-05	CE10578 WBGene00004808 locus:skr-2 cyclin A\/CDK2-associated protein P19 like status:Confirmed UniProt:Q93731 protein_id:CAB03108.1
F46A9.5	-	-	3	0.00015726	CE10580 WBGene00004807 locus:skr-1 cyclin A\/CDK2-associated protein P19 like status:Confirmed UniProt:Q93647 protein_id:CAB03110.1
F46E10.10a	-	-	9	0.000247123	CE20820 WBGene00018491 lactate dehydrogenase status:Confirmed UniProt:Q9UAV5 protein_id:AAD14720.1
F46E10.10b	-	-	9	0.000304151	CE33096 WBGene00018491 status:Confirmed UniProt:Q8IA49 protein_id:AAO12427.1
F46E10.10c	-	-	2	0.000101944	CE33097 WBGene00018491 status:Confirmed UniProt:Q8IA50 protein_id:AAO12428.1
F46E10.1a	-	-	1	1.48088e-05	CE20812 WBGene00018488 locus:acs-1 long-chain-fatty-acid-CoA ligase status:Confirmed UniProt:Q9UAV8 protein_id:AAD14712.1
F46E10.1b	-	-	1	1.54538e-05	CE37771 WBGene00018488 locus:acs-1 status:Confirmed UniProt:Q5TKA4 protein_id:AAV58865.1
F46E10.1c	-	-	1	1.59618e-05	CE37772 WBGene00018488 locus:acs-1 status:Confirmed UniProt:Q5TKA3 protein_id:AAV58866.1
F46F11.1a	-	-	1	6.97348e-06	CE41904 WBGene00018508 status:Partially_confirmed UniProt:P91309 protein_id:AAK21388.2
F46F11.1b	-	-	1	7.53136e-06	CE30534 WBGene00018508 status:Partially_confirmed UniProt:P91309 protein_id:AAM15573.1
F46F11.2	4	0.00102784	25	0.00086385	CE10598 WBGene00000473 locus:cey-2 status:Confirmed UniProt:P91306 protein_id:AAK21380.1
F46F11.5	-	-	1	7.32215e-05	CE10604 WBGene00006919 locus:vha-10 vacuolar ATPase G subunit status:Confirmed UniProt:P91303 protein_id:AAK21386.1
F46F2.2a	-	-	22	0.000423737	CE38356 WBGene00002203 locus:kin-20 casein kinase I (epsilon\/delta) status:Partially_confirmed UniProt:Q20471 protein_id:CAA93775.3
F46F2.2b	-	-	22	0.000559146	CE39502 WBGene00002203 locus:kin-20 casein kinase I (epsilon\/delta) status:Partially_confirmed UniProt:Q20471 protein_id:CAJ55248.1
F46F2.2c	-	-	22	0.000408391	CE38358 WBGene00002203 locus:kin-20 casein kinase I (epsilon\/delta) status:Confirmed UniProt:Q20471 protein_id:CAH60762.2
F46F2.2d	-	-	22	0.000422854	CE38359 WBGene00002203 locus:kin-20 casein kinase I (epsilon\/delta) status:Partially_confirmed UniProt:Q20471 protein_id:CAI79241.1
F46F6.2b	-	-	1	8.10713e-06	CE43258 WBGene00009793 status:Partially_confirmed UniProt:B6VQ53 protein_id:CAR97862.1
F46G10.1a	11	0.00423982	23	0.00119211	CE41319 WBGene00009796 status:Confirmed UniProt:Q20476 protein_id:CAA90542.3
F46G10.3	-	-	1	3.2146e-05	CE02239 WBGene00004802 locus:sir-2.3 SIR status:Partially_confirmed UniProt:Q20481 protein_id:CAA90547.1
F46G10.7a	-	-	28	0.000900089	CE02243 WBGene00004801 locus:sir-2.2 SIR status:Confirmed UniProt:Q20480 protein_id:CAA90546.1
F46G10.7b	-	-	28	0.00089386	CE35540 WBGene00004801 locus:sir-2.2 SIR status:Confirmed UniProt:Q7JMD3 protein_id:CAE46663.1
F46G10.7c	-	-	28	0.000878658	CE44321 WBGene00004801 locus:sir-2.2 status:Confirmed UniProt:F46G10.7c protein_id:CBI63218.1
F46H5.3a	2	0.000346505	20	0.000465955	CE37112 WBGene00018519 arginine kinase status:Confirmed UniProt:Q10454 protein_id:AAB37022.2
F46H5.3b	2	0.000382218	20	0.000513978	CE33098 WBGene00018519 status:Confirmed UniProt:Q10454 protein_id:AAO21426.1
F46H5.7a	-	-	12	0.000193551	CE04593 WBGene00018522 status:Confirmed UniProt:Q20486 protein_id:AAB37024.1
F46H5.7b	-	-	12	0.000192541	CE31170 WBGene00018522 status:Partially_confirmed UniProt:Q8MQ42 protein_id:AAM69116.1
F47A4.2	-	-	1	2.63748e-06	CE16058 WBGene00001081 locus:dpy-22 status:Partially_confirmed UniProt:Q20497 protein_id:CAA90064.1
F47B10.1	-	-	15	0.000318135	CE03351 WBGene00009812 succinate-CoA ligase status:Confirmed UniProt:P53588 protein_id:CAA91981.1
F47B10.2	-	-	1	1.36276e-05	CE03352 WBGene00009813 histidine ammonia-lyase status:Partially_confirmed UniProt:Q20502 protein_id:CAA91982.1
F48C11.2a	-	-	1	1.34098e-05	CE43252 WBGene00009844 locus:cwp-5 status:Partially_confirmed UniProt:B6VQ87 protein_id:CAR97835.1
F48C11.2b	-	-	1	1.33515e-05	CE43288 WBGene00009844 locus:cwp-5 status:Partially_confirmed UniProt:B6VQ88 protein_id:CAR97836.1
F48E3.4	-	-	2	6.61356e-05	CE35547 WBGene00018605 status:Confirmed UniProt:Q9GPA1 protein_id:AAF99955.3
F48E8.2	-	-	2	3.95114e-05	CE39157 WBGene00018609 status:Partially_confirmed UniProt:Q09395 protein_id:AAC46540.2
F48E8.5	4	0.000465139	113	0.001767	CE30997 WBGene00003901 locus:paa-1 Protein phosphatase 2A status:Confirmed UniProt:Q09543 protein_id:AAC46541.2
F48E8.6	-	-	1	1.12924e-05	CE02758 WBGene00018612 status:Partially_confirmed UniProt:Q09568 protein_id:AAC46543.1
F48F7.1a	-	-	4	3.683e-05	CE31525 WBGene00000105 locus:alg-1 status:Confirmed UniProt:Q20578 protein_id:CAA93512.2
F48F7.1b	-	-	4	3.6074e-05	CE43299 WBGene00000105 locus:alg-1 status:Partially_confirmed UniProt:B6VQ75 protein_id:CAR97842.1
F49C12.4	-	-	1	2.86519e-05	CE03364 WBGene00009874 status:Partially_confirmed UniProt:Q20582 protein_id:CAA92509.1
F49C12.7a	-	-	3	6.23373e-05	CE03367 WBGene00009877 status:Partially_confirmed UniProt:Q20584 protein_id:CAA92511.1
F49C12.7b	-	-	3	6.17807e-05	CE39936 WBGene00009877 status:Partially_confirmed UniProt:Q27GQ6 protein_id:CAJ80809.1
F49C12.7c	-	-	3	6.68544e-05	CE39937 WBGene00009877 status:Confirmed UniProt:Q27GQ5 protein_id:CAJ80810.1
F49C12.8	1	0.000167337	3	6.75067e-05	CE03368 WBGene00004463 locus:rpn-7 status:Confirmed UniProt:Q20585 protein_id:CAA92512.1
F49D11.1	-	-	1	1.62715e-05	CE28405 WBGene00018625 locus:prp-17 status:Confirmed UniProt:O44729 protein_id:AAB96707.2
F49D11.10	-	-	3	3.80712e-05	CE44000 WBGene00045433 status:Partially_confirmed UniProt:A7DT40 protein_id:ABS19466.2
F49E11.1a	-	-	2	3.63225e-05	CE05897 WBGene00003150 locus:mbk-2 serine\/threonine kinase (2 domains) status:Confirmed UniProt:Q20604 protein_id:CAA94352.1
F49E11.1b	-	-	2	2.25849e-05	CE19878 WBGene00003150 locus:mbk-2 serine\/threonine kinase (2 domains) status:Confirmed UniProt:Q9XTF3 protein_id:CAB03528.1
F49E11.1c	-	-	2	2.31807e-05	CE23751 WBGene00003150 locus:mbk-2 status:Confirmed UniProt:Q9TVF4 protein_id:CAB54308.2
F49E11.1d	-	-	2	3.88459e-05	CE39735 WBGene00003150 locus:mbk-2 status:Confirmed UniProt:Q2EEP1 protein_id:CAJ76942.1
F49E11.1e	-	-	2	3.683e-05	CE39938 WBGene00003150 locus:mbk-2 status:Confirmed UniProt:Q27GP3 protein_id:CAJ80825.1
F49E12.1	-	-	11	0.000154939	CE03378 WBGene00009897 peroxidase status:Partially_confirmed UniProt:Q20616 protein_id:CAA91388.1
F49E2.5a	-	-	9	6.83401e-05	CE31529 WBGene00009888 status:Confirmed UniProt:Q20626 protein_id:CAA86428.2
F49E2.5b	-	-	5	4.87113e-05	CE31530 WBGene00009888 status:Confirmed UniProt:Q20625 protein_id:CAA86429.2
F49E2.5c	-	-	8	7.16576e-05	CE31531 WBGene00009888 status:Confirmed UniProt:O45541 protein_id:CAA86424.2
F49E2.5d	-	-	7	7.2645e-05	CE31532 WBGene00009888 status:Confirmed UniProt:O45544 protein_id:CAA86427.2
F49E2.5e	-	-	8	0.000127035	CE16091 WBGene00009888 status:Confirmed UniProt:O45542 protein_id:CAA86425.1
F49E2.5f	-	-	8	0.000120798	CE16092 WBGene00009888 status:Confirmed UniProt:O45543 protein_id:CAA86426.1
F49E2.5g	-	-	6	0.00010484	CE31951 WBGene00009888 status:Confirmed UniProt:Q8I4I3 protein_id:CAD45595.2
F49E2.5h	-	-	7	7.64277e-05	CE36488 WBGene00009888 status:Confirmed UniProt:Q6BEV6 protein_id:CAH04746.1
F49E2.5i	-	-	9	8.06148e-05	CE38367 WBGene00009888 status:Confirmed UniProt:Q565D2 protein_id:CAI79254.1
F49E2.5j	-	-	9	7.54847e-05	CE38368 WBGene00009888 status:Confirmed UniProt:Q565D1 protein_id:CAI79255.1
F49E2.5k	-	-	5	6.59937e-05	CE44189 WBGene00009888 status:Confirmed UniProt:D0VWM5 protein_id:CBH29664.1
F49E8.1	-	-	38	0.000809664	CE33650 WBGene00018635 status:Confirmed UniProt:Q20633 protein_id:AAB03156.3
F49E8.3a	-	-	4	4.17462e-05	CE10790 WBGene00003914 locus:pam-1 status:Confirmed UniProt:Q20627 protein_id:AAB03152.1
F49E8.3b	-	-	4	3.89279e-05	CE37649 WBGene00003914 locus:pam-1 status:Confirmed UniProt:Q4TT88 protein_id:AAY44009.1
F49E8.5	-	-	1	2.95702e-05	CE28408 WBGene00000996 locus:dif-1 mitochondrial carrier family status:Confirmed UniProt:Q27257 protein_id:AAB03153.2
F52B10.1	1	3.49506e-05	42	0.000197396	CE31177 WBGene00003776 locus:nmy-1 myosin status:Partially_confirmed UniProt:Q20641 protein_id:AAA83339.2
F52B11.6	-	-	1	6.68544e-05	CE39736 WBGene00002117 locus:ins-34 status:Confirmed UniProt:Q9XUE8 protein_id:CAB05196.2
F52B5.6	3	0.00140975	24	0.00151659	CE05721 WBGene00004439 locus:rpl-25.2 60S ribosomal protein status:Confirmed UniProt:Q20647 protein_id:CAA99858.1
F52D1.1	-	-	1	1.0217e-05	CE38522 WBGene00018682 acid alpha-glucosidase status:Partially_confirmed UniProt:O17352 protein_id:AAB71267.3
F52D10.3a	11	0.0030431	101	0.00375733	CE03389 WBGene00001502 locus:ftt-2 14-3-3 protein status:Confirmed UniProt:Q20655 protein_id:CAA91474.1
F52D10.3b	8	0.00277204	70	0.00326169	CE36489 WBGene00001502 locus:ftt-2 status:Confirmed UniProt:Q95ZT1 protein_id:CAC42300.2
F52E1.14	-	-	1	4.54478e-05	CE04633 WBGene00044696 status:Confirmed UniProt:Q2PJ97 protein_id:ABC48250.1
F52E4.1a	-	-	8	0.0001377	CE07269 WBGene00018701 locus:pccb-1 propionyl-CoA carboxylase beta status:Confirmed UniProt:Q20676 protein_id:AAB54030.1
F52E4.1b	-	-	8	0.000141393	CE30139 WBGene00018701 locus:pccb-1 status:Confirmed UniProt:Q8WQF1 protein_id:AAL65786.1
F52E4.5	-	-	1	2.67418e-05	CE07272 WBGene00018702 status:Partially_confirmed UniProt:Q20675 protein_id:AAB54031.1
F52G2.1a	-	-	1	1.19817e-05	CE42539 WBGene00003582 locus:dcap-2 status:Confirmed UniProt:O62255 protein_id:CAJ43918.2
F52G2.1b	-	-	1	1.17378e-05	CE39374 WBGene00003582 locus:dcap-2 Bacterial mutT protein status:Partially_confirmed UniProt:O62255 protein_id:CAJ43919.1
F52G2.2a	-	-	2	1.39893e-05	CE40653 WBGene00004681 locus:rsd-2 status:Partially_confirmed UniProt:Q9XUE3 protein_id:CAB05207.2
F52G2.2b	-	-	2	1.63435e-05	CE39737 WBGene00004681 locus:rsd-2 status:Confirmed UniProt:Q2EEN1 protein_id:CAJ76945.1
F52H3.7a	-	-	9	6.66933e-05	CE32894 WBGene00002265 locus:lec-2 galactoside-binding lectin status:Confirmed UniProt:Q20684 protein_id:CAA91327.2
F52H3.7b	-	-	8	0.000265494	CE29330 WBGene00002265 locus:lec-2 galactoside-binding lectin status:Confirmed UniProt:Q9GNP7 protein_id:CAC70097.1
F53A2.4	-	-	1	2.8831e-05	CE16096 WBGene00003829 locus:nud-1 status:Confirmed UniProt:O45549 protein_id:CAB04452.1
F53A2.6a	-	-	2	7.9878e-05	CE16098 WBGene00002059 locus:ife-1 status:Confirmed UniProt:F53A2.6a protein_id:CBI63220.1
F53A2.6b	-	-	2	8.70369e-05	CE31809 WBGene00002059 locus:ife-1 EUKARYOTIC TRANSLATION INITIATION FACTOR 4E (EIF-4E) (EIF4E) (MRNA CAP-BINDING PROTEIN) (EIF-4F 25 KD SUBUNIT) status:Confirmed UniProt:O45551 protein_id:CAB04454.2
F53A2.7	1	0.000174132	27	0.000632233	CE10878 WBGene00009952 Thiolases status:Confirmed UniProt:O45552 protein_id:CAB04455.2
F53A3.3a	5	0.00263877	38	0.00269681	CE10884 WBGene00004491 locus:rps-22 40S ribosomal protein status:Confirmed UniProt:O17218 protein_id:AAB70989.1
F53A3.3b	4	0.00271715	34	0.00310575	CE41657 WBGene00004491 locus:rps-22 status:Partially_confirmed UniProt:A8WIR1 protein_id:ABW70237.1
F53A9.10a	-	-	3	6.46676e-05	CE34313 WBGene00006587 locus:tnt-2 status:Confirmed UniProt:Q7Z072 protein_id:AAP68941.1
F53A9.10b	-	-	3	8.54251e-05	CE34878 WBGene00006587 locus:tnt-2 status:Confirmed UniProt:Q7Z071 protein_id:AAP68942.2
F53B1.4	-	-	1	2.69764e-05	CE04644 WBGene00018737 thymidine diphosphoglucose 4,6-dehydratase status:Partially_confirmed UniProt:Q20697 protein_id:AAB52650.1
F53B7.3	-	-	1	3.4554e-05	CE05922 WBGene00009966 status:Confirmed UniProt:Q20716 protein_id:CAA96652.1
F53C11.3	-	-	2	5.89515e-05	CE10908 WBGene00009973 2,4-dienoyl-CoA reductase status:Confirmed UniProt:Q93761 protein_id:CAB02118.1
F53C3.12	-	-	1	1.74074e-05	CE32672 WBGene00018755 locus:bcmo-2 status:Partially_confirmed UniProt:Q9TXT9 protein_id:AAC67462.2
F53E10.1	-	-	1	2.72151e-05	CE10920 WBGene00018758 status:Confirmed UniProt:P91321 protein_id:AAB42288.1
F53E10.6	-	-	1	4.83032e-05	CE10930 WBGene00018762 status:Confirmed UniProt:P91318 protein_id:AAB42292.1
F53F10.3	-	-	1	6.93678e-05	CE28447 WBGene00018765 status:Confirmed UniProt:O01578 protein_id:AAB52430.2
F53F10.5	-	-	1	1.14608e-05	CE10988 WBGene00003797 locus:npp-11 status:Partially_confirmed UniProt:O01576 protein_id:AAB52432.1
F53F4.11	-	-	4	6.79625e-05	CE20849 WBGene00009993 status:Confirmed UniProt:Q20720 protein_id:CAB01204.1
F53G12.1	-	-	1	4.37247e-05	CE11006 WBGene00004274 locus:rab-11.1 RAS-related protein status:Confirmed UniProt:O01803 protein_id:AAB54158.1
F53G12.10	13	0.00365535	71	0.00268459	CE11024 WBGene00004418 locus:rpl-7 ribosomal protein status:Confirmed UniProt:O01802 protein_id:AAB54165.1
F53G12.5a	-	-	1	2.22311e-05	CE25000 WBGene00003229 locus:mex-3 status:Confirmed UniProt:Q95R07 protein_id:AAK73872.1
F53G12.5b	-	-	1	2.0826e-05	CE11014 WBGene00003229 locus:mex-3 status:Partially_confirmed UniProt:Q95R08 protein_id:AAK73873.2
F53G2.7	-	-	1	2.9761e-05	CE31957 WBGene00018769 locus:mnat-1 status:Confirmed UniProt:O17245 protein_id:AAB71017.3
F54A3.3	1	0.00012635	6	0.000101944	CE31540 WBGene00018782 locus:cct-3 status:Partially_confirmed UniProt:Q9N4J8 protein_id:AAF35963.3
F54A3.4	-	-	2	2.44395e-05	CE20851 WBGene00018783 status:Partially_confirmed UniProt:Q9N4K2 protein_id:AAF35961.1
F54A3.5	-	-	1	8.78658e-05	CE25901 WBGene00018784 status:Confirmed UniProt:Q9N4K0 protein_id:AAF35960.2
F54B11.3a	-	-	1	8.30415e-06	CE28236 WBGene00006816 locus:unc-84 status:Confirmed UniProt:Q20745 protein_id:CAA94142.2
F54B11.3b	-	-	1	1.04959e-05	CE27761 WBGene00006816 locus:unc-84 status:Confirmed UniProt:Q20745 protein_id:CAC42306.1
F54B3.1a	2	3.84898e-05	235	0.00060816	CE43308 WBGene00010013 status:Partially_confirmed UniProt:O62263 protein_id:CAA88472.2
F54B3.1b	2	3.85114e-05	235	0.000608501	CE43180 WBGene00010013 status:Partially_confirmed UniProt:A5Z2S3 protein_id:CAN99691.2
F54B3.3	-	-	8	0.000124046	CE35878 WBGene00010015 locus:atad-3 ATPases associated with various cellular activities (AAA) status:Confirmed UniProt:Q20748 protein_id:CAA88471.2
F54C1.7	-	-	13	0.00074495	CE11052 WBGene00003934 locus:pat-10 calcium binding protein status:Confirmed UniProt:P91328 protein_id:AAK21395.1
F54C4.1	-	-	2	9.76287e-05	CE19890 WBGene00018793 status:Confirmed UniProt:Q9TZ90 protein_id:AAC68778.1
F54C9.1	-	-	5	0.000286519	CE02249 WBGene00002065 locus:iff-2 initiation factor 5A status:Confirmed UniProt:Q20751 protein_id:CAA90247.1
F54C9.4	-	-	2	6.42921e-05	CE20864 WBGene00000615 locus:col-38 collagen status:Confirmed UniProt:Q20754 protein_id:CAA90250.1
F54C9.5	11	0.00257573	34	0.00107058	CE02255 WBGene00004416 locus:rpl-5 60S ribosomal protein L5 status:Confirmed UniProt:P49405 protein_id:CAA90251.1
F54C9.9	-	-	3	3.74024e-05	CE20865 WBGene00010044 status:Confirmed UniProt:Q20760 protein_id:CAA90257.1
F54D1.6	-	-	2	1.29668e-05	CE37523 WBGene00010047 status:Confirmed UniProt:Q20762 protein_id:CAB00863.2
F54D11.1	2	0.000313996	12	0.000253343	CE11068 WBGene00018811 locus:pmt-2 status:Confirmed UniProt:Q22993 protein_id:AAB04824.1
F54D5.12	-	-	4	7.57775e-05	CE26814 WBGene00010055 yeast hyothetical YET1 like protein status:Confirmed UniProt:Q20777 protein_id:CAB57915.2
F54D5.4	-	-	1	4.96017e-05	CE03409 WBGene00010050 status:Confirmed UniProt:Q20770 protein_id:CAA91331.1
F54D5.7	12	0.00201295	211	0.00475958	CE03411 WBGene00010052 acyl-CoA dehydrogenase status:Confirmed UniProt:Q20772 protein_id:CAA91333.1
F54D8.2	-	-	1	7.20774e-05	CE01308 WBGene00006519 locus:tag-174 Cytochrome C oxidase status:Confirmed UniProt:Q20779 protein_id:AAA20614.1
F54D8.3a	-	-	6	0.00010854	CE29809 WBGene00000107 locus:alh-1 Aldehyde dehydrogenase 2 status:Confirmed UniProt:Q20780 protein_id:AAA20615.3
F54D8.3b	-	-	6	0.000131174	CE32434 WBGene00000107 locus:alh-1 status:Confirmed UniProt:Q8IG19 protein_id:AAN63391.1
F54E12.1	5	0.00252236	12	0.000814051	CE03253 WBGene00001929 locus:his-55 histone H3 status:Predicted UniProt:P08898 protein_id:CAB05209.1
F54E12.3	12	0.00799317	34	0.00304545	CE03252 WBGene00001930 locus:his-56 histone H4 status:Predicted UniProt:P62784 protein_id:CAB05210.1
F54E12.4	3	0.00167337	11	0.000825082	CE05165 WBGene00001932 locus:his-58 histone H2B status:Confirmed UniProt:Q27876 protein_id:CAB05211.1
F54E12.5	22	0.0118849	5	0.000363225	CE04501 WBGene00001931 locus:his-57 histone H2A status:Predicted UniProt:P09588 protein_id:CAB05212.1
F54E2.3a	2	3.0574e-05	28	5.75592e-05	CE30078 WBGene00004130 locus:ketn-1 status:Partially_confirmed UniProt:A7DT47 protein_id:ABS19464.1
F54E2.3b	2	3.26472e-05	26	5.7072e-05	CE28729 WBGene00004130 locus:ketn-1 status:Confirmed UniProt:Q965G2 protein_id:AAK82895.1
F54E2.3c	2	3.08559e-05	26	5.39406e-05	CE30807 WBGene00004130 locus:ketn-1 status:Partially_confirmed UniProt:Q8MXD8 protein_id:AAM45363.1
F54E2.3d	2	3.14068e-05	28	5.91269e-05	CE30808 WBGene00004130 locus:ketn-1 status:Partially_confirmed UniProt:Q8MXD7 protein_id:AAM45364.1
F54E4.1a	-	-	1	3.17042e-06	CE43161 WBGene00004313 locus:rbc-1 Drosophila protein X like status:Partially_confirmed UniProt:Q93785 protein_id:CAB01916.2
F54E7.2	8	0.00392046	22	0.00144979	CE26896 WBGene00004481 locus:rps-12 status:Confirmed UniProt:P49196 protein_id:AAK20077.1
F54E7.7	-	-	1	4.45696e-05	CE31002 WBGene00004321 locus:rcn-1 status:Confirmed UniProt:P53806 protein_id:AAK20076.2
F54F11.2a	-	-	5	2.90306e-05	CE11095 WBGene00010070 Zinc-binding metalloprotease status:Partially_confirmed UniProt:O45569 protein_id:CAB05739.1
F54F11.2b	-	-	4	2.52765e-05	CE43217 WBGene00010070 status:Partially_confirmed UniProt:B6VQ96 protein_id:CAR97838.1
F54F2.1	-	-	1	7.52521e-06	CE00194 WBGene00003929 locus:pat-2 Vitronectin receptor alpha subunit status:Partially_confirmed UniProt:P34446 protein_id:AAK26134.1
F54F2.8	-	-	2	6.5432e-05	CE00201 WBGene00004201 locus:prx-19 status:Confirmed UniProt:P34453 protein_id:AAK26133.1
F54F2.9	-	-	1	2.22848e-05	CE39158 WBGene00018836 status:Partially_confirmed UniProt:P34454 protein_id:AAK26135.2
F54F3.1a	-	-	1	5.82444e-06	CE18731 WBGene00003738 locus:nid-1 nidogen like status:Partially_confirmed UniProt:Q93791 protein_id:CAB01972.1
F54F3.1b	-	-	1	6.04186e-06	CE44075 WBGene00003738 locus:nid-1 status:Partially_confirmed UniProt:C7FZU3 protein_id:CBA11612.1
F54F3.1c	-	-	1	7.39256e-06	CE44038 WBGene00003738 locus:nid-1 status:Partially_confirmed UniProt:C7FZU4 protein_id:CBA11613.1
F54H12.1a	1	8.82987e-05	11	0.000130611	CE25005 WBGene00000041 locus:aco-2 Aconitate hydratase status:Confirmed UniProt:P34455 protein_id:AAA28050.2
F54H12.1b	1	0.00010317	9	0.000124862	CE30144 WBGene00000041 locus:aco-2 status:Partially_confirmed UniProt:P34455 protein_id:AAL65788.1
F54H12.1c	-	-	10	0.000135079	CE32436 WBGene00000041 locus:aco-2 status:Confirmed UniProt:P34455 protein_id:AAN63393.1
F54H12.6	9	0.00289893	24	0.00103954	CE00548 WBGene00018846 Elongation factor 1 status:Confirmed UniProt:P34460 protein_id:AAA28051.1
F55A11.6a	-	-	2	6.85941e-05	CE40966 WBGene00010079 glutathione S-transferase status:Partially_confirmed UniProt:P90887 protein_id:CAA96662.3
F55A11.6b	-	-	2	8.46414e-05	CE40967 WBGene00010079 status:Confirmed UniProt:Q2L6U7 protein_id:CAJ58499.2
F55A12.1	-	-	3	3.10289e-05	CE11117 WBGene00018862 status:Partially_confirmed UniProt:P91085 protein_id:AAB54129.1
F55A12.2b	-	-	1	3.69037e-05	CE30540 WBGene00018863 status:Confirmed UniProt:Q8T3H1 protein_id:AAM15579.1
F55A12.2c	-	-	1	3.00518e-05	CE34317 WBGene00018863 status:Confirmed UniProt:Q7Z133 protein_id:AAP68939.1
F55A12.5	-	-	2	2.17336e-05	CE11125 WBGene00018864 status:Partially_confirmed UniProt:O01756 protein_id:AAB54123.1
F55A12.8	-	-	5	4.42278e-05	CE11131 WBGene00018866 status:Partially_confirmed UniProt:O01757 protein_id:AAB54126.1
F55A3.3	-	-	3	2.68716e-05	CE17113 WBGene00018849 transcritpion factor status:Confirmed UniProt:Q9N5R9 protein_id:AAF39835.1
F55A4.5	-	-	1	1.30864e-05	CE11107 WBGene00018857 locus:stau-1 status:Partially_confirmed UniProt:Q94239 protein_id:AAB07566.1
F55A8.2a	-	-	3	3.54843e-05	CE19897 WBGene00001173 locus:egl-4 cyclic-GMP-dependent protein kinase status:Confirmed UniProt:O76360 protein_id:AAD36954.1
F55A8.2b	-	-	1	1.25182e-05	CE19898 WBGene00001173 locus:egl-4 cyclic-GMP-dependent protein kinase status:Confirmed UniProt:O76360 protein_id:AAD36953.1
F55A8.2c	-	-	1	1.23176e-05	CE31541 WBGene00001173 locus:egl-4 status:Confirmed UniProt:O76360 protein_id:AAM98010.1
F55A8.2e	-	-	1	1.24171e-05	CE37241 WBGene00001173 locus:egl-4 status:Confirmed UniProt:O76360 protein_id:AAU05567.1
F55B11.2	-	-	1	4.1936e-05	CE32898 WBGene00010084 status:Confirmed UniProt:O17891 protein_id:CAB05901.2
F55C5.4	2	0.000135858	412	0.00376344	CE11156 WBGene00010093 locus:capg-2 status:Partially_confirmed UniProt:Q20818 protein_id:CAB01569.1
F55C5.5	-	-	2	5.83919e-05	CE11158 WBGene00010094 locus:tsfm-1 mitochondrial elongation factor TS status:Confirmed UniProt:Q20819 protein_id:CAB01570.1
F55C5.8	-	-	1	1.48327e-05	CE20875 WBGene00010097 signal recognition particle 68 KD protein status:Confirmed UniProt:Q20822 protein_id:CAB01573.1
F55C7.7a	-	-	1	3.70816e-06	CE19464 WBGene00006805 locus:unc-73 guanine nucleotide exchange factor status:Confirmed UniProt:O61528 protein_id:AAC71108.1
F55C7.7c	-	-	1	9.94172e-06	CE19466 WBGene00006805 locus:unc-73 status:Confirmed UniProt:Q7JNG6 protein_id:AAC71110.1
F55C7.7d	-	-	1	1.67136e-05	CE19467 WBGene00006805 locus:unc-73 status:Confirmed UniProt:Q7JNG4 protein_id:AAC71111.1
F55C7.7e	-	-	1	1.45749e-05	CE29398 WBGene00006805 locus:unc-73 status:Confirmed UniProt:Q95Q51 protein_id:AAL06029.3
F55C7.7f	-	-	1	1.42816e-05	CE43472 WBGene00006805 locus:unc-73 status:Confirmed UniProt:B9WRS7 protein_id:ACM46028.1
F55C7.7g	-	-	1	1.44607e-05	CE43442 WBGene00006805 locus:unc-73 status:Confirmed UniProt:B9WRS9 protein_id:ACM46027.1
F55C7.7h	-	-	1	9.99557e-06	CE43469 WBGene00006805 locus:unc-73 status:Confirmed UniProt:B9WRS8 protein_id:ACM46029.1
F55C7.7i	-	-	1	4.31117e-06	CE36937 WBGene00006805 locus:unc-73 status:Confirmed UniProt:C4ALD5 protein_id:ACP34144.1
F55D10.2	1	0.000466722	8	0.000502091	CE02777 WBGene00004438 locus:rpl-25.1 Ribosomal protein L23 status:Confirmed UniProt:P48162 protein_id:AAA81728.1
F55F10.1	-	-	2	4.22432e-06	CE30377 WBGene00018898 status:Partially_confirmed UniProt:O61851 protein_id:AAC17540.2
F55F3.3	-	-	3	8.73115e-05	CE18746 WBGene00010117 locus:nkb-3 Sodium and potassium ATPases status:Confirmed UniProt:Q9XUY5 protein_id:CAB04477.1
F55F8.2a	-	-	3	3.71015e-05	CE11190 WBGene00018890 RNA helicase status:Partially_confirmed UniProt:P91340 protein_id:AAB37806.1
F55F8.2b	-	-	2	3.18684e-05	CE33400 WBGene00018890 status:Partially_confirmed UniProt:Q86NC8 protein_id:AAO38637.1
F55F8.3	-	-	3	3.04151e-05	CE30542 WBGene00018891 status:Partially_confirmed UniProt:P91341 protein_id:AAB37807.2
F55G1.10	22	0.0118849	5	0.000363225	CE04501 WBGene00001935 locus:his-61 Histone status:Partially_confirmed UniProt:P09588 protein_id:AAB00647.1
F55G1.11	12	0.00799317	34	0.00304545	CE03252 WBGene00001934 locus:his-60 Histone status:Confirmed UniProt:P62784 protein_id:AAB00649.2
F55G1.2	5	0.00252236	12	0.000814051	CE03253 WBGene00001933 locus:his-59 Histone status:Confirmed UniProt:P08898 protein_id:AAB00650.1
F55G1.3	3	0.00167337	11	0.000825082	CE05165 WBGene00001936 locus:his-62 Histone status:Confirmed UniProt:Q27876 protein_id:AAB00648.1
F55G1.4	-	-	10	4.50264e-05	CE07281 WBGene00018900 locus:rod-1 status:Partially_confirmed UniProt:Q20849 protein_id:AAB00646.1
F55G1.5	-	-	1	2.98573e-05	CE07282 WBGene00018901 carrier protein status:Partially_confirmed UniProt:Q20847 protein_id:AAB00644.1
F55H2.2	-	-	6	0.000215391	CE00209 WBGene00010130 locus:vha-14 Membrane-associated atpase gamma chain status:Confirmed UniProt:P34462 protein_id:CAA81600.1
F55H2.6	-	-	14	0.000103579	CE00213 WBGene00000550 locus:clu-1 status:Confirmed UniProt:P34466 protein_id:CAA81605.1
F56A11.5	-	-	2	5.42701e-05	CE17120 WBGene00018925 status:Confirmed UniProt:O44517 protein_id:AAB92074.1
F56A3.3a	-	-	5	2.95324e-05	CE11218 WBGene00003792 locus:npp-6 status:Partially_confirmed UniProt:P91350 protein_id:AAB37803.1
F56A3.3b	-	-	2	2.07557e-05	CE30281 WBGene00003792 locus:npp-6 status:Partially_confirmed UniProt:Q8T8M4 protein_id:AAL77180.1
F56A3.4	-	-	1	7.7011e-06	CE28834 WBGene00004955 locus:spd-5 status:Confirmed UniProt:P91349 protein_id:AAB37802.2
F56A6.1a	1	7.73484e-05	8	8.321e-05	CE25906 WBGene00018921 locus:sago-2 status:Partially_confirmed UniProt:Q9GZG4 protein_id:AAF99978.1
F56A6.1b	1	8.01496e-05	8	8.62235e-05	CE33401 WBGene00018921 locus:sago-2 status:Partially_confirmed UniProt:Q86S33 protein_id:AAO38635.1
F56A8.3a	-	-	1	2.07791e-05	CE28340 WBGene00010139 Leucine Rich Repeat (2 copies) (2 domains) status:Partially_confirmed UniProt:Q95ZS5 protein_id:CAC42304.1
F56A8.3b	-	-	1	3.63225e-05	CE16123 WBGene00010139 status:Confirmed UniProt:O45574 protein_id:CAB05743.1
F56A8.6	8	0.00163353	194	0.00532687	CE16126 WBGene00000774 locus:cpf-2 RNA recognition motif. (aka RRM, RBD, or RNP domain) status:Confirmed UniProt:O45577 protein_id:CAB05746.1
F56B3.5	-	-	1	3.24856e-05	CE27172 WBGene00001154 locus:ech-5 status:Partially_confirmed UniProt:O45106 protein_id:AAK29838.1
F56B6.4a	-	-	2	4.30112e-05	CE04664 WBGene00006863 locus:gyg-1 glycogenin status:Partially_confirmed UniProt:Q22997 protein_id:AAB04562.1
F56B6.4b	-	-	2	6.49712e-05	CE29405 WBGene00006863 locus:gyg-1 status:Confirmed UniProt:Q95Q50 protein_id:AAL11464.1
F56B6.4c	-	-	2	6.08971e-05	CE31185 WBGene00006863 locus:gyg-1 status:Confirmed UniProt:Q8MPU4 protein_id:AAM69110.1
F56C9.1	-	-	114	0.00315842	CE01319 WBGene00001748 locus:gsp-2 status:Confirmed UniProt:P48727 protein_id:AAK18957.1
F56C9.7	-	-	1	3.89279e-05	CE01326 WBGene00018951 status:Confirmed UniProt:Q20865 protein_id:AAK18962.1
F56D1.2	1	9.55544e-05	-	-	CE01970 WBGene00018960 status:Partially_confirmed UniProt:Q10128 protein_id:AAA81100.1
F56D12.1a	-	-	1	1.63871e-05	CE29047 WBGene00000112 locus:alh-6 aldehyde dehydrogenase status:Confirmed UniProt:O16648 protein_id:AAB66116.3
F56D12.1d	-	-	1	2.18107e-05	CE40074 WBGene00000112 locus:alh-6 status:Confirmed
F56D12.5a	3	0.000544509	12	0.000292886	CE11254 WBGene00006924 locus:vig-1 status:Confirmed UniProt:O16646 protein_id:AAB66119.1
F56D12.5b	-	-	5	0.000279573	CE33404 WBGene00006924 locus:vig-1 status:Confirmed UniProt:Q8MNX8 protein_id:AAM34394.2
F56D2.1	6	0.000873988	10	0.000195879	CE11226 WBGene00018963 locus:ucr-1 Mitochondrial processing protease enhancing protein status:Confirmed UniProt:P98080 protein_id:AAB52679.1
F56D3.1	-	-	1	2.09204e-05	CE29410 WBGene00018969 status:Confirmed UniProt:Q20877 protein_id:AAA68355.2
F56D5.6	-	-	1	2.05477e-05	CE33797 WBGene00010150 status:Confirmed UniProt:Q20881 protein_id:CAA93500.3
F56E10.4	1	0.000826603	14	0.00155618	CE19904 WBGene00004496 locus:rps-27 ribosomal protein status:Confirmed UniProt:Q9TXP0 protein_id:AAC69219.1
F56F11.4a	-	-	5	0.000112237	CE28467 WBGene00018991 26S protease regulatory subunit status:Partially_confirmed UniProt:Q9TZ65 protein_id:AAK21407.2
F56F11.4b	-	-	5	0.000106781	CE31008 WBGene00018991 status:Partially_confirmed UniProt:Q8MXF1 protein_id:AAM48537.1
F56F3.1	-	-	1	1.21234e-05	CE17911 WBGene00004132 locus:pqn-45 status:Partially_confirmed UniProt:Q20898 protein_id:CAA83608.1
F56F3.5	11	0.00293653	56	0.00201032	CE00664 WBGene00004470 locus:rps-1 Ribosomal protein S3a (human) homolog. status:Confirmed UniProt:P48154 protein_id:CAA83605.1
F56G4.6	-	-	2	2.18883e-05	CE43419 WBGene00010161 status:Partially_confirmed UniProt:Q9XUY0 protein_id:CAB04488.3
F56H1.4	3	0.000478661	8	0.000171645	CE17915 WBGene00004505 locus:rpt-5 ATPase status:Confirmed UniProt:O76371 protein_id:AAC19196.1
F56H1.7	-	-	1	5.69501e-05	CE41412 WBGene00045483 status:Confirmed UniProt:A7DT45 protein_id:ABS83851.1
F57B1.2	-	-	1	1.95051e-05	CE11288 WBGene00006311 locus:sun-1 status:Partially_confirmed UniProt:Q20924 protein_id:CAB01511.1
F57B10.3a	-	-	3	5.13502e-05	CE11302 WBGene00019001 phosphoglycerate mutase status:Confirmed UniProt:O44742 protein_id:AAB96720.1
F57B10.3b	-	-	3	5.31243e-05	CE33113 WBGene00019001 status:Confirmed UniProt:Q8IA68 protein_id:AAO12419.1
F57B9.1	-	-	1	4.08226e-05	CE44186 WBGene00018996 PNP\/PMP oxidase status:Confirmed UniProt:Q20939 protein_id:AAA21167.2
F57B9.10a	2	0.000313279	10	0.000210637	CE25011 WBGene00004462 locus:rpn-6 status:Confirmed UniProt:Q20938 protein_id:AAA21173.2
F57B9.10b	2	0.000326705	10	0.000219665	CE38077 WBGene00004462 locus:rpn-6 status:Confirmed UniProt:Q5DX45 protein_id:AAW88394.1
F57B9.2	-	-	13	4.74622e-05	CE42983 WBGene00002845 locus:let-711 status:Partially_confirmed UniProt:Q20937 protein_id:AAA21168.2
F57B9.3	-	-	4	0.000101663	CE01338 WBGene00018997 Eukaryotic initiation factor 4A status:Partially_confirmed UniProt:Q20935 protein_id:AAA21169.1
F57B9.5	-	-	2	4.10954e-05	CE25013 WBGene00000276 locus:byn-1 status:Confirmed UniProt:Q20932 protein_id:AAA21176.2
F57B9.6a	2	0.000341334	11	0.00025245	CE01341 WBGene00002083 locus:inf-1 status:Confirmed UniProt:P27639 protein_id:AAA21170.1
F57B9.6b	-	-	2	0.000160451	CE38524 WBGene00002083 locus:inf-1 status:Confirmed UniProt:P27639 protein_id:AAX88826.1
F57F10.1a	-	-	5	4.81017e-05	CE28476 WBGene00019018 locus:abts-3 Anion exchange protein status:Confirmed UniProt:Q09570 protein_id:AAC46712.2
F57F10.1b	-	-	5	5.7879e-05	CE31811 WBGene00019018 locus:abts-3 status:Confirmed UniProt:Q8MQ15 protein_id:AAM98009.1
F57F10.1c	-	-	5	5.1831e-05	CE38965 WBGene00019018 locus:abts-3 status:Confirmed UniProt:Q3Y415 protein_id:AAZ91355.1
F57F5.1	-	-	1	2.62847e-05	CE43083 WBGene00010204 cysteine protease status:Confirmed UniProt:Q20950 protein_id:CAB00098.2
F57H12.1	-	-	2	0.00010251	CE17122 WBGene00000183 locus:arf-3 GTP-binding protein status:Confirmed UniProt:O45099 protein_id:AAC02598.1
F58A4.11	-	-	1	1.33515e-05	CE40812 WBGene00001570 locus:gei-13 status:Confirmed UniProt:P34478 protein_id:CAA80171.2
F58A4.8	-	-	1	2.07791e-05	CE00224 WBGene00006540 locus:tbg-1 Gamma-like tubulin status:Confirmed UniProt:P34475 protein_id:CAA80164.1
F58A6.8	1	0.000540221	3	0.000217935	CE02806 WBGene00003438 locus:msp-45 major sperm protein status:Confirmed UniProt:P53017 protein_id:AAA96204.1
F58A6.9	1	0.000891014	3	0.000359451	CE02603 WBGene00019026 major sperm protein status:Confirmed UniProt:Q95PJ7 protein_id:AAA96205.1
F58B3.1	-	-	2	8.62235e-05	CE06003 WBGene00003093 locus:lys-4 status:Confirmed UniProt:Q20964 protein_id:CAA97797.1
F58B3.5	1	7.4818e-05	14	0.000140854	CE06007 WBGene00003415 locus:mrs-1 methionyl-tRNA synthetase status:Partially_confirmed UniProt:Q20970 protein_id:CAA97803.1
F58D5.1a	-	-	6	9.05982e-05	CE36388 WBGene00002000 locus:hrp-2 status:Confirmed UniProt:Q9NLD1 protein_id:CAB70238.2
F58E10.3a	1	0.000122296	4	6.57819e-05	CE18785 WBGene00010260 ATP-dependent helicase (DEAD box) status:Confirmed UniProt:Q9XUW5 protein_id:CAB04518.1
F58F12.1	1	0.000420908	4	0.000226403	CE01976 WBGene00019061 ATP synthase status:Confirmed UniProt:Q09544 protein_id:AAC46699.1
F58F6.4	-	-	1	2.76225e-05	CE17139 WBGene00004338 locus:rfc-2 DNA replication factor status:Confirmed UniProt:O44175 protein_id:AAB88360.1
F58F9.7	-	-	2	2.76639e-05	CE07304 WBGene00019060 acyl-coenzyme A oxidase status:Confirmed UniProt:Q20992 protein_id:AAC48086.1
F58G1.4	-	-	1	4.13718e-05	CE17924 WBGene00010266 locus:dct-18 status:Confirmed UniProt:O62277 protein_id:CAB04526.1
F58G11.1a	-	-	1	1.17677e-05	CE11400 WBGene00010279 locus:letm-1 Yeast cosmid 9642 hypothetical protein like status:Confirmed UniProt:Q9XVM0 protein_id:CAB03150.1
F58G11.1b	-	-	1	1.19817e-05	CE20894 WBGene00010279 locus:letm-1 status:Confirmed UniProt:Q9XVL7 protein_id:CAB03156.1
F58G11.2	-	-	4	3.85216e-05	CE41669 WBGene00010280 ATP-dependent RNA helicase like status:Partially_confirmed UniProt:P90897 protein_id:CAB03153.3
F58G4.1	-	-	8	3.73897e-05	CE07306 WBGene00019064 locus:myo-5 myosin status:Partially_confirmed UniProt:Q21000 protein_id:AAG24132.1
F58G6.1	-	-	1	2.00128e-05	CE03428 WBGene00010272 locus:amph-1 amphiphysin like status:Confirmed UniProt:Q21004 protein_id:CAA92465.1
F59A2.1a	1	7.97768e-05	7	7.50946e-05	CE17939 WBGene00003795 locus:npp-9 Nucleoporin status:Confirmed UniProt:Q21021 protein_id:CAA84330.1
F59A2.1b	1	7.76109e-05	7	7.30559e-05	CE33525 WBGene00003795 locus:npp-9 status:Confirmed UniProt:Q86G90 protein_id:CAD82919.1
F59A2.2a	-	-	1	1.77421e-05	CE01020 WBGene00010302 Coiled-coil protein status:Partially_confirmed UniProt:Q21020 protein_id:CAA84327.1
F59A2.2b	-	-	1	1.74074e-05	CE43218 WBGene00010302 status:Partially_confirmed UniProt:B6VQ41 protein_id:CAR97841.1
F59A2.3	-	-	2	7.81857e-05	CE17940 WBGene00010303 locus:cri-3 Splicing factor-associated 32K chain status:Confirmed UniProt:Q21018 protein_id:CAA84328.1
F59A2.6	-	-	2	1.62858e-05	CE03434 WBGene00010306 status:Partially_confirmed UniProt:Q21022 protein_id:CAA91344.1
F59A3.3	-	-	1	3.31867e-05	CE11420 WBGene00019076 status:Confirmed UniProt:P91353 protein_id:AAB37815.1
F59A6.1	-	-	1	6.47432e-06	CE33405 WBGene00003822 locus:nsy-1 Protein kinase status:Partially_confirmed UniProt:Q21029 protein_id:AAK31527.2
F59B1.2	1	0.000426137	3	0.000171911	CE17943 WBGene00019097 status:Confirmed UniProt:O61880 protein_id:AAC17663.1
F59B2.7	-	-	1	4.50045e-05	CE00234 WBGene00004269 locus:rab-6.1 Rab6 (ras protein) status:Confirmed UniProt:P34213 protein_id:CAA77590.1
F59B8.2	1	0.000166524	7	0.000156751	CE03436 WBGene00010317 locus:idh-1 isocitrate dehydrogenase status:Confirmed UniProt:Q21032 protein_id:CAA92778.1
F59D8.1	49	0.00209719	348	0.00200288	CE20900 WBGene00006927 locus:vit-3 status:Partially_confirmed UniProt:Q9N4J2 protein_id:AAK09075.1
F59D8.2	53	0.00226839	397	0.0022849	CE26817 WBGene00006928 locus:vit-4 status:Partially_confirmed UniProt:P18947 protein_id:AAK09074.1
F59E10.3	-	-	1	5.01408e-05	CE11494 WBGene00010333 Clathrin adaptor complex small chain status:Confirmed UniProt:O17901 protein_id:CAA85416.1
F59E12.4a	-	-	1	1.75065e-05	CE28572 WBGene00019120 locus:npl-4.1 status:Partially_confirmed UniProt:Q95QZ7 protein_id:AAK82897.1
F59E12.4b	-	-	1	1.74403e-05	CE28573 WBGene00019120 locus:npl-4.1 status:Partially_confirmed UniProt:Q95QZ8 protein_id:AAK82898.1
F59E12.5a	-	-	1	1.75065e-05	CE11526 WBGene00019121 locus:npl-4.2 status:Partially_confirmed UniProt:O01894 protein_id:AAB54255.1
F59E12.5b	-	-	1	1.74403e-05	CE28574 WBGene00019121 locus:npl-4.2 status:Partially_confirmed UniProt:Q95QZ9 protein_id:AAK82899.1
F59E12.9	-	-	2	1.1383e-05	CE11534 WBGene00019124 status:Partially_confirmed UniProt:O01900 protein_id:AAB54259.1
F59F3.1	-	-	2	1.50382e-05	CE03437 WBGene00006896 locus:ver-3 IG (immunoglobulin) superfamily (3 domains), tyrosine-protein kinase (KIN15\/KIN16 subfamily) (2 domains) status:Partially_confirmed UniProt:Q21038 protein_id:CAA91990.1
F59G1.3	-	-	3	3.37122e-05	CE39945 WBGene00006933 locus:vps-35 S. cerevisiae vacuolar sorting protein status:Confirmed UniProt:Q21053 protein_id:AAK31535.2
H02I12.1	-	-	3	2.09839e-05	CE37527 WBGene00010351 locus:cbd-1 status:Partially_confirmed UniProt:O45599 protein_id:CAB07215.2
H02I12.6	3	0.00167337	11	0.000825082	CE05165 WBGene00001940 locus:his-66 Core histones H2A, H2B, H3 and H4 status:Partially_confirmed UniProt:Q27876 protein_id:CAB07220.1
H02I12.7	22	0.0118849	5	0.000363225	CE04501 WBGene00001939 locus:his-65 Core histones H2A, H2B, H3 and H4 status:Predicted UniProt:P09588 protein_id:CAB07221.1
H04D03.3	-	-	2	4.51145e-05	CE16167 WBGene00010364 status:Partially_confirmed UniProt:O45608 protein_id:CAA15959.1
H05C05.1a	-	-	2	2.25022e-05	CE37385 WBGene00019157 status:Partially_confirmed UniProt:Q9TXU2 protein_id:AAK29840.2
H05C05.1c	-	-	2	2.07557e-05	CE43771 WBGene00019157 status:Partially_confirmed UniProt:C7IVR9 protein_id:ACV31113.1
H06I04.3a	-	-	4	4.43021e-05	CE23795 WBGene00019168 status:Confirmed UniProt:Q9N5N9 protein_id:AAF39868.1
H06I04.3b	-	-	4	5.15414e-05	CE38200 WBGene00019168 status:Confirmed UniProt:Q5CCJ3 protein_id:AAX22286.1
H06I04.3c	-	-	4	4.69512e-05	CE38201 WBGene00019168 status:Partially_confirmed UniProt:Q5CCJ2 protein_id:AAX22287.1
H06I04.4a	1	0.000420908	6	0.000339604	CE20938 WBGene00006725 locus:ubl-1 ubiquitin status:Confirmed UniProt:P37165 protein_id:AAF39865.1
H06O01.1	4	0.000562361	9	0.00017015	CE11570 WBGene00003964 locus:pdi-3 protein disulphide isomerase ER-60 precursor like status:Confirmed UniProt:O17908 protein_id:CAB07480.1
H13N06.3a	-	-	1	1.97135e-05	CE19924 WBGene00001649 locus:gob-1 status:Partially_confirmed UniProt:Q9XTQ5 protein_id:CAB17072.1
H13N06.3b	-	-	1	2.10157e-05	CE40416 WBGene00001649 locus:gob-1 status:Confirmed UniProt:Q9XTQ5 protein_id:CAC70091.2
H14A12.2a	1	0.000136942	6	0.00011049	CE11580 WBGene00001503 locus:fum-1 fumarase status:Confirmed UniProt:O17214 protein_id:AAB70982.1
H14A12.2b	-	-	2	5.62556e-05	CE32457 WBGene00001503 locus:fum-1 status:Confirmed UniProt:Q8ITZ0 protein_id:AAN63405.1
H14N18.3	-	-	1	5.9522e-05	CE17975 WBGene00019203 locus:ttr-47 status:Confirmed UniProt:O61977 protein_id:AAC17782.1
H15N14.1c	1	7.11702e-05	4	3.82818e-05	CE32459 WBGene00000079 locus:adr-1 Double-stranded RNA binding motif (2 domains) status:Confirmed UniProt:Q9U3D6 protein_id:CAB09530.2
H15N14.1d	1	7.52281e-05	4	4.04645e-05	CE33125 WBGene00000079 locus:adr-1 status:Confirmed UniProt:Q86GC3 protein_id:CAD60417.1
H15N14.1e	1	7.68287e-05	4	4.13255e-05	CE33126 WBGene00000079 locus:adr-1 status:Confirmed UniProt:Q86GC2 protein_id:CAD60418.1
H15N14.2a	-	-	5	5.59825e-05	CE19925 WBGene00003818 locus:nsf-1 vesicular-fusion protein NSF status:Confirmed UniProt:Q94392 protein_id:CAB09531.1
H15N14.2b	-	-	5	6.08569e-05	CE15513 WBGene00003818 locus:nsf-1 status:Confirmed UniProt:Q09EE7 protein_id:CAL44963.1
H19M22.2a	-	-	7	1.50891e-05	CE26976 WBGene00002915 locus:let-805 status:Confirmed UniProt:Q9UB29 protein_id:AAK21414.2
H19M22.2b	-	-	7	1.45127e-05	CE26977 WBGene00002915 locus:let-805 status:Confirmed UniProt:Q9UB28 protein_id:AAK21413.1
H19M22.2c	-	-	1	2.39013e-05	CE26978 WBGene00002915 locus:let-805 status:Confirmed UniProt:Q9BKP3 protein_id:AAK26140.1
H19M22.2d	-	-	1	1.01607e-05	CE33663 WBGene00002915 locus:let-805 status:Confirmed UniProt:Q86MG9 protein_id:AAO91708.1
H19N07.1	-	-	1	1.73419e-05	CE32460 WBGene00010405 elongation factor status:Confirmed UniProt:O45622 protein_id:CAB07395.2
H19N07.2a	-	-	7	5.70003e-05	CE16182 WBGene00010406 locus:math-33 ubiquitin carboxyl-terminal hydrolase status:Confirmed UniProt:O45623 protein_id:CAB07396.1
H19N07.2b	-	-	6	4.89871e-05	CE16183 WBGene00010406 locus:math-33 ubiquitin carboxyl-terminal hydrolase status:Confirmed UniProt:O45624 protein_id:CAB07397.1
H19N07.2c	-	-	7	5.68999e-05	CE36180 WBGene00010406 locus:math-33 status:Confirmed UniProt:Q7JKC3 protein_id:CAE54910.1
H20J04.5	-	-	1	6.5432e-05	CE23815 WBGene00019220 locus:pfd-2 status:Confirmed UniProt:Q9N5M2 protein_id:AAF39891.1
H20J04.8	-	-	3	0.000109398	CE20974 WBGene00044076 locus:sap-1 status:Confirmed UniProt:Q9BLB6 protein_id:AAK31542.1
H22K11.1	-	-	6	0.000139084	CE19495 WBGene00000216 locus:asp-3 aspartyl protease status:Confirmed UniProt:P55956 protein_id:AAK39240.1
H26D21.2	-	-	2	2.17336e-05	CE21000 WBGene00003418 locus:msh-2 DNA mismatch repair protein status:Confirmed UniProt:Q9TXR4 protein_id:AAC78226.1
H27A22.1a	2	0.000401217	21	0.000566503	CE17979 WBGene00010418 guanylate cyclase status:Confirmed UniProt:O17912 protein_id:CAB08740.1
H27A22.1b	2	0.000385439	21	0.000544225	CE40259 WBGene00010418 status:Confirmed UniProt:Q18LB4 protein_id:CAK55194.1
H27M09.1	-	-	1	1.46443e-05	CE23832 WBGene00019245 helicase status:Partially_confirmed UniProt:Q9N5K1 protein_id:AAF39907.1
H27M09.2	-	-	1	4.37247e-05	CE23831 WBGene00019246 locus:rpb-5 RNA polymerase status:Confirmed UniProt:Q9N5K2 protein_id:AAF39906.1
H28O16.1a	8	0.00102019	41	0.00070309	CE18826 WBGene00010419 ATP synthase alpha and beta subunits, ATP synthase Alpha chain, C terminal status:Confirmed UniProt:Q9XXK1 protein_id:CAA19429.1
H28O16.1b	1	0.000469918	1	6.31912e-05	CE34194 WBGene00010419 status:Confirmed UniProt:Q9XXK1 protein_id:CAD92383.1
H28O16.1c	8	0.00109118	37	0.000678646	CE34195 WBGene00010419 status:Confirmed UniProt:Q9XXK1 protein_id:CAD92384.1
H28O16.1d	8	0.0010741	41	0.00074024	CE36263 WBGene00010419 status:Confirmed UniProt:Q9XXK1 protein_id:CAF31480.1
H38K22.1	-	-	4	2.35055e-05	CE33526 WBGene00001352 locus:evl-14 status:Partially_confirmed UniProt:Q9XTF6 protein_id:CAA90774.2
H38K22.2a	-	-	1	3.12743e-05	CE33527 WBGene00010428 locus:dcn-1 status:Confirmed UniProt:Q9U3C8 protein_id:CAB54261.2
H38K22.2b	-	-	1	3.81236e-05	CE33528 WBGene00010428 locus:dcn-1 status:Confirmed UniProt:Q9U3C8 protein_id:CAB54260.2
H38K22.3	-	-	1	2.83003e-05	CE18831 WBGene00006478 locus:tag-131 status:Partially_confirmed UniProt:Q9XXA7 protein_id:CAA19709.1
H40L08.1	-	-	1	2.07791e-05	CE16188 WBGene00010433 status:Confirmed UniProt:O45628 protein_id:CAB08561.1
JC8.2	-	-	1	1.97557e-05	CE37529 WBGene00010435 status:Partially_confirmed UniProt:Q9NAQ2 protein_id:CAB05230.3
JC8.3a	6	0.00249484	15	0.000838719	CE17986 WBGene00004424 locus:rpl-12 Ribosomal protein L11 status:Confirmed UniProt:P61866 protein_id:CAB05226.1
JC8.3c	1	0.00137216	4	0.000738073	CE39743 WBGene00004424 locus:rpl-12 status:Confirmed UniProt:P61866 protein_id:CAJ76933.1
JC8.8	-	-	3	0.000200563	CE33800 WBGene00010440 locus:ttr-51 Transthyretin-like family status:Confirmed UniProt:O62289 protein_id:CAB05225.2
K01C8.10	2	0.000254104	21	0.000358786	CE02262 WBGene00000379 locus:cct-4 T-complex protein status:Confirmed UniProt:P47208 protein_id:CAA88861.1
K01C8.9	-	-	4	6.63735e-05	CE02270 WBGene00003821 locus:nst-1 GTP-binding protein status:Confirmed UniProt:Q21086 protein_id:CAA88860.1
K01D12.1	-	-	9	0.000264437	CE06040 WBGene00010461 status:Confirmed UniProt:Q21090 protein_id:CAA99867.1
K01D12.11	-	-	1	3.33065e-05	CE06050 WBGene00010470 locus:cdr-4 glutathione S-transferase status:Confirmed UniProt:Q21099 protein_id:CAA99876.1
K01G5.4	-	-	4	0.000171645	CE16194 WBGene00004302 locus:ran-1 GTP-binding protein status:Confirmed UniProt:O17915 protein_id:CAB07240.1
K01G5.5	-	-	5	0.000103662	CE16195 WBGene00010478 centromere\/microtubule binding protein status:Confirmed UniProt:O17919 protein_id:CAB07244.1
K01G5.7	3	0.000458406	52	0.00106848	CE16197 WBGene00006536 locus:tbb-1 tubulin beta-chain status:Confirmed UniProt:O17921 protein_id:CAB07246.1
K01H12.2	1	0.000219195	104	0.00306548	CE03454 WBGene00010485 locus:ant-1.3 ADP\/ATP carrier protein status:Confirmed UniProt:Q21103 protein_id:CAA92472.1
K02A11.3	-	-	2	6.01037e-05	CE06057 WBGene00010488 placental protein 11 status:Confirmed UniProt:Q21109 protein_id:CAA99880.1
K02A4.1	-	-	4	8.89245e-05	CE03457 WBGene00001149 locus:bcat-1 twt1 like protein status:Confirmed UniProt:P54688 protein_id:CAA91805.1
K02B2.5	1	0.000586394	3	0.000236562	CE04691 WBGene00004494 locus:rps-25 ribosomal protein status:Confirmed UniProt:P52821 protein_id:AAK39246.1
K02D7.4	-	-	2	2.06859e-05	CE33667 WBGene00001099 locus:dsc-4 status:Confirmed UniProt:O45104 protein_id:AAC02607.3
K02F2.1a	-	-	3	2.9729e-05	CE17153 WBGene00001056 locus:dpf-3 peptidase status:Partially_confirmed UniProt:O44987 protein_id:AAB97564.1
K02F2.1b	-	-	3	2.98573e-05	CE28837 WBGene00001056 locus:dpf-3 status:Partially_confirmed UniProt:Q965K3 protein_id:AAK84627.1
K02F2.2	10	0.00156998	40	0.000844477	CE17154 WBGene00019322 locus:ahcy-1 S-adenosylhomocysteine hydrolase status:Confirmed UniProt:P27604 protein_id:AAB97565.1
K02F2.3	-	-	5	3.78111e-05	CE17155 WBGene00019323 locus:tag-203 status:Partially_confirmed UniProt:O44985 protein_id:AAB97566.1
K02F2.5	-	-	1	4.56728e-05	CE31353 WBGene00019324 status:Confirmed UniProt:O44983 protein_id:AAB97563.2
K02F3.11	-	-	1	3.19236e-05	CE29981 WBGene00004388 locus:rnp-5 Probable RNA binding protein status:Confirmed UniProt:Q21155 protein_id:AAK21429.2
K02F3.2	-	-	7	9.13457e-05	CE39385 WBGene00019326 status:Partially_confirmed UniProt:Q21153 protein_id:AAK21421.2
K03A1.2a	-	-	2	3.14878e-05	CE30088 WBGene00019351 LRR (leucine-rich repeats)\; FSHR (follicle stimulating hormone receptor) status:Confirmed UniProt:Q21164 protein_id:AAA83325.2
K03A1.2b	-	-	2	3.15956e-05	CE41142 WBGene00019351 status:Confirmed UniProt:A7LPD2 protein_id:ABS19463.1
K03A1.5	-	-	3	3.95396e-05	CE04713 WBGene00006351 locus:sur-5 acetyl-coenzyme A synthetase status:Confirmed UniProt:Q21166 protein_id:AAA83327.1
K03A1.6	12	0.00799317	34	0.00304545	CE03252 WBGene00001912 locus:his-38 histone-H4 status:Partially_confirmed UniProt:P62784 protein_id:AAA83329.1
K03B4.3a	-	-	1	5.242e-05	CE07323 WBGene00006392 locus:taf-10 status:Confirmed UniProt:Q21172 protein_id:AAA97996.1
K03B4.3b	-	-	1	5.15414e-05	CE28580 WBGene00006392 locus:taf-10 status:Confirmed UniProt:Q95ZS0 protein_id:AAK82906.1
K03E6.5a	-	-	1	3.23716e-05	CE28585 WBGene00006741 locus:unc-1 Erythrocyte band 7 intergral membrane protein status:Confirmed UniProt:Q21190 protein_id:AAC69044.2
K03E6.5b	-	-	1	3.19236e-05	CE42275 WBGene00006741 locus:unc-1 status:Confirmed UniProt:A5HLX0 protein_id:ACA53541.1
K03E6.7	-	-	1	2.14058e-05	CE31197 WBGene00019365 status:Confirmed UniProt:Q21194 protein_id:AAC69046.2
K03H1.4	-	-	1	6.23373e-05	CE00475 WBGene00010539 locus:ttr-2 Transthyretin-like family status:Confirmed UniProt:P34500 protein_id:CAA82657.1
K04C2.2	-	-	6	5.59146e-05	CE00722 WBGene00019380 status:Partially_confirmed UniProt:Q21210 protein_id:AAA50675.1
K04D7.1	3	0.000633305	35	0.00099356	CE06090 WBGene00010556 locus:rack-1 guanine nucleotide-binding protein status:Confirmed UniProt:Q21215 protein_id:CAA93514.1
K04D7.3	-	-	27	0.000515734	CE06092 WBGene00001794 locus:gta-1 4-aminobutyrate aminotransferase status:Confirmed UniProt:Q21217 protein_id:CAA93517.1
K04G11.3	-	-	3	7.52112e-05	CE11746 WBGene00010571 status:Partially_confirmed UniProt:Q93845 protein_id:CAB01758.1
K04G2.1	-	-	7	0.000258326	CE16227 WBGene00010560 locus:iftb-1 translational initiation factor 2 beta subunit status:Confirmed UniProt:Q21230 protein_id:CAB00049.1
K04G2.3	-	-	3	3.82289e-05	CE06097 WBGene00010562 locus:cdc-48.3 AAA ATPase status:Partially_confirmed UniProt:Q21222 protein_id:CAB00040.1
K04G7.3a	-	-	4	3.20623e-05	CE25042 WBGene00003858 locus:ogt-1 status:Confirmed UniProt:O18158 protein_id:AAA62535.2
K04G7.3b	-	-	4	3.79277e-05	CE39588 WBGene00003858 locus:ogt-1 status:Confirmed UniProt:Q2L6Y4 protein_id:ABC71824.1
K04G7.4a	-	-	2	4.23207e-05	CE01361 WBGene00019401 locus:nuo-4 NADH dehydrogenase status:Confirmed UniProt:Q21233 protein_id:AAA62532.1
K05B2.5a	-	-	2	2.72553e-05	CE34052 WBGene00003986 locus:pes-22 status:Confirmed UniProt:Q9GYN2 protein_id:AAF99981.3
K05B2.5b	-	-	1	1.18738e-05	CE39589 WBGene00003986 locus:pes-22 status:Partially_confirmed UniProt:Q2L6X8 protein_id:ABC71825.1
K05B2.5c	-	-	1	1.29942e-05	CE39590 WBGene00003986 locus:pes-22 status:Partially_confirmed UniProt:Q2L6X7 protein_id:ABC71826.1
K05C4.1	-	-	1	3.24856e-05	CE19969 WBGene00003951 locus:pbs-5 Proteasome A-type and B-type status:Confirmed UniProt:Q9XUV0 protein_id:CAB04567.1
K05C4.5	-	-	1	1.34489e-05	CE44179 WBGene00010582 status:Confirmed UniProt:Q9XUU8 protein_id:CAB04569.3
K05F1.2	1	0.000540221	3	0.000217935	CE02806 WBGene00003469 locus:msp-142 Major sperm protein (msp-142) status:Confirmed UniProt:P53017 protein_id:AAA68711.1
K05F1.3	1	0.000166524	1	2.2393e-05	CE02807 WBGene00019406 locus:acdh-8 Acyl-coA dehydrogenase status:Confirmed UniProt:Q21243 protein_id:AAA68712.1
K05F1.5	-	-	4	7.81857e-05	CE28587 WBGene00019407 status:Partially_confirmed UniProt:Q21241 protein_id:AAA68720.2
K05F1.7	1	0.000540221	3	0.000217935	CE02811 WBGene00003456 locus:msp-63 Major sperm protein status:Partially_confirmed UniProt:Q21244 protein_id:AAA68714.1
K05G3.3	-	-	15	0.000562556	CE04755 WBGene00000281 locus:cah-3 carbonic anhydrase status:Confirmed UniProt:Q27504 protein_id:AAB52498.1
K06A4.3	-	-	3	5.82689e-05	CE06107 WBGene00010593 locus:gsnl-1 gelsolin status:Confirmed UniProt:Q21253 protein_id:CAA94782.1
K06A5.6	-	-	5	0.000110094	CE11776 WBGene00019433 locus:acdh-3 acyl-CoA dehydrogenase status:Confirmed UniProt:O44549 protein_id:AAK21433.1
K06B9.2	-	-	1	2.44072e-05	CE40859 WBGene00019439 status:Predicted UniProt:A4UVJ9 protein_id:ABP49527.1
K06C4.10	12	0.00799317	34	0.00304545	CE03252 WBGene00001892 locus:his-18 histone H4 status:Confirmed UniProt:P62784 protein_id:AAF98223.1
K06C4.11	22	0.0118849	5	0.000363225	CE04501 WBGene00001893 locus:his-19 histone H2A status:Predicted UniProt:P09588 protein_id:AAF98219.1
K06C4.12	3	0.00167337	11	0.000825082	CE10538 WBGene00001896 locus:his-22 histone H2B status:Predicted UniProt:Q27894 protein_id:AAF98230.1
K06C4.13	5	0.00252236	12	0.000814051	CE03253 WBGene00001901 locus:his-27 histone H3 status:Predicted UniProt:P08898 protein_id:AAF98231.1
K06C4.2	12	0.00799317	34	0.00304545	CE03252 WBGene00001902 locus:his-28 histone H4 status:Predicted UniProt:P62784 protein_id:AAF98220.1
K06C4.3	22	0.0118849	5	0.000363225	CE04501 WBGene00001895 locus:his-21 histone H2A status:Predicted UniProt:P09588 protein_id:AAF98222.1
K06C4.4	3	0.00167337	11	0.000825082	CE10538 WBGene00001894 locus:his-20 histone H2B status:Predicted UniProt:Q27894 protein_id:AAF98225.1
K06C4.5	5	0.00252236	12	0.000814051	CE03253 WBGene00001891 locus:his-17 histone H3 status:Partially_confirmed UniProt:P08898 protein_id:AAF98226.1
K06G5.1a	-	-	7	0.000127379	CE18851 WBGene00010605 status:Confirmed UniProt:Q9XUT9 protein_id:CAB04581.1
K06G5.1b	-	-	7	0.000132068	CE37390 WBGene00010605 status:Confirmed UniProt:Q5WRM0 protein_id:CAH60773.1
K07A1.12	-	-	5	0.000110622	CE16234 WBGene00003036 locus:lin-53 chromatin assembly factor 1 P55 subunit like status:Confirmed UniProt:P90916 protein_id:CAB03178.1
K07A1.2	-	-	1	1.879e-05	CE18855 WBGene00010609 locus:dut-1 deoxyuridine 5'-triphosphate nucleotidohydrolase status:Confirmed UniProt:O01934 protein_id:CAB03175.1
K07A1.8	-	-	4	7.50074e-05	CE11854 WBGene00002070 locus:ile-1 P58 protein like status:Confirmed UniProt:P90913 protein_id:CAB03169.1
K07A12.3	-	-	4	0.000281707	CE11868 WBGene00000209 locus:asg-1 ATP synthase subunit g status:Confirmed UniProt:P90921 protein_id:CAB03179.1
K07A12.7	-	-	1	2.79573e-05	CE25935 WBGene00010624 status:Partially_confirmed UniProt:Q9NAP9 protein_id:CAB97235.1
K07A3.1	-	-	4	0.000108222	CE21023 WBGene00001404 locus:fbp-1 fructose-bisphosphatase status:Confirmed UniProt:Q9N2M2 protein_id:AAF39910.1
K07C5.1	-	-	3	7.00702e-05	CE06111 WBGene00000200 locus:arx-2 actin status:Confirmed UniProt:P53489 protein_id:CAA94894.1
K07C5.4	1	0.000141169	34	0.000645434	CE06114 WBGene00010627 yeast protein L8167.9-like status:Confirmed UniProt:Q21276 protein_id:CAA94897.1
K07C5.6	-	-	1	1.42595e-05	CE06116 WBGene00010629 Zinc finger, CCHC class status:Confirmed UniProt:Q21278 protein_id:CAA94899.1
K07C5.8	-	-	1	1.36075e-05	CE35585 WBGene00010631 locus:cash-1 nuclear autoantigen status:Confirmed UniProt:Q17406 protein_id:CAA94901.2
K07D4.3	-	-	2	5.91405e-05	CE19527 WBGene00004467 locus:rpn-11 status:Confirmed UniProt:O76577 protein_id:AAC26287.1
K07E12.1a	-	-	25	1.76067e-05	CE32905 WBGene00000998 locus:dig-1 CAM status:Confirmed UniProt:Q09165 protein_id:AAA50715.2
K07E12.1b	-	-	17	1.27845e-05	CE31032 WBGene00000998 locus:dig-1 status:Partially_confirmed UniProt:Q8MQ08 protein_id:AAM48546.1
K07E3.4a	-	-	2	2.8831e-05	CE18020 WBGene00019492 tetrahydrofolate synthase status:Confirmed UniProt:Q21284 protein_id:AAC69104.1
K07E3.4b	-	-	2	2.8831e-05	CE18020 WBGene00019492 status:Confirmed UniProt:Q21284 protein_id:AAC69101.2
K07F5.1	1	0.000540221	3	0.000217935	CE02806 WBGene00003467 locus:msp-81 major sperm protein status:Confirmed UniProt:P53017 protein_id:CAA94282.1
K07F5.13a	-	-	2	3.015e-05	CE06127 WBGene00003787 locus:npp-1 status:Confirmed UniProt:Q21295 protein_id:CAA94281.1
K07F5.13b	-	-	2	3.36099e-05	CE23857 WBGene00003787 locus:npp-1 status:Confirmed UniProt:Q9U3C1 protein_id:CAB54278.1
K07F5.13c	-	-	2	2.88761e-05	CE23858 WBGene00003787 locus:npp-1 status:Confirmed UniProt:Q9U3B9 protein_id:CAB54280.1
K07F5.14	-	-	1	2.18624e-05	CE29594 WBGene00010638 status:Confirmed UniProt:Q21298 protein_id:CAA94285.4
K07F5.2	1	0.000540221	3	0.000217935	CE03853 WBGene00003425 locus:msp-10 major sperm protein status:Confirmed UniProt:P05634 protein_id:CAA94278.1
K07F5.3	1	0.000540221	3	0.000217935	CE03853 WBGene00003449 locus:msp-56 major sperm protein status:Confirmed UniProt:P05634 protein_id:CAA94283.1
K07G5.6	-	-	5	0.000123341	CE26899 WBGene00010645 status:Confirmed UniProt:Q9BHB8 protein_id:CAC35821.1
K07H8.10	1	8.5975e-05	5	5.78065e-05	CE18030 WBGene00019510 RNA-binding protein status:Confirmed UniProt:O45181 protein_id:AAC04430.1
K07H8.6a	56	0.00232852	466	0.00260562	CE28594 WBGene00006930 locus:vit-6 vitellogenin status:Partially_confirmed UniProt:P18948 protein_id:AAC04423.2
K07H8.6b	9	0.003072	57	0.0026163	CE34921 WBGene00006930 locus:vit-6 status:Confirmed UniProt:P18948 protein_id:AAQ01529.1
K07H8.6c	56	0.00232711	466	0.00260404	CE18026 WBGene00006930 locus:vit-6 status:Partially_confirmed UniProt:P18948 protein_id:AAQ91901.1
K08A8.1a	-	-	3	7.97629e-05	CE30816 WBGene00003185 locus:mek-1 Map kinase kinase status:Confirmed UniProt:Q21307 protein_id:AAA79746.2
K08A8.1b	-	-	3	9.22591e-05	CE34335 WBGene00003185 locus:mek-1 status:Partially_confirmed UniProt:Q7Z1P1 protein_id:AAP46283.1
K08A8.3	-	-	1	1.41502e-05	CE04726 WBGene00000591 locus:coh-1 S. pombe double-strand-break repair protein, RAD21 status:Partially_confirmed UniProt:Q21306 protein_id:AAA79748.1
K08B4.6	-	-	3	0.00019912	CE18035 WBGene00000535 locus:cpi-1 protease inhibitor status:Confirmed UniProt:Q9TYY2 protein_id:AAC68983.1
K08C7.3a	-	-	15	3.7362e-05	CE25049 WBGene00001328 locus:epi-1 laminin status:Confirmed UniProt:P91904 protein_id:CAB61016.1
K08C7.3b	-	-	15	3.76876e-05	CE06136 WBGene00001328 locus:epi-1 laminin status:Confirmed UniProt:Q21313 protein_id:CAA94293.1
K08C7.3c	-	-	15	3.7575e-05	CE43544 WBGene00001328 locus:epi-1 status:Partially_confirmed UniProt:C1P640 protein_id:CAX65067.1
K08C7.3d	-	-	15	3.77802e-05	CE43590 WBGene00001328 locus:epi-1 status:Confirmed UniProt:C1P641 protein_id:CAX65068.1
K08D10.3	-	-	1	4.25157e-05	CE07355 WBGene00004386 locus:rnp-3 U1 small nuclear ribonucleoprotein A status:Confirmed UniProt:Q21323 protein_id:AAA98033.1
K08D12.1	-	-	1	3.86021e-05	CE25941 WBGene00003947 locus:pbs-1 status:Confirmed UniProt:Q966I8 protein_id:AAK84540.1
K08D12.3a	-	-	1	6.10988e-05	CE21045 WBGene00019537 status:Confirmed UniProt:Q966I7 protein_id:AAK84542.1
K08E3.5a	-	-	10	0.000181256	CE18869 WBGene00010665 UTP--GLUCOSE-1-PHOSPHATE URIDYLYLTRANSFERASE (EC 2.7.7.9) (UDP-GLUCOSE PYROPHOSPHORYLASE) (UDPGP) status:Confirmed UniProt:Q9XUS6 protein_id:CAB04596.1
K08E3.5b	-	-	10	0.000176742	CE18870 WBGene00010665 UTP--GLUCOSE-1-PHOSPHATE URIDYLYLTRANSFERASE (EC 2.7.7.9) (UDP-GLUCOSE PYROPHOSPHORYLASE) (UDPGP) status:Confirmed UniProt:Q9XUS5 protein_id:CAB04597.1
K08E3.5c	-	-	10	0.000180546	CE18871 WBGene00010665 UTP--GLUCOSE-1-PHOSPHATE URIDYLYLTRANSFERASE (EC 2.7.7.9) (UDP-GLUCOSE PYROPHOSPHORYLASE) (UDPGP) status:Confirmed UniProt:Q9XUS4 protein_id:CAB04598.1
K08E3.5d	-	-	6	0.000111379	CE29431 WBGene00010665 status:Confirmed UniProt:Q8WQE5 protein_id:CAD18874.1
K08E3.5e	-	-	10	0.000186006	CE33804 WBGene00010665 status:Confirmed UniProt:Q86D12 protein_id:CAD89739.1
K08E3.5f	-	-	10	0.000187138	CE37125 WBGene00010665 status:Confirmed UniProt:Q69Z13 protein_id:CAH10810.1
K08E4.1	-	-	2	1.52747e-05	CE06145 WBGene00005015 locus:spt-5 translation initiation protein SPT5 like status:Confirmed UniProt:Q21338 protein_id:CAA92985.1
K08E7.2	-	-	2	0.000230648	CE23864 WBGene00002002 locus:hsb-1 status:Confirmed UniProt:Q9U3B7 protein_id:CAB01233.2
K08F11.3	-	-	2	4.73124e-05	CE11954 WBGene00019543 locus:cif-1 status:Confirmed UniProt:Q94261 protein_id:AAB09161.1
K08F11.5	-	-	2	2.95229e-05	CE11958 WBGene00019544 RAS-related protein status:Partially_confirmed UniProt:Q94263 protein_id:AAB09163.1
K08F4.3	-	-	1	5.06918e-05	CE06151 WBGene00010678 translocon-associated protein status:Confirmed UniProt:Q21352 protein_id:CAA93083.1
K08F4.7	-	-	1	4.45696e-05	CE06155 WBGene00001752 locus:gst-4 glutathione S-transferase status:Confirmed UniProt:Q21355 protein_id:CAA93086.1
K08F4.9	-	-	1	3.61801e-05	CE06157 WBGene00000975 locus:dhs-12 alcohol dehydrogenase status:Confirmed UniProt:Q21359 protein_id:CAA93099.1
K08F8.4	-	-	3	6.0564e-05	CE21050 WBGene00000240 locus:pah-1 phenylalanine-4-hydroxylase (PH4H) status:Confirmed UniProt:P90925 protein_id:CAA91286.1
K08H10.1	-	-	1	1.25865e-05	CE18875 WBGene00002263 locus:lea-1 status:Confirmed UniProt:O16527 protein_id:CAB05543.1
K09A9.5	-	-	8	0.000153127	CE11980 WBGene00001520 locus:gas-1 NADH-ubiquinone oxidoreductase 49KD subunit status:Confirmed UniProt:Q93873 protein_id:CAB01886.1
K09B11.9a	-	-	2	1.96087e-05	CE38393 WBGene00010713 locus:uso-1 status:Partially_confirmed UniProt:Q9XU77 protein_id:CAI79173.1
K09B11.9b	-	-	2	2.10878e-05	CE39750 WBGene00010713 locus:uso-1 status:Partially_confirmed UniProt:Q2EEM5 protein_id:CAJ76944.1
K09F5.2	36	0.0015284	243	0.00138731	CE04746 WBGene00006925 locus:vit-1 vit-1 status:Confirmed UniProt:P55155 protein_id:AAB52675.1
K09H11.1	2	0.000139306	5	4.6832e-05	CE21068 WBGene00019599 status:Partially_confirmed UniProt:O01590 protein_id:AAB52261.2
K10B2.2a	-	-	1	1.96296e-05	CE02009 WBGene00019605 Carboxypeptidase status:Confirmed UniProt:Q09991 protein_id:AAA68259.1
K10B2.2b	-	-	1	4.54478e-05	CE33418 WBGene00019605 status:Confirmed UniProt:Q86NG2 protein_id:AAO38620.1
K10B3.10	2	5.65373e-05	71	0.000269897	CE07373 WBGene00004951 locus:spc-1 spectrin alpha chain status:Partially_confirmed UniProt:Q21408 protein_id:AAB53876.1
K10B3.7	2	0.000402393	26	0.000703442	CE07370 WBGene00001685 locus:gpd-3 status:Confirmed UniProt:P17330 protein_id:AAB53869.1
K10B3.8	2	0.000402393	26	0.000703442	CE07371 WBGene00001684 locus:gpd-2 status:Confirmed UniProt:P17329 protein_id:AAB53874.1
K10C2.1	-	-	4	1.5948e-05	CE37128 WBGene00019617 serine carboxypeptidase status:Partially_confirmed UniProt:Q94269 protein_id:AAK39256.2
K10C2.3	-	-	3	6.75067e-05	CE04749 WBGene00019619 aspartyl protease status:Partially_confirmed UniProt:Q94271 protein_id:AAK39258.1
K10C2.4	-	-	2	4.41431e-05	CE04750 WBGene00019620 locus:fah-1 fumarylacetoacetase status:Confirmed UniProt:Q94272 protein_id:AAK39259.1
K10C3.6a	-	-	1	1.93415e-05	CE12084 WBGene00003639 locus:nhr-49 Ligand-binding domain of nuclear hormone receptors, Zinc finger, C4 type (two domains) status:Confirmed UniProt:O45666 protein_id:CAB05772.1
K10C3.6b	-	-	1	1.93822e-05	CE28943 WBGene00003639 locus:nhr-49 status:Confirmed UniProt:O45666 protein_id:CAD21653.1
K10C3.6c	-	-	1	1.8415e-05	CE32693 WBGene00003639 locus:nhr-49 Ligand-binding domain of nuclear hormone receptors, Zinc finger, C4 type (two domains) status:Confirmed UniProt:O45666 protein_id:CAD57702.1
K10C3.6d	-	-	1	1.89834e-05	CE32694 WBGene00003639 locus:nhr-49 Ligand-binding domain of nuclear hormone receptors, Zinc finger, C4 type (two domains) status:Confirmed UniProt:O45666 protein_id:CAD57703.1
K10D2.3	-	-	3	1.9423e-05	CE02015 WBGene00019629 locus:cid-1 status:Partially_confirmed UniProt:Q09409 protein_id:AAA62541.1
K10H10.2	-	-	2	5.47532e-05	CE16252 WBGene00010759 beta-synthase status:Confirmed UniProt:O45679 protein_id:CAB05778.1
K11B4.1	-	-	2	4.35185e-05	CE29597 WBGene00010766 status:Confirmed UniProt:O01342 protein_id:CAB07392.5
K11C4.3a	-	-	45	0.000183946	CE28604 WBGene00006803 locus:unc-70 spectrin beta chain status:Confirmed UniProt:Q9U9J7 protein_id:AAK77611.1
K11C4.3b	-	-	45	0.00018035	CE30159 WBGene00006803 locus:unc-70 status:Confirmed UniProt:Q95ZL8 protein_id:AAK77612.2
K11C4.5	-	-	5	8.87107e-06	CE41827 WBGene00006801 locus:unc-68 ryanodine receptor status:Partially_confirmed UniProt:Q94279 protein_id:AAB18318.3
K11C4.5b	-	-	5	8.83031e-06	CE43332 WBGene00006801 locus:unc-68 status:Partially_confirmed UniProt:B7WN66 protein_id:ACJ65168.1
K11D12.13	-	-	1	4.9074e-05	CE38853 WBGene00044535 status:Confirmed UniProt:Q4R127 protein_id:AAY86265.1
K11D9.2a	-	-	13	0.000113255	CE18884 WBGene00004736 locus:sca-1 E1-E2 ATPases status:Partially_confirmed UniProt:Q9XTG6 protein_id:CAB07262.1
K11D9.2b	-	-	13	0.000119459	CE18885 WBGene00004736 locus:sca-1 E1-E2 ATPases status:Partially_confirmed UniProt:Q9XU13 protein_id:CAB07263.1
K11D9.2c	-	-	11	0.00010889	CE41682 WBGene00004736 locus:sca-1 status:Partially_confirmed UniProt:A8WI68 protein_id:CAP16282.1
K11E8.1a	-	-	1	4.01127e-05	CE42693 WBGene00006779 locus:unc-43 Ca2+\/calmodulin-dependent protein kinase status:Partially_confirmed UniProt:Q21431 protein_id:CAA94242.3
K11E8.1c	-	-	1	1.28138e-05	CE28053 WBGene00006779 locus:unc-43 calcium\/calmodulin dependent protein kinase status:Partially_confirmed UniProt:O62305 protein_id:CAC42359.1
K11E8.1d	-	-	1	1.91409e-05	CE28054 WBGene00006779 locus:unc-43 Ca2+\/calmodulin-dependent protein kinase status:Confirmed UniProt:Q9U6Q0 protein_id:CAC42364.1
K11E8.1e	-	-	1	1.73094e-05	CE28055 WBGene00006779 locus:unc-43 Ca2+\/calmodulin-dependent protein kinase status:Confirmed UniProt:Q9NH59 protein_id:CAC42363.1
K11E8.1f	-	-	1	1.78106e-05	CE28056 WBGene00006779 locus:unc-43 Ca2+\/calmodulin-dependent protein kinase status:Confirmed UniProt:Q9NH57 protein_id:CAC42365.1
K11E8.1g	-	-	1	1.77421e-05	CE28057 WBGene00006779 locus:unc-43 Ca2+\/calmodulin-dependent protein kinase status:Confirmed UniProt:Q9NH60 protein_id:CAC42361.1
K11E8.1h	-	-	1	1.61575e-05	CE28058 WBGene00006779 locus:unc-43 Ca2+\/calmodulin-dependent protein kinase status:Confirmed UniProt:Q9NH58 protein_id:CAC42362.1
K11E8.1i	-	-	1	2.63598e-05	CE28059 WBGene00006779 locus:unc-43 calcium\/calmodulin dependent protein kinase status:Confirmed UniProt:Q9NG91 protein_id:CAC42360.1
K11E8.1m	-	-	1	2.98573e-05	CE35590 WBGene00006779 locus:unc-43 Ca2+\/calmodulin-dependent protein kinase status:Confirmed UniProt:Q7JLT8 protein_id:CAE46679.1
K11E8.1n	-	-	1	4.29112e-05	CE40979 WBGene00006779 locus:unc-43 status:Confirmed UniProt:A5JYT0 protein_id:CAN86910.1
K11E8.1o	-	-	1	3.42971e-05	CE41430 WBGene00006779 locus:unc-43 status:Confirmed UniProt:A7LPH2 protein_id:CAO82047.1
K11E8.1p	-	-	1	4.27126e-05	CE42670 WBGene00006779 locus:unc-43 status:Confirmed UniProt:B3GWC8 protein_id:CAQ58116.1
K11G12.5	-	-	1	3.18135e-05	CE02827 WBGene00019656 mitochondrial 2-oxoglutartae status:Confirmed UniProt:Q27322 protein_id:AAC46570.1
K11H12.1	-	-	1	8.54251e-05	CE12146 WBGene00019658 DNA-binding protein status:Confirmed UniProt:P91375 protein_id:AAC24398.1
K11H12.2	-	-	30	0.00135675	CE12148 WBGene00004427 locus:rpl-15 60S ribosomal protein L15 status:Confirmed UniProt:P91374 protein_id:AAC24397.1
K11H3.1a	-	-	3	7.46031e-05	CE31850 WBGene00010778 locus:gpdh-2 Glycerol-3-phosphate dehydrogenase status:Confirmed UniProt:Q7JMU1 protein_id:CAA80176.2
K11H3.1b	-	-	3	7.06065e-05	CE31851 WBGene00010778 locus:gpdh-2 status:Confirmed UniProt:P34517 protein_id:CAD54146.1
K11H3.1d	-	-	3	7.68826e-05	CE41432 WBGene00010778 locus:gpdh-2 status:Confirmed UniProt:A7LPE6 protein_id:CAO82052.1
K11H3.3	-	-	4	0.000118281	CE00474 WBGene00010780 Mitochondrial carrier family status:Confirmed UniProt:P34519 protein_id:CAA80178.1
K12B6.1	-	-	2	2.09442e-05	CE12164 WBGene00019666 locus:sago-1 status:Partially_confirmed UniProt:O16386 protein_id:AAB65916.1
K12D12.1	3	0.000135411	11	6.67665e-05	CE06184 WBGene00010785 locus:top-2 DNA topoisomerase II status:Partially_confirmed UniProt:Q23670 protein_id:CAA94177.1
K12D12.2	-	-	2	1.08796e-05	CE02271 WBGene00003789 locus:npp-3 status:Partially_confirmed UniProt:Q21436 protein_id:CAA88864.1
K12F2.1	-	-	41	0.000192109	CE34936 WBGene00003515 locus:myo-3 myosin heavy chain status:Partially_confirmed UniProt:P12844 protein_id:CAB01576.2
K12G11.3	-	-	5	0.000132176	CE12212 WBGene00010790 locus:sodh-1 alcohol dehydrogenase status:Confirmed UniProt:Q17334 protein_id:CAB04604.1
K12H4.3	-	-	3	7.86299e-05	CE00268 WBGene00019678 status:Confirmed UniProt:P34524 protein_id:AAA28097.1
K12H4.7a	1	0.000134526	5	9.04501e-05	CE32696 WBGene00019682 status:Confirmed UniProt:P34528 protein_id:AAN65310.1
K12H4.7b	1	0.000145049	5	9.75255e-05	CE32697 WBGene00019682 status:Confirmed UniProt:P34528 protein_id:AAN65311.1
K12H4.8	-	-	3	1.50015e-05	CE25057 WBGene00000939 locus:dcr-1 dead box helicase status:Partially_confirmed UniProt:P34529 protein_id:AAA28101.2
LLC1.3	2	0.000277204	17	0.00031685	CE31971 WBGene00010794 dihydrolipoamide dehydrogenase status:Confirmed UniProt:O17953 protein_id:CAB05249.2
M01D7.7a	-	-	2	5.1977e-05	CE12272 WBGene00001196 locus:egl-30 guanine nucleotide-binding protein status:Confirmed UniProt:Q17386 protein_id:AAB58071.1
M01D7.7b	-	-	2	6.08971e-05	CE30556 WBGene00001196 locus:egl-30 guanine nucleotide-binding protein status:Confirmed UniProt:Q8T3G5 protein_id:AAM15593.1
M01E11.4c	-	-	1	1.69594e-05	CE37032 WBGene00019713 locus:pqn-52 status:Confirmed
M01E11.5	1	0.000258898	4	0.000139259	CE12296 WBGene00000474 locus:cey-3 status:Confirmed UniProt:P91398 protein_id:AAB37828.1
M01E11.7a	-	-	1	8.29668e-06	CE28612 WBGene00006508 locus:tag-163 status:Partially_confirmed UniProt:Q95ZL4 protein_id:AAK77615.1
M01E11.7b	-	-	1	2.21245e-05	CE12302 WBGene00006508 locus:tag-163 tensin status:Partially_confirmed UniProt:P92160 protein_id:AAB37834.1
M01E11.7c	-	-	1	9.72172e-06	CE28613 WBGene00006508 locus:tag-163 status:Partially_confirmed UniProt:Q95ZL5 protein_id:AAK77616.1
M01F1.2	13	0.00441537	28	0.00127884	CE01030 WBGene00004428 locus:rpl-16 L13P family ribosomal protein status:Confirmed UniProt:Q27389 protein_id:CAA86515.1
M02D8.1	-	-	1	4.6832e-05	CE04757 WBGene00019727 status:Partially_confirmed UniProt:Q21465 protein_id:AAA82383.1
M02D8.4a	-	-	6	9.76287e-05	CE04760 WBGene00019730 asparagine synthase status:Confirmed UniProt:Q21463 protein_id:AAA82381.1
M02D8.4b	-	-	3	5.9522e-05	CE31201 WBGene00019730 status:Confirmed UniProt:Q8IG01 protein_id:AAN72427.1
M02D8.4c	-	-	5	8.57427e-05	CE37263 WBGene00019730 status:Confirmed UniProt:Q65ZI9 protein_id:AAU05557.1
M03A8.1	2	0.000314716	5	0.000105802	CE04770 WBGene00000991 locus:dhs-28 alcohol dehydrogenase\; non-specific lipid transfer protein status:Confirmed UniProt:Q21481 protein_id:AAA83184.1
M03A8.4	-	-	1	2.10157e-05	CE34940 WBGene00001572 locus:gei-15 status:Partially_confirmed UniProt:Q21482 protein_id:AAA83185.3
M03B6.2	-	-	1	1.54797e-05	CE12336 WBGene00010834 monocarboxylate transporter like status:Partially_confirmed UniProt:Q93896 protein_id:CAB01766.1
M03C11.4	-	-	1	2.24475e-05	CE44358 WBGene00044069 locus:tag-235 status:Confirmed UniProt:Q21484 protein_id:CAA88954.2
M03C11.5	-	-	3	3.82818e-05	CE43540 WBGene00010842 locus:ymel-1 ATP-binding protein (AAA protein family member) status:Partially_confirmed UniProt:P54813 protein_id:CAA88955.2
M03F4.2a	45	0.00821107	1367	0.0335421	CE12358 WBGene00000066 locus:act-4 actin status:Confirmed UniProt:P10986 protein_id:AAB04575.1
M03F4.2b	41	0.00847268	1302	0.0361811	CE28620 WBGene00000066 locus:act-4 status:Confirmed UniProt:Q95ZL1 protein_id:AAK77622.1
M03F4.2c	45	0.00852863	1366	0.0348138	CE37134 WBGene00000066 locus:act-4 status:Confirmed UniProt:Q6A8K1 protein_id:AAT92068.1
M03F4.7a	-	-	5	0.000146909	CE12368 WBGene00019760 locus:calu-1 calcium binding protein status:Confirmed UniProt:Q23017 protein_id:AAB04578.1
M03F4.7b	-	-	1	0.000101384	CE34060 WBGene00019760 locus:calu-1 status:Partially_confirmed UniProt:Q7Z2A4 protein_id:AAP40523.1
M03F8.3a	-	-	3	3.72013e-05	CE28622 WBGene00019762 status:Partially_confirmed UniProt:O16376 protein_id:AAB65909.2
M03F8.3b	-	-	3	3.70519e-05	CE41919 WBGene00019762 status:Partially_confirmed UniProt:A9D4S6 protein_id:ABY28286.1
M04F3.1	-	-	1	3.20344e-05	CE12414 WBGene00019767 locus:rpa-2 status:Confirmed UniProt:Q95Y97 protein_id:AAK71380.1
M05D6.2	-	-	1	1.77081e-05	CE43430 WBGene00010875 testis-specific like protein status:Partially_confirmed UniProt:Q21520 protein_id:CAV31770.1
M106.1	28	0.00154423	303	0.00224715	CE18083 WBGene00003367 locus:mix-1 mitotic chromosome and X-chromosome associated MIX-1 protein status:Confirmed UniProt:Q09591 protein_id:CAA87054.1
M106.4a	-	-	6	6.98933e-05	CE18084 WBGene00010912 GMP synthase status:Partially_confirmed UniProt:Q09580 protein_id:CAA87052.1
M106.4b	-	-	6	6.97172e-05	CE35897 WBGene00010912 status:Partially_confirmed UniProt:Q7JMN1 protein_id:CAE48508.1
M106.4c	-	-	6	7.80754e-05	CE40394 WBGene00010912 status:Confirmed UniProt:Q0G842 protein_id:CAL36508.1
M106.5	-	-	27	0.000922591	CE01608 WBGene00000293 locus:cap-2 F-actin capping protein beta subunit status:Confirmed UniProt:P34686 protein_id:CAA87051.1
M110.4a	-	-	3	2.39427e-05	CE02277 WBGene00002066 locus:ifg-1 eukaryotic initiation factor status:Partially_confirmed UniProt:Q21531 protein_id:CAA90261.1
M110.4b	-	-	3	2.39634e-05	CE35745 WBGene00002066 locus:ifg-1 status:Partially_confirmed UniProt:Q7JMF0 protein_id:CAE47470.1
M110.4c	-	-	3	2.65621e-05	CE42917 WBGene00002066 locus:ifg-1 status:Partially_confirmed UniProt:B5BM23 protein_id:CAR31495.1
M117.2	9	0.00248981	119	0.00442695	CE06200 WBGene00003920 locus:par-5 14-3-3 protein status:Confirmed UniProt:P41932 protein_id:CAA98138.1
M117.3	-	-	1	7.38073e-05	CE06201 WBGene00010919 14-3-3 protein status:Partially_confirmed UniProt:Q21539 protein_id:CAA98135.1
M151.1	-	-	1	2.295e-05	CE36880 WBGene00019793 status:Partially_confirmed UniProt:O17121 protein_id:AAB70378.4
M153.1	-	-	1	3.30678e-05	CE03511 WBGene00010924 pyrroline-5-carboxylate reductase status:Confirmed UniProt:Q21544 protein_id:CAA91943.1
M163.3	1	0.000329846	-	-	CE12450 WBGene00001898 locus:his-24 histone H1 status:Confirmed UniProt:P10771 protein_id:CAB01892.1
M176.2	-	-	2	3.76568e-05	CE18087 WBGene00010941 glutathione synthase status:Confirmed UniProt:Q21549 protein_id:CAB01655.1
M176.3	-	-	1	5.45912e-05	CE12464 WBGene00010942 status:Confirmed UniProt:Q21551 protein_id:CAB01650.1
M18.5	-	-	2	1.62715e-05	CE23880 WBGene00010890 locus:ddb-1 DNA repair protein like status:Confirmed UniProt:Q21554 protein_id:CAA92824.2
M18.7a	-	-	1	3.84413e-05	CE06198 WBGene00000122 locus:aly-3 RNA recognition motif. (aka RRM, RBD, or RNP domain) status:Confirmed UniProt:Q21559 protein_id:CAA92829.1
M28.5	1	0.000536001	7	0.000504542	CE02283 WBGene00010896 ribosomal protein (L7AE family) status:Confirmed UniProt:Q21568 protein_id:CAA90127.1
M7.1	1	0.000466722	1	6.27613e-05	CE03482 WBGene00002344 locus:let-70 ubiquitin-conjugating enzyme E2-17 KD status:Confirmed UniProt:P35129 protein_id:CAA92745.1
M7.2	-	-	1	1.78797e-05	CE23882 WBGene00002214 locus:klc-1 kinesin status:Confirmed UniProt:Q21592 protein_id:CAA92746.2
M88.1	-	-	2	3.47492e-05	CE01036 WBGene00010904 locus:ugt-62 UDP-glucuronosyltransferase status:Confirmed UniProt:Q21603 protein_id:CAA84336.1
M88.5a	-	-	3	3.34272e-05	CE33678 WBGene00010908 hnRNP K status:Partially_confirmed UniProt:Q21605 protein_id:CAA84338.2
M88.5b	-	-	3	3.9315e-05	CE37033 WBGene00010908 status:Partially_confirmed UniProt:Q6A582 protein_id:CAH10787.1
MTCE.21	-	-	1	2.49349e-05	CE35348 WBGene00000829 locus:ctb-1 cytochrome b status:Partially_confirmed
MTCE.31	-	-	1	3.9939e-05	CE35351 WBGene00010965 cytochrome oxidase subunit II status:Partially_confirmed
PAR2.1	1	0.000403577	3	0.00016281	CE00768 WBGene00019800 locus:mtss-1 status:Confirmed UniProt:P34496 protein_id:AAA50616.1
R01B10.1a	-	-	2	0.000129034	CE25962 WBGene00000534 locus:cpi-2 status:Confirmed UniProt:O61973 protein_id:AAC17767.1
R01E6.3a	5	0.00122514	933	0.0307421	CE29433 WBGene00000282 locus:cah-4 carbonic anhydrase status:Confirmed UniProt:Q21614 protein_id:CAA92190.2
R01E6.3b	5	0.00145975	933	0.0366288	CE29434 WBGene00000282 locus:cah-4 carbonic anhydrase status:Confirmed UniProt:Q8WQD8 protein_id:CAD18873.1
R01H2.6	-	-	3	0.0001809	CE25067 WBGene00006713 locus:ubc-18 status:Confirmed UniProt:Q21633 protein_id:AAA50648.2
R02D3.1	-	-	4	3.95114e-05	CE18095 WBGene00019819 dehydrogenase status:Confirmed UniProt:O44503 protein_id:AAB94142.1
R03D7.1	-	-	2	1.47733e-05	CE01609 WBGene00010988 5-methyltetrahydrofolate-homocysteine methyltransferase status:Partially_confirmed UniProt:Q09582 protein_id:CAA86855.1
R03D7.6	1	0.00033144	-	-	CE01613 WBGene00001753 locus:gst-5 glutathione S-transferase status:Confirmed UniProt:Q09596 protein_id:CAA86859.1
R03G5.1a	45	0.00666817	247	0.00492182	CE01270 WBGene00001169 locus:eft-4 elongation factor EF-1-alpha status:Confirmed UniProt:P53013 protein_id:AAA96068.1
R03G5.1b	21	0.0187113	3	0.000359451	CE33153 WBGene00001169 locus:eft-4 status:Confirmed UniProt:Q86NF4 protein_id:AAO21382.1
R03G5.1c	22	0.0056531	107	0.00369728	CE33154 WBGene00001169 locus:eft-4 status:Confirmed UniProt:Q86NF3 protein_id:AAO21383.1
R03G5.1d	42	0.00671687	164	0.00352692	CE33155 WBGene00001169 locus:eft-4 status:Confirmed UniProt:Q86NF5 protein_id:AAO21384.1
R03G5.2	1	0.000204191	49	0.00134545	CE31210 WBGene00004758 locus:sek-1 SER\/THR-protein kinase status:Confirmed UniProt:Q95YI9 protein_id:AAA96067.2
R04A9.4	-	-	1	4.04645e-05	CE04791 WBGene00002060 locus:ife-2 eukaryotic initiation factor 4E (EIF-4E) status:Confirmed UniProt:Q21693 protein_id:AAA83286.1
R04F11.2	4	0.00256479	3	0.00025867	CE06233 WBGene00011015 status:Confirmed UniProt:Q21732 protein_id:CAA98960.1
R05C11.3	-	-	3	2.39013e-05	CE28747 WBGene00019875 locus:mca-2 ATPase status:Confirmed UniProt:Q9TYP9 protein_id:AAD12806.2
R05D11.8	-	-	1	1.63002e-05	CE06243 WBGene00011036 locus:edc-3 status:Confirmed UniProt:Q21740 protein_id:CAA99895.1
R05D3.7	-	-	7	7.9241e-05	CE26945 WBGene00006840 locus:unc-116 Kinesin heavy chain status:Confirmed UniProt:P34540 protein_id:AAK21446.1
R05D3.9	-	-	2	2.85632e-05	CE31049 WBGene00019882 status:Partially_confirmed UniProt:P34542 protein_id:AAK21444.2
R05D8.8	-	-	1	3.30678e-05	CE23899 WBGene00000977 locus:dhs-14 alcohol dehydrogenase status:Confirmed UniProt:Q9N5G3 protein_id:AAF39953.1
R05F9.10	1	0.000203585	-	-	CE04813 WBGene00019893 locus:sgt-1 TPR domain repeats status:Confirmed UniProt:Q21746 protein_id:AAA83170.1
R05F9.12	-	-	3	2.89819e-05	CE31976 WBGene00019895 glycosyl hydralase, sucrase-isomaltase status:Confirmed UniProt:Q21750 protein_id:AAA83174.3
R05F9.13	1	0.000540221	3	0.000217935	CE02806 WBGene00003429 locus:msp-31 major sperm protein status:Confirmed UniProt:P53017 protein_id:AAA83175.1
R05F9.3	1	0.000361095	3	0.000145672	CE04805 WBGene00003430 locus:msp-32 major sperm protein status:Predicted UniProt:P53018 protein_id:AAA83168.1
R05F9.6	-	-	2	3.24856e-05	CE04809 WBGene00019890 phosphoglucomutase status:Confirmed UniProt:Q21742 protein_id:AAA83163.1
R05F9.8	1	0.000540221	3	0.000217935	CE04811 WBGene00003431 locus:msp-33 major sperm protein status:Confirmed UniProt:P53019 protein_id:AAA83165.1
R05G6.7	4	0.000969725	22	0.000717209	CE29443 WBGene00019900 Channel Protein status:Confirmed UniProt:Q21752 protein_id:AAB00622.2
R05H10.3a	-	-	2	3.12214e-05	CE25970 WBGene00011044 status:Partially_confirmed UniProt:O62326 protein_id:CAC14398.1
R05H10.3b	-	-	1	1.83054e-05	CE37034 WBGene00011044 status:Partially_confirmed UniProt:Q6EUT6 protein_id:CAH04748.1
R05H5.3	2	0.000920914	-	-	CE02290 WBGene00011038 thioredoxin status:Confirmed UniProt:Q21763 protein_id:CAA88726.1
R06A10.2	-	-	1	2.46024e-05	CE21115 WBGene00001745 locus:gsa-1 guanine nucleotide-binding protein status:Confirmed UniProt:O18678 protein_id:AAB96733.2
R06A4.4a	-	-	3	3.13451e-05	CE18111 WBGene00002076 locus:imb-2 importin beta, nuclear transport factor status:Partially_confirmed UniProt:O62332 protein_id:CAB05586.1
R06A4.4b	-	-	1	2.20189e-05	CE18112 WBGene00002076 locus:imb-2 importin beta, nuclear transport factor status:Confirmed UniProt:O62333 protein_id:CAB05587.1
R06A4.7	-	-	5	5.9676e-05	CE28067 WBGene00003220 locus:mes-2 SET domain status:Confirmed UniProt:O17514 protein_id:CAB05589.2
R06A4.8	-	-	3	1.88669e-05	CE18115 WBGene00011050 Alpha amylase status:Partially_confirmed UniProt:O62334 protein_id:CAB05588.1
R06B10.3	-	-	2	5.09719e-05	CE26979 WBGene00019914 locus:clec-150 status:Confirmed UniProt:O44871 protein_id:AAK21450.2
R06C1.4	1	0.000816763	-	-	CE18119 WBGene00011059 RNA recognition motif. (aka RRM, RBD, or RNP domain) status:Confirmed UniProt:O62337 protein_id:CAB03222.1
R06C7.1	-	-	4	3.90515e-05	CE06244 WBGene00011061 status:Confirmed UniProt:Q21770 protein_id:CAA95839.1
R06C7.10	1	3.54015e-05	46	0.000218985	CE06253 WBGene00002348 locus:let-75 myosin heavy chain status:Partially_confirmed UniProt:P02567 protein_id:CAA95848.1
R06C7.3	-	-	2	3.77338e-05	CE30293 WBGene00000963 locus:dhp-1 dihydropyrimidinase status:Confirmed UniProt:Q21773 protein_id:CAD24483.1
R06C7.8	-	-	2	1.86949e-05	CE06251 WBGene00000275 locus:bub-1 Eukaryotic protein kinase domain status:Confirmed UniProt:Q21776 protein_id:CAA95845.1
R06F6.1	-	-	3	7.54162e-05	CE01616 WBGene00000411 locus:cdl-1 status:Confirmed UniProt:Q09599 protein_id:CAA86782.1
R06F6.5a	-	-	1	2.44072e-05	CE01621 WBGene00003805 locus:npp-19 status:Partially_confirmed UniProt:Q09601 protein_id:CAA86775.1
R06F6.5b	-	-	1	2.4215e-05	CE18121 WBGene00003805 locus:npp-19 status:Partially_confirmed UniProt:Q09601 protein_id:CAA86784.1
R06F6.9	-	-	1	2.39634e-05	CE01625 WBGene00001153 locus:ech-4 enoyl CoA hydratase\/isomerase status:Confirmed UniProt:Q09603 protein_id:CAA86779.1
R07B1.4	-	-	1	4.39329e-05	CE30562 WBGene00001784 locus:gst-36 glutathione S-transferase status:Confirmed UniProt:Q09607 protein_id:CAA88541.2
R07E4.6a	-	-	4	0.00010083	CE39609 WBGene00002190 locus:kin-2 status:Confirmed UniProt:P30625 protein_id:AAA80405.2
R07E4.6b	-	-	3	8.28675e-05	CE28749 WBGene00002190 locus:kin-2 status:Partially_confirmed UniProt:P30625 protein_id:AAK82909.1
R07E4.6c	-	-	4	9.8148e-05	CE04821 WBGene00002190 locus:kin-2 status:Partially_confirmed UniProt:Q0MQ68 protein_id:ABI18144.1
R07E5.10a	-	-	1	2.39013e-05	CE18125 WBGene00011116 locus:pdcd-2 Apoptosis protein RP-8 status:Confirmed UniProt:Q21826 protein_id:CAA83630.1
R07E5.14	-	-	7	0.000454799	CE01044 WBGene00004387 locus:rnp-4 RNA binding domain status:Confirmed UniProt:Q21832 protein_id:CAA83626.1
R07E5.2	-	-	6	0.000244936	CE00657 WBGene00011110 locus:prdx-3 Mer5 (mouse) status:Confirmed UniProt:Q21824 protein_id:CAA83619.1
R07E5.3	-	-	3	7.2645e-05	CE01045 WBGene00011111 locus:snfc-5 Snf5 (yeast) status:Confirmed UniProt:Q21831 protein_id:CAA83625.1
R07G3.3a	1	3.46156e-05	3	1.39646e-05	CE37543 WBGene00019940 locus:npp-21 myosin heavy chain status:Partially_confirmed UniProt:Q5WRT8 protein_id:AAU87818.1
R07G3.3b	1	3.45285e-05	3	1.39294e-05	CE37544 WBGene00019940 locus:npp-21 status:Partially_confirmed UniProt:Q5WRT9 protein_id:AAU87819.1
R07G3.3c	-	-	3	2.10317e-05	CE40208 WBGene00019940 locus:npp-21 status:Partially_confirmed UniProt:Q1NZ34 protein_id:ABE73334.1
R07G3.5	1	0.000241578	12	0.000389827	CE31979 WBGene00019941 locus:pgam-5 status:Confirmed UniProt:Q09422 protein_id:AAK31545.2
R07H5.8	-	-	15	0.000404645	CE12564 WBGene00011128 adenosine kinase status:Confirmed UniProt:Q93934 protein_id:CAB03230.1
R08C7.3	5	0.00245029	3	0.000197698	CE07426 WBGene00019947 locus:htz-1 histone H2A variant status:Confirmed UniProt:Q27511 protein_id:AAC48074.1
R08D7.3	-	-	1	1.61858e-05	CE00291 WBGene00001227 locus:eif-3.D status:Confirmed UniProt:P30642 protein_id:CAA78049.1
R08E5.3	-	-	2	5.05529e-05	CE12576 WBGene00019963 status:Confirmed UniProt:O01593 protein_id:AAB52277.1
R09A8.3	-	-	4	4.51697e-05	CE03539 WBGene00006493 locus:tag-147 ring canal like protein status:Confirmed UniProt:Q21854 protein_id:CAA92005.1
R09B3.3	2	0.00161431	2	0.00021708	CE16308 WBGene00011156 RNA recognition motif. (aka RRM, RBD, or RNP domain) status:Confirmed UniProt:O45713 protein_id:CAB03237.1
R09B3.4	-	-	1	5.12551e-05	CE16309 WBGene00006707 locus:ubc-12 Ubiquitin-conjugating enzymes status:Confirmed UniProt:Q9XVK5 protein_id:CAB03238.1
R09B3.5	-	-	2	0.000121394	CE16310 WBGene00003123 locus:mag-1 MAGO NASHI PROTEIN status:Confirmed UniProt:P49029 protein_id:CAB03239.1
R09E10.7	-	-	2	1.07465e-05	CE37845 WBGene00004140 locus:pqn-55 status:Partially_confirmed UniProt:Q21875 protein_id:CAA94301.2
R09E12.3	-	-	1	2.8831e-05	CE12646 WBGene00019983 locus:sti-1 status:Confirmed UniProt:O16259 protein_id:AAG24172.1
R09H10.5	-	-	12	6.82979e-05	CE43445 WBGene00011182 EGF domains status:Partially_confirmed UniProt:Q21884 protein_id:CAB00874.2
R107.4a	-	-	1	1.2236e-05	CE31817 WBGene00011299 locus:ikke-1 tyrosine-protein kinase status:Confirmed UniProt:P32742 protein_id:CAA78473.3
R107.4b	-	-	1	1.12511e-05	CE31818 WBGene00011299 locus:ikke-1 status:Confirmed UniProt:P32742 protein_id:CAD45599.1
R107.4c	-	-	1	1.13063e-05	CE31819 WBGene00011299 locus:ikke-1 status:Confirmed UniProt:P32742 protein_id:CAD45600.1
R107.4d	-	-	1	1.12924e-05	CE37846 WBGene00011299 locus:ikke-1 status:Partially_confirmed UniProt:Q5FC85 protein_id:CAI46627.1
R107.6	-	-	1	9.04501e-06	CE37546 WBGene00000549 locus:cls-2 status:Partially_confirmed UniProt:P32744 protein_id:CAA78472.2
R107.7	-	-	4	0.000177421	CE00302 WBGene00001749 locus:gst-1 glutathione S-transferase status:Confirmed UniProt:P10299 protein_id:CAA78471.1
R10E11.8	-	-	1	5.45912e-05	CE06291 WBGene00006910 locus:vha-1 ATP synthase subunit C (2 domains) status:Confirmed UniProt:Q21898 protein_id:CAA82354.1
R10E12.1a	-	-	1	1.07153e-05	CE25075 WBGene00007010 locus:alx-1 status:Confirmed UniProt:P34552 protein_id:CAA82667.2
R10E12.1b	-	-	1	1.04602e-05	CE00310 WBGene00007010 locus:alx-1 status:Confirmed UniProt:P34552 protein_id:CAD54152.1
R10E12.1c	-	-	1	1.09053e-05	CE31853 WBGene00007010 locus:alx-1 status:Confirmed UniProt:P34552 protein_id:CAD54153.1
R10E4.1	-	-	2	4.89438e-05	CE03555 WBGene00011198 status:Confirmed UniProt:Q21899 protein_id:CAA90763.1
R10E4.2a	-	-	3	7.75287e-05	CE18908 WBGene00011199 locus:tag-310 RNA or single stranded DNA binding protein status:Confirmed UniProt:Q7JMB8 protein_id:CAA90772.1
R10E4.2b	-	-	2	4.51145e-05	CE18909 WBGene00011199 locus:tag-310 RNA recognition motif. (aka RRM, RBD, or RNP domain) (2 domains) status:Confirmed UniProt:Q21900 protein_id:CAA90773.1
R10E9.1	-	-	1	2.8831e-05	CE29337 WBGene00003423 locus:msi-1 RNA binding protein status:Confirmed UniProt:Q21911 protein_id:CAA84667.2
R119.7	-	-	1	1.58249e-05	CE18161 WBGene00020091 locus:rnp-8 status:Partially_confirmed UniProt:O61711 protein_id:AAC16433.1
R11A5.4a	1	0.000104905	38	0.000536062	CE12728 WBGene00011232 phosphoenolpyruvate carboxykinase status:Confirmed UniProt:O02286 protein_id:CAB05600.1
R11A5.4b	1	0.000117883	32	0.000507267	CE36358 WBGene00011232 status:Partially_confirmed UniProt:Q7JKI1 protein_id:CAF31484.1
R11A5.4c	1	0.000116879	37	0.000581531	CE36359 WBGene00011232 status:Confirmed UniProt:Q7JKI3 protein_id:CAF31482.1
R11A5.4d	1	0.000111016	38	0.000567289	CE36360 WBGene00011232 status:Confirmed UniProt:Q7JKI2 protein_id:CAF31483.1
R11A8.6	1	6.01298e-05	15	0.000121287	CE06304 WBGene00002152 locus:irs-1 isoleucyl-tRNA synthetase status:Partially_confirmed UniProt:Q21926 protein_id:CAA94369.1
R11D1.8	8	0.00435607	10	0.000732215	CE06313 WBGene00004442 locus:rpl-28 ribsomal protein L28 like status:Confirmed UniProt:Q21930 protein_id:CAA99898.1
R11G1.4a	-	-	10	0.000193822	CE39615 WBGene00004727 locus:sax-1 protein kinase status:Confirmed UniProt:Q2L6W9 protein_id:ABC71807.1
R11G1.4b	-	-	10	0.00019464	CE39616 WBGene00004727 locus:sax-1 status:Confirmed UniProt:Q2L6W9 protein_id:ABC71808.1
R11H6.1	1	0.000145049	9	0.000175546	CE12770 WBGene00003982 locus:pes-9 Yeast hypothetical 52.9 KD protein like status:Confirmed UniProt:O18000 protein_id:CAB07646.1
R12C12.1a	2	0.000140159	12	0.000113086	CE02846 WBGene00020022 Glycine dehydrogenase status:Confirmed UniProt:Q21962 protein_id:AAC46780.1
R12C12.1b	-	-	2	4.15582e-05	CE33434 WBGene00020022 status:Confirmed UniProt:Q86LS6 protein_id:AAO38610.1
R12C12.2	-	-	2	5.42701e-05	CE02847 WBGene00004306 locus:ran-5 status:Confirmed UniProt:Q21961 protein_id:AAC46781.1
R12E2.13	-	-	4	0.000179144	CE18145 WBGene00020038 status:Confirmed UniProt:O61793 protein_id:AAC17034.1
R12E2.3	-	-	5	0.00012743	CE18135 WBGene00004464 locus:rpn-8 status:Confirmed UniProt:O61792 protein_id:AAC17024.1
R12H7.2	-	-	8	0.000166233	CE03567 WBGene00000217 locus:asp-4 aspartyl protease status:Confirmed UniProt:Q21966 protein_id:CAA90633.1
R13A5.12	-	-	10	0.000173746	CE21123 WBGene00003063 locus:lpd-7 status:Confirmed UniProt:Q95Y89 protein_id:AAK84463.1
R13A5.8	6	0.00217803	18	0.000878658	CE01380 WBGene00004420 locus:rpl-9 Ribosomal protein L9 status:Confirmed UniProt:Q95Y90 protein_id:AAK84469.1
R13F6.10	-	-	4	3.85216e-05	CE31579 WBGene00020068 locus:cra-1 status:Partially_confirmed UniProt:Q21986 protein_id:AAC47049.3
R13G10.1	-	-	26	0.00016329	CE01052 WBGene00001086 locus:dpy-27 chromosome segregation protein (SMC-1) status:Partially_confirmed UniProt:P48996 protein_id:CAA84669.1
R13H4.2a	-	-	5	0.00020502	CE21124 WBGene00014826 status:Confirmed UniProt:A5Z2W3 protein_id:CAN99688.1
R13H9.2	1	0.000540221	3	0.000217935	CE06798 WBGene00003450 locus:msp-57 major sperm protein (MSP-57) status:Confirmed UniProt:Q17856 protein_id:AAK85492.1
R13H9.4	1	0.000540221	3	0.000217935	CE02806 WBGene00003446 locus:msp-53 major sperm protein (MSP-53) status:Confirmed UniProt:P53017 protein_id:AAK85493.1
R144.7a	-	-	5	5.31447e-05	CE39272 WBGene00020097 locus:larp-1 status:Partially_confirmed UniProt:Q21992 protein_id:AAK93859.3
R144.7b	-	-	5	4.33141e-05	CE31582 WBGene00020097 locus:larp-1 status:Partially_confirmed UniProt:Q2L6Y2 protein_id:ABC71805.1
R148.3a	-	-	4	3.30974e-05	CE28640 WBGene00020102 status:Partially_confirmed UniProt:O17267 protein_id:AAB71038.2
R148.3b	-	-	4	3.26581e-05	CE32710 WBGene00020102 status:Partially_confirmed UniProt:Q8ITY8 protein_id:AAN65300.1
R151.3	27	0.00853649	98	0.00416654	CE00744 WBGene00004417 locus:rpl-6 Ribosomal protein ML16 status:Confirmed UniProt:P47991 protein_id:AAK29850.1
R151.9	-	-	1	6.06968e-05	CE00827 WBGene00020112 locus:pfd-5 status:Confirmed UniProt:Q21993 protein_id:AAK29855.1
R166.4	-	-	1	1.74403e-05	CE03583 WBGene00004185 locus:pro-1 status:Partially_confirmed UniProt:Q22006 protein_id:CAA90666.1
R31.1a	-	-	21	4.6506e-05	CE41581 WBGene00004855 locus:sma-1 spectrin beta chain status:Partially_confirmed UniProt:O02425 protein_id:CAB04608.3
R31.1b	-	-	21	4.7685e-05	CE27773 WBGene00004855 locus:sma-1 status:Confirmed UniProt:Q7KPM2 protein_id:CAR64676.1
R53.1a	-	-	1	1.77763e-05	CE02303 WBGene00011271 FAD-1 like protein status:Partially_confirmed UniProt:Q22017 protein_id:CAA91346.1
R53.1b	-	-	1	1.809e-05	CE38215 WBGene00011271 FAD-1 like protein status:Partially_confirmed UniProt:Q22017 protein_id:CAI70410.1
R53.4	-	-	3	0.0001809	CE03574 WBGene00011273 ATP synthase complex f subunit like protein status:Confirmed UniProt:Q22021 protein_id:CAA91350.1
R74.1	-	-	23	0.000178917	CE16317 WBGene00003073 locus:lrs-1 leucyl-tRNA synthetase status:Partially_confirmed UniProt:Q09996 protein_id:CAA86751.1
T01B11.4	1	0.000219195	104	0.00306548	CE12898 WBGene00020140 locus:ant-1.4 ADP\/ATP translocase status:Confirmed UniProt:P91410 protein_id:AAB38001.1
T01B7.5a	-	-	3	6.80043e-05	CE23934 WBGene00011311 status:Confirmed UniProt:Q22046 protein_id:CAA91298.2
T01B7.6	-	-	1	1.18433e-05	CE43423 WBGene00011312 status:Confirmed UniProt:Q22047 protein_id:CAA91299.3
T01C3.10	-	-	1	9.3097e-06	CE42227 WBGene00003775 locus:nmr-2 glutamate receptor subunit epsilon status:Partially_confirmed UniProt:Q22063 protein_id:CAB02939.3
T01C3.6	11	0.00524089	30	0.00192207	CE12918 WBGene00004485 locus:rps-16 40S ribosomal protein S16 status:Confirmed UniProt:Q22054 protein_id:CAB01658.1
T01C3.7	8	0.00155927	33	0.000864929	CE12920 WBGene00001423 locus:fib-1 fibrillarin status:Confirmed UniProt:Q22053 protein_id:CAB01657.1
T01C8.5	-	-	5	0.000113063	CE07462 WBGene00020146 aminotransferase status:Confirmed UniProt:Q22067 protein_id:AAB00578.1
T01D1.2a	-	-	1	1.57978e-05	CE12942 WBGene00001340 locus:etr-1 RNA-binding protein status:Confirmed UniProt:Q17385 protein_id:AAB37881.1
T01D1.2b	-	-	1	2.621e-05	CE41582 WBGene00001340 locus:etr-1 RNA-binding protein status:Confirmed UniProt:A8DYR9 protein_id:ABV68947.1
T01D1.2c	-	-	1	6.3627e-05	CE33441 WBGene00001340 locus:etr-1 status:Partially_confirmed UniProt:Q86NC4 protein_id:AAO38606.1
T01D1.2d	-	-	1	1.72447e-05	CE41583 WBGene00001340 locus:etr-1 status:Confirmed UniProt:A8DYS3 protein_id:ABV68948.1
T01D1.2e	-	-	1	1.57439e-05	CE41584 WBGene00001340 locus:etr-1 status:Confirmed UniProt:A8DYS1 protein_id:ABV68949.1
T01D1.2f	-	-	1	1.56903e-05	CE41585 WBGene00001340 locus:etr-1 status:Confirmed UniProt:A8DYS0 protein_id:ABV68950.1
T01D1.2g	-	-	1	1.79842e-05	CE41586 WBGene00001340 locus:etr-1 status:Confirmed UniProt:A7KQE9 protein_id:ABV68951.1
T01D1.4	-	-	3	0.000174074	CE12948 WBGene00020149 status:Confirmed UniProt:P91416 protein_id:AAB37884.1
T01D3.6a	-	-	2	1.99049e-05	CE12964 WBGene00011330 EGF-like domains status:Confirmed UniProt:Q7JKS6 protein_id:CAB04279.1
T01D3.6b	-	-	2	2.01659e-05	CE18164 WBGene00011330 EGF-like domain, Fibrinogen beta and gamma chains, C-terminal globular domain status:Confirmed UniProt:O02364 protein_id:CAB04280.1
T01G1.3	-	-	5	4.25942e-05	CE16320 WBGene00011338 Yesat transport protein WEB1 like status:Partially_confirmed UniProt:O45604 protein_id:CAB07274.1
T01G9.5a	-	-	2	3.90929e-05	CE06342 WBGene00003183 locus:mei-1 MEI-1 meiotic spindle formation protein status:Confirmed UniProt:P34808 protein_id:CAB00052.1
T01G9.5b	-	-	2	3.88459e-05	CE32479 WBGene00003183 locus:mei-1 status:Confirmed UniProt:P34808 protein_id:CAD56596.1
T01G9.6a	-	-	63	0.0024839	CE18168 WBGene00002196 locus:kin-10 Casein kinase II regulatory subunit status:Confirmed UniProt:P28548 protein_id:CAB00056.1
T01G9.6b	-	-	62	0.00243407	CE06343 WBGene00002196 locus:kin-10 KIN-10 casein kinase status:Confirmed UniProt:P28548 protein_id:CAB00053.1
T01H3.4	-	-	1	1.89834e-05	CE03598 WBGene00011350 status:Confirmed UniProt:Q22090 protein_id:CAA92688.1
T02C12.1	-	-	19	0.000172362	CE01061 WBGene00002038 locus:hum-5 myosin IA status:Confirmed UniProt:Q27328 protein_id:CAA84673.1
T02G5.4	1	0.000149148	2	4.01127e-05	CE04856 WBGene00020164 acetly-CoA thiolase status:Partially_confirmed UniProt:Q22106 protein_id:AAA82403.1
T02G5.8	1	0.00016857	5	0.00011334	CE29990 WBGene00002183 locus:kat-1 acetoacetyl-C0A thiolase status:Confirmed UniProt:Q22100 protein_id:AAA82397.2
T02G5.9a	5	0.000599721	19	0.000306455	CE04861 WBGene00002238 locus:krs-1 lysyl-tRNA synthetase status:Confirmed UniProt:Q22099 protein_id:AAA82396.1
T02G5.9b	5	0.000575571	19	0.000294115	CE28247 WBGene00002238 locus:krs-1 lysyl-tRNA synthetase status:Confirmed UniProt:Q95ZQ3 protein_id:AAK68395.1
T02G5.9c	5	0.000667394	16	0.000287188	CE38540 WBGene00002238 locus:krs-1 status:Confirmed UniProt:Q2XN16 protein_id:AAX88810.1
T02H6.11	-	-	3	0.000212906	CE21147 WBGene00020181 ubiquinol-cytochrome c reductase complex subunit status:Confirmed UniProt:Q9N5E4 protein_id:AAF39958.1
T02H6.1b	-	-	1	1.78106e-05	CE41926 WBGene00020171 status:Partially_confirmed UniProt:A9D0C6 protein_id:ABY28288.1
T02H6.2	-	-	1	1.38736e-05	CE36887 WBGene00020172 locus:thoc-1 status:Partially_confirmed UniProt:Q9N5E3 protein_id:AAF39962.2
T03E6.7	-	-	18	0.000492779	CE16333 WBGene00000776 locus:cpl-1 cathepsin-like protease status:Confirmed UniProt:O45734 protein_id:CAB07275.1
T03F1.3	2	0.000329055	4	8.8498e-05	CE13100 WBGene00020185 locus:pgk-1 phosphoglycerate kinase status:Confirmed UniProt:P91427 protein_id:AAB42230.1
T03F1.5	-	-	1	3.02489e-05	CE13104 WBGene00020187 locus:gsp-4 serine\/threonine protein phosphatase PP1 status:Confirmed UniProt:P91420 protein_id:AAB42233.1
T04A11.1	-	-	1	2.87412e-05	CE13122 WBGene00011416 status:Predicted UniProt:O18648 protein_id:CAB05605.1
T04A11.4	-	-	1	2.87412e-05	CE13122 WBGene00011419 status:Predicted UniProt:O18648 protein_id:CAB05604.1
T04A8.5	-	-	1	1.92207e-05	CE01074 WBGene00011407 Amidophosphoribosyltransferase status:Confirmed UniProt:Q22134 protein_id:CAA84723.1
T04A8.7a	-	-	4	5.41904e-05	CE01076 WBGene00011409 1,4-Alpha-glucan branching enzyme status:Confirmed UniProt:Q22137 protein_id:CAA84727.1
T04A8.7b	-	-	3	4.56728e-05	CE33539 WBGene00011409 status:Partially_confirmed UniProt:Q86G92 protein_id:CAD82917.1
T04A8.9	-	-	4	0.000148207	CE01078 WBGene00001036 locus:dnj-18 DNAJ status:Confirmed UniProt:Q22138 protein_id:CAA84728.1
T04B8.5a	-	-	1	9.69109e-06	CE18193 WBGene00020207 status:Partially_confirmed UniProt:O44846 protein_id:AAB95011.1
T04B8.5b	-	-	1	9.82525e-06	CE37041 WBGene00020207 status:Partially_confirmed UniProt:Q6A583 protein_id:AAT81190.1
T04B8.5c	-	-	1	1.10358e-05	CE39764 WBGene00020207 status:Partially_confirmed UniProt:Q1RS85 protein_id:ABE73333.1
T04C12.4	45	0.00821107	1286	0.0315546	CE13148 WBGene00000065 locus:act-3 actin status:Confirmed UniProt:P10983 protein_id:CAB04676.1
T04C12.5	42	0.00766367	1221	0.0299597	CE13150 WBGene00000064 locus:act-2 actin status:Confirmed UniProt:P10984 protein_id:CAB04675.1
T04C12.6	45	0.00821107	1286	0.0315546	CE13148 WBGene00000063 locus:act-1 actin status:Confirmed UniProt:P10983 protein_id:CAB04678.1
T04C9.4a	-	-	1	9.71149e-05	CE31589 WBGene00003375 locus:mlp-1 status:Confirmed UniProt:Q9GP94 protein_id:AAM97944.1
T04C9.4b	-	-	2	0.00016329	CE31590 WBGene00003375 locus:mlp-1 status:Confirmed UniProt:Q9GP95 protein_id:AAM97945.1
T04C9.4c	-	-	2	0.000101944	CE31591 WBGene00003375 locus:mlp-1 contains LIM-like binding domain status:Partially_confirmed UniProt:Q9GP96 protein_id:AAM97946.1
T04D1.3a	-	-	1	2.44719e-05	CE37042 WBGene00006791 locus:unc-57 status:Confirmed UniProt:O61843 protein_id:AAC17558.3
T04D1.3b	-	-	1	9.04501e-05	CE39765 WBGene00006791 locus:unc-57 status:Confirmed UniProt:A5A8R0 protein_id:ABQ13062.1
T04D1.3c	-	-	1	2.43428e-05	CE41009 WBGene00006791 locus:unc-57 status:Confirmed UniProt:A5A8Q9 protein_id:ABQ13063.1
T04D1.3d	-	-	1	2.4215e-05	CE42509 WBGene00006791 locus:unc-57 status:Confirmed UniProt:B1V8A0 protein_id:ACB45674.1
T04D1.4	-	-	2	6.21902e-06	CE41928 WBGene00007053 locus:tag-192 helicase status:Partially_confirmed UniProt:O61845 protein_id:AAC17559.2
T04F3.1	-	-	3	7.99935e-06	CE43074 WBGene00011436 1-aminocyclopropane-1-carboxylate synthase status:Partially_confirmed UniProt:Q17464 protein_id:CAA98419.4
T04F8.1	-	-	1	2.8475e-05	CE03614 WBGene00011440 locus:sfxn-1.5 status:Confirmed UniProt:Q22161 protein_id:CAA91477.1
T04G9.5	-	-	1	4.9074e-05	CE04886 WBGene00020216 locus:trap-2 C. familiaris signal sequence receptor beta status:Confirmed UniProt:Q22169 protein_id:AAA82458.1
T05B11.3	1	0.000303576	2	8.16452e-05	CE13219 WBGene00020246 locus:clic-1 status:Confirmed UniProt:P90961 protein_id:AAB37069.1
T05C12.7	3	0.000374907	12	0.000201659	CE02319 WBGene00000377 locus:cct-1 T-complex protein status:Confirmed UniProt:P41988 protein_id:CAA91308.1
T05C3.5	-	-	16	0.000336252	CE13229 WBGene00001037 locus:dnj-19 DNAJ-like protein status:Confirmed UniProt:O16303 protein_id:AAB65361.1
T05D4.1	1	0.000187967	6	0.000151659	CE16341 WBGene00011474 locus:aldo-1 Fructose-bisphosphate aldolase class-I status:Confirmed UniProt:P54216 protein_id:CAB03291.1
T05E11.1	15	0.00490058	31	0.00136192	CE06360 WBGene00004474 locus:rps-5 40S ribosomal protein S5 status:Confirmed UniProt:P49041 protein_id:CAA92971.1
T05E11.3	1	9.02738e-05	19	0.000230648	CE06362 WBGene00011480 endoplasmin precursor (GRP94) status:Confirmed UniProt:Q22235 protein_id:CAA92973.1
T05E12.6a	-	-	1	1.91409e-05	CE32485 WBGene00011487 status:Confirmed UniProt:O45754 protein_id:CAB04684.2
T05F1.1a	-	-	7	0.000115945	CE13267 WBGene00011488 locus:nra-2 status:Confirmed UniProt:O18033 protein_id:CAB04692.1
T05F1.1b	-	-	7	0.000114709	CE41012 WBGene00011488 locus:nra-2 status:Confirmed UniProt:A5JYX8 protein_id:CAN86915.1
T05F1.3	4	0.00187967	10	0.000631912	CE13265 WBGene00004488 locus:rps-19 Ribosomal protein S19e status:Confirmed UniProt:O18650 protein_id:CAB04689.1
T05F1.6	-	-	1	7.91924e-06	CE36405 WBGene00002027 locus:hsr-9 BRCA1 C Terminus (BRCT) domain status:Partially_confirmed UniProt:Q7JKP6 protein_id:CAF31485.1
T05G5.10	-	-	8	0.000378499	CE37787 WBGene00002064 locus:iff-1 Initiation factor 5A status:Confirmed UniProt:P34563 protein_id:CAA81597.2
T05G5.3	-	-	3	8.33667e-05	CE00315 WBGene00000405 locus:cdk-1 serine\/threonine kinase (CDC2\/CDKX subfamily) status:Confirmed UniProt:P34556 protein_id:CAA81590.1
T05G5.6	3	0.000714667	18	0.00057662	CE00318 WBGene00001155 locus:ech-6 Enoyl-CoA hydratase status:Confirmed UniProt:P34559 protein_id:CAA81594.1
T05G5.7	-	-	2	6.29755e-05	CE00319 WBGene00011501 locus:rmd-1 status:Partially_confirmed UniProt:P34560 protein_id:CAA81592.1
T05G5.9a	-	-	1	1.39787e-05	CE34088 WBGene00011503 Coiled coil protein status:Confirmed UniProt:P34562 protein_id:CAA81596.2
T05G5.9b	-	-	1	1.40211e-05	CE34089 WBGene00011503 status:Confirmed UniProt:P34562 protein_id:CAD90180.1
T05H10.1	-	-	2	1.39154e-05	CE32928 WBGene00011507 ubiquitin carboxyl-terminal hydrolase status:Partially_confirmed UniProt:Q22240 protein_id:CAA87795.2
T05H10.6a	1	0.000172816	5	0.000116195	CE01643 WBGene00011510 pyruvate dehydrogenase E1 alpha subunit status:Confirmed UniProt:P52899 protein_id:CAA87793.1
T05H10.6b	1	0.00016572	5	0.000111424	CE32929 WBGene00011510 status:Confirmed UniProt:Q8I111 protein_id:CAD59156.1
T05H4.10	-	-	2	3.87643e-05	CE27439 WBGene00020273 status:Confirmed UniProt:O16515 protein_id:AAB66016.2
T05H4.12	-	-	7	0.000500631	CE13291 WBGene00020275 locus:atp-4 status:Confirmed UniProt:O16517 protein_id:AAB66018.1
T05H4.13a	-	-	2	3.74276e-05	CE27441 WBGene00000110 locus:alh-4 aldehyde dehydrogenase status:Confirmed UniProt:O16518 protein_id:AAB66022.2
T05H4.13b	-	-	2	3.74276e-05	CE30827 WBGene00000110 locus:alh-4 status:Confirmed UniProt:Q8MXJ7 protein_id:AAM45357.1
T05H4.13c	-	-	2	3.73519e-05	CE33307 WBGene00000110 locus:alh-4 status:Confirmed UniProt:Q86S57 protein_id:AAO26003.1
T05H4.6	-	-	1	1.65043e-05	CE27442 WBGene00020269 eukaryotic peptide chain release factor subunit 1 status:Confirmed UniProt:O16520 protein_id:AAB66012.2
T06A10.1	-	-	3	2.84458e-05	CE41449 WBGene00020284 locus:mel-46 status:Confirmed UniProt:A3QMD4 protein_id:CAM36366.2
T06C12.7	-	-	1	2.21777e-05	CE16357 WBGene00003674 locus:nhr-84 Zinc finger, C4 type (two domains) status:Partially_confirmed UniProt:O45756 protein_id:CAB03299.1
T06D8.1a	-	-	3	7.44225e-06	CE41013 WBGene00011522 status:Partially_confirmed UniProt:Q22248 protein_id:CAN86913.1
T06D8.1b	-	-	3	7.57671e-06	CE41014 WBGene00011522 status:Partially_confirmed UniProt:Q8I110 protein_id:CAN86914.1
T06D8.8	-	-	10	0.000238396	CE02329 WBGene00004465 locus:rpn-9 status:Confirmed UniProt:Q22253 protein_id:CAA88971.1
T06E6.1	-	-	2	4.28117e-05	CE13313 WBGene00011538 status:Confirmed UniProt:O45757 protein_id:CAB03312.1
T07A9.11	-	-	8	0.000563415	CE40119 WBGene00004493 locus:rps-24 ribosomal protein status:Confirmed UniProt:Q1XFY9 protein_id:ABD94090.1
T07A9.6	-	-	4	3.83614e-05	CE26385 WBGene00000913 locus:daf-18 status:Confirmed UniProt:O44405 protein_id:AAK39284.1
T07A9.8	-	-	1	2.68977e-05	CE17217 WBGene00020296 status:Partially_confirmed UniProt:O44410 protein_id:AAK39280.1
T07A9.9a	-	-	15	0.000203214	CE17218 WBGene00020297 status:Confirmed UniProt:O44411 protein_id:AAK39281.1
T07A9.9b	-	-	15	0.000218624	CE31600 WBGene00020297 status:Confirmed UniProt:O44411 protein_id:AAM97948.1
T07D1.2	-	-	1	2.13563e-05	CE29467 WBGene00020301 status:Confirmed UniProt:Q22302 protein_id:AAA83159.3
T07D3.7a	1	7.53935e-05	3	3.04151e-05	CE32063 WBGene00000106 locus:alg-2 status:Partially_confirmed UniProt:O16720 protein_id:AAB66187.2
T07D3.7b	1	7.70012e-05	3	3.10637e-05	CE13367 WBGene00000106 locus:alg-2 status:Partially_confirmed UniProt:Q86B39 protein_id:AAO38604.1
T07D4.4a	-	-	2	1.80546e-05	CE18219 WBGene00011580 locus:ddx-19 ATP-dependent helicase status:Partially_confirmed UniProt:Q22308 protein_id:CAA90408.1
T07D4.4b	-	-	2	2.89214e-05	CE18220 WBGene00011580 locus:ddx-19 ATP-dependent helicase status:Confirmed UniProt:O18056 protein_id:CAA90406.1
T07D4.4c	-	-	2	3.01009e-05	CE18221 WBGene00011580 locus:ddx-19 ATP-dependent helicase (DEAD box) status:Confirmed UniProt:O62372 protein_id:CAA90407.1
T07D4.4d	-	-	2	3.03984e-05	CE43387 WBGene00011580 locus:ddx-19 status:Confirmed UniProt:B7WN80 protein_id:CAT01054.1
T07D4.4e	-	-	2	3.71264e-05	CE43315 WBGene00011580 locus:ddx-19 status:Confirmed UniProt:B7WN81 protein_id:CAT01056.1
T08A11.1	4	0.000146598	127	0.000625903	CE16370 WBGene00011604 status:Partially_confirmed UniProt:Q9XTE2 protein_id:CAA90776.1
T08A11.2	-	-	6	4.18725e-05	CE03641 WBGene00011605 status:Partially_confirmed UniProt:Q21909 protein_id:CAA90777.1
T08A9.11b	-	-	1	6.40688e-05	CE41838 WBGene00020339 status:Partially_confirmed UniProt:A8WFJ0 protein_id:ABX00797.1
T08B2.10	3	0.00158326	17	0.00120647	CE26948 WBGene00004486 locus:rps-17 40S ribosomal protein S17 status:Confirmed UniProt:O01692 protein_id:AAG00017.2
T08B2.7a	3	0.000263539	12	0.000141755	CE13431 WBGene00020347 3-hydroxyacyl-CoA dehydrogenase status:Confirmed UniProt:Q9GYT0 protein_id:AAK21462.1
T08B2.7b	3	0.000272615	12	0.000146637	CE26950 WBGene00020347 3-hydroxyacyl-CoA dehydrogenase status:Confirmed UniProt:Q9BIC3 protein_id:AAK21464.1
T08B2.7c	3	0.0002953	11	0.000145603	CE30299 WBGene00020347 status:Partially_confirmed UniProt:Q8T8N8 protein_id:AAL77185.1
T08B2.8	-	-	1	5.80246e-05	CE13433 WBGene00020348 status:Confirmed UniProt:Q9GYS9 protein_id:AAG00016.1
T08G11.1a	-	-	10	2.87233e-05	CE13443 WBGene00011629 nucleotide binding protein status:Partially_confirmed UniProt:Q94010 protein_id:CAB02304.1
T08G11.1b	-	-	9	2.60701e-05	CE30353 WBGene00011629 nucleotide binding protein status:Partially_confirmed UniProt:Q8T3D2 protein_id:CAD27608.1
T08G11.4a	-	-	1	1.63002e-05	CE23958 WBGene00011631 status:Confirmed UniProt:Q94013 protein_id:CAB02307.2
T08G11.4b	-	-	1	1.86382e-05	CE13449 WBGene00011631 status:Confirmed UniProt:A8WHU4 protein_id:CAP19342.1
T08G2.3	1	0.000164528	2	4.4249e-05	CE07473 WBGene00020366 locus:acdh-10 acyl-CoA dehydrogenase status:Confirmed UniProt:Q22347 protein_id:AAB52493.1
T08H10.1	1	0.00020603	7	0.000193938	CE17230 WBGene00020369 aldose reductase status:Confirmed UniProt:Q22352 protein_id:AAA97992.2
T08H4.1	-	-	2	2.14058e-05	CE04926 WBGene00006476 locus:rhgf-2 status:Partially_confirmed UniProt:Q22354 protein_id:AAC71118.1
T09B4.5a	-	-	1	2.82138e-05	CE13465 WBGene00020379 status:Confirmed UniProt:O02155 protein_id:AAB53007.1
T09B4.8	-	-	3	6.23373e-05	CE33176 WBGene00020382 aminotransferase status:Partially_confirmed UniProt:O02158 protein_id:AAB53010.3
T09B4.9	-	-	7	0.000151956	CE13473 WBGene00020383 status:Confirmed UniProt:O02161 protein_id:AAB53011.1
T09E8.2	-	-	1	9.67077e-06	CE13489 WBGene00001874 locus:him-17 status:Partially_confirmed UniProt:Q22360 protein_id:CAB01515.1
T09F3.3	1	0.000201197	13	0.000351721	CE02343 WBGene00001683 locus:gpd-1 glyceraldehyde 3-phosphate dehydrogenase 1 status:Confirmed UniProt:P04970 protein_id:CAA88870.1
T10B10.2	-	-	4	8.74494e-05	CE23962 WBGene00011679 locus:ucr-2.2 ubiquinol-cytochrome c reductase complex core protein 2 status:Confirmed UniProt:Q22370 protein_id:CAA96675.2
T10B11.2	-	-	1	1.68049e-05	CE18241 WBGene00020398 status:Partially_confirmed UniProt:Q9TZI1 protein_id:AAC67466.1
T10B5.5a	3	0.000384718	14	0.000241426	CE28255 WBGene00020391 locus:cct-7 status:Confirmed UniProt:Q9TZS5 protein_id:AAC19232.2
T10B5.5b	-	-	11	0.000223044	CE33316 WBGene00020391 locus:cct-7 status:Confirmed UniProt:Q86S29 protein_id:AAO25994.1
T10C6.11	3	0.00145975	11	0.000719752	CE16386 WBGene00001878 locus:his-4 histone H2B status:Partially_confirmed UniProt:Q27894 protein_id:CAB07654.1
T10C6.12	22	0.0118849	5	0.000363225	CE04501 WBGene00001877 locus:his-3 histone H2A status:Partially_confirmed UniProt:P09588 protein_id:CAB07656.1
T10C6.13	5	0.00252236	12	0.000814051	CE03253 WBGene00001876 locus:his-2 histone H3 status:Partially_confirmed UniProt:P08898 protein_id:CAB07653.1
T10C6.14	12	0.00799317	34	0.00304545	CE03252 WBGene00001875 locus:his-1 histone H4 status:Predicted UniProt:P62784 protein_id:CAB07657.1
T10E9.7a	-	-	3	6.21972e-05	CE37406 WBGene00020417 locus:nuo-2 NADH-ubiquinone oxidoredutase 30 kd subunit status:Confirmed UniProt:O01602 protein_id:AAB52474.2
T10E9.7b	-	-	3	0.000103275	CE33179 WBGene00020417 locus:nuo-2 status:Confirmed UniProt:Q86NC2 protein_id:AAO21397.1
T10F2.1a	-	-	6	7.46031e-05	CE29472 WBGene00001744 locus:grs-1 Glycyl-tRNA synthetase status:Confirmed UniProt:Q10039 protein_id:AAK21465.2
T10F2.1b	-	-	6	8.16452e-05	CE32719 WBGene00001744 locus:grs-1 status:Confirmed UniProt:Q8I711 protein_id:AAN65294.1
T10F2.2	-	-	5	0.000153254	CE02041 WBGene00020422 Mitochondrial carrier protein status:Partially_confirmed UniProt:Q10050 protein_id:AAK21466.1
T10F2.4	1	0.000139447	18	0.000337533	CE38104 WBGene00020423 status:Partially_confirmed UniProt:Q10051 protein_id:AAK21467.2
T10G3.3	-	-	1	3.10637e-05	CE37988 WBGene00011694 status:Confirmed UniProt:P92020 protein_id:CAB03326.3
T11A5.6	-	-	1	1.28495e-05	CE28256 WBGene00011705 calpain status:Partially_confirmed UniProt:Q22386 protein_id:CAC42267.1
T11F8.3	-	-	2	1.99479e-05	CE22368 WBGene00004374 locus:rme-2 LDL-like receptor status:Confirmed UniProt:O44191 protein_id:AAB88554.3
T11G6.8	-	-	1	2.26125e-05	CE33830 WBGene00011722 RNA recognition motif. (aka RRM, RBD, or RNP domain) status:Confirmed UniProt:Q22412 protein_id:CAA93419.2
T12A2.2	-	-	1	1.21875e-05	CE01395 WBGene00020437 status:Confirmed UniProt:P46975 protein_id:AAC24442.1
T12A2.7	-	-	2	7.75287e-05	CE30396 WBGene00020441 status:Confirmed UniProt:Q22417 protein_id:AAC24446.2
T12D8.10	-	-	5	0.00047071	CE37144 WBGene00023450 status:Confirmed UniProt:Q69ZI6 protein_id:CAH10814.1
T12D8.3	-	-	4	0.000134685	CE37145 WBGene00011731 locus:acbp-5 Ank repeat status:Confirmed UniProt:Q9XVJ0 protein_id:CAB03343.2
T12D8.6	-	-	5	0.000324856	CE16403 WBGene00011734 EF hand status:Confirmed UniProt:Q9XVI9 protein_id:CAB03346.1
T12D8.8	-	-	6	0.000131174	CE16405 WBGene00011735 TPR Domain (2 domains) status:Confirmed UniProt:O45786 protein_id:CAB05818.1
T12E12.4a	-	-	5	6.5432e-05	CE30172 WBGene00001093 locus:drp-1 dynamin-like protein status:Confirmed UniProt:Q9U4L0 protein_id:AAL56621.1
T12E12.4b	-	-	5	6.47887e-05	CE30173 WBGene00001093 locus:drp-1 status:Confirmed UniProt:Q8WQC9 protein_id:AAL56622.1
T12F5.3	-	-	1	7.98089e-06	CE29052 WBGene00001601 locus:glh-4 helicase status:Confirmed UniProt:O76743 protein_id:AAB96745.2
T12G3.1	-	-	1	1.3313e-05	CE37554 WBGene00011737 Drosphila REF (2)P like status:Confirmed UniProt:Q22436 protein_id:CAA92982.2
T13A10.11a	-	-	18	0.000411056	CE30175 WBGene00006416 locus:sams-5 S-adenosylmethionine synthetase status:Confirmed UniProt:Q27522 protein_id:AAB38126.2
T13A10.11b	-	-	14	0.0003659	CE31726 WBGene00006416 locus:sams-5 status:Confirmed UniProt:Q27522 protein_id:AAM97949.1
T13B5.3	-	-	2	4.1936e-05	CE13607 WBGene00020471 locus:pho-14 acid phosphatase status:Partially_confirmed UniProt:O17373 protein_id:AAB71294.1
T13C5.5	-	-	1	3.417e-05	CE04946 WBGene00000245 locus:bca-1 carbonic anhydrase status:Confirmed UniProt:Q22460 protein_id:AAK39291.1
T13F2.1	-	-	3	6.19189e-05	CE25113 WBGene00001396 locus:fat-4 cytochrome B5 containing fusion protein status:Confirmed UniProt:Q9XTB7 protein_id:CAB61031.1
T13F2.10	1	0.000540221	3	0.000217935	CE09861 WBGene00003466 locus:msp-79 major sperm protein status:Confirmed UniProt:Q9TVW5 protein_id:CAB03361.1
T13F2.11	1	0.000540221	2	0.00014529	CE13638 WBGene00003465 locus:msp-78 major sperm protein status:Confirmed UniProt:Q94053 protein_id:CAB03362.1
T13F2.8	-	-	2	7.85184e-05	CE13633 WBGene00000301 locus:cav-1 caveolin status:Confirmed UniProt:Q94051 protein_id:CAB03359.1
T13H5.4	-	-	5	9.22591e-05	CE23981 WBGene00011758 PRP9 like protein status:Confirmed UniProt:Q22469 protein_id:CAA91420.2
T14D7.1	-	-	1	2.278e-05	CE23985 WBGene00011767 serine-pyruvate aminotransferase status:Confirmed UniProt:Q94055 protein_id:CAB03364.2
T14F9.1	-	-	14	0.000274814	CE07497 WBGene00020507 locus:vha-15 ATPase subunit status:Confirmed UniProt:Q22494 protein_id:AAA91266.1
T14F9.3	-	-	1	1.66233e-05	CE07499 WBGene00020509 locus:hex-1 beta-hexosaminidase beta subunit status:Confirmed UniProt:Q22492 protein_id:AAA91263.1
T14G10.5a	-	-	6	6.3627e-05	CE06451 WBGene00011775 protein transport protein status:Confirmed UniProt:Q22498 protein_id:CAA93095.1
T14G10.5b	-	-	6	6.26902e-05	CE39281 WBGene00011775 status:Confirmed UniProt:Q2XN02 protein_id:CAJ43445.1
T14G11.3	-	-	5	6.79375e-05	CE33696 WBGene00020511 locus:immt-1 L96 protein (tipula iridescent virus (TIV) (weak)) status:Partially_confirmed UniProt:Q22505 protein_id:AAA82345.2
T14G12.3	-	-	1	4.59001e-05	CE04964 WBGene00006408 locus:tag-18 status:Confirmed UniProt:Q22508 protein_id:AAA82434.1
T14G8.1	-	-	5	2.5814e-05	CE03657 WBGene00000482 locus:chd-3 helicase-DNA-binding like protein status:Confirmed UniProt:Q22516 protein_id:CAA91810.1
T15H9.7a	-	-	6	0.000155931	CE01664 WBGene00001038 locus:dnj-20 status:Confirmed UniProt:Q8MPX3 protein_id:CAQ58123.1
T15H9.7b	-	-	4	0.000450045	CE30689 WBGene00001038 locus:dnj-20 status:Confirmed UniProt:Q8MPX3 protein_id:CAA87414.2
T16G1.9	-	-	2	1.95257e-05	CE20079 WBGene00011802 Ank repeat status:Partially_confirmed UniProt:Q9U367 protein_id:CAB63315.1
T16G12.1	-	-	9	4.39329e-05	CE36716 WBGene00011803 Aminopeptidase status:Partially_confirmed UniProt:Q22531 protein_id:CAA82971.4
T17E9.2a	-	-	4	8.20081e-05	CE01406 WBGene00020549 locus:nmt-1 status:Confirmed UniProt:P46548 protein_id:AAA19436.1
T17E9.2b	-	-	4	8.16452e-05	CE28669 WBGene00020549 locus:nmt-1 status:Confirmed UniProt:Q95ZN7 protein_id:AAK77637.1
T17E9.2c	-	-	3	6.86793e-05	CE31611 WBGene00020549 locus:nmt-1 status:Confirmed UniProt:Q8MPX2 protein_id:AAM97952.1
T18D3.4	1	3.52378e-05	46	0.000217972	CE31619 WBGene00003514 locus:myo-2 myosin heavy chain C status:Confirmed UniProt:P12845 protein_id:CAA92197.2
T18H9.2a	1	0.000108044	9	0.000130761	CE33320 WBGene00000215 locus:asp-2 protease status:Partially_confirmed UniProt:Q86NE1 protein_id:AAO25989.1
T18H9.2b	1	0.000159926	9	0.000193551	CE33321 WBGene00000215 locus:asp-2 status:Confirmed UniProt:Q86NE0 protein_id:AAO25990.1
T19A6.2a	-	-	1	1.41719e-05	CE32493 WBGene00003596 locus:ngp-1 AUTOANTIGEN NGP-1 status:Confirmed UniProt:Q9XXN4 protein_id:CAA16512.2
T19A6.2b	-	-	1	1.55843e-05	CE32494 WBGene00003596 locus:ngp-1 AUTOANTIGEN NGP-1 status:Confirmed UniProt:Q9U365 protein_id:CAA16514.2
T19A6.2c	-	-	1	1.51244e-05	CE38417 WBGene00003596 locus:ngp-1 status:Confirmed UniProt:Q56VZ2 protein_id:CAI79270.1
T19B10.2	-	-	2	5.01408e-05	CE16413 WBGene00011831 status:Confirmed UniProt:Q22562 protein_id:CAA98547.1
T19B10.4a	-	-	1	3.79667e-05	CE16414 WBGene00004152 locus:pqn-70 status:Confirmed UniProt:Q7JLH5 protein_id:CAA98545.1
T19B4.3	-	-	1	4.98698e-05	CE13740 WBGene00020557 adenine phosphoribosyltransferase status:Confirmed UniProt:P91455 protein_id:AAB37633.1
T19B4.5	13	0.00222976	139	0.003206	CE13744 WBGene00020558 status:Partially_confirmed UniProt:P91453 protein_id:AAB37631.1
T19D12.1	-	-	5	2.5016e-05	CE28677 WBGene00020576 A. faecalis PHB depolymerase\; zinc finger protein 40 status:Partially_confirmed UniProt:Q22579 protein_id:AAC24428.2
T19D12.2a	-	-	4	6.04978e-05	CE33453 WBGene00020577 A. faecalis PHB depolymerase status:Confirmed UniProt:Q86ND6 protein_id:AAO38593.1
T19D12.2b	-	-	4	8.74494e-05	CE33454 WBGene00020577 status:Confirmed UniProt:Q86ND3 protein_id:AAO38594.1
T19D12.2c	-	-	4	7.15187e-05	CE33455 WBGene00020577 status:Confirmed UniProt:Q86ND4 protein_id:AAO38595.1
T19H12.2	-	-	1	4.10041e-05	CE13754 WBGene00020588 status:Confirmed UniProt:O01615 protein_id:AAC69027.1
T20B12.3	-	-	2	3.66108e-05	CE01409 WBGene00020601 status:Partially_confirmed UniProt:P41843 protein_id:AAA19056.1
T20B12.7	-	-	1	3.87643e-05	CE01413 WBGene00020604 status:Confirmed UniProt:P41847 protein_id:AAA19060.1
T20B5.1	-	-	1	9.97396e-06	CE28680 WBGene00000161 locus:apa-2 alpha-adaptin status:Partially_confirmed UniProt:Q22601 protein_id:AAA68332.2
T20D3.11a	-	-	1	5.00592e-06	CE40661 WBGene00011862 status:Partially_confirmed UniProt:O01260 protein_id:CAA92491.2
T20D3.11b	-	-	1	4.93628e-06	CE43463 WBGene00011862 status:Partially_confirmed UniProt:B9WRT3 protein_id:CAX32485.1
T20D3.2	-	-	3	0.000118281	CE03671 WBGene00011856 status:Confirmed UniProt:O01254 protein_id:CAA92485.1
T20F5.2	1	0.000339644	4	0.000182691	CE13818 WBGene00003950 locus:pbs-4 peptidase status:Confirmed UniProt:P91477 protein_id:AAB37663.1
T20F5.6	-	-	3	3.48586e-05	CE28685 WBGene00020628 zinc finger protein status:Partially_confirmed UniProt:P91482 protein_id:AAB37668.2
T20F7.6	-	-	2	4.36213e-05	CE29350 WBGene00020633 AMP-activated protein kinase status:Confirmed UniProt:O02168 protein_id:AAK18981.2
T20G5.1	-	-	80	0.000439068	CE00480 WBGene00011867 locus:chc-1 Clathrin heavy chain status:Partially_confirmed UniProt:P34574 protein_id:CAA83003.1
T20G5.2	1	0.000146598	17	0.000335129	CE00513 WBGene00000833 locus:cts-1 Citrate synthase status:Confirmed UniProt:P34575 protein_id:CAA83004.1
T20H4.3a	-	-	4	6.35175e-05	CE00748 WBGene00004189 locus:prs-1 Prolyl-tRNA synthetase region status:Confirmed UniProt:Q22620 protein_id:AAA50660.1
T20H4.3b	-	-	3	6.09642e-05	CE37410 WBGene00004189 locus:prs-1 status:Confirmed UniProt:Q65ZK5 protein_id:AAU20840.1
T21B10.2a	5	0.000790416	38	0.000807799	CE03684 WBGene00011884 locus:enol-1 enolase status:Confirmed UniProt:Q27527 protein_id:CAA92692.1
T21B10.2b	4	0.000814339	37	0.00101293	CE32730 WBGene00011884 locus:enol-1 status:Confirmed UniProt:Q27527 protein_id:CAD57704.1
T21B10.2c	5	0.000737721	38	0.000753946	CE36954 WBGene00011884 locus:enol-1 status:Confirmed UniProt:Q27527 protein_id:CAH10783.1
T21B10.3	-	-	7	5.51978e-05	CE23993 WBGene00011885 status:Partially_confirmed UniProt:Q22624 protein_id:CAA92693.2
T21B10.7	4	0.000518776	8	0.000139522	CE16437 WBGene00000378 locus:cct-2 t-complex protein 1 status:Confirmed UniProt:P47207 protein_id:CAA92697.1
T21C12.2	-	-	6	0.000140854	CE02347 WBGene00001993 locus:hpd-1 4-hydroxyphenylpyruvate dioxygenase status:Confirmed UniProt:Q22633 protein_id:CAA90315.1
T21C9.12	-	-	2	4.08226e-05	CE06481 WBGene00011897 locus:scpl-4 REV protein (anti-repression transactivator protein) status:Partially_confirmed UniProt:Q22647 protein_id:CAA97339.1
T21E12.4	-	-	50	0.000100984	CE23997 WBGene00000962 locus:dhc-1 dynein heavy chain status:Partially_confirmed UniProt:Q19020 protein_id:AAK21472.1
T21E3.3	-	-	1	1.89912e-06	CE42650 WBGene00003072 locus:lrp-2 EGF-like protein status:Partially_confirmed UniProt:O01768 protein_id:AAB54138.3
T21F4.1	-	-	1	2.82138e-05	CE33700 WBGene00020658 status:Confirmed UniProt:Q22659 protein_id:AAA98709.2
T21G5.3	-	-	13	0.000157191	CE25121 WBGene00001598 locus:glh-1 RNA helicase status:Confirmed UniProt:P34689 protein_id:AAB52901.2
T22A3.8	-	-	2	5.94836e-06	CE31067 WBGene00002248 locus:lam-3 laminin B status:Confirmed UniProt:O45614 protein_id:CAB03385.3
T22B11.5	1	6.66745e-05	24	0.000215182	CE28486 WBGene00020679 2-oxoglutarate dehydrogenase status:Confirmed UniProt:O61199 protein_id:AAB94185.2
T22B7.7	-	-	1	2.34756e-05	CE13952 WBGene00020674 status:Confirmed UniProt:Q23044 protein_id:AAB04596.1
T22D1.10	1	0.000153143	2	4.11871e-05	CE17254 WBGene00020687 locus:ruvb-2 status:Confirmed UniProt:Q9GZH2 protein_id:AAF98631.1
T22D1.3a	-	-	3	5.1831e-05	CE30188 WBGene00020682 inosine monophosphate dehydrogenase status:Confirmed UniProt:Q9GZH3 protein_id:AAF98635.2
T22D1.3b	-	-	3	5.99085e-05	CE33940 WBGene00020682 status:Confirmed UniProt:Q86DL2 protein_id:AAO91672.2
T22D1.4	-	-	4	6.29755e-05	CE33704 WBGene00020683 glycotransferase status:Confirmed UniProt:Q9GZH4 protein_id:AAF98626.2
T22D1.9	2	0.000139874	25	0.000235115	CE17253 WBGene00004458 locus:rpn-1 status:Confirmed UniProt:Q9GZH5 protein_id:AAF98630.1
T22E5.5	-	-	8	0.00018224	CE04994 WBGene00003495 locus:mup-2 troponin T-like protein status:Confirmed UniProt:Q27371 protein_id:AAA83615.1
T22F3.3a	2	0.000155574	10	0.000104602	CE24003 WBGene00020696 status:Confirmed UniProt:Q9N5U1 protein_id:AAK72092.1
T22F3.3b	2	0.000162194	10	0.000109053	CE20769 WBGene00020696 status:Confirmed UniProt:Q86NC1 protein_id:AAO25987.1
T22F3.4	5	0.00175021	12	0.000564852	CE13968 WBGene00004422 locus:rpl-11.1 60S ribososmal protein L11 status:Confirmed UniProt:Q94300 protein_id:AAB18306.1
T22H6.2a	-	-	5	5.7662e-05	CE03697 WBGene00011938 locus:alh-13 1-pyroline-5-carboxylate synthetase status:Confirmed UniProt:P54889 protein_id:CAA90672.1
T22H6.2b	-	-	4	4.60145e-05	CE26824 WBGene00011938 locus:alh-13 status:Confirmed UniProt:Q9BI69 protein_id:CAC35828.1
T23B12.3	-	-	3	0.00010484	CE14030 WBGene00020718 ribosomal protein status:Confirmed UniProt:O17004 protein_id:AAB69935.1
T23B5.1a	-	-	2	2.7135e-05	CE18281 WBGene00011939 locus:prmt-3 status:Confirmed UniProt:O02325 protein_id:CAB07676.1
T23B5.1b	-	-	2	5.31753e-05	CE39779 WBGene00011939 locus:prmt-3 status:Confirmed UniProt:Q2EEM4 protein_id:CAJ76953.1
T23B5.1c	-	-	1	4.21275e-05	CE39780 WBGene00011939 locus:prmt-3 status:Confirmed UniProt:Q2EEM3 protein_id:CAJ76954.1
T23C6.5	-	-	1	2.54859e-05	CE35783 WBGene00020727 G-protein coupled receptor status:Partially_confirmed UniProt:O02043 protein_id:AAB52881.2
T23D8.4	-	-	8	8.21908e-05	CE18958 WBGene00001226 locus:eif-3.C status:Confirmed UniProt:O02328 protein_id:CAB03403.1
T23D8.5	12	0.00799317	34	0.00304545	CE03252 WBGene00001941 locus:his-67 histone H4 status:Confirmed UniProt:P62784 protein_id:CAB03396.1
T23D8.6	22	0.0118849	5	0.000363225	CE04501 WBGene00001942 locus:his-68 histone H2A status:Confirmed UniProt:P09588 protein_id:CAB03399.1
T23E7.2a	1	7.37721e-05	-	-	CE14064 WBGene00020732 status:Partially_confirmed UniProt:O17339 protein_id:AAB71257.1
T23E7.2b	1	7.79637e-05	-	-	CE14066 WBGene00020732 status:Partially_confirmed UniProt:O17338 protein_id:AAB71258.1
T23E7.2e	1	7.55596e-05	4	4.06428e-05	CE31244 WBGene00020732 status:Partially_confirmed UniProt:Q8MXJ1 protein_id:AAM69068.1
T23F11.1	-	-	2	5.1831e-05	CE24009 WBGene00011953 phosphatase status:Confirmed UniProt:P49596 protein_id:CAA86456.2
T23F6.4	-	-	1	1.05802e-05	CE18963 WBGene00004315 locus:rbd-1 RNA recognition motif. (aka RRM, RBD, or RNP domain) (6 domains) status:Partially_confirmed UniProt:Q9XU67 protein_id:CAB05631.1
T23G11.3	-	-	3	5.97791e-05	CE14096 WBGene00001595 locus:gld-1 female germline-specific tumor suppressor status:Confirmed UniProt:Q17339 protein_id:CAB03417.1
T23G5.1	-	-	5	5.85401e-05	CE00331 WBGene00004391 locus:rnr-1 Ribonucleoside-disphosphate reductase large chain status:Confirmed UniProt:Q03604 protein_id:CAA79574.1
T23G7.4	-	-	1	1.04366e-05	CE03705 WBGene00004752 locus:sec-5 status:Partially_confirmed UniProt:Q22706 protein_id:CAA92702.1
T23H2.1	-	-	7	3.49656e-05	CE14106 WBGene00003798 locus:npp-12 integral membrane protein status:Partially_confirmed UniProt:P91495 protein_id:AAC48199.1
T23H2.5	-	-	1	4.59001e-05	CE14114 WBGene00004273 locus:rab-10 RAS status:Confirmed UniProt:Q94148 protein_id:AAC48200.1
T24B8.1a	4	0.002048	6	0.000413101	CE03709 WBGene00004446 locus:rpl-32 60S ribosomal protein L32 status:Confirmed UniProt:Q22716 protein_id:CAA92757.1
T24B8.1b	4	0.00338805	5	0.000569501	CE43313 WBGene00004446 locus:rpl-32 status:Confirmed UniProt:B7WN95 protein_id:CAT01058.1
T24B8.7a	-	-	4	1.2497e-05	CE43334 WBGene00011980 status:Partially_confirmed UniProt:P90865 protein_id:CAA92761.3
T24B8.7b	-	-	4	1.24843e-05	CE43363 WBGene00011980 status:Partially_confirmed UniProt:Q7JLZ7 protein_id:CAA92762.3
T24C4.1	-	-	1	2.16064e-05	CE19592 WBGene00020757 locus:ucr-2.3 Ubiquinol-cytochrome C reductase complex core protein 2 status:Confirmed UniProt:Q9TZ33 protein_id:AAC68920.1
T24F1.1	-	-	2	5.91405e-05	CE02361 WBGene00006414 locus:raga-1 GTP-binding protein status:Confirmed UniProt:Q22743 protein_id:CAA90136.1
T24F1.3a	-	-	1	1.50015e-05	CE02363 WBGene00011995 DAG binding domain status:Partially_confirmed UniProt:Q22744 protein_id:CAA90137.1
T24F1.3b	-	-	1	1.66533e-05	CE38227 WBGene00011995 DAG binding domain status:Partially_confirmed UniProt:Q58AA9 protein_id:CAI70412.1
T24H10.3	-	-	2	7.62472e-05	CE03728 WBGene00001041 locus:dnj-23 DNAJ protein status:Confirmed UniProt:Q22751 protein_id:CAA90945.1
T24H10.6	-	-	1	9.71149e-05	CE03731 WBGene00012004 locus:dyrb-1 bithoraxoid-like protein status:Confirmed UniProt:Q22752 protein_id:CAA90946.1
T25B6.2	-	-	1	1.15613e-05	CE14174 WBGene00020788 zinc metalloprotease status:Confirmed UniProt:Q22763 protein_id:AAC48223.1
T25B9.9	-	-	2	3.81236e-05	CE06508 WBGene00012015 6-phosphogluconate dehydrogenase status:Confirmed UniProt:Q17761 protein_id:CAA94380.1
T25C12.3	1	3.26239e-05	51	0.000223738	CE40820 WBGene00012018 EGF-repeats status:Partially_confirmed UniProt:Q22774 protein_id:CAB07849.2
T25C8.2	19	0.00347614	154	0.00378877	CE16463 WBGene00000067 locus:act-5 Actins status:Confirmed UniProt:O45815 protein_id:CAB05817.1
T25E12.5	-	-	8	0.000246024	CE16466 WBGene00012020 locus:gyg-2 glycogenin status:Confirmed UniProt:O45819 protein_id:CAB04823.1
T25F10.6a	2	0.000337971	28	0.00063627	CE07537 WBGene00020808 calponin-like protein status:Confirmed UniProt:Q23050 protein_id:AAB04989.1
T25F10.6b	1	0.000227934	21	0.000643668	CE37049 WBGene00020808 status:Confirmed UniProt:Q6A723 protein_id:AAT81185.1
T25G12.5	-	-	2	4.4786e-05	CE18284 WBGene00020812 locus:acdh-7 acyl-CoA dehydrogenase status:Confirmed UniProt:Q22781 protein_id:AAC69025.1
T25G3.4	-	-	2	2.55565e-05	CE14180 WBGene00012031 mitochondrial glycerol-3-phosphate dehydrogenase status:Confirmed UniProt:P90795 protein_id:CAA98123.1
T26A5.3	-	-	8	0.000155712	CE00702 WBGene00006463 locus:nduf-2.2 NADH-ubiquinone oxidoreductase status:Partially_confirmed UniProt:Q22800 protein_id:AAC77506.1
T26A5.9	-	-	5	0.00051831	CE00788 WBGene00001005 locus:dlc-1 status:Confirmed UniProt:Q22799 protein_id:AAC77510.1
T26C12.1	-	-	2	2.8831e-05	CE26009 WBGene00020831 acetolactate synthase status:Confirmed UniProt:O61856 protein_id:AAC17553.2
T26E3.7	-	-	5	0.000435185	CE14196 WBGene00012040 ATP synthase alpha and beta subunits status:Partially_confirmed UniProt:O45827 protein_id:CAB04832.1
T27A1.4	-	-	1	2.36562e-05	CE14211 WBGene00020836 locus:lgc-34 ionic channel protein status:Partially_confirmed UniProt:O17274 protein_id:AAB71042.1
T27A10.7	-	-	4	9.63542e-05	CE37679 WBGene00020847 locus:cgr-1 status:Partially_confirmed UniProt:Q22824 protein_id:AAB52505.3
T27A3.2	-	-	3	3.50795e-05	CE30696 WBGene00020839 ubiquitin carboxyl-terminal hydrolase status:Partially_confirmed UniProt:P91502 protein_id:AAB42297.2
[truncated: 741 more rows]
