# Supplementary material for: An SMC-like protein binds and regulates Caenorhabditis elegans condensins
Source: PLoS Genet. 2017 Mar 16;13(3):e1006614. doi: 10.1371/journal.pgen.1006614 (PMC5373644; doi:10.1371/journal.pgen.1006614)
Supplement: S9 Table — (XLSX) [file pgen.1006614.s015.xlsx]

## Sheet: Sheet1
Table S9
	FLAG 1-step MAP::SMCL-1 Purification
	Biological Replica 1		Biological Replica 2		Biological Replica 3
Locus	Spectrum Count	NSAF	Spectrum Count	NSAF	Spectrum Count	NSAF	Descriptive Name
AC3.2	-	-	1	1.86958e-05	-	-	CE37871 WBGene00007070 locus:ugt-49 UDP-glucuronosyltransferase status:Confirmed UniProt:Q17399 protein_id:CAA94866.2
AC3.5	-	-	8	7.20389e-05	-	-	CE36372 WBGene00007071 glutamyl aminopeptidase status:Confirmed UniProt:Q17405 protein_id:CAA94872.2
B0001.4	3	0.000180248	1	3.95778e-05	1	3.18406e-05	CE37307 WBGene00007089 uridine kinase like status:Partially_confirmed UniProt:Q17413 protein_id:CAA93453.2
B0001.7	4	8.15349e-05	3	4.02816e-05	4	4.32092e-05	CE05145 WBGene00007092 status:Partially_confirmed UniProt:Q17416 protein_id:CAA93456.1
B0024.11	-	-	1	1.70109e-05	-	-	CE05155 WBGene00007101 Uncharacterized protein family UPF0024 status:Partially_confirmed UniProt:Q17426 protein_id:CAA94883.1
B0025.1a	-	-	1	1.08938e-05	-	-	CE24759 WBGene00006932 locus:vps-34 phosphatidylinositol 3-kinase status:Confirmed UniProt:Q9TXI7 protein_id:AAF23184.1
B0025.1b	-	-	1	1.51005e-05	-	-	CE24760 WBGene00006932 locus:vps-34 status:Confirmed UniProt:Q9TXI6 protein_id:AAF23185.1
B0025.1c	-	-	1	1.09424e-05	-	-	CE37691 WBGene00006932 locus:vps-34 status:Confirmed UniProt:Q5TYK9 protein_id:AAV34807.1
B0025.1d	-	-	1	1.37085e-05	-	-	CE37738 WBGene00006932 locus:vps-34 status:Partially_confirmed UniProt:Q5TYK7 protein_id:AAV58893.1
B0025.1e	-	-	1	1.36324e-05	-	-	CE37739 WBGene00006932 locus:vps-34 status:Partially_confirmed UniProt:Q5TYK8 protein_id:AAV58894.1
B0025.2	3	9.0306e-05	1	1.98289e-05	-	-	CE27562 WBGene00000814 locus:csn-2 status:Confirmed UniProt:O01422 protein_id:AAB52366.2
B0035.10	6	0.000657375	10	0.000721713	132	0.00766423	CE03253 WBGene00001919 locus:his-45 histone H3 status:Confirmed UniProt:P08898 protein_id:CAA97411.1
B0035.12	-	-	1	1.17408e-05	-	-	CE05167 WBGene00007111 polyadenylate-binding protein like status:Partially_confirmed UniProt:Q17430 protein_id:CAA97405.1
B0035.5	1	2.8545e-05	3	5.64097e-05	-	-	CE05163 WBGene00007108 locus:gspd-1 glucose-6-phosphate-1-dehydrogenase status:Partially_confirmed UniProt:Q27464 protein_id:CAA97412.1
B0035.7	25	0.00293317	16	0.00123657	42	0.00261143	CE04501 WBGene00001921 locus:his-47 histone H2A status:Confirmed UniProt:P09588 protein_id:CAA97414.1
B0035.8	6	0.000726854	10	0.000797991	30	0.00192597	CE05165 WBGene00001922 locus:his-48 histone H2B status:Confirmed UniProt:Q27876 protein_id:CAA97413.1
B0035.9	11	0.00159132	29	0.00276353	24	0.00183996	CE03252 WBGene00001920 locus:his-46 histone H4 status:Predicted UniProt:P62784 protein_id:CAA97407.1
B0041.2a	-	-	1	1.39027e-05	-	-	CE27563 WBGene00015007 locus:ain-2 status:Partially_confirmed UniProt:O02059 protein_id:AAC24251.2
B0041.2b	-	-	1	1.57296e-05	-	-	CE29526 WBGene00015007 locus:ain-2 status:Partially_confirmed UniProt:Q95R18 protein_id:AAL11096.1
B0041.2c	-	-	2	4.96977e-05	-	-	CE33546 WBGene00015007 locus:ain-2 status:Partially_confirmed UniProt:Q86GT1 protein_id:AAO61448.1
B0041.4	176	0.00760141	138	0.00392612	302	0.00691228	CE07669 WBGene00004415 locus:rpl-4 ribosomal protein L1 status:Confirmed UniProt:O02056 protein_id:AAC24253.1
B0205.11	-	-	1	3.55627e-05	2	5.72209e-05	CE39542 WBGene00015025 status:Confirmed UniProt:Q95X39 protein_id:AAK66018.2
B0205.3	5	0.000215325	10	0.000283679	4	9.12888e-05	CE26355 WBGene00004466 locus:rpn-10 status:Confirmed UniProt:O61742 protein_id:AAK66019.1
B0205.6	1	3.61663e-05	-	-	-	-	CE30405 WBGene00015021 aminotransferase status:Confirmed UniProt:O61741 protein_id:AAC16992.2
B0205.7	89	0.00368373	96	0.00261741	141	0.00309279	CE17321 WBGene00002191 locus:kin-3 casein kinase status:Confirmed UniProt:P18334 protein_id:AAC16993.1
B0207.5	-	-	7	1.95301e-05	-	-	CE42464 WBGene00015028 status:Partially_confirmed UniProt:Q9N4B9 protein_id:AAK68667.3
B0213.14	-	-	2	3.93399e-05	-	-	CE41971 WBGene00015043 locus:cyp-34A8 cytochrome P450 status:Confirmed UniProt:O44658 protein_id:AAC47938.2
B0222.9	-	-	2	1.61303e-05	-	-	CE32787 WBGene00015057 xanthine dehydrogenase status:Partially_confirmed UniProt:Q960A1 protein_id:AAK71353.2
B0240.4	1	2.5341e-05	2	3.33854e-05	-	-	CE31866 WBGene00007118 locus:npp-22 status:Partially_confirmed UniProt:Q8I4N3 protein_id:CAD54122.1
B0250.1	79	0.00452746	62	0.00234057	171	0.00519345	CE18478 WBGene00004413 locus:rpl-2 Ribosomal Proteins L2 status:Confirmed UniProt:Q9XVF7 protein_id:CAB03792.1
B0250.5	7	0.000348841	4	0.000131308	4	0.000105639	CE18481 WBGene00007122 3-HYDROXYISOBUTYRATE DEHYDROGENASE PRECURSOR (EC 1.1.1.31) (HIBADH) (FRAGMENT) status:Confirmed UniProt:Q9XTI0 protein_id:CAB03798.1
B0261.2a	9	4.97605e-05	12	4.37045e-05	2	5.8601e-06	CE32559 WBGene00002583 locus:let-363 kinase status:Partially_confirmed UniProt:Q95Q95 protein_id:AAN84885.1
B0261.2b	9	4.98159e-05	12	4.37532e-05	2	5.86663e-06	CE32560 WBGene00002583 locus:let-363 status:Partially_confirmed UniProt:Q95Q95 protein_id:AAN84886.1
B0261.7	3	0.000127355	1	2.79638e-05	4	8.99884e-05	CE07709 WBGene00015095 status:Partially_confirmed UniProt:O01442 protein_id:AAB52353.1
B0272.1	24	0.000805432	16	0.000353704	-	-	CE00850 WBGene00006538 locus:tbb-4 tubulin beta chain status:Partially_confirmed UniProt:P41937 protein_id:CAA86310.1
B0272.3	-	-	3	9.52941e-05	4	0.00010222	CE00852 WBGene00007129 3-hydroxyacyl-CoA dehydrogenase status:Confirmed UniProt:P41938 protein_id:CAA86312.1
B0280.5	-	-	1	1.87315e-05	-	-	CE31868 WBGene00015102 locus:cpg-2 status:Confirmed UniProt:P41996 protein_id:AAA19083.3
B0280.9	2	6.94662e-05	4	9.15179e-05	5	9.20336e-05	CE00816 WBGene00015104 status:Confirmed UniProt:P42000 protein_id:AAA19087.1
B0285.1a	1	2.04116e-05	1	1.34456e-05	-	-	CE31401 WBGene00007135 locus:cdtl-7 serine\/threonine kinase (CDC2\/CDKX subfamily) status:Partially_confirmed UniProt:P46551 protein_id:CAA84302.3
B0285.1b	1	2.03004e-05	1	1.33723e-05	-	-	CE44061 WBGene00007135 locus:cdtl-7 status:Partially_confirmed UniProt:C8JQQ9 protein_id:CBB15978.1
B0285.1c	1	2.03837e-05	1	1.34272e-05	-	-	CE44020 WBGene00007135 locus:cdtl-7 status:Partially_confirmed UniProt:C8JQR0 protein_id:CBB15981.1
B0286.3	-	-	2	4.6408e-05	2	3.73356e-05	CE03863 WBGene00015116 saicar synthetase\/air carboxlyase status:Confirmed UniProt:Q10457 protein_id:AAA80690.1
B0286.4a	2	6.71194e-05	-	-	-	-	CE03864 WBGene00003825 locus:ntl-2 status:Confirmed UniProt:Q10923 protein_id:AAA80691.1
B0286.4b	2	8.12016e-05	-	-	-	-	CE29537 WBGene00003825 locus:ntl-2 status:Confirmed UniProt:Q95QZ4 protein_id:AAL11099.1
B0286.4c	2	9.40095e-05	-	-	-	-	CE29538 WBGene00003825 locus:ntl-2 status:Confirmed UniProt:Q95QZ3 protein_id:AAL11100.1
B0286.4d	2	8.3243e-05	-	-	-	-	CE39662 WBGene00003825 locus:ntl-2 status:Confirmed UniProt:B2MZA9 protein_id:ACD02415.1
B0303.15	-	-	1	5.03348e-05	2	8.09895e-05	CE00004 WBGene00015133 Ribosomal protein L11 status:Confirmed UniProt:P34264 protein_id:AAA27905.1
B0303.3	6	0.00019956	15	0.000328637	12	0.000211513	CE00561 WBGene00015125 Acetyl-coa acetyltransferase status:Confirmed UniProt:P34255 protein_id:AAA27897.2
B0303.9	-	-	2	3.25549e-05	-	-	CE00539 WBGene00015130 locus:vps-33.1 SLP-1 status:Partially_confirmed UniProt:P34260 protein_id:AAA27901.2
B0310.5	1	2.80612e-05	-	-	-	-	CE03878 WBGene00015141 locus:ugt-46 7TM chemoreceptor, ugt family status:Partially_confirmed UniProt:Q10941 protein_id:AAA81769.1
B0334.1	2	0.000214396	-	-	-	-	CE02932 WBGene00007142 locus:ttr-18 Transthyretin-like family status:Confirmed UniProt:Q17473 protein_id:CAA91371.1
B0334.3a	-	-	6	9.28892e-05	-	-	CE19658 WBGene00007143 Thiamine pyrophosphate enzymes status:Confirmed UniProt:Q17474 protein_id:CAA91381.1
B0334.3b	-	-	6	9.28892e-05	-	-	CE02935 WBGene00007143 Thiamine pyrophosphate enzymes status:Partially_confirmed UniProt:Q17475 protein_id:CAA91372.1
B0336.10	62	0.00659879	66	0.00462721	107	0.00603517	CE00778 WBGene00004435 locus:rpl-23 status:Confirmed UniProt:P48158 protein_id:AAK18857.1
B0348.6a	2	0.000120165	-	-	7	0.000222885	CE17331 WBGene00002061 locus:ife-3 translation initiation factor status:Confirmed UniProt:O61955 protein_id:AAC17807.1
B0348.6b	2	0.000118729	-	-	7	0.000220221	CE27570 WBGene00002061 locus:ife-3 status:Partially_confirmed UniProt:O61955 protein_id:AAK68676.1
B0348.6c	2	0.000119204	-	-	7	0.000221101	CE30590 WBGene00002061 locus:ife-3 status:Partially_confirmed UniProt:O61955 protein_id:AAM22022.1
B0350.2a	74	0.000540773	73	0.000351406	-	-	CE06702 WBGene00006780 locus:unc-44 status:Partially_confirmed UniProt:Q17489 protein_id:AAA93443.1
B0350.2b	26	0.000428081	24	0.000260295	-	-	CE37694 WBGene00006780 locus:unc-44 status:Confirmed UniProt:Q5TYL6 protein_id:AAV34805.1
B0350.2c	70	0.000558669	70	0.000368008	-	-	CE06704 WBGene00006780 locus:unc-44 AO66 ankyrin status:Partially_confirmed UniProt:Q17486 protein_id:AAA93444.1
B0350.2d	17	0.000318627	20	0.000246926	-	-	CE37695 WBGene00006780 locus:unc-44 AO49 ankyrin status:Confirmed UniProt:Q5TYL5 protein_id:AAV34806.1
B0350.2e	70	0.000566559	70	0.000373205	-	-	CE31147 WBGene00006780 locus:unc-44 status:Partially_confirmed UniProt:Q8MQG0 protein_id:AAM75382.1
B0350.2f	76	0.000161916	73	0.000102447	101	0.000114033	CE31847 WBGene00006780 locus:unc-44 AO13 ankyrin status:Partially_confirmed UniProt:Q17490 protein_id:AAA93447.2
B0350.2g	53	0.00078658	50	0.000488809	-	-	CE35821 WBGene00006780 locus:unc-44 status:Partially_confirmed UniProt:Q7JNZ0 protein_id:AAQ91911.1
B0361.3	1	2.37647e-05	-	-	-	-	CE34242 WBGene00015157 status:Partially_confirmed UniProt:Q7JPQ6 protein_id:AAP68961.1
B0361.5a	1	4.28175e-05	8	0.000225639	1	2.2691e-05	CE37696 WBGene00015159 locus:psd-1 Phosphatidylserine decarboxylase status:Partially_confirmed UniProt:Q10949 protein_id:AAK18866.2
B0361.5b	1	3.95239e-05	8	0.000208282	1	2.09456e-05	CE37076 WBGene00015159 locus:psd-1 status:Partially_confirmed UniProt:Q10949 protein_id:AAT92090.1
B0361.6	-	-	1	2.59664e-05	-	-	CE00835 WBGene00015160 status:Confirmed UniProt:Q10950 protein_id:AAK18867.1
B0365.1	5	6.77912e-05	16	0.000142898	3	2.15555e-05	CE07719 WBGene00007150 ATP citrate lyase status:Partially_confirmed UniProt:P90731 protein_id:CAB02690.1
B0365.3	13	0.000194484	13	0.000128111	8	6.34255e-05	CE07721 WBGene00001137 locus:eat-6 Na(+)\/K(+) ATPase alpha subunit status:Confirmed UniProt:P90735 protein_id:CAB02694.1
B0379.1a	-	-	-	-	2	7.44951e-05	CE20452 WBGene00007155 status:Confirmed UniProt:Q9XU45 protein_id:CAB05896.1
B0393.1	22	0.00118772	29	0.00103132	60	0.00171663	CE00854 WBGene00004469 locus:rps-0 40S ribosomal protein status:Confirmed UniProt:P46769 protein_id:CAA86061.1
B0403.4	4	0.000135459	9	0.000200767	7	0.000125626	CE03880 WBGene00015168 locus:tag-320 protein disulfide-isomerase status:Confirmed UniProt:Q11067 protein_id:AAC47065.1
B0412.4	2	0.000532161	7	0.00122691	4	0.000564034	CE26849 WBGene00004498 locus:rps-29 40S ribosomal protein S29 status:Confirmed UniProt:P90983 protein_id:AAB52557.2
B0414.3	3	0.000198673	-	-	-	-	CE07733 WBGene00001856 locus:hil-5 histone H1 status:Confirmed UniProt:O01833 protein_id:AAB57720.1
B0414.6	-	-	2	2.72647e-05	-	-	CE07736 WBGene00001600 locus:glh-3 RNA helicase status:Confirmed UniProt:O01836 protein_id:AAB57719.1
B0432.3	1	8.27805e-05	-	-	-	-	CE07741 WBGene00015185 locus:mrpl-41 status:Confirmed UniProt:P90993 protein_id:AAB37899.1
B0432.4	10	0.000486944	9	0.000288685	6	0.000154833	CE32102 WBGene00015186 locus:misc-1 mitochrondrial 2-oxoglutarate\/malate carrier protein status:Partially_confirmed UniProt:P90992 protein_id:AAB37890.2
B0464.1	5	0.000140306	8	0.000147876	14	0.000208193	CE00015 WBGene00001094 locus:drs-1 Aspartyl-tRNA synthetase status:Confirmed UniProt:Q03577 protein_id:CAA79536.1
B0464.2a	-	-	3	2.56051e-05	3	2.05995e-05	CE20456 WBGene00007184 TPR Domain status:Partially_confirmed UniProt:Q03560 protein_id:CAA79544.1
B0464.2c	-	-	3	2.45178e-05	3	1.97248e-05	CE43508 WBGene00007184 status:Partially_confirmed UniProt:C0P269 protein_id:CAX51622.1
B0464.5a	2	2.97119e-05	2	1.95719e-05	1	7.87286e-06	CE36580 WBGene00004980 locus:spk-1 serine\/threonine kinase (2 domains) status:Partially_confirmed UniProt:Q03563 protein_id:CAA79540.2
B0464.5b	2	4.26948e-05	2	2.81241e-05	1	1.1313e-05	CE20457 WBGene00004980 locus:spk-1 Eukaryotic protein kinase domain status:Confirmed UniProt:Q03563 protein_id:CAA79541.1
B0464.5c	2	3.85026e-05	2	2.53625e-05	1	1.02022e-05	CE36373 WBGene00004980 locus:spk-1 Eukaryotic protein kinase domain status:Confirmed UniProt:Q03563 protein_id:CAA79542.2
B0464.7	1	0.000167421	-	-	-	-	CE26704 WBGene00000235 locus:baf-1 barrier-to-autointegration factor status:Confirmed UniProt:Q03565 protein_id:CAA79543.2
B0491.5	-	-	1	3.00162e-05	-	-	CE02107 WBGene00007192 status:Confirmed UniProt:Q17512 protein_id:CAA90087.1
B0496.7	1	0.000177387	-	-	-	-	CE06719 WBGene00015216 locus:valv-1 status:Confirmed UniProt:Q17522 protein_id:AAK18878.1
B0507.6	2	3.47736e-05	-	-	-	-	CE07765 WBGene00015223 status:Partially_confirmed UniProt:Q22878 protein_id:AAB04814.1
B0511.10	2	6.89838e-05	5	0.000113603	1	1.82789e-05	CE17349 WBGene00001228 locus:eif-3.E status:Confirmed UniProt:O61820 protein_id:AAC17647.1
B0511.6	7	0.000191734	5	9.02141e-05	5	7.25779e-05	CE26853 WBGene00015232 helicase status:Confirmed UniProt:O61815 protein_id:AAC17654.2
B0511.8	3	8.54713e-05	3	5.63019e-05	1	1.50984e-05	CE28880 WBGene00044321 locus:tag-264 status:Confirmed UniProt:O61818 protein_id:AAK95865.1
B0511.9a	-	-	2	0.000112819	-	-	CE41860 WBGene00015235 locus:cdc-26 status:Confirmed UniProt:A9D8E6 protein_id:ABY28297.1
B0511.9b	-	-	2	0.000106111	-	-	CE41861 WBGene00015235 locus:cdc-26 status:Confirmed UniProt:A9D8K5 protein_id:ABY28298.1
B0513.1	-	-	1	1.56544e-05	-	-	CE15557 WBGene00001562 locus:lin-66 status:Confirmed UniProt:O62020 protein_id:CAB05113.1
B0513.3	1	0.000240331	5	0.000791556	-	-	CE15559 WBGene00004443 locus:rpl-29 60S ribosomal protein L29 status:Confirmed UniProt:O45226 protein_id:CAB05115.1
B0523.3	-	-	2	3.68996e-05	-	-	CE20462 WBGene00003993 locus:pgl-2 status:Confirmed UniProt:P34266 protein_id:AAB37089.2
B0523.5	1	1.1854e-05	-	-	-	-	CE36522 WBGene00001443 locus:fli-1 status:Confirmed UniProt:P34268 protein_id:AAB37088.2
B0547.1	-	-	1	2.6672e-05	-	-	CE06722 WBGene00000817 locus:csn-5 status:Confirmed UniProt:P91001 protein_id:AAB37991.1
B0554.6	2	7.60229e-05	1	2.5039e-05	-	-	CE07778 WBGene00015259 locus:dod-20 status:Partially_confirmed UniProt:P91002 protein_id:AAB37611.1
C01B10.11	-	-	4	0.000129149	-	-	CE38583 WBGene00044294 status:Partially_confirmed UniProt:Q3Y3Z9 protein_id:AAZ82850.2
C01B4.9	1	2.60954e-05	-	-	2	2.76584e-05	CE20478 WBGene00015273 status:Predicted UniProt:Q9UAT3 protein_id:AAD14701.1
C01F1.1	-	-	1	2.0406e-05	-	-	CE06742 WBGene00015296 dna binding protein status:Confirmed UniProt:Q17558 protein_id:AAB00717.1
C01F1.3a	-	-	2	3.11103e-05	-	-	CE06744 WBGene00015298 status:Partially_confirmed UniProt:Q17556 protein_id:AAB00715.1
C01F1.3b	-	-	1	6.63196e-05	-	-	CE39553 WBGene00015298 status:Confirmed UniProt:Q2L6W1 protein_id:ABC71835.1
C01F6.5	2	0.000133637	1	4.40148e-05	5	0.000177051	CE02954 WBGene00000120 locus:aly-1 RNA recognition motif. (aka RRM, RBD, or RNP domain) status:Confirmed UniProt:Q17561 protein_id:CAA92438.1
C01F6.6a	2	6.38137e-05	-	-	-	-	CE30847 WBGene00006438 locus:tag-60 PDZ domain (Also known as DHR or GLGF). status:Confirmed UniProt:Q17562 protein_id:CAD36490.1
C01F6.6b	2	4.90148e-05	-	-	-	-	CE30848 WBGene00006438 locus:tag-60 PDZ domain (Also known as DHR or GLGF). status:Confirmed UniProt:Q8MM77 protein_id:CAD37352.1
C01F6.6c	2	7.04515e-05	-	-	-	-	CE39888 WBGene00006438 locus:tag-60 status:Confirmed UniProt:Q27GP1 protein_id:CAJ80816.1
C01F6.6d	2	6.68184e-05	-	-	-	-	CE39889 WBGene00006438 locus:tag-60 status:Confirmed UniProt:Q27GP0 protein_id:CAJ80817.1
C01F6.6e	2	9.00332e-05	-	-	-	-	CE39890 WBGene00006438 locus:tag-60 status:Confirmed UniProt:Q27GP2 protein_id:CAJ80811.1
C01G10.11a	-	-	1	2.59664e-05	-	-	CE39210 WBGene00006808 locus:unc-76 UNC-76 protein status:Confirmed UniProt:Q7JL62 protein_id:CAB02712.2
C01G10.11b	-	-	1	2.65997e-05	-	-	CE39211 WBGene00006808 locus:unc-76 UNC-76 protein status:Confirmed UniProt:Q7JL61 protein_id:CAC70075.2
C01G10.9	1	4.07117e-05	-	-	-	-	CE07818 WBGene00007236 Initiation factor 2 subunit status:Partially_confirmed UniProt:Q93169 protein_id:CAB02711.1
C01G5.2	-	-	1	1.35946e-05	-	-	CE06748 WBGene00004179 locus:prg-2 status:Partially_confirmed UniProt:Q17567 protein_id:AAB37734.1
C01G5.5	-	-	1	3.41996e-05	-	-	CE06751 WBGene00015307 aldehyde reductase status:Partially_confirmed UniProt:Q17568 protein_id:AAB37733.1
C01G6.1a	1	5.1381e-05	-	-	-	-	CE00863 WBGene00000170 locus:aqp-2 glycerol uptake facilitator protein status:Confirmed UniProt:Q17571 protein_id:CAA84633.1
C01G6.1b	1	5.22824e-05	-	-	-	-	CE19664 WBGene00000170 locus:aqp-2 Major intrinsic protein status:Confirmed UniProt:Q7JMQ6 protein_id:CAA84642.1
C01G8.3	-	-	3	9.11637e-05	-	-	CE07803 WBGene00000965 locus:dhs-1 oxidoreductase status:Partially_confirmed UniProt:P91013 protein_id:AAB37640.1
C01G8.5a	1	2.64662e-05	1	1.74339e-05	-	-	CE07805 WBGene00001333 locus:erm-1 membrane protein status:Confirmed UniProt:P91015 protein_id:AAB37643.1
C01G8.5b	1	2.64193e-05	1	1.7403e-05	-	-	CE07806 WBGene00001333 locus:erm-1 membrane protein status:Confirmed UniProt:P91016 protein_id:AAB37642.1
C01G8.6	2	8.66308e-05	-	-	-	-	CE07807 WBGene00015313 status:Confirmed UniProt:P91017 protein_id:AAB37644.1
C01H6.7a	3	7.02854e-05	11	0.000169761	7	8.6911e-05	CE05190 WBGene00007256 locus:tag-298 Bromodomain status:Confirmed UniProt:Q17581 protein_id:CAA95779.1
C01H6.7b	3	7.68067e-05	11	0.000185512	7	9.49749e-05	CE40891 WBGene00007256 locus:tag-298 status:Confirmed UniProt:A5JYT2 protein_id:CAN86573.1
C02A12.4	3	0.000157956	-	-	-	-	CE07828 WBGene00003096 locus:lys-7 status:Confirmed UniProt:O16202 protein_id:AAB65267.1
C02B10.1	3	0.000106686	4	9.37021e-05	1	1.8846e-05	CE16798 WBGene00015326 locus:ivd-1 acyl-CoA dehydrogenase status:Confirmed UniProt:O44446 protein_id:AAB92016.1
C02B10.4	-	-	1	4.6518e-05	-	-	CE16801 WBGene00015329 status:Confirmed UniProt:O44444 protein_id:AAB92019.1
C02C6.1a	2	3.59048e-05	4	4.73026e-05	2	1.90277e-05	CE07833 WBGene00001130 locus:dyn-1 dynamin status:Confirmed UniProt:P39055 protein_id:CAB01857.1
C02C6.1b	2	3.5562e-05	4	4.6851e-05	2	1.8846e-05	CE07832 WBGene00001130 locus:dyn-1 status:Confirmed UniProt:P39055 protein_id:CAC42251.1
C02D5.3a	-	-	1	1.8278e-05	-	-	CE39215 WBGene00015337 locus:gsto-2 status:Partially_confirmed UniProt:P34277 protein_id:ABB51198.1
C02D5.3b	-	-	1	3.98996e-05	-	-	CE39216 WBGene00015337 locus:gsto-2 status:Confirmed UniProt:P34277 protein_id:ABB51199.1
C02E11.1a	5	6.64607e-05	11	9.63142e-05	10	7.04414e-05	CE28528 WBGene00015344 locus:nra-4 status:Confirmed UniProt:Q9UAN9 protein_id:AAC69200.2
C02E11.1b	5	6.63424e-05	11	9.61427e-05	10	7.03159e-05	CE32040 WBGene00015344 locus:nra-4 status:Confirmed UniProt:Q8ITW0 protein_id:AAN60536.1
C02F4.2a	1	2.78514e-05	1	1.83463e-05	1	1.47598e-05	CE07853 WBGene00006527 locus:tax-6 serine\/threonine protein phosphatase status:Partially_confirmed UniProt:Q95002 protein_id:CAB02719.1
C02F4.2b	1	2.67034e-05	1	1.75901e-05	1	1.41514e-05	CE33593 WBGene00006527 locus:tax-6 status:Partially_confirmed UniProt:Q86MD4 protein_id:CAD88213.1
C02F4.2c	1	2.4959e-05	1	1.6441e-05	1	1.32269e-05	CE40348 WBGene00006527 locus:tax-6 status:Partially_confirmed UniProt:Q0G819 protein_id:CAL36491.1
C02F5.3	1	4.07117e-05	1	2.68177e-05	-	-	CE36094 WBGene00015346 GTP-binding protein status:Confirmed UniProt:P34280 protein_id:AAR25659.1
C02F5.9	-	-	6	0.000228263	3	9.18195e-05	CE26745 WBGene00003952 locus:pbs-6 Proteasome component C5 status:Confirmed UniProt:P34286 protein_id:AAK71356.1
C03B8.4	1	6.62834e-06	3	1.30987e-05	-	-	CE30419 WBGene00003002 locus:lin-13 Zinc finger status:Confirmed UniProt:Q11107 protein_id:AAA50671.3
C03C10.1	2	8.7393e-05	8	0.000230271	8	0.000185255	CE00872 WBGene00002202 locus:kin-19 casein Kinase I status:Confirmed UniProt:P42168 protein_id:CAA84685.1
C03D6.8	2	0.000183957	2	0.000121176	-	-	CE05202 WBGene00004437 locus:rpl-24.2 ribosomal protein status:Confirmed UniProt:Q17606 protein_id:CAA99764.1
C03E10.5	-	-	2	1.89851e-05	-	-	CE41608 WBGene00007282 locus:clec-223 status:Partially_confirmed UniProt:O17562 protein_id:CAB03824.2
C03E10.6	-	-	1	3.89496e-05	-	-	CE40829 WBGene00007283 locus:clec-222 status:Confirmed UniProt:O62024 protein_id:CAB03825.2
C03G5.1	10	0.000230658	8	0.000121552	6	7.33419e-05	CE03917 WBGene00015391 locus:sdha-1 succinate dehydrogenase flavoprotein subunit status:Confirmed UniProt:Q09508 protein_id:AAB37034.1
C03G6.19	-	-	1	2.61741e-05	-	-	CE27579 WBGene00005647 locus:srp-6 serine protease inhibitor status:Confirmed UniProt:O01462 protein_id:AAB52318.2
C03H5.3	-	-	1	3.41996e-05	1	2.75139e-05	CE07896 WBGene00015405 status:Confirmed UniProt:O16657 protein_id:AAB66130.1
C04A2.7a	-	-	1	1.07271e-05	-	-	CE29657 WBGene00001023 locus:dnj-5 status:Confirmed UniProt:Q09446 protein_id:AAL27225.1
C04A2.7b	-	-	1	1.1561e-05	-	-	CE29658 WBGene00001023 locus:dnj-5 status:Confirmed UniProt:Q09446 protein_id:AAL27226.1
C04A2.7c	-	-	1	1.07624e-05	-	-	CE29659 WBGene00001023 locus:dnj-5 status:Confirmed UniProt:Q09446 protein_id:AAL27227.1
C04A2.7d	-	-	1	1.13079e-05	-	-	CE31289 WBGene00001023 locus:dnj-5 status:Confirmed UniProt:Q8MQF1 protein_id:AAM81128.1
C04C11.2	1	2.55146e-05	-	-	-	-	CE05210 WBGene00007296 status:Confirmed UniProt:Q17624 protein_id:CAA96582.1
C04C3.3	5	0.000211655	23	0.00064134	16	0.000358931	CE27647 WBGene00015413 pyruvate dehydrogenase status:Confirmed UniProt:O44451 protein_id:AAB92024.2
C04D8.1a	-	-	1	6.11545e-06	-	-	CE43148 WBGene00015418 locus:pac-1 GTPase-activating protein status:Confirmed UniProt:P34288 protein_id:AAK71357.3
C04D8.1b	-	-	1	6.11926e-06	-	-	CE42977 WBGene00015418 locus:pac-1 status:Confirmed UniProt:P34288 protein_id:ACH71056.1
C04E7.2	1	2.80612e-05	4	7.39382e-05	2	2.97419e-05	CE40683 WBGene00015429 locus:sor-3 status:Partially_confirmed UniProt:Q11193 protein_id:AAA82329.3
C04F12.4	22	0.00242823	15	0.00109059	64	0.00374352	CE19677 WBGene00004426 locus:rpl-14 status:Confirmed UniProt:Q9XVE9 protein_id:CAB03835.1
C04F12.6	1	5.82051e-05	-	-	-	-	CE19679 WBGene00007300 status:Partially_confirmed UniProt:Q9U3R8 protein_id:CAB62798.1
C04F6.1	120	0.00111545	311	0.00190428	232	0.00114285	CE03921 WBGene00006929 locus:vit-5 status:Confirmed UniProt:P06125 protein_id:AAA83587.1
C04F6.4a	-	-	2	3.21286e-05	-	-	CE03924 WBGene00006810 locus:unc-78 beta transducin status:Confirmed UniProt:Q11176 protein_id:AAA83588.1
C04F6.4b	-	-	2	3.79702e-05	-	-	CE33554 WBGene00006810 locus:unc-78 status:Confirmed UniProt:Q11176 protein_id:AAO61444.1
C04G2.4	5	0.000586634	6	0.000463715	7	0.000435239	CE03853 WBGene00003432 locus:msp-36 major sperm protein status:Confirmed UniProt:P05634 protein_id:CAA94674.1
C04G2.6	-	-	1	1.02136e-05	-	-	CE42607 WBGene00001001 locus:dis-3 S.pombe mitotic control protein like status:Partially_confirmed UniProt:Q17632 protein_id:CAA94677.2
C05C10.2a	1	9.60703e-06	2	1.26567e-05	-	-	CE01466 WBGene00007329 NAM7 protein status:Partially_confirmed UniProt:Q09449 protein_id:CAA88201.1
C05C10.2b	1	9.59465e-06	2	1.26404e-05	-	-	CE27795 WBGene00007329 NAM7 protein status:Partially_confirmed UniProt:Q95ZZ3 protein_id:CAC42246.1
C05C10.3	2	5.71996e-05	8	0.000150715	-	-	CE01467 WBGene00007330 3-oxoacid CoA-transferase status:Confirmed UniProt:Q09450 protein_id:CAA88202.1
C05C10.6a	2	3.47331e-05	1	1.14397e-05	-	-	CE02113 WBGene00007333 locus:ufd-3 phospholipase activating protein status:Partially_confirmed UniProt:Q17647 protein_id:CAA91354.1
C05C10.6b	2	3.46523e-05	1	1.14131e-05	-	-	CE27796 WBGene00007333 locus:ufd-3 phospholipase activating protein status:Partially_confirmed UniProt:Q95NM4 protein_id:CAC42333.1
C05C8.1a	-	-	1	4.90765e-05	-	-	CE29480 WBGene00015460 status:Confirmed UniProt:O16314 protein_id:AAK95868.2
C05C8.1b	-	-	1	4.93231e-05	-	-	CE41192 WBGene00015460 status:Confirmed UniProt:A6PVA5 protein_id:ABR92614.1
C05C8.2	1	4.02716e-05	1	2.65278e-05	-	-	CE07920 WBGene00015461 status:Confirmed UniProt:O16311 protein_id:AAB65369.1
C05D11.1	-	-	1	9.86462e-06	-	-	CE03926 WBGene00015481 status:Confirmed UniProt:P48053 protein_id:AAB53833.1
C05D11.11a	8	0.000246289	18	0.000365032	5	8.15752e-05	CE01130 WBGene00003214 locus:mel-32 status:Confirmed UniProt:P50432 protein_id:AAB53830.1
C05D11.11b	8	0.000235116	18	0.000348472	5	7.78746e-05	CE29661 WBGene00003214 locus:mel-32 status:Confirmed UniProt:P50432 protein_id:AAL27228.1
C05E4.9a	4	6.15723e-05	29	0.000294053	11	8.97327e-05	CE23521 WBGene00001564 locus:gei-7 isocitrate lyase status:Confirmed UniProt:Q10663 protein_id:AAB71278.2
C05E4.9b	4	6.90637e-05	20	0.000227469	11	0.00010065	CE32565 WBGene00001564 locus:gei-7 status:Confirmed UniProt:Q8IA71 protein_id:AAN84883.1
C05G5.4	4	0.000185099	2	6.09646e-05	5	0.000122616	CE05227 WBGene00007350 succinyl-CoA synthetase status:Confirmed UniProt:P53596 protein_id:CAA94107.1
C06A1.1	8	0.000147347	26	0.000315448	5	4.8804e-05	CE02114 WBGene00007352 locus:cdc-48.1 transitional endoplasmic reticulum ATPase homolog 1 (P97 protein) status:Confirmed UniProt:P54811 protein_id:CAA90050.1
C06A1.5	-	-	1	7.16445e-05	-	-	CE02117 WBGene00007355 locus:rpb-6 DNA directed RNA polymerase status:Confirmed UniProt:Q17684 protein_id:CAA90053.1
C06A5.1	-	-	1	5.08038e-06	-	-	CE07948 WBGene00015499 status:Partially_confirmed UniProt:O01483 protein_id:AAB52443.1
C06A5.7a	2	7.60229e-05	-	-	-	-	CE29023 WBGene00006823 locus:unc-94 tropomodulin status:Confirmed UniProt:O01479 protein_id:AAB52440.3
C06A5.7b	2	7.43167e-05	-	-	-	-	CE29024 WBGene00006823 locus:unc-94 status:Confirmed UniProt:O01479 protein_id:AAL13319.1
C06A6.4a	-	-	1	2.47237e-05	-	-	CE35224 WBGene00015509 aminoacylase-1 status:Confirmed UniProt:Q17686 protein_id:AAA82294.3
C06A6.4b	-	-	1	2.38815e-05	-	-	CE37607 WBGene00015509 status:Confirmed UniProt:Q5WRS4 protein_id:AAV28364.1
C06A6.5	1	3.60787e-05	1	2.37658e-05	-	-	CE27661 WBGene00015510 status:Confirmed UniProt:Q17688 protein_id:AAA82296.2
C06A8.1a	3	6.74231e-05	13	0.000192457	-	-	CE30593 WBGene00015512 status:Confirmed UniProt:Q17693 protein_id:AAA81048.2
C06A8.1b	3	6.96285e-05	11	0.000168175	-	-	CE31291 WBGene00015512 status:Confirmed UniProt:Q8MQE7 protein_id:AAM81124.1
C06A8.3	7	0.000690752	7	0.000455014	18	0.000941302	CE02454 WBGene00015514 17k antigen (O. volvulus) status:Confirmed UniProt:Q17698 protein_id:AAA81053.1
C06B8.8	1	0.000212864	-	-	14	0.0015793	CE20485 WBGene00004452 locus:rpl-38 status:Confirmed UniProt:O17570 protein_id:CAB03853.1
C06E1.9	-	-	1	1.52648e-05	-	-	CE24790 WBGene00015524 status:Confirmed UniProt:P34304 protein_id:AAA27929.2
C06E7.1a	15	0.000553236	14	0.000340134	11	0.000215003	CE03957 WBGene00015538 locus:sams-3 S-adenosylmethionine synthetase status:Confirmed UniProt:P50305 protein_id:AAA82280.1
C06E7.1b	2	0.000354774	1	0.000116849	-	-	CE37186 WBGene00015538 locus:sams-3 status:Partially_confirmed UniProt:Q95QX7 protein_id:AAK68167.2
C06E7.1c	4	0.00116867	1	0.000192457	-	-	CE32569 WBGene00015538 locus:sams-3 status:Confirmed UniProt:Q8I7M9 protein_id:AAN84884.1
C06E7.1d	6	0.00051678	2	0.000113472	-	-	CE33515 WBGene00015538 locus:sams-3 status:Confirmed UniProt:Q86NI3 protein_id:AAO44915.1
C06E7.3a	9	0.000331942	10	0.000242953	-	-	CE03959 WBGene00015540 locus:sams-4 S-adenosylmethionine synthetase status:Partially_confirmed UniProt:P50306 protein_id:AAA82279.1
C06E7.3b	5	0.000211055	9	0.000250248	-	-	CE33517 WBGene00015540 locus:sams-4 status:Partially_confirmed UniProt:Q86NI4 protein_id:AAO44916.1
C06G1.4	-	-	2	3.06249e-05	1	1.2319e-05	CE03967 WBGene00015547 locus:ain-1 status:Confirmed UniProt:Q17740 protein_id:AAK32947.3
C06G3.2	1	1.59877e-05	-	-	-	-	CE07978 WBGene00002228 locus:klp-18 kinesin-like protein status:Confirmed UniProt:Q17753 protein_id:AAB03132.1
C06G3.5a	2	7.62174e-05	8	0.000200824	-	-	CE26867 WBGene00015551 adeonsine deaminase status:Confirmed UniProt:Q17747 protein_id:AAB03130.2
C06G3.5b	2	8.53897e-05	8	0.000224992	-	-	CE07981 WBGene00015551 status:Confirmed UniProt:Q86NI2 protein_id:AAO44914.1
C06G3.6	-	-	1	1.97094e-05	-	-	CE07982 WBGene00015552 zinc finger protein status:Confirmed UniProt:Q17746 protein_id:AAB03135.1
C06G3.9	-	-	2	2.67083e-05	5	5.37176e-05	CE07985 WBGene00015555 status:Confirmed UniProt:Q17750 protein_id:AAB03137.1
C06G4.2a	-	-	3	3.77511e-05	1	1.01237e-05	CE37743 WBGene00000542 locus:clp-1 Calpain status:Confirmed UniProt:P34308 protein_id:AAV58887.1
C06G4.2b	-	-	3	3.99537e-05	1	1.07144e-05	CE37744 WBGene00000542 locus:clp-1 status:Confirmed UniProt:P34308 protein_id:AAV58888.1
C06G4.2d	-	-	3	3.87956e-05	1	1.04038e-05	CE30486 WBGene00000542 locus:clp-1 status:Confirmed UniProt:P34308 protein_id:AAM15551.1
C06H2.1	11	0.000858144	22	0.00113056	28	0.0011576	CE15602 WBGene00007385 locus:atp-5 ATP synthase D chain status:Confirmed UniProt:Q17763 protein_id:CAA99772.1
C07A12.3a	-	-	1	1.81094e-05	1	1.45692e-05	CE30855 WBGene00003628 locus:nhr-35 zinc finger protein status:Partially_confirmed UniProt:Q17771 protein_id:AAK39150.3
C07A12.3b	-	-	1	2.01961e-05	1	1.62479e-05	CE38483 WBGene00003628 locus:nhr-35 status:Confirmed UniProt:Q17771 protein_id:AAX88836.1
C07A12.4a	14	0.000423138	28	0.000557461	13	0.000208224	CE03972 WBGene00003963 locus:pdi-2 protein disulfide isomerase status:Confirmed UniProt:Q17770 protein_id:AAK39152.1
C07A12.4b	13	0.000443264	21	0.000471673	13	0.000234907	CE31878 WBGene00003963 locus:pdi-2 status:Confirmed UniProt:Q8IG53 protein_id:AAN39682.1
C07A12.4c	11	0.000441794	13	0.000343932	-	-	CE40737 WBGene00003963 locus:pdi-2 status:Confirmed UniProt:A3RMS2 protein_id:ABO16445.1
C07A9.2	1	0.000101364	2	0.000133541	-	-	CE00499 WBGene00007400 G10 protein status:Confirmed UniProt:P34313 protein_id:CAA82338.1
C07A9.3a	-	-	3	3.06728e-05	1	8.2255e-06	CE36353 WBGene00006579 locus:tlk-1 serine\/threonine kinase status:Confirmed UniProt:P34314 protein_id:CAA82347.3
C07A9.3b	-	-	3	3.05139e-05	1	8.18288e-06	CE36354 WBGene00006579 locus:tlk-1 status:Confirmed UniProt:P34314 protein_id:CAD45580.2
C07A9.3c	-	-	3	3.29741e-05	1	8.84264e-06	CE39220 WBGene00006579 locus:tlk-1 status:Confirmed UniProt:Q2XN10 protein_id:CAJ43434.1
C07D8.6	2	9.40095e-05	5	0.000154815	-	-	CE06776 WBGene00015565 aldehyde reductase status:Confirmed UniProt:P91020 protein_id:AAB37976.1
C07E3.1a	-	-	1	1.18257e-05	1	9.51383e-06	CE41502 WBGene00007412 locus:stip-1 status:Confirmed UniProt:Q17784 protein_id:CAA90093.2
C07E3.3	4	0.000156026	-	-	-	-	CE32305 WBGene00007414 status:Confirmed UniProt:Q17786 protein_id:CAA90094.2
C07G1.5	2	4.08793e-05	1	1.34641e-05	-	-	CE32574 WBGene00004101 locus:hgrs-1 status:Confirmed UniProt:Q17796 protein_id:AAB00658.2
C07G2.3a	2	5.49834e-05	14	0.000253532	11	0.000160261	CE02985 WBGene00000380 locus:cct-5 TCP-1 like chaperonin status:Confirmed UniProt:P47209 protein_id:CAA84660.1
C07G2.3b	1	4.43467e-05	9	0.00026291	-	-	CE29569 WBGene00000380 locus:cct-5 status:Confirmed UniProt:Q8WQG4 protein_id:CAD01079.1
C07H6.5	11	0.000381176	77	0.00175762	36	0.000661101	CE00839 WBGene00000479 locus:cgh-1 ATP-dependent RNA helicase status:Confirmed UniProt:Q95YF3 protein_id:AAK85443.1
C08A9.1	1	6.83509e-05	-	-	-	-	CE08002 WBGene00004932 locus:sod-3 superoxide dismutase status:Confirmed UniProt:P41977 protein_id:AAB53822.1
C08B11.3	3	3.59337e-05	15	0.000118352	22	0.000139648	CE01473 WBGene00007433 Zinc finger, C2H2 type status:Partially_confirmed UniProt:Q09441 protein_id:CAA86663.1
C08B11.5	-	-	2	5.05943e-05	-	-	CE36374 WBGene00004723 locus:sap-49 Poly(A) RNA binding protein status:Confirmed UniProt:Q09442 protein_id:CAB60993.2
C08B11.7	2	9.2838e-05	4	0.000122309	7	0.000172197	CE36913 WBGene00006724 locus:ubh-4 thiolesterase status:Confirmed UniProt:Q09444 protein_id:CAA86665.2
C08C3.4a	2	0.000111614	4	0.000147046	3	8.87245e-05	CE41610 WBGene00015591 status:Confirmed UniProt:P34325 protein_id:ABW70250.1
C08C3.4b	2	0.000120165	4	0.000158311	3	9.55219e-05	CE39671 WBGene00015591 status:Confirmed UniProt:P34325 protein_id:ABW70251.1
C08E8.4	2	0.000142588	-	-	-	-	CE42920 WBGene00007440 status:Confirmed UniProt:O62041 protein_id:CAR31507.1
C08F11.11	4	0.000536955	6	0.000530556	2	0.000142279	CE17388 WBGene00007458 status:Confirmed UniProt:O62053 protein_id:CAB05678.1
C08F11.12	2	0.000254709	-	-	-	-	CE17389 WBGene00007459 status:Confirmed UniProt:Q9U3R0 protein_id:CAB62779.1
C08F11.8	-	-	-	-	2	2.95748e-05	CE17385 WBGene00007455 locus:ugt-22 UDP-glucoronosyl and UDP-glucosyl transferases status:Partially_confirmed UniProt:Q9U3Q6 protein_id:CAB62783.1
C08G5.3	1	4.16215e-05	-	-	-	-	CE19692 WBGene00015616 status:Partially_confirmed UniProt:Q9TZL4 protein_id:AAC67421.1
C08H9.2a	8	9.77082e-05	29	0.000233314	14	9.06154e-05	CE23530 WBGene00007463 high-density lipoprotein-binding protein status:Confirmed UniProt:Q17832 protein_id:CAA91144.2
C08H9.2b	6	9.66519e-05	23	0.000244056	14	0.000119514	CE42683 WBGene00007463 status:Partially_confirmed UniProt:B3GWB2 protein_id:CAQ58095.1
C09B8.4	-	-	-	-	1	2.73235e-05	CE30242 WBGene00015623 status:Partially_confirmed UniProt:Q17846 protein_id:AAA68802.2
C09B8.6a	2	0.000136078	2	8.96374e-05	8	0.000288456	CE02466 WBGene00002023 locus:hsp-25 Small heat shock protein status:Confirmed UniProt:Q17849 protein_id:AAA68804.1
C09B8.6b	2	0.000145371	2	9.5759e-05	8	0.000308155	CE33558 WBGene00002023 locus:hsp-25 status:Confirmed UniProt:Q86GU1 protein_id:AAO61437.1
C09B9.6	4	0.000469307	6	0.000463715	7	0.000435239	CE06798 WBGene00003448 locus:msp-55 major sperm protein status:Confirmed UniProt:Q17856 protein_id:AAB37555.1
C09D1.1a	3	6.74027e-06	5	7.39995e-06	-	-	CE30426 WBGene00006820 locus:unc-89 immunoglobin-like protein status:Partially_confirmed UniProt:O01761 protein_id:AAB54132.2
C09D1.1b	4	7.37557e-06	5	6.07307e-06	-	-	CE34251 WBGene00006820 locus:unc-89 status:Partially_confirmed UniProt:O01761 protein_id:AAP68958.1
C09D1.1e	3	7.4602e-06	4	6.55227e-06	-	-	CE37702 WBGene00006820 locus:unc-89 status:Partially_confirmed UniProt:O01761 protein_id:AAV34799.1
C09D1.1f	4	8.00994e-06	4	5.27633e-06	-	-	CE37703 WBGene00006820 locus:unc-89 status:Partially_confirmed UniProt:O01761 protein_id:AAV34800.1
C09D1.1g	3	6.27654e-06	5	6.89083e-06	-	-	CE37704 WBGene00006820 locus:unc-89 status:Partially_confirmed UniProt:O01761 protein_id:AAV34801.1
C09D4.5	22	0.00165561	30	0.00148717	35	0.00139584	CE08034 WBGene00004431 locus:rpl-19 60S ribosomal protein L19 status:Confirmed UniProt:O02639 protein_id:AAB53979.1
C09F9.3a	1	1.88375e-05	2	2.48174e-05	1	9.98291e-06	CE42058 WBGene00007480 Ank repeat status:Partially_confirmed UniProt:B0M0N9 protein_id:CAP72487.1
C09F9.3b	1	1.879e-05	2	2.47548e-05	1	9.95773e-06	CE42229 WBGene00007480 status:Partially_confirmed UniProt:B0M0P0 protein_id:CAP72488.1
C09F9.3c	1	1.84412e-05	2	2.42953e-05	1	9.77287e-06	CE43286 WBGene00007480 status:Partially_confirmed UniProt:B6VQ90 protein_id:CAR97803.1
C09G12.9	-	-	1	2.30948e-05	-	-	CE34675 WBGene00015658 locus:tsg-101 status:Partially_confirmed UniProt:O76258 protein_id:AAC25822.2
C09G9.6	3	0.000109832	4	9.64648e-05	7	0.000135812	CE03005 WBGene00003864 locus:oma-1 Zinc finger protein status:Partially_confirmed UniProt:Q17877 protein_id:CAA90986.1
C09H10.2	2	0.000283819	9	0.000841311	31	0.00233134	CE02131 WBGene00004454 locus:rpl-41 60S ribosomal protein status:Confirmed UniProt:P48166 protein_id:CAA90434.1
C09H10.3	-	-	1	2.04912e-05	-	-	CE02132 WBGene00003831 locus:nuo-1 NADH-ubiquinone oxidoreductase status:Partially_confirmed UniProt:Q17880 protein_id:CAA90435.1
C09H10.7	-	-	1	3.02009e-05	-	-	CE02136 WBGene00007501 status:Partially_confirmed UniProt:Q17883 protein_id:CAA90438.1
C10B5.3	-	-	-	-	1	5.33546e-05	CE35228 WBGene00015671 status:Partially_confirmed UniProt:O16319 protein_id:AAC24249.2
C10C5.6a	-	-	1	5.52663e-06	-	-	CE28535 WBGene00000911 locus:daf-15 Yeast YHY6 like status:Confirmed UniProt:Q17901 protein_id:CAA93506.2
C10C5.6b	-	-	1	5.50802e-06	-	-	CE28536 WBGene00000911 locus:daf-15 status:Confirmed UniProt:Q9XTJ1 protein_id:CAA93507.2
C10E2.6	3	7.5255e-05	-	-	-	-	CE29573 WBGene00015676 sugar transporter status:Confirmed UniProt:O17328 protein_id:AAB71245.2
C10G11.7	-	-	6	0.000174236	-	-	CE08086 WBGene00015687 status:Confirmed UniProt:P91027 protein_id:AAB42247.1
C10G6.1a	2	5.19181e-05	-	-	-	-	CE27677 WBGene00015680 locus:egal-1 status:Partially_confirmed UniProt:Q17902 protein_id:AAB00620.2
C10G6.1b	2	5.23743e-05	-	-	-	-	CE37193 WBGene00015680 locus:egal-1 status:Partially_confirmed UniProt:Q65ZH5 protein_id:AAU05593.1
C10H11.9	-	-	2	1.67354e-05	-	-	CE08098 WBGene00002694 locus:let-502 Rho-associated kinase status:Confirmed UniProt:P92199 protein_id:AAB42348.1
C11D2.4	1	4.33154e-05	2	5.70657e-05	-	-	CE31300 WBGene00015702 status:Partially_confirmed UniProt:O45069 protein_id:AAM81120.1
C11D2.7	-	-	1	5.30556e-05	-	-	CE31303 WBGene00015703 status:Confirmed UniProt:Q8MXH7 protein_id:AAM81123.1
C12C8.1	7	0.000162214	12	0.000183178	-	-	CE08110 WBGene00002026 locus:hsp-70 heat shock protein 70 status:Partially_confirmed UniProt:O45246 protein_id:CAB03871.1
C12C8.2a	-	-	1	2.17634e-05	-	-	CE36100 WBGene00007533 L-methionine-alpha-deamino-gamma-mercaptomethane lyase status:Partially_confirmed UniProt:O02215 protein_id:CAB03873.2
C12C8.3a	1	1.29908e-05	-	-	1	6.88446e-06	CE27062 WBGene00003026 locus:lin-41 status:Confirmed UniProt:Q9U489 protein_id:CAC42254.1
C12C8.3b	1	1.30363e-05	-	-	1	6.90856e-06	CE27063 WBGene00003026 locus:lin-41 status:Partially_confirmed UniProt:Q9U489 protein_id:CAC42255.1
C12D12.1a	3	5.81294e-05	1	1.27637e-05	-	-	CE27679 WBGene00015713 status:Confirmed UniProt:Q17921 protein_id:AAA96080.2
C12D12.1b	3	6.89838e-05	1	1.51471e-05	-	-	CE29576 WBGene00015713 status:Confirmed UniProt:Q95QX0 protein_id:AAL00856.2
C12D12.1c	3	5.41836e-05	1	1.18973e-05	-	-	CE06813 WBGene00015713 status:Confirmed UniProt:A7LPD3 protein_id:ABS83845.1
C12D12.2a	-	-	1	1.95135e-05	-	-	CE29083 WBGene00001620 locus:glt-1 excitatory amino acid transporter status:Confirmed UniProt:Q10901 protein_id:AAL00857.1
C12D12.2b	-	-	1	1.99498e-05	-	-	CE29084 WBGene00001620 locus:glt-1 status:Confirmed UniProt:Q10901 protein_id:AAL00858.1
C12D5.2	-	-	1	2.56274e-05	-	-	CE35230 WBGene00015705 locus:nhr-152 zinc finger protein status:Partially_confirmed UniProt:Q17929 protein_id:AAA98573.2
C12D8.11	5	0.000115867	2	3.05297e-05	1	1.22807e-05	CE15613 WBGene00004405 locus:rop-1 ROP-1 ribonucleoprotein RO autoantigen status:Confirmed UniProt:Q27274 protein_id:CAA98241.1
C13B4.2	-	-	2	4.01444e-05	-	-	CE15615 WBGene00006856 locus:usp-14 Queuine trna-ribosyltransferase status:Confirmed UniProt:Q17361 protein_id:CAB05785.1
C13B9.3	5	0.000144665	6	0.000114353	5	7.66649e-05	CE01778 WBGene00015734 status:Confirmed UniProt:Q09236 protein_id:AAN73882.1
C13G3.3a	37	0.0009898	67	0.00118065	55	0.000779724	CE05279 WBGene00007554 locus:pptr-2 proteion phosphatase status:Confirmed UniProt:Q17948 protein_id:CAA98422.1
C13G3.3b	38	0.0010093	67	0.00117224	-	-	CE20505 WBGene00007554 locus:pptr-2 status:Confirmed UniProt:Q9U3Q1 protein_id:CAA98423.1
C13G3.3c	37	0.000908268	67	0.0010834	55	0.000715497	CE41982 WBGene00007554 locus:pptr-2 status:Confirmed UniProt:A9UJN4 protein_id:CAP59521.1
C14A4.1	-	-	1	3.29372e-05	-	-	CE02138 WBGene00007555 locus:tag-242 status:Confirmed UniProt:Q17949 protein_id:CAA90105.1
C14A4.14	-	-	2	4.69631e-05	2	3.77822e-05	CE24801 WBGene00007564 status:Confirmed UniProt:Q9U3Q0 protein_id:CAB60995.1
C14A4.2	-	-	1	2.61741e-05	3	6.31718e-05	CE24802 WBGene00000933 locus:dap-3 status:Confirmed UniProt:Q9TVM5 protein_id:CAB60994.1
C14B1.1	2	6.14454e-05	9	0.000182139	-	-	CE00897 WBGene00003962 locus:pdi-1 protein disulfide isomerase status:Confirmed UniProt:Q17967 protein_id:CAA85491.1
C14B1.4	1	3.9629e-05	3	7.83135e-05	-	-	CE00901 WBGene00006474 locus:swd-3.1 guanine nucleotide binding protein status:Confirmed UniProt:Q17963 protein_id:CAA85487.1
C14B9.1	1	0.000135459	-	-	3	0.000215359	CE00072 WBGene00002011 locus:hsp-12.2 Alpha-B-crystallin status:Confirmed UniProt:P34328 protein_id:AAA27953.1
C14B9.10	1	0.000198673	1	0.000130871	-	-	CE30600 WBGene00015755 status:Confirmed UniProt:Q8MNV8 protein_id:AAM22023.1
C14B9.4a	2	4.59892e-05	-	-	-	-	CE26649 WBGene00004042 locus:plk-1 Protein kinase status:Confirmed UniProt:P34331 protein_id:AAA27947.2
C14B9.4b	2	4.59183e-05	-	-	-	-	CE30602 WBGene00004042 locus:plk-1 status:Confirmed UniProt:P34331 protein_id:AAM22025.1
C14B9.7	46	0.00425729	38	0.00231665	73	0.00358039	CE00078 WBGene00004433 locus:rpl-21 Ribosomal protein L21 status:Confirmed UniProt:P34334 protein_id:AAA27951.1
C14B9.8	-	-	1	8.00595e-06	-	-	CE38273 WBGene00015754 Phosphorylase kinase status:Partially_confirmed UniProt:P34335 protein_id:AAA27954.4
C14C10.5	3	2.34285e-05	4	2.05771e-05	-	-	CE05284 WBGene00007588 Human mRNA (KIAA0077) product like status:Partially_confirmed UniProt:Q17971 protein_id:CAA98425.1
C14F11.1a	6	0.000215949	18	0.000426752	6	0.000114442	CE02477 WBGene00015778 Aspartate aminotransferase status:Confirmed UniProt:Q17994 protein_id:AAA80361.1
C14F11.1b	3	0.00015051	11	0.000363529	-	-	CE30862 WBGene00015778 status:Confirmed UniProt:Q8MQD9 protein_id:AAM51511.1
C14F11.4a	2	7.76068e-05	2	5.11213e-05	5	0.000102819	CE35398 WBGene00015780 status:Confirmed UniProt:B3WFT8 protein_id:ACF16187.1
C14F11.4b	1	3.92118e-05	-	-	-	-	CE42721 WBGene00015780 status:Confirmed UniProt:B3WFT7 protein_id:ACF16188.1
C15C7.5	1	0.000119204	-	-	-	-	CE03991 WBGene00015791 status:Confirmed UniProt:Q18012 protein_id:AAK39168.1
C15F1.6	2	9.67565e-05	5	0.000159339	3	7.69138e-05	CE20509 WBGene00000198 locus:art-1 status:Confirmed UniProt:Q9N5Y2 protein_id:AAF39753.1
C15F1.7a	4	0.000331122	2	0.000109059	-	-	CE23550 WBGene00004930 locus:sod-1 superoxide dismutase status:Confirmed UniProt:P34697 protein_id:AAF39759.1
C15F1.7b	4	0.000377228	2	0.000124244	-	-	CE20508 WBGene00004930 locus:sod-1 status:Confirmed UniProt:P34697 protein_id:AAV34795.1
C15H11.3a	4	9.49076e-05	2	3.12589e-05	4	5.02961e-05	CE08180 WBGene00003834 locus:nxf-1 Leucine Rich Repeat (2 copies) status:Partially_confirmed UniProt:Q9XVS7 protein_id:CAB02734.1
C15H11.3b	4	9.78686e-05	2	3.22341e-05	4	5.18652e-05	CE42865 WBGene00003834 locus:nxf-1 status:Partially_confirmed UniProt:B5BM32 protein_id:CAR31478.1
C15H11.6	1	3.67914e-05	-	-	-	-	CE36102 WBGene00003835 locus:nxf-2 status:Partially_confirmed UniProt:Q9XVS8 protein_id:CAB02733.2
C15H11.7	1	6.05711e-05	4	0.000159598	2	6.4199e-05	CE08184 WBGene00003922 locus:pas-1 proteasome component (A-type) status:Confirmed UniProt:O17586 protein_id:CAB02738.1
C15H11.9	5	0.000223731	11	0.000324229	11	0.000260845	CE08186 WBGene00007617 locus:rrbs-1 Human HA0609 protein like status:Confirmed UniProt:Q9XVT0 protein_id:CAB02731.1
C15H9.4	2	6.38137e-05	-	-	-	-	CE39558 WBGene00015800 status:Partially_confirmed UniProt:Q18025 protein_id:AAB52664.2
C15H9.6	30	0.000676271	33	0.000490022	24	0.00028671	CE08177 WBGene00002007 locus:hsp-3 heat shock protein status:Confirmed UniProt:P27420 protein_id:AAB52671.1
C15H9.9	1	0.000108763	-	-	-	-	CE04001 WBGene00015803 status:Confirmed UniProt:Q18032 protein_id:AAB52666.1
C16A3.10a	15	0.000529639	27	0.000627993	-	-	CE04010 WBGene00015814 ornithine aminotransferse precursor status:Confirmed UniProt:Q18040 protein_id:AAD31050.2
C16A3.10b	13	0.000542595	26	0.000714839	-	-	CE30604 WBGene00015814 status:Confirmed UniProt:Q8MNV6 protein_id:AAM22027.1
C16A3.10c	3	0.000197794	13	0.000564597	-	-	CE37708 WBGene00015814 status:Confirmed UniProt:Q5TYL8 protein_id:AAV34796.1
C16A3.3	11	9.40364e-05	22	0.000123888	17	7.70167e-05	CE27690 WBGene00002850 locus:let-716 status:Partially_confirmed UniProt:Q18038 protein_id:AAB47599.3
C16A3.6	1	4.61316e-05	1	3.03879e-05	-	-	CE04006 WBGene00015811 status:Confirmed UniProt:Q18035 protein_id:AAB47596.1
C16A3.8	-	-	3	2.04912e-05	9	4.9456e-05	CE27691 WBGene00015813 locus:thoc-2 status:Partially_confirmed UniProt:Q18033 protein_id:AAB47593.3
C16A3.9	16	0.00157886	15	0.000975029	23	0.00120278	CE04009 WBGene00004482 locus:rps-13 40S ribosomal protein S13 status:Confirmed UniProt:P51404 protein_id:AAB47594.1
C16C10.2	-	-	-	-	1	3.01392e-05	CE01493 WBGene00007623 status:Confirmed UniProt:Q09462 protein_id:CAA86740.1
C16C10.3	-	-	1	9.51094e-06	-	-	CE01494 WBGene00007624 status:Partially_confirmed UniProt:Q09249 protein_id:CAA86741.1
C16H3.2	-	-	7	0.000490765	3	0.00016921	CE08236 WBGene00002272 locus:lec-9 sugar-binding protein status:Confirmed UniProt:Q94169 protein_id:AAB07585.1
C17B7.11	-	-	1	3.13588e-05	-	-	CE16859 WBGene00015885 locus:fbxa-65 status:Confirmed UniProt:O45159 protein_id:AAC04395.1
C17C3.12b	-	-	4	0.000127887	-	-	CE29175 WBGene00015894 locus:acdh-2 status:Confirmed UniProt:Q9BIB0 protein_id:AAL02436.1
C17C3.12c	-	-	4	0.00017846	-	-	CE29176 WBGene00015894 locus:acdh-2 status:Confirmed UniProt:Q95QW2 protein_id:AAL02437.1
C17E4.9	-	-	-	-	2	4.9353e-05	CE08258 WBGene00007646 locus:nkb-1 sodium\/potassium transporting ATPase beta chain status:Confirmed UniProt:Q93235 protein_id:CAB02752.1
C17G1.3a	-	-	1	1.85194e-05	2	2.9798e-05	CE08282 WBGene00007650 locus:ugt-23 UDP-glucosyltransferase status:Partially_confirmed UniProt:Q93242 protein_id:CAB01674.1
C17G1.3b	-	-	1	2.25639e-05	2	3.63057e-05	CE40378 WBGene00007650 locus:ugt-23 status:Partially_confirmed UniProt:Q0G821 protein_id:CAL36495.1
C17G1.7	2	8.7393e-05	2	5.75677e-05	-	-	CE39223 WBGene00007653 cysteine synthase status:Confirmed UniProt:Q93244 protein_id:CAB01676.2
C17G10.5	2	0.000104199	-	-	-	-	CE06846 WBGene00003097 locus:lys-8 status:Confirmed UniProt:Q09975 protein_id:AAB93455.1
C17G10.8	-	-	1	2.34816e-05	-	-	CE02490 WBGene00000970 locus:dhs-6 Alcohol dehydrogenase status:Confirmed UniProt:Q09979 protein_id:AAK68187.1
C17G10.9a	4	0.000110991	5	9.13901e-05	1	1.47048e-05	CE27702 WBGene00015920 status:Partially_confirmed UniProt:Q95QW0 protein_id:AAK68188.1
C17G10.9b	4	0.000111406	4	7.33854e-05	1	1.47598e-05	CE30870 WBGene00015920 status:Partially_confirmed UniProt:Q95QW0 protein_id:AAM54207.1
C17H12.1	2	4.63468e-05	6	9.15891e-05	5	6.14034e-05	CE16862 WBGene00015927 locus:dyci-1 status:Confirmed UniProt:O45087 protein_id:AAC02580.1
C17H12.13a	-	-	1	3.44396e-05	-	-	CE37201 WBGene00015938 status:Confirmed
C17H12.13b	-	-	1	4.26752e-05	-	-	CE19361 WBGene00015938 status:Confirmed
C17H12.14	4	0.000263726	11	0.000477736	7	0.000244581	CE19362 WBGene00006917 locus:vha-8 ATPase status:Confirmed UniProt:Q95X44 protein_id:AAK67210.1
C18A11.7a	10	0.00023282	19	0.000291392	24	0.000296118	CE27706 WBGene00001000 locus:dim-1 status:Confirmed UniProt:Q18066 protein_id:AAC69011.2
C18A11.7b	10	0.000459892	19	0.000575588	24	0.000584924	CE04038 WBGene00001000 locus:dim-1 status:Confirmed UniProt:Q18066 protein_id:AAP31442.1
C18A3.3	2	8.765e-05	1	2.88685e-05	3	6.96748e-05	CE28890 WBGene00015941 status:Confirmed UniProt:Q09958 protein_id:AAA68370.2
C18A3.5a	-	-	1	2.40571e-05	7	0.000135479	CE27708 WBGene00015943 RNA binding protein status:Confirmed UniProt:Q95QV8 protein_id:AAK68191.1
C18A3.5b	-	-	1	2.61045e-05	7	0.000147009	CE27709 WBGene00015943 status:Confirmed UniProt:Q95QV7 protein_id:AAK68192.1
C18A3.5c	-	-	1	9.52941e-05	7	0.000536654	CE27710 WBGene00015943 status:Confirmed UniProt:Q95QV6 protein_id:AAK68193.1
C18B2.3	3	0.000189413	3	0.000124771	9	0.000301137	CE27077 WBGene00015954 status:Confirmed UniProt:Q18074 protein_id:AAK39177.1
C18B2.5a	5	0.000110702	2	2.91688e-05	7	8.21328e-05	CE04044 WBGene00015956 status:Confirmed UniProt:Q18076 protein_id:AAK39176.1
C18B2.5b	5	0.000106584	2	2.80838e-05	7	7.90778e-05	CE30872 WBGene00015956 status:Confirmed UniProt:Q8MQD2 protein_id:AAM51516.1
C18C4.10a	2	5.709e-05	3	5.64097e-05	-	-	CE27362 WBGene00002215 locus:klc-2 kinesin light chain status:Confirmed UniProt:P46822 protein_id:AAK52182.1
C18C4.10b	2	5.5187e-05	3	5.45294e-05	-	-	CE32802 WBGene00002215 locus:klc-2 status:Confirmed UniProt:P46822 protein_id:AAN84862.1
C18C4.10c	2	5.9483e-05	3	5.87742e-05	-	-	CE32803 WBGene00002215 locus:klc-2 status:Confirmed UniProt:P46822 protein_id:AAN84863.1
C18C4.10d	2	5.61224e-05	3	5.54536e-05	-	-	CE36917 WBGene00002215 locus:klc-2 status:Confirmed UniProt:P46822 protein_id:AAT68902.1
C18E3.2	5	0.00016593	2	4.37207e-05	-	-	CE30249 WBGene00015971 status:Confirmed UniProt:O02101 protein_id:AAB52943.2
C18E3.7a	5	8.16019e-05	9	9.67554e-05	12	0.000103787	CE27715 WBGene00004093 locus:ppw-1 status:Partially_confirmed UniProt:O02095 protein_id:AAB52946.2
C18E3.7c	5	8.39938e-05	9	9.95915e-05	12	0.00010683	CE33363 WBGene00004093 locus:ppw-1 status:Confirmed UniProt:Q86NJ8 protein_id:AAO38667.1
C18E3.7d	4	8.55122e-05	9	0.00012674	12	0.000135951	CE08316 WBGene00004093 locus:ppw-1 status:Confirmed UniProt:B3KLZ7 protein_id:ACF16189.1
C18E9.4	-	-	1	9.52941e-05	-	-	CE05296 WBGene00007684 status:Confirmed UniProt:Q18095 protein_id:CAA93855.1
C18E9.6	-	-	4	0.000130436	-	-	CE05298 WBGene00007686 status:Confirmed UniProt:Q18090 protein_id:CAA93850.1
C18F3.2a	239	0.00311295	249	0.00213637	-	-	CE37202 WBGene00004732 locus:sax-7 neural adhesion protein status:Confirmed UniProt:Q18100 protein_id:AAA93439.3
C18F3.2b	269	0.00301825	288	0.00212862	458	0.00272333	CE38779 WBGene00004732 locus:sax-7 status:Confirmed UniProt:Q4PIU9 protein_id:AAY86218.1
C18F3.2c	267	0.00298906	288	0.00212382	458	0.0027172	CE38935 WBGene00004732 locus:sax-7 status:Confirmed UniProt:Q53U87 protein_id:AAZ32800.1
C18F3.2d	237	0.00307883	249	0.00213078	-	-	CE38936 WBGene00004732 locus:sax-7 status:Confirmed UniProt:Q53U86 protein_id:AAZ32801.1
C18G1.4a	6	0.000129009	11	0.000155798	1	1.13946e-05	CE17420 WBGene00003994 locus:pgl-3 status:Confirmed UniProt:O61920 protein_id:AAC17755.1
C18G1.4b	6	0.000142361	11	0.000171924	1	1.2574e-05	CE27717 WBGene00003994 locus:pgl-3 status:Confirmed UniProt:Q965J2 protein_id:AAK68200.1
C18G1.5	1	5.88952e-05	-	-	-	-	CE17421 WBGene00001855 locus:hil-4 histone H1 status:Confirmed UniProt:O17536 protein_id:AAC17754.1
C18H9.3	-	-	1	1.0692e-05	-	-	CE01803 WBGene00016002 status:Partially_confirmed UniProt:Q09482 protein_id:AAC46688.1
C23F12.1a	-	-	1	2.65853e-06	-	-	CE44250 WBGene00016006 locus:fln-2 status:Partially_confirmed UniProt:D0VWL6 protein_id:ACY39993.1
C23F12.1c	-	-	1	3.44275e-06	-	-	CE44258 WBGene00016006 locus:fln-2 status:Partially_confirmed UniProt:D0VWL7 protein_id:ACY39992.1
C23F12.1d	-	-	1	4.05256e-06	-	-	CE44199 WBGene00016006 locus:fln-2 status:Partially_confirmed UniProt:D0VWL8 protein_id:ACY39994.1
C23G10.2a	-	-	6	0.000344396	-	-	CE37747 WBGene00016011 status:Confirmed UniProt:Q10121 protein_id:AAV58883.1
C23G10.2b	-	-	6	0.000408971	-	-	CE30613 WBGene00016011 status:Confirmed UniProt:Q10121 protein_id:AAM22035.1
C23G10.2c	-	-	6	0.000429867	-	-	CE37748 WBGene00016011 status:Confirmed UniProt:Q10121 protein_id:AAV58884.1
C23G10.3	43	0.00259401	40	0.00158952	68	0.00217393	CE01810 WBGene00004472 locus:rps-3 Ribosomal protein S3 status:Confirmed UniProt:P48152 protein_id:AAF99870.1
C23G10.4a	17	0.000290825	18	0.000202842	-	-	CE40437 WBGene00004459 locus:rpn-2 tRNA processing protein SEN3 status:Partially_confirmed UniProt:Q18115 protein_id:AAM81115.1
C23G10.4b	20	0.000308819	18	0.000183083	10	8.18288e-05	CE31311 WBGene00004459 locus:rpn-2 tRNA processing protein SEN3 status:Confirmed UniProt:Q18115 protein_id:AAM81116.1
C23G10.8	2	3.18047e-05	-	-	1	8.42741e-06	CE25784 WBGene00016015 S. pombe adenylyl cyclase-associated protein (weak) status:Partially_confirmed UniProt:Q9GYR5 protein_id:AAF99879.1
C23H3.3a	-	-	2	5.19328e-05	2	4.17803e-05	CE08322 WBGene00016019 status:Partially_confirmed UniProt:P91080 protein_id:AAK31443.1
C23H3.3b	-	-	2	4.99506e-05	2	4.01857e-05	CE41870 WBGene00016019 status:Confirmed UniProt:A9Z1L6 protein_id:ABY28274.1
C23H3.4a	2	6.50677e-05	2	4.28615e-05	3	5.17237e-05	CE08323 WBGene00016020 locus:sptl-1 aminotransferase status:Confirmed UniProt:P91079 protein_id:AAK31446.1
C23H3.4b	2	6.86659e-05	2	4.52318e-05	3	5.4584e-05	CE37749 WBGene00016020 locus:sptl-1 status:Confirmed UniProt:Q5R3Y5 protein_id:AAV58885.1
C24D10.7	4	0.000839465	-	-	-	-	CE16879 WBGene00016058 locus:nspd-3 status:Confirmed UniProt:Q76NP8 protein_id:ACY39995.1
C24D10.8	4	0.000839465	-	-	-	-	CE16879 WBGene00043147 locus:nspd-6 status:Confirmed UniProt:Q76NP8 protein_id:AAB88312.1
C24F3.1b	2	7.98954e-05	-	-	-	-	CE18518 WBGene00007696 locus:tram-1 status:Confirmed UniProt:Q9XXK7 protein_id:CAA18772.1
C24G6.1	1	6.99554e-05	-	-	-	-	CE17456 WBGene00006376 locus:syp-2 status:Confirmed UniProt:O76388 protein_id:AAC19209.1
C24G6.3	1	1.61611e-05	-	-	-	-	CE29673 WBGene00016060 locus:mms-19 status:Partially_confirmed UniProt:O76384 protein_id:AAC19216.2
C24G6.8	-	-	1	3.10611e-05	-	-	CE17464 WBGene00016062 status:Confirmed UniProt:O76387 protein_id:AAC19215.1
C24H11.6	1	0.000112883	-	-	-	-	CE36686 WBGene00007021 locus:immp-1 status:Partially_confirmed UniProt:Q9XVD2 protein_id:CAB03913.2
C24H11.7	2	1.50891e-05	8	3.97582e-05	2	7.99644e-06	CE44078 WBGene00007703 locus:gbf-1 status:Partially_confirmed UniProt:Q9XTF0 protein_id:CAB03915.3
C24H12.4a	5	0.000117512	6	9.28892e-05	2	2.491e-05	CE27728 WBGene00016073 helicase status:Confirmed UniProt:O17157 protein_id:AAB71200.2
C24H12.4b	4	0.000105118	5	8.65546e-05	2	2.78535e-05	CE29675 WBGene00016073 status:Confirmed UniProt:Q95X81 protein_id:AAL16306.1
C25A1.10a	-	-	-	-	1	8.13232e-06	CE08376 WBGene00000931 locus:dao-5 status:Confirmed UniProt:Q9XVS4 protein_id:CAB02755.1
C25A1.10b	-	-	-	-	1	1.13455e-05	CE38279 WBGene00000931 locus:dao-5 status:Confirmed UniProt:Q564W7 protein_id:CAI79153.1
C25A1.13	-	-	-	-	1	4.17803e-05	CE08379 WBGene00007712 NADH-ubiquinone oxidoreductase B8 subunit status:Partially_confirmed UniProt:O02220 protein_id:CAB02765.1
C25A1.4	-	-	5	0.000108098	-	-	CE08369 WBGene00007706 RNA binding protein status:Confirmed UniProt:Q9XVS2 protein_id:CAB02757.1
C25A1.6	6	0.00139692	3	0.000460092	10	0.00123383	CE27803 WBGene00007708 status:Confirmed UniProt:Q9XVR8 protein_id:CAB02768.2
C25A1.8	-	-	5	0.000210629	-	-	CE08374 WBGene00007709 locus:clec-87 lectin status:Confirmed UniProt:Q9XVS3 protein_id:CAB02756.1
C25A8.4	-	-	1	9.19896e-06	-	-	CE32592 WBGene00016084 status:Partially_confirmed UniProt:Q18143 protein_id:AAB03182.3
C25B8.3a	3	0.000117946	-	-	-	-	CE04078 WBGene00000786 locus:cpr-6 status:Confirmed UniProt:P43510 protein_id:AAK39189.1
C25B8.3b	3	0.000118258	-	-	-	-	CE30876 WBGene00000786 locus:cpr-6 status:Confirmed UniProt:Q8MQC6 protein_id:AAM51519.1
C25B8.3c	3	0.000121142	-	-	-	-	CE41106 WBGene00000786 locus:cpr-6 status:Confirmed UniProt:A7LPD1 protein_id:ABS19475.1
C25B8.4a	-	-	2	9.25971e-05	-	-	CE27087 WBGene00016088 locus:clec-266 asialoglycoprotein receptor status:Confirmed UniProt:Q18146 protein_id:AAK39193.1
C25B8.4b	-	-	2	7.91556e-05	-	-	CE34259 WBGene00016088 locus:clec-266 status:Confirmed UniProt:Q7Z122 protein_id:AAP68953.1
C25B8.4c	-	-	2	0.000135383	-	-	CE34260 WBGene00016088 locus:clec-266 status:Partially_confirmed UniProt:Q7Z121 protein_id:AAP68954.1
C25D7.6	4	7.34015e-05	4	4.83512e-05	-	-	CE08392 WBGene00003155 locus:mcm-3 DNA replication licensing factor MCM3 status:Confirmed UniProt:Q9XVR7 protein_id:CAB02770.1
C25F6.2a	-	-	5	5.07513e-05	3	2.44979e-05	CE36524 WBGene00001006 locus:dlg-1 guanylate kinase status:Confirmed UniProt:Q18165 protein_id:AAK39197.2
C25F6.2b	-	-	2	5.0078e-05	-	-	CE34261 WBGene00001006 locus:dlg-1 status:Confirmed UniProt:Q7Z124 protein_id:AAP68951.1
C25F6.3	4	5.62814e-05	2	1.85369e-05	-	-	CE38489 WBGene00016103 locus:dpyd-1 status:Partially_confirmed UniProt:Q18164 protein_id:AAK39195.2
C25G4.5	3	3.53931e-05	2	1.55428e-05	1	6.25216e-06	CE08398 WBGene00001085 locus:dpy-26 status:Confirmed UniProt:Q17373 protein_id:CAA94575.1
C25H3.7a	-	-	2	0.000112175	2	9.02455e-05	CE29677 WBGene00016116 status:Confirmed UniProt:Q18182 protein_id:AAK31452.2
C25H3.7b	-	-	2	7.1384e-05	2	5.74289e-05	CE02505 WBGene00016116 status:Confirmed UniProt:Q8MQC1 protein_id:AAM81113.1
C25H3.9a	1	8.27805e-05	1	5.45294e-05	-	-	CE29186 WBGene00016118 status:Confirmed UniProt:Q18185 protein_id:AAK31457.2
C26B9.5	8	0.000231015	1	1.90219e-05	-	-	CE04098 WBGene00016134 lysosomal Pro-X carboxypeptidase status:Confirmed UniProt:Q18198 protein_id:AAA82453.1
C26C6.1a	1	7.91317e-06	6	3.12755e-05	10	4.19356e-05	CE30254 WBGene00007042 locus:pbrm-1 HMG (high mobility group) box, Bromodomain (5 domains), Zinc finger, C2H2 type status:Partially_confirmed UniProt:Q18210 protein_id:CAA96697.2
C26C6.2	-	-	1	2.77268e-05	-	-	CE05311 WBGene00001648 locus:goa-1 guanine nucleotide-binding protein status:Confirmed UniProt:P51875 protein_id:CAA96595.1
C26C6.5a	1	2.18803e-05	-	-	1	1.15954e-05	CE08399 WBGene00000938 locus:dcp-66 status:Partially_confirmed UniProt:O17910 protein_id:CAB07229.1
C26C6.5b	1	2.17844e-05	-	-	1	1.15446e-05	CE32312 WBGene00000938 locus:dcp-66 status:Partially_confirmed UniProt:Q8I0T2 protein_id:CAD56589.1
C26D10.1	9	0.000235685	14	0.000241501	34	0.000471846	CE03024 WBGene00004304 locus:ran-3 regulator of chromosome condensation status:Confirmed UniProt:Q18211 protein_id:CAA91119.1
C26D10.2a	6	0.00021036	5	0.000115474	4	7.43198e-05	CE03025 WBGene00001840 locus:hel-1 translation initiation factor eIF-4A status:Confirmed UniProt:Q18212 protein_id:CAA91120.1
C26D10.2b	6	0.000333593	1	3.66242e-05	4	0.000117858	CE32593 WBGene00001840 locus:hel-1 status:Confirmed UniProt:Q86GC6 protein_id:CAD57690.1
C26D10.4	-	-	3	3.50964e-05	-	-	CE36984 WBGene00007745 status:Partially_confirmed UniProt:Q18214 protein_id:CAA91122.2
C26E6.11	-	-	3	0.000137598	-	-	CE39476 WBGene00016144 locus:mmab-1 status:Confirmed UniProt:Q18218 protein_id:AAA21165.2
C26E6.4	3	3.74698e-05	4	3.29096e-05	3	1.9857e-05	CE01162 WBGene00016140 locus:rpb-2 DNA-directed RNA polymerase II status:Confirmed UniProt:Q10578 protein_id:AAA21158.1
C26E6.6	-	-	1	2.43556e-05	-	-	CE39477 WBGene00016142 Ribosomal protein L3 status:Confirmed UniProt:P49404 protein_id:AAA21160.3
C26F1.3	1	8.01102e-05	1	5.27704e-05	-	-	CE06877 WBGene00016148 status:Confirmed UniProt:Q18232 protein_id:AAB37075.1
C26F1.4	8	0.000916954	7	0.000528516	37	0.00224746	CE06878 WBGene00004499 locus:rps-30 ribosomal protein\/ubiquitin-like protein status:Confirmed UniProt:Q18231 protein_id:AAB37076.1
C26F1.9	-	-	2	0.000384913	-	-	CE06883 WBGene00004453 locus:rpl-39 ribosomal protein L39 status:Confirmed UniProt:P52814 protein_id:AAB37070.1
C27A12.10	-	-	2	9.3479e-05	-	-	CE36794 WBGene00023409 locus:mbd-2 status:Confirmed UniProt:Q6HAE8 protein_id:AAT48622.1
C27A2.2a	13	0.00149005	28	0.00211406	21	0.00127559	CE04102 WBGene00004434 locus:rpl-22 ribosomal protein L22 status:Confirmed UniProt:P52819 protein_id:AAK31460.1
C27A2.2b	1	0.000281141	7	0.00129636	-	-	CE29188 WBGene00004434 locus:rpl-22 status:Confirmed UniProt:P52819 protein_id:AAL02443.1
C27B7.1a	-	-	-	-	1	2.53092e-05	CE27804 WBGene00005007 locus:spr-2 SET protein status:Confirmed UniProt:Q18240 protein_id:CAA90979.2
C27B7.1b	-	-	-	-	1	2.52284e-05	CE03030 WBGene00005007 locus:spr-2 status:Confirmed UniProt:Q7JMA9 protein_id:CAE46661.1
C27D11.1	13	0.000180025	14	0.000127708	10	7.33874e-05	CE00543 WBGene00001209 locus:egl-45 status:Confirmed UniProt:P34339 protein_id:AAA27955.1
C27H5.3	-	-	1	2.19091e-05	-	-	CE27099 WBGene00016173 Probable RNA binding protein status:Confirmed UniProt:Q18265 protein_id:AAC46657.2
C27H6.2	1	3.13036e-05	7	0.000144343	-	-	CE43279 WBGene00007784 locus:ruvb-1 Yeast hypothetical 50.5 KD protein like status:Confirmed UniProt:O17607 protein_id:CAB02793.2
C27H6.4a	3	0.000164344	8	0.000288685	-	-	CE08428 WBGene00007786 locus:rmd-2 status:Confirmed UniProt:P90762 protein_id:CAB02796.1
C27H6.4b	3	0.00013505	8	0.000237228	-	-	CE31322 WBGene00007786 locus:rmd-2 status:Partially_confirmed UniProt:Q8MQB5 protein_id:CAD44090.1
C27H6.4c	3	0.000198673	8	0.000348988	-	-	CE42479 WBGene00007786 locus:rmd-2 status:Confirmed UniProt:B2D6P1 protein_id:CAQ35019.1
C28A5.3	-	-	2	6.19261e-05	-	-	CE00661 WBGene00003590 locus:nex-3 Annexin status:Confirmed UniProt:Q27473 protein_id:CAA83598.1
C28C12.9a	2	4.82998e-05	4	6.36324e-05	-	-	CE28892 WBGene00001566 locus:acdh-13 status:Partially_confirmed UniProt:Q18281 protein_id:AAK95871.1
C28C12.9b	-	-	2	6.27175e-05	-	-	CE32595 WBGene00001566 locus:acdh-13 status:Partially_confirmed UniProt:Q8I7L9 protein_id:AAN84857.1
C28C12.9c	-	-	2	8.53504e-05	-	-	CE32596 WBGene00001566 locus:acdh-13 status:Confirmed UniProt:Q8I7L8 protein_id:AAN84858.1
C28D4.2a	1	3.14356e-05	-	-	-	-	CE20533 WBGene00000509 locus:cka-1 choline kinase status:Partially_confirmed UniProt:O17610 protein_id:CAB05129.1
C28D4.2b	1	3.326e-05	-	-	-	-	CE08431 WBGene00000509 locus:cka-1 status:Confirmed UniProt:B3GWD5 protein_id:CAQ58098.1
C28D4.3	2	8.0981e-05	2	5.3344e-05	-	-	CE08432 WBGene00001607 locus:gln-6 glutamine synthase status:Confirmed UniProt:O02225 protein_id:CAB05127.1
C28H8.11a	4	0.000147896	5	0.000121778	3	5.87827e-05	CE01822 WBGene00016201 tryptophan 2,3-dioxygenase status:Confirmed UniProt:Q09474 protein_id:AAA62299.1
C28H8.11b	2	0.000121637	4	0.00016025	-	-	CE32153 WBGene00016201 status:Partially_confirmed UniProt:Q8I7L6 protein_id:AAN63440.1
C28H8.11c	2	0.00026608	1	8.76366e-05	-	-	CE39680 WBGene00016201 status:Confirmed UniProt:Q27GU8 protein_id:ABD63242.1
C28H8.12	-	-	4	0.000118614	-	-	CE01823 WBGene00001018 locus:dnc-2 status:Confirmed UniProt:Q09248 protein_id:AAA62300.1
C28H8.3	-	-	12	6.87185e-05	-	-	CE29195 WBGene00016194 status:Confirmed UniProt:Q09475 protein_id:AAA62291.2
C29A12.3a	-	-	1	1.26977e-05	-	-	CE37480 WBGene00002985 locus:lig-1 DNA ligase I status:Partially_confirmed UniProt:Q27474 protein_id:CAA98242.2
C29A12.3b	-	-	1	4.67395e-05	-	-	CE37481 WBGene00002985 locus:lig-1 status:Confirmed UniProt:Q27474 protein_id:CAD44112.2
C29E4.3a	-	-	2	2.04485e-05	-	-	CE37483 WBGene00004303 locus:ran-2 RNA production\/processing status:Confirmed UniProt:P34342 protein_id:AAK84496.3
C29E4.3b	-	-	2	2.11993e-05	-	-	CE30621 WBGene00004303 locus:ran-2 status:Confirmed UniProt:P34342 protein_id:AAM22042.1
C29E4.4	2	2.64428e-05	1	8.70922e-06	4	2.80266e-05	CE37484 WBGene00003801 locus:npp-15 status:Partially_confirmed UniProt:P34343 protein_id:AAU87829.1
C29E4.5a	-	-	1	1.56794e-05	-	-	CE43801 WBGene00016203 locus:tag-250 status:Confirmed UniProt:C8JQN8 protein_id:ACV31098.1
C29E4.5b	-	-	1	6.45743e-05	-	-	CE43781 WBGene00016203 locus:tag-250 status:Confirmed UniProt:C8JQN7 protein_id:ACV31099.1
C29E4.8	-	-	1	3.91048e-05	-	-	CE29198 WBGene00002879 locus:let-754 Adenylate kinase status:Confirmed UniProt:P34346 protein_id:AAA27957.3
C29F3.1	1	1.97358e-05	2	2.60008e-05	-	-	CE08435 WBGene00001150 locus:ech-1 long-chain enoyl-CoA hydratase status:Partially_confirmed UniProt:O17612 protein_id:CAB02799.1
C29F7.3	1	7.80131e-05	1	5.1389e-05	-	-	CE08444 WBGene00007812 uridylate kinase status:Confirmed UniProt:O17622 protein_id:CAB07328.1
C29F9.7	-	-	1	2.10629e-05	-	-	CE19706 WBGene00003931 locus:pat-4 integrin-linked kinase status:Confirmed UniProt:Q9TZC4 protein_id:AAC68756.1
C29H12.2	-	-	1	2.49753e-05	-	-	CE02516 WBGene00016235 status:Confirmed UniProt:Q18315 protein_id:AAC46695.1
C30C11.1	-	-	1	5.84244e-05	-	-	CE00100 WBGene00016249 status:Confirmed UniProt:Q04907 protein_id:AAA27965.1
C30C11.2	14	0.000413903	16	0.000311597	16	0.000250682	CE00101 WBGene00004460 locus:rpn-3 Diphenol oxidase A2 status:Confirmed UniProt:Q04908 protein_id:AAA27966.1
C30C11.4	5	9.60084e-05	24	0.000303566	11	0.000111935	CE00103 WBGene00016250 Msi3p status:Confirmed UniProt:Q05036 protein_id:AAA27967.1
C30F12.7	5	0.000199739	3	7.89434e-05	3	6.35106e-05	CE16887 WBGene00016266 isocitrate dehydrogenase status:Confirmed UniProt:Q95YD8 protein_id:AAK85453.1
C30F8.2	3	0.000128453	4	0.000112819	-	-	CE29684 WBGene00016258 locus:vha-16 vaculolar ATPase status:Confirmed UniProt:Q95YD5 protein_id:AAK85455.2
C30H6.7a	2	8.84303e-05	9	0.00026213	8	0.000187454	CE15651 WBGene00007824 2-oxo acid dehydrogenases acyltransferase (catalytic domain) status:Confirmed UniProt:O45279 protein_id:CAB02813.1
C30H7.2a	-	-	1	2.49753e-05	-	-	CE27807 WBGene00016278 status:Confirmed UniProt:O01492 protein_id:AAB63409.2
C30H7.2b	-	-	1	2.38815e-05	-	-	CE39231 WBGene00016278 status:Partially_confirmed UniProt:O01492 protein_id:ABB51193.1
C31B8.9	-	-	1	4.07274e-05	-	-	CE36796 WBGene00016284 status:Predicted UniProt:O16902 protein_id:AAG23972.2
C31C9.2	-	-	2	6.09646e-05	-	-	CE08497 WBGene00007836 D-3-Phosphoglycerate dehydrogenase status:Confirmed UniProt:O17626 protein_id:CAB05694.1
C31E10.6	-	-	1	1.66079e-05	-	-	CE08506 WBGene00007847 status:Confirmed UniProt:Q93314 protein_id:CAB01731.1
C31E10.7	-	-	2	0.000146497	-	-	CE37487 WBGene00007848 cytochrome b5 status:Confirmed UniProt:Q93315 protein_id:CAB01732.2
C32D5.8a	1	0.000106432	1	7.01092e-05	-	-	CE01848 WBGene00016316 Thioredoxin status:Confirmed UniProt:Q09489 protein_id:AAC46796.1
C32D5.8b	1	8.92245e-05	1	5.87742e-05	-	-	CE37326 WBGene00016316 status:Confirmed UniProt:Q65ZJ7 protein_id:AAU20849.1
C32E8.10a	-	-	1	1.67496e-05	-	-	CE23562 WBGene00006751 locus:unc-11 status:Confirmed UniProt:Q9XZI6 protein_id:AAK68212.1
C32E8.10b	-	-	1	1.79767e-05	-	-	CE27812 WBGene00006751 locus:unc-11 status:Confirmed UniProt:Q9XZI6 protein_id:AAK68213.1
C32E8.10c	-	-	1	1.49396e-05	-	-	CE24822 WBGene00006751 locus:unc-11 status:Partially_confirmed UniProt:Q9XZI6 protein_id:AAK68214.1
C32E8.10d	-	-	1	1.83807e-05	-	-	CE23564 WBGene00006751 locus:unc-11 status:Partially_confirmed UniProt:Q9XZI6 protein_id:AAK68215.1
C32E8.10e	-	-	1	2.10178e-05	-	-	CE23565 WBGene00006751 locus:unc-11 status:Confirmed UniProt:Q9XZI6 protein_id:AAK68216.1
C32E8.10h	-	-	1	1.79111e-05	-	-	CE27813 WBGene00006751 locus:unc-11 status:Confirmed UniProt:Q9XZI6 protein_id:AAK68218.1
C32E8.11	1	7.24028e-06	2	9.53867e-06	-	-	CE40441 WBGene00016326 status:Partially_confirmed UniProt:P91133 protein_id:AAB42328.2
C32E8.2a	16	0.00115173	17	0.000806087	45	0.00171663	CE08526 WBGene00004425 locus:rpl-13 ribosomal protein L13 status:Confirmed UniProt:P91128 protein_id:AAB42322.1
C32E8.2b	2	0.000338648	-	-	-	-	CE33562 WBGene00004425 locus:rpl-13 status:Confirmed UniProt:P91128 protein_id:AAO61436.1
C32E8.9	1	5.55989e-05	2	7.32485e-05	-	-	CE29693 WBGene00016325 status:Confirmed UniProt:P91130 protein_id:AAB42326.2
C32F10.5	-	-	-	-	4	4.58431e-05	CE08542 WBGene00001973 locus:hmg-3 single-strand recognition protein status:Partially_confirmed UniProt:O01683 protein_id:AAC24268.1
C32F10.8a	-	-	5	9.73739e-05	-	-	CE32815 WBGene00016333 alanine aminotransferase status:Confirmed UniProt:O01685 protein_id:AAC24265.2
C32F10.8b	-	-	3	8.41311e-05	-	-	CE33563 WBGene00016333 status:Confirmed UniProt:Q86GU3 protein_id:AAO61435.1
C33A12.1	-	-	2	0.000130871	-	-	CE05347 WBGene00007880 NADH-ubiquinone oxidoreductase 13 KD-B subunit status:Confirmed UniProt:Q18359 protein_id:CAA92789.1
C33F10.9	5	0.000586634	6	0.000463715	7	0.000435239	CE02806 WBGene00003435 locus:msp-40 major sperm protein status:Confirmed UniProt:P53017 protein_id:AAK31477.1
C33H5.12a	-	-	3	0.000164502	-	-	CE04155 WBGene00004703 locus:rsp-6 RNA binding protein status:Confirmed UniProt:Q18409 protein_id:AAA82270.1
C33H5.12b	-	-	2	0.000128304	-	-	CE29697 WBGene00004703 locus:rsp-6 status:Confirmed UniProt:Q18409 protein_id:AAL32213.1
C33H5.12c	-	-	2	0.000166361	-	-	CE29698 WBGene00004703 locus:rsp-6 status:Confirmed UniProt:Q18409 protein_id:AAL32214.1
C33H5.7	-	-	1	3.01083e-05	-	-	CE04150 WBGene00016374 locus:swd-2.2 status:Confirmed UniProt:Q18403 protein_id:AAA82264.1
C33H5.9	-	-	3	4.46827e-05	1	1.19825e-05	CE04152 WBGene00016376 locus:sec-10 status:Partially_confirmed UniProt:Q18406 protein_id:AAA82266.1
C34B2.10	1	0.00014191	-	-	-	-	CE16898 WBGene00016395 status:Confirmed UniProt:O44953 protein_id:AAB97532.1
C34B2.6	2	3.0691e-05	4	4.04338e-05	3	2.4397e-05	CE16894 WBGene00016391 protease status:Confirmed UniProt:O44952 protein_id:AAB97538.1
C34B2.7	2	4.65641e-05	7	0.000107355	-	-	CE16895 WBGene00016392 locus:sdha-2 flavoprotein status:Partially_confirmed UniProt:O44954 protein_id:AAB97539.1
C34B2.8	1	8.71374e-05	8	0.000459195	4	0.000184713	CE16896 WBGene00016393 status:Confirmed UniProt:O44955 protein_id:AAB97540.1
C34B4.3	-	-	1	2.71141e-05	-	-	CE36583 WBGene00007908 status:Partially_confirmed UniProt:Q6BES4 protein_id:CAH04727.1
C34C12.3	-	-	1	2.96535e-05	-	-	CE31433 WBGene00007922 locus:pph-6 PROTEIN PHOSPHATASE status:Confirmed UniProt:Q09496 protein_id:CAA87100.2
C34C12.8	-	-	3	0.000124244	-	-	CE03057 WBGene00007927 GRPE protein status:Confirmed UniProt:Q18421 protein_id:CAA87101.1
C34D4.14	3	1.61903e-05	-	-	2	5.72001e-06	CE17508 WBGene00016405 locus:hecd-1 status:Partially_confirmed UniProt:Q18447 protein_id:AAB00699.1
C34E10.10	-	-	1	4.23073e-05	-	-	CE27743 WBGene00016411 status:Confirmed UniProt:Q95QS4 protein_id:AAK67218.1
C34E10.11	-	-	1	3.84913e-05	-	-	CE29031 WBGene00016412 status:Partially_confirmed UniProt:Q95QS3 protein_id:AAK95873.1
C34E10.2	1	4.19732e-05	-	-	-	-	CE01182 WBGene00001661 locus:gop-2 status:Confirmed UniProt:P46577 protein_id:AAA19064.1
C34E10.4a	-	-	4	6.04018e-05	1	1.21484e-05	CE29032 WBGene00006946 locus:wrs-2 status:Confirmed UniProt:P46579 protein_id:AAA19066.2
C34E10.4b	-	-	4	0.000109059	1	2.19347e-05	CE37710 WBGene00006946 locus:wrs-2 status:Confirmed UniProt:Q5TYM1 protein_id:AAV34793.1
C34E10.6	84	0.00232647	157	0.00286431	132	0.00193743	CE29950 WBGene00000229 locus:atp-2 ATP synthase beta chain status:Confirmed UniProt:P46561 protein_id:AAA19068.2
C34E7.4	-	-	1	3.95778e-05	-	-	CE03061 WBGene00007934 status:Confirmed UniProt:Q17674 protein_id:CAA91795.1
C34F11.3a	1	2.01358e-05	3	3.97917e-05	-	-	CE33034 WBGene00016415 AMP deaminase status:Confirmed UniProt:Q18463 protein_id:AAO21474.1
C34F11.3b	1	1.95033e-05	3	3.85417e-05	-	-	CE33035 WBGene00016415 status:Confirmed UniProt:Q95ZX5 protein_id:AAO21475.1
C34F11.3c	1	1.8556e-05	3	3.66698e-05	-	-	CE39332 WBGene00016415 status:Confirmed UniProt:Q2V4S6 protein_id:ABB88235.1
C34F11.4	5	0.000586634	6	0.000463715	7	0.000435239	CE02806 WBGene00003443 locus:msp-50 major sperm protein status:Confirmed UniProt:P53017 protein_id:AAA85761.1
C34F11.6	5	0.000586634	6	0.000463715	7	0.000435239	CE04166 WBGene00003442 locus:msp-49 major sperm protein status:Confirmed UniProt:Q18461 protein_id:AAA85759.1
C34F11.9c	-	-	3	4.19457e-05	-	-	CE43370 WBGene00001101 locus:dsh-1 status:Confirmed UniProt:B7WN57 protein_id:ACJ65163.1
C34F6.8	-	-	3	6.76917e-05	-	-	CE15677 WBGene00007942 locus:idh-2 Isocitrate and isopropylmalate dehydrogenases status:Confirmed UniProt:O17643 protein_id:CAB03943.1
C34G6.6a	-	-	1	9.21624e-06	-	-	CE29699 WBGene00016422 locus:noah-1 status:Partially_confirmed UniProt:O01494 protein_id:AAB52479.2
C34G6.6b	-	-	1	9.14752e-06	-	-	CE41879 WBGene00016422 locus:noah-1 status:Partially_confirmed UniProt:Q8T3B7 protein_id:AAM15558.2
C35A5.8	2	2.71907e-05	11	9.85112e-05	-	-	CE41987 WBGene00007952 status:Partially_confirmed UniProt:Q18476 protein_id:CAA94911.2
C35B1.5	2	0.000197358	6	0.000390012	-	-	CE16903 WBGene00016435 status:Confirmed UniProt:O45060 protein_id:AAC02564.1
C35C5.3a	-	-	1	4.02266e-05	-	-	CE43224 WBGene00007955 status:Confirmed UniProt:Q9U3N5 protein_id:CAB01684.2
C35C5.3b	-	-	1	3.9738e-05	-	-	CE43266 WBGene00007955 status:Confirmed UniProt:Q9U3N5 protein_id:CAB01692.2
C35D10.16	-	-	1	5.80787e-05	-	-	CE28899 WBGene00000204 locus:arx-6 status:Partially_confirmed UniProt:P58798 protein_id:AAK93841.1
C35D10.4	-	-	2	2.60008e-05	-	-	CE32159 WBGene00000767 locus:coq-8 status:Partially_confirmed UniProt:Q18486 protein_id:AAA62560.2
C35E7.5a	-	-	1	7.77757e-06	2	1.25142e-05	CE17518 WBGene00016457 status:Partially_confirmed UniProt:O61771 protein_id:AAC17521.1
C35E7.5b	-	-	1	1.02886e-05	2	1.65545e-05	CE32817 WBGene00016457 status:Partially_confirmed UniProt:Q8IA60 protein_id:AAN84852.1
C36A4.4	-	-	3	6.08386e-05	-	-	CE27831 WBGene00007965 status:Confirmed UniProt:Q18493 protein_id:CAA91270.2
C36A4.5	2	3.12379e-05	8	8.23085e-05	-	-	CE03073 WBGene00007966 claustrin like status:Partially_confirmed UniProt:Q18494 protein_id:CAA91271.1
C36A4.9a	-	-	1	1.44343e-05	-	-	CE03076 WBGene00007969 locus:acs-19 acetyl-coenzyme A synthetase status:Confirmed UniProt:Q18496 protein_id:CAA91274.1
C36A4.9b	-	-	1	1.46497e-05	-	-	CE37209 WBGene00007969 locus:acs-19 status:Confirmed UniProt:Q65ZB8 protein_id:CAH19100.1
C36B1.1a	-	-	1	8.62504e-06	-	-	CE36988 WBGene00000527 locus:cle-1 cle-1 isoform A status:Partially_confirmed UniProt:Q7JL30 protein_id:CAD21701.2
C36B1.1b	-	-	1	1.26161e-05	-	-	CE29706 WBGene00000527 locus:cle-1 cle-1 isoform B status:Partially_confirmed UniProt:Q9U9K6 protein_id:CAD21700.1
C36B1.1c	-	-	1	1.51005e-05	-	-	CE17816 WBGene00000527 locus:cle-1 cle-1 isoform C status:Partially_confirmed UniProt:O17866 protein_id:CAB03084.1
C36B1.1d	-	-	1	8.35344e-06	-	-	CE37210 WBGene00000527 locus:cle-1 collagen status:Partially_confirmed UniProt:Q8I0G6 protein_id:CAD56581.2
C36B1.3	-	-	2	6.9612e-05	-	-	CE39091 WBGene00007971 locus:rpb-3 DNA directed RNA polymerase II status:Partially_confirmed UniProt:Q93338 protein_id:CAB02268.2
C36B1.4	1	5.88952e-05	9	0.000349161	2	6.24228e-05	CE05371 WBGene00003925 locus:pas-4 proteasome A-type submit status:Confirmed UniProt:Q95005 protein_id:CAB02269.1
C36B1.8a	15	0.000213067	4	3.74272e-05	10	7.52763e-05	CE34472 WBGene00007975 status:Partially_confirmed UniProt:Q93342 protein_id:CAB02273.3
C36B1.8b	15	0.00021246	4	3.73205e-05	10	7.50616e-05	CE34473 WBGene00007975 status:Partially_confirmed UniProt:Q8I4M5 protein_id:CAD56562.2
C36B1.8c	15	0.000221734	4	3.89496e-05	10	7.83381e-05	CE43936 WBGene00007975 status:Confirmed UniProt:C6KRM2 protein_id:CAZ65476.1
C36B7.6	-	-	1	1.63045e-05	-	-	CE34267 WBGene00016469 status:Confirmed UniProt:Q966P8 protein_id:AAK68233.2
C36C5.14	1	7.41318e-05	-	-	-	-	CE08603 WBGene00016483 status:Partially_confirmed UniProt:O16408 protein_id:AAB65923.1
C36E6.3	20	0.001753	11	0.000635107	55	0.00255474	CE34269 WBGene00003369 locus:mlc-1 status:Confirmed UniProt:P19625 protein_id:AAK09070.2
C36E6.5	18	0.0015777	11	0.000635107	53	0.00246184	CE20542 WBGene00003370 locus:mlc-2 status:Confirmed UniProt:P19626 protein_id:AAK09069.1
C36E8.5	53	0.00175495	47	0.00102515	59	0.00103532	CE00913 WBGene00006537 locus:tbb-2 beta tubulin status:Confirmed UniProt:P52275 protein_id:CAA84648.1
C37A2.7	60	0.00835542	120	0.0110078	170	0.0125458	CE30433 WBGene00016493 ribosomal protein status:Confirmed UniProt:O01504 protein_id:AAB52450.2
C37C3.2a	-	-	1	2.25121e-05	-	-	CE27367 WBGene00016496 status:Confirmed UniProt:Q22918 protein_id:AAC25859.2
C37C3.2c	-	-	1	2.37658e-05	-	-	CE32821 WBGene00016496 status:Confirmed UniProt:Q8I7H7 protein_id:AAN84849.1
C37C3.6a	3	2.86916e-05	5	3.14997e-05	8	4.05468e-05	CE17535 WBGene00003242 locus:mig-6 protease inhibitor status:Confirmed UniProt:O76840 protein_id:AAC25867.1
C37C3.6b	3	2.06283e-05	5	2.26472e-05	8	2.91518e-05	CE17536 WBGene00003242 locus:mig-6 protease inhibitor status:Partially_confirmed UniProt:O76840 protein_id:AAC25868.1
C37C3.6c	3	3.00615e-05	5	3.30037e-05	8	4.24827e-05	CE30735 WBGene00003242 locus:mig-6 status:Confirmed UniProt:O76840 protein_id:AAM29666.1
C37E2.1	10	0.000393153	5	0.000129489	-	-	CE08620 WBGene00007993 isocitrate dehydrogenase status:Confirmed UniProt:Q93353 protein_id:CAB02822.1
C37H5.5	1	1.91523e-05	5	6.30803e-05	2	2.02994e-05	CE29708 WBGene00016508 status:Partially_confirmed UniProt:P91136 protein_id:AAB42369.3
C37H5.6a	-	-	3	6.4433e-05	-	-	CE08630 WBGene00016509 status:Confirmed UniProt:Q8MNS2 protein_id:AAM29668.1
C37H5.6b	-	-	3	6.78477e-05	-	-	CE29709 WBGene00016509 adenylosuccinate synthetase status:Confirmed UniProt:P91134 protein_id:AAB42370.2
C37H5.8	24	0.00054431	31	0.000463126	19	0.000228361	CE08631 WBGene00002010 locus:hsp-6 heat shock 70 protein status:Partially_confirmed UniProt:P11141 protein_id:AAB42371.1
C38C10.5a	-	-	2	1.42045e-05	-	-	CE44376 WBGene00004343 locus:rgr-1 RGR1 (yeast) status:Partially_confirmed UniProt:Q03570 protein_id:CAA82366.3
C38C10.5b	-	-	2	1.41431e-05	-	-	CE44435 WBGene00004343 locus:rgr-1 status:Partially_confirmed UniProt:Q03570 protein_id:CAA82365.3
C38C10.5c	-	-	2	1.29489e-05	-	-	CE44406 WBGene00004343 locus:rgr-1 status:Partially_confirmed UniProt:C38C10.5c protein_id:CBI83236.1
C38C3.5a	2	0.000180612	-	-	4	0.00019143	CE20547 WBGene00006794 locus:unc-60 actin depolymerizing factor status:Partially_confirmed UniProt:Q07750 protein_id:AAL02461.1
C38C3.5b	2	0.000140571	-	-	4	0.00014899	CE31893 WBGene00006794 locus:unc-60 actin depolymerizing factor status:Partially_confirmed UniProt:Q07750 protein_id:AAL02462.2
C38C3.5c	1	9.80296e-05	1	6.45743e-05	1	5.19505e-05	CE20549 WBGene00006794 locus:unc-60 status:Partially_confirmed UniProt:Q07749 protein_id:AAL02463.1
C38C6.6	-	-	1	1.62236e-05	-	-	CE15698 WBGene00007999 locus:tag-297 status:Confirmed UniProt:O45302 protein_id:CAB07587.1
C38D4.3	-	-	2	1.10037e-05	-	-	CE36378 WBGene00003210 locus:mel-28 status:Confirmed UniProt:Q18508 protein_id:CAA86316.2
C39D10.7	1	1.25743e-05	3	2.48488e-05	-	-	CE29712 WBGene00016534 similar to C. elegans proteins B0280.5, R02F2.4 and C07G2.1 status:Partially_confirmed UniProt:Q18529 protein_id:AAK39209.2
C39E9.14a	6	0.000201813	1	2.21564e-05	1	1.7825e-05	CE30892 WBGene00001007 locus:dli-1 status:Confirmed UniProt:Q17535 protein_id:CAA97773.2
C39E9.14b	6	0.000202728	1	2.22569e-05	1	1.79059e-05	CE30893 WBGene00001007 locus:dli-1 status:Confirmed UniProt:Q95NT3 protein_id:CAD37351.1
C39F7.4	-	-	1	4.78795e-05	-	-	CE16905 WBGene00004266 locus:rab-1 RAS-related protein status:Confirmed UniProt:Q9UAQ6 protein_id:AAC69218.1
C40H1.5	2	0.000214396	-	-	-	-	CE00113 WBGene00008040 locus:ttr-5 Transthyretin-like family status:Partially_confirmed UniProt:Q03575 protein_id:CAA79556.1
C41C4.8	6	0.000110374	22	0.000266588	5	4.87437e-05	CE05402 WBGene00008053 locus:cdc-48.2 P97 protein status:Confirmed UniProt:P54812 protein_id:CAA88314.1
C41D11.2	2	8.16466e-05	3	8.06736e-05	2	4.32684e-05	CE29220 WBGene00001231 locus:eif-3.H status:Confirmed UniProt:O01974 protein_id:AAC48137.2
C41D11.8	2	9.67565e-05	-	-	-	-	CE29488 WBGene00000787 locus:cps-6 status:Confirmed UniProt:Q95NM6 protein_id:AAL08030.1
C41G7.1a	-	-	-	-	1	4.00837e-05	CE08665 WBGene00004887 locus:smn-1 Human muscular atrophy protein like status:Confirmed UniProt:Q93365 protein_id:CAB02838.1
C41G7.1b	-	-	-	-	1	3.81472e-05	CE27843 WBGene00004887 locus:smn-1 Human muscular atrophy protein like status:Confirmed UniProt:Q9U758 protein_id:CAC42273.1
C41G7.9a	1	8.71374e-05	9	0.000516594	4	0.000184713	CE42828 WBGene00077771 status:Confirmed UniProt:B3WFW9 protein_id:CAQ76462.1
C41G7.9b	1	7.02854e-05	9	0.000416687	4	0.00014899	CE44122 WBGene00077771 status:Partially_confirmed UniProt:C7FZU5 protein_id:CBA11604.1
C42C1.10a	1	4.76054e-05	-	-	-	-	CE29222 WBGene00016588 mitochondrial carrier protein status:Confirmed UniProt:A3QMB9 protein_id:CAM36351.1
C42C1.14	10	0.00135459	13	0.00115999	15	0.00107679	CE26911 WBGene00004448 locus:rpl-34 status:Confirmed UniProt:A3QMC5 protein_id:CAM36357.1
C42C1.5	-	-	1	2.68912e-05	-	-	CE40443 WBGene00016583 locus:tag-335 guanyltransferase status:Confirmed UniProt:A3QMC8 protein_id:CAM36360.1
C42D4.1	-	-	1	3.91048e-05	-	-	CE04189 WBGene00016594 status:Confirmed UniProt:Q18577 protein_id:AAA83352.1
C42D8.2a	157	0.00145033	343	0.0020872	271	0.00132669	CE06950 WBGene00006926 locus:vit-2 vitellogenin status:Confirmed UniProt:P05690 protein_id:AAA98720.1
C42D8.2b	155	0.0014824	333	0.00209788	271	0.00137352	CE41109 WBGene00006926 locus:vit-2 status:Confirmed UniProt:A7LPD7 protein_id:ABS19472.1
C43E11.1	-	-	2	3.38458e-05	1	1.36146e-05	CE23592 WBGene00016601 locus:acin-1 status:Confirmed UniProt:P91156 protein_id:AAB37630.2
C43E11.9	3	0.000248342	14	0.000763412	13	0.000570301	CE08687 WBGene00016607 status:Confirmed UniProt:P91154 protein_id:AAB37628.1
C44B11.3	9	0.00029801	8	0.000174494	14	0.000245668	CE24843 WBGene00003175 locus:mec-12 alpha tubulin status:Confirmed UniProt:P91910 protein_id:AAB54263.2
C44B12.1	11	0.000807416	7	0.000338458	6	0.000233394	CE27850 WBGene00016636 status:Confirmed UniProt:O44145 protein_id:AAB88324.2
C44B12.5	5	0.000187664	11	0.00027196	10	0.000198904	CE16921 WBGene00016638 status:Partially_confirmed UniProt:O44144 protein_id:AAB88328.1
C44B7.10	62	0.00196142	67	0.00139623	123	0.00206214	CE32326 WBGene00016630 status:Confirmed UniProt:Q18599 protein_id:AAN63431.1
C44B7.2a	-	-	2	3.28821e-05	2	2.64539e-05	CE34752 WBGene00016624 status:Partially_confirmed UniProt:Q95QR5 protein_id:AAL16320.2
C44B7.2b	-	-	1	2.89537e-05	-	-	CE25812 WBGene00016624 status:Confirmed UniProt:Q95QR6 protein_id:AAL16321.1
C44B7.5	-	-	1	4.15902e-05	-	-	CE02543 WBGene00016627 status:Confirmed UniProt:Q18594 protein_id:AAA68336.1
C44B7.8	1	2.24068e-05	-	-	-	-	CE02546 WBGene00004058 locus:pmp-1 ATP-binding protein status:Confirmed UniProt:Q18597 protein_id:AAA68339.1
C44C10.4	886	0.0245844	1372	0.0250774	2127	0.0312771	CE31442 WBGene00008085 chromosome segregation protein like status:Partially_confirmed UniProt:Q18616 protein_id:CAA93638.2
C44E4.1a	-	-	3	1.08576e-05	-	-	CE23594 WBGene00016650 status:Partially_confirmed UniProt:O01808 protein_id:AAD47119.1
C44E4.1c	-	-	3	1.08656e-05	-	-	CE30434 WBGene00016650 status:Partially_confirmed UniProt:Q8T3G9 protein_id:AAM15563.1
C44E4.3	-	-	1	2.34255e-05	-	-	CE34271 WBGene00016652 aminotransferase status:Confirmed UniProt:O01804 protein_id:AAD47121.2
C44E4.4	5	0.000188138	10	0.000247861	7	0.000139584	CE08718 WBGene00016653 RNA-binding protein status:Confirmed UniProt:O01806 protein_id:AAB54169.1
C44E4.6	-	-	1	0.000114131	-	-	CE08720 WBGene00016655 locus:acbp-1 acyl-CoA-binding protein status:Confirmed UniProt:O01805 protein_id:AAB54171.1
C44E4.7	-	-	1	8.57231e-06	4	2.7586e-05	CE41307 WBGene00016656 status:Partially_confirmed UniProt:Q9TXR0 protein_id:AAD47122.2
C44F1.3	37	0.00194812	5	0.000173415	-	-	CE02163 WBGene00002267 locus:lec-4 galactoside binding lectin status:Confirmed UniProt:Q18625 protein_id:CAA88850.1
C44H4.3	2	4.3825e-05	1	1.44343e-05	-	-	CE08724 WBGene00006366 locus:sym-1 Drosophila chaoptin protein like status:Confirmed UniProt:Q93374 protein_id:CAB01865.1
C44H4.5	-	-	1	2.54282e-05	-	-	CE08726 WBGene00006524 locus:tap-1 Protein phosphatase 2C status:Confirmed UniProt:Q93375 protein_id:CAB01866.1
C45B2.1	-	-	2	0.000194362	-	-	CE27853 WBGene00016658 status:Confirmed UniProt:Q95YC6 protein_id:AAK68245.1
C45B2.5	1	4.3825e-05	4	0.000115474	-	-	CE27854 WBGene00001602 locus:gln-1 Glutamine synthetase status:Confirmed UniProt:Q95YD1 protein_id:AAK68249.1
C45G3.5	-	-	3	4.58659e-05	-	-	CE37812 WBGene00044008 status:Confirmed UniProt:Q5FC27 protein_id:CAI46582.1
C45G9.5	1	4.71535e-05	-	-	-	-	CE01856 WBGene00016676 status:Confirmed UniProt:Q09278 protein_id:AAA62548.1
C46A5.9	2	3.81087e-05	5	6.27576e-05	5	5.0489e-05	CE26914 WBGene00001827 locus:hcf-1 status:Confirmed UniProt:Q18654 protein_id:AAB03147.2
C46C2.5	-	-	1	4.40148e-05	-	-	CE28725 WBGene00008113 status:Partially_confirmed UniProt:Q9U3M0 protein_id:CAB54197.2
C46F11.2a	-	-	4	8.30046e-05	-	-	CE17558 WBGene00008117 pyridine nucleotide-disulphide oxidoreductases class-I status:Confirmed UniProt:Q93379 protein_id:CAB03763.1
C46F11.2b	-	-	4	8.55363e-05	-	-	CE08773 WBGene00008117 status:Confirmed UniProt:Q86DB5 protein_id:CAD88214.1
C46G7.2	3	0.000178806	4	0.000157045	10	0.000315859	CE08778 WBGene00016722 status:Partially_confirmed UniProt:O02141 protein_id:AAB52876.1
C46G7.4a	2	2.53625e-05	-	-	1	6.72041e-06	CE08780 WBGene00004112 locus:pqn-22 status:Partially_confirmed UniProt:O02143 protein_id:AAB52880.1
C46G7.4b	2	5.04247e-05	-	-	1	1.33612e-05	CE08781 WBGene00004112 locus:pqn-22 status:Partially_confirmed UniProt:Q9TY23 protein_id:AAB52878.1
C46G7.4c	2	3.22173e-05	-	-	1	8.53674e-06	CE37214 WBGene00004112 locus:pqn-22 status:Partially_confirmed UniProt:O02144 protein_id:AAB52879.2
C47A10.5a	-	-	1	2.93871e-05	-	-	CE36691 WBGene00008127 D-amino acid oxidase status:Confirmed UniProt:O45307 protein_id:CAB03970.2
C47A10.5b	-	-	1	4.32392e-05	-	-	CE44074 WBGene00008127 status:Confirmed UniProt:C8JQS2 protein_id:CBB16923.1
C47B2.2a	3	0.000145607	2	6.39433e-05	1	2.57214e-05	CE17562 WBGene00008131 status:Partially_confirmed UniProt:O62105 protein_id:CAB16859.1
C47B2.2b	3	0.000193513	2	8.49809e-05	1	3.41839e-05	CE23599 WBGene00008131 status:Confirmed UniProt:Q9U3L5 protein_id:CAB54198.1
C47B2.3	29	0.000964541	45	0.000985911	48	0.000846051	CE17563 WBGene00006529 locus:tba-2 Tubulin status:Confirmed UniProt:P34690 protein_id:CAB16856.1
C47B2.4	1	5.37924e-05	1	3.54343e-05	-	-	CE17564 WBGene00003948 locus:pbs-2 Proteasome A-type and B-type status:Confirmed UniProt:O62102 protein_id:CAB16855.1
C47B2.5	3	0.000181713	8	0.000319197	9	0.000288896	CE17565 WBGene00001234 locus:eif-6 EUKARYOTIC TRANSLATION INITIATION FACTOR 6 (EIF-6) status:Confirmed UniProt:O62106 protein_id:CAB16860.1
C47B2.8	-	-	2	9.17317e-05	-	-	CE17569 WBGene00004196 locus:prx-11 status:Partially_confirmed UniProt:O62103 protein_id:CAB16857.1
C47D12.1a	2	7.33292e-06	1	2.41518e-06	8	1.55443e-05	CE36692 WBGene00007028 locus:trr-1 Yeast YHP9 like status:Confirmed UniProt:Q18667 protein_id:CAA93765.2
C47D12.1b	2	7.33834e-06	1	2.41696e-06	8	1.55557e-05	CE36693 WBGene00007028 locus:trr-1 status:Confirmed UniProt:Q6A4L2 protein_id:CAH10779.1
C47D12.1c	2	7.35282e-06	1	2.42174e-06	8	1.55864e-05	CE38054 WBGene00007028 locus:trr-1 status:Confirmed UniProt:Q5CZ43 protein_id:CAI59119.1
C47D12.2	-	-	3	4.27371e-05	-	-	CE20567 WBGene00008136 status:Confirmed UniProt:Q18668 protein_id:CAA93767.1
C47D12.6a	7	0.000143867	8	0.000108307	1	1.08917e-05	CE05434 WBGene00006617 locus:trs-1 threonyl-tRNA synthetase (mitochondrial) status:Confirmed UniProt:P52709 protein_id:CAA93762.1
C47D12.6b	7	0.00015249	8	0.000114799	1	1.15446e-05	CE33765 WBGene00006617 locus:trs-1 threonyl-tRNA synthetase (cytoplasmic) status:Confirmed UniProt:Q86D21 protein_id:CAD89723.1
C47E12.1	2	6.1193e-05	4	8.06184e-05	-	-	CE05445 WBGene00005663 locus:srs-2 seryl-tRNA synthetase status:Confirmed UniProt:Q18678 protein_id:CAA93105.1
C47E12.4a	1	4.40843e-05	7	0.000203275	-	-	CE33767 WBGene00008149 locus:pyp-1 inorganic pyrophosphatase status:Confirmed UniProt:Q18680 protein_id:CAD89728.1
C47E12.4b	1	3.66106e-05	7	0.000168813	-	-	CE33768 WBGene00008149 locus:pyp-1 inorganic pyrophosphatase status:Confirmed UniProt:Q18680 protein_id:CAD89726.1
C47E12.4c	1	3.67007e-05	7	0.000169229	-	-	CE33769 WBGene00008149 locus:pyp-1 inorganic pyrophosphatase status:Confirmed UniProt:Q18680 protein_id:CAA93107.3
C47E12.4d	1	5.10291e-05	7	0.000235298	-	-	CE05448 WBGene00008149 locus:pyp-1 inorganic pyrophosphatase status:Confirmed UniProt:Q18680 protein_id:CAD89727.1
C47E12.5a	2	2.67754e-05	12	0.000105825	4	2.83791e-05	CE05449 WBGene00006699 locus:uba-1 ubiquitin-activating enzyme status:Confirmed UniProt:Q27481 protein_id:CAA93101.1
C47E12.5b	2	2.89893e-05	12	0.000114575	4	3.07256e-05	CE39093 WBGene00006699 locus:uba-1 status:Confirmed UniProt:Q3S1J5 protein_id:CAJ30225.1
C47E12.5c	2	2.67995e-05	12	0.00010592	4	2.84046e-05	CE43638 WBGene00006699 locus:uba-1 status:Confirmed UniProt:C1P636 protein_id:CAX65051.1
C47E12.7	6	0.000225196	11	0.00027196	8	0.000159123	CE20571 WBGene00008151 Yeast YD78 like status:Confirmed UniProt:Q18674 protein_id:CAA93111.1
C47E8.5	25	0.000530645	69	0.000964751	48	0.00053993	CE05441 WBGene00000915 locus:daf-21 heat shock protein (HSP90) status:Confirmed UniProt:Q18688 protein_id:CAA99793.1
C47E8.7	-	-	1	1.36324e-05	-	-	CE05443 WBGene00006836 locus:unc-112 mitogen inducible MIG-2 protein like status:Confirmed UniProt:Q18685 protein_id:CAA99790.1
C47G2.5a	-	-	4	5.05943e-05	2	2.03518e-05	CE38162 WBGene00008166 locus:saps-1 status:Partially_confirmed UniProt:Q18696 protein_id:CAA88937.2
C47G2.5b	-	-	4	5.47576e-05	2	2.20264e-05	CE41110 WBGene00008166 locus:saps-1 status:Partially_confirmed UniProt:A5Z2S4 protein_id:CAN99660.1
C47G2.5c	-	-	4	5.04642e-05	2	2.02994e-05	CE42481 WBGene00008166 locus:saps-1 status:Partially_confirmed UniProt:B2D6K9 protein_id:CAQ35025.1
C48B4.1	3	6.78323e-05	1	1.48942e-05	-	-	CE00491 WBGene00008167 Acyl-CoA oxidase I status:Partially_confirmed UniProt:P34355 protein_id:CAA82376.1
C48B6.2	1	8.14235e-05	-	-	-	-	CE08804 WBGene00016740 ribosomal protein status:Confirmed UniProt:O01513 protein_id:AAC48162.1
C48B6.6a	-	-	1	4.22709e-06	-	-	CE30258 WBGene00004879 locus:smg-1 kinase status:Confirmed UniProt:O01510 protein_id:AAC48167.3
C48B6.6b	-	-	1	4.86146e-06	-	-	CE36919 WBGene00004879 locus:smg-1 status:Partially_confirmed UniProt:O01510 protein_id:AAT68901.1
C49A1.3	-	-	-	-	1	1.77849e-05	CE08829 WBGene00008186 Putative membrane protein status:Partially_confirmed UniProt:O17671 protein_id:CAB05708.1
C49D10.4	-	-	1	1.51237e-05	-	-	CE40302 WBGene00016773 locus:oac-10 status:Partially_confirmed UniProt:A4V4W2 protein_id:ABP57825.1
C49F5.1	19	0.000702505	16	0.000389689	11	0.000215537	CE08852 WBGene00008205 locus:sams-1 s-adenosylmethionine synthetase status:Confirmed UniProt:O17680 protein_id:CAB03975.1
C49F8.3	-	-	1	5.57687e-05	-	-	CE05458 WBGene00008215 status:Confirmed UniProt:Q18709 protein_id:CAA94123.1
C49H3.10	2	3.13695e-05	3	3.09957e-05	8	6.64967e-05	CE29726 WBGene00002080 locus:xpo-3 importin beta, nuclear transport factor status:Partially_confirmed UniProt:Q9GYQ7 protein_id:AAF99897.3
C49H3.11	55	0.00301297	150	0.00541285	241	0.00699651	CE04237 WBGene00004471 locus:rps-2 status:Confirmed UniProt:P51403 protein_id:AAF99899.1
C49H3.5a	-	-	-	-	1	9.9202e-06	CE27872 WBGene00003827 locus:ntl-4 zinc-finger transcription regulator status:Partially_confirmed UniProt:Q9GYQ9 protein_id:AAF99894.2
C50B6.2	2	5.12045e-05	5	8.43238e-05	3	4.07035e-05	CE08871 WBGene00008218 locus:nasp-2 histone binding protein status:Confirmed UniProt:O17687 protein_id:CAB02850.1
C50C3.6	12	7.67737e-05	42	0.000177004	40	0.00013562	CE00122 WBGene00004187 locus:prp-8 status:Partially_confirmed UniProt:P34369 protein_id:AAA27977.1
C50D2.5	2	0.000215949	-	-	-	-	CE38492 WBGene00016808 status:Confirmed UniProt:Q8ITY4 protein_id:AAN73870.2
C50D2.7	-	-	2	3.91048e-05	-	-	CE33040 WBGene00016810 status:Partially_confirmed UniProt:Q86S40 protein_id:AAN73872.2
C50D2.9	-	-	2	4.7763e-05	3	5.76385e-05	CE36803 WBGene00016812 status:Partially_confirmed UniProt:Q8ITY6 protein_id:AAN73874.2
C50E10.2	-	-	-	-	1	2.18739e-05	CE42304 WBGene00016826 status:Partially_confirmed UniProt:A3QMA0 protein_id:CAM36332.2
C50E10.4	1	2.02728e-05	-	-	-	-	CE32334 WBGene00004945 locus:sop-2 status:Partially_confirmed UniProt:Q965H3 protein_id:CAM36334.1
C50E10.9	-	-	2	5.49876e-05	-	-	CE38060 WBGene00016832 locus:sre-49 7TM chemoreceptor, sre family status:Predicted UniProt:A3QMA7 protein_id:CAM36339.1
C50F2.3	2	3.4855e-05	3	3.44396e-05	8	7.38852e-05	CE08909 WBGene00016837 status:Partially_confirmed UniProt:P91175 protein_id:AAB37794.1
C50F4.13	25	0.00293317	16	0.00123657	42	0.00261143	CE05477 WBGene00001909 locus:his-35 histone H2A status:Confirmed UniProt:Q27485 protein_id:CAA94747.1
C50F4.5	6	0.000726854	9	0.000718192	30	0.00192597	CE05470 WBGene00001915 locus:his-41 histone H2B status:Confirmed UniProt:Q27484 protein_id:CAA94740.1
C50F4.7	11	0.00159132	29	0.00276353	24	0.00183996	CE03252 WBGene00001911 locus:his-37 histone H4 status:Confirmed UniProt:P62784 protein_id:CAA94742.1
C50F7.4	-	-	1	2.36513e-05	-	-	CE04242 WBGene00016844 succinyl-CoA synthetase beta chain status:Partially_confirmed UniProt:P53589 protein_id:AAA83304.1
C51E3.9	1	6.26071e-05	-	-	-	-	CE31334 WBGene00008254 status:Confirmed UniProt:Q8MQ99 protein_id:CAD44102.1
C52A10.1	-	-	1	1.80097e-05	-	-	CE29233 WBGene00016862 carboxylesterase status:Confirmed UniProt:Q95YC4 protein_id:AAK68261.2
C52E12.1	-	-	1	1.06111e-05	-	-	CE32335 WBGene00016888 zinc-finger containing protein status:Confirmed UniProt:Q18782 protein_id:AAN63429.1
C52E12.4	-	-	1	6.60074e-06	-	-	CE31684 WBGene00016889 status:Partially_confirmed UniProt:Q18780 protein_id:AAA93455.3
C52E4.1	-	-	1	2.98337e-05	-	-	CE31896 WBGene00000781 locus:cpr-1 cathepsin-like cysteine protease status:Confirmed UniProt:P25807 protein_id:CAB01410.2
C52E4.2	-	-	2	0.000163588	-	-	CE08944 WBGene00003235 locus:mif-2 macrophage migration inhibitory factor like protein status:Confirmed UniProt:Q18785 protein_id:CAB01412.1
C52E4.3	2	0.000252551	2	0.000166361	6	0.000401516	CE08945 WBGene00004917 locus:snr-4 small nuclear ribonucleoprotein D2 like status:Confirmed UniProt:Q18786 protein_id:CAB01413.1
C52E4.4	7	0.000239778	8	0.000180511	7	0.00012707	CE08946 WBGene00004501 locus:rpt-1 26S protease regulatory subunit 7 status:Confirmed UniProt:Q18787 protein_id:CAB01414.1
C52E4.6a	-	-	-	-	3	4.9353e-05	CE17597 WBGene00000876 locus:cyl-1 status:Confirmed UniProt:Q7JLC3 protein_id:CAB01416.1
C53A5.1	3	0.000321593	6	0.000423682	7	0.000397664	CE08950 WBGene00008262 locus:ril-1 status:Confirmed UniProt:O17694 protein_id:CAB03983.1
C53A5.3	4	0.000129288	4	8.51652e-05	3	5.13871e-05	CE08952 WBGene00001834 locus:hda-1 Yeast RPD3 protein like status:Confirmed UniProt:O17695 protein_id:CAB03984.1
C53B4.7a	1	3.88034e-05	-	-	-	-	CE27116 WBGene00000266 locus:bre-1 status:Confirmed UniProt:Q18801 protein_id:CAC42270.1
C53B4.7b	1	3.73446e-05	-	-	-	-	CE27117 WBGene00000266 locus:bre-1 status:Confirmed UniProt:Q18801 protein_id:CAC42269.1
C53B4.7c	1	4.04905e-05	-	-	-	-	CE23608 WBGene00000266 locus:bre-1 status:Confirmed UniProt:Q18801 protein_id:CAA92455.2
C53B4.7d	1	3.90065e-05	-	-	-	-	CE40447 WBGene00000266 locus:bre-1 status:Confirmed UniProt:Q18801 protein_id:CAL49435.1
C53B4.7e	1	3.78185e-05	-	-	-	-	CE40448 WBGene00000266 locus:bre-1 status:Confirmed UniProt:Q18801 protein_id:CAL49436.1
C53B7.4	4	0.000454977	7	0.000524481	-	-	CE06974 WBGene00000210 locus:asg-2 ATP synthase status:Confirmed UniProt:Q18803 protein_id:AAC48276.1
C53D5.6	17	0.000231967	36	0.000323581	30	0.000216936	CE26971 WBGene00002077 locus:imb-3 importin beta, nuclear transport factor status:Confirmed UniProt:Q9N5V3 protein_id:AAF39782.2
C53H9.1	12	0.00131475	23	0.00165994	41	0.00238056	CE19381 WBGene00004441 locus:rpl-27 60S ribosomal protein L27 status:Confirmed UniProt:P91914 protein_id:AAK68266.1
C53H9.3	1	0.000177387	-	-	-	-	CE39908 WBGene00044746 status:Partially_confirmed UniProt:Q2A956 protein_id:ABD63238.1
C54C6.1	3	0.000491225	-	-	3	0.000260324	CE05493 WBGene00004451 locus:rpl-37 60S ribosomal protein L37 status:Confirmed UniProt:P49622 protein_id:CAB00854.1
C54C6.2	31	0.00104035	23	0.00050845	-	-	CE33770 WBGene00000248 locus:ben-1 tubulin status:Partially_confirmed UniProt:Q18817 protein_id:CAB00853.4
C54D1.5	3	2.91215e-05	10	6.39433e-05	5	2.57214e-05	CE30916 WBGene00016913 locus:lam-2 status:Partially_confirmed UniProt:Q18823 protein_id:AAC48152.2
C54G4.1a	1	1.93012e-05	-	-	-	-	CE32338 WBGene00008311 locus:rskn-2 Protein kinase C terminal domain status:Partially_confirmed UniProt:Q18846 protein_id:CAA99814.2
C54G4.8	2	0.000104565	7	0.000241077	1	2.77069e-05	CE05514 WBGene00000869 locus:cyc-1 cytochrome C1, heme protein status:Confirmed UniProt:Q18853 protein_id:CAA99820.1
C54G6.1a	7	0.000379285	8	0.000285536	1	2.87145e-05	CE17604 WBGene00016930 status:Confirmed UniProt:O44979 protein_id:AAB97560.1
C54G6.1b	7	0.000389192	8	0.000292994	1	2.94645e-05	CE27886 WBGene00016930 status:Confirmed UniProt:Q965K4 protein_id:AAK68268.1
C54H2.5	-	-	1	3.54343e-05	-	-	CE06987 WBGene00004788 locus:sft-4 status:Confirmed UniProt:Q18864 protein_id:AAB00591.1
C55A6.9	-	-	1	2.30948e-05	-	-	CE20614 WBGene00008338 status:Partially_confirmed UniProt:P90783 protein_id:CAB02869.1
C55B7.1	11	0.000168281	7	7.05411e-05	8	6.48582e-05	CE09012 WBGene00001599 locus:glh-2 RNA helicase status:Confirmed UniProt:Q966L9 protein_id:AAK68269.1
C55B7.4a	11	0.000383854	31	0.000712586	34	0.00062876	CE09015 WBGene00016943 locus:acdh-1 acyl-CoA dehydrogenase status:Confirmed UniProt:Q966M3 protein_id:AAK68275.1
C55B7.4b	4	0.000236516	9	0.000350546	-	-	CE32840 WBGene00016943 locus:acdh-1 status:Confirmed UniProt:Q8IAB6 protein_id:AAN84837.1
C55F2.1a	-	-	3	7.01092e-05	-	-	CE33606 WBGene00016957 transferase status:Partially_confirmed UniProt:Q95QQ5 protein_id:AAL27233.2
C55F2.1b	-	-	3	4.95722e-05	-	-	CE37714 WBGene00016957 status:Confirmed UniProt:Q95QQ4 protein_id:AAL27234.3
C56C10.8	4	0.000370199	13	0.000792539	18	0.000882836	CE02573 WBGene00002045 locus:icd-1 Transcription factor BTF3 (human) status:Confirmed UniProt:Q18885 protein_id:AAA68776.1
C56E6.1	-	-	4	2.3552e-05	-	-	CE04273 WBGene00006522 locus:abcx-1 status:Partially_confirmed UniProt:Q18901 protein_id:AAA81093.1
C56G2.1a	2	3.43725e-05	-	-	13	0.000118402	CE24866 WBGene00016977 status:Partially_confirmed UniProt:Q09285 protein_id:AAM22053.1
C56G2.1b	1	3.64315e-05	-	-	13	0.000250988	CE30637 WBGene00016977 status:Confirmed UniProt:Q09285 protein_id:AAM22054.1
C56G2.6a	2	9.43069e-05	6	0.000186366	9	0.0002249	CE30639 WBGene00002891 locus:let-767 status:Confirmed UniProt:Q09517 protein_id:AAA64333.2
C56G2.6b	2	8.94925e-05	6	0.000176852	9	0.000213418	CE01875 WBGene00002891 locus:let-767 status:Confirmed UniProt:C1P622 protein_id:ACO15780.1
C56G2.7	5	0.000199205	5	0.000131221	14	0.00029559	CE30640 WBGene00016981 status:Confirmed UniProt:Q09289 protein_id:AAM22055.1
CC4.3	-	-	3	5.7737e-05	1	1.54833e-05	CE15742 WBGene00004895 locus:smu-1 WD domain, G-beta repeats (2 domains) status:Confirmed UniProt:O62120 protein_id:CAB04014.1
CD4.2	-	-	1	3.43192e-05	-	-	CE16950 WBGene00000795 locus:crn-2 status:Confirmed UniProt:O44160 protein_id:AAB88340.1
CD4.3	-	-	1	5.27704e-05	-	-	CE16951 WBGene00016989 status:Confirmed UniProt:O44159 protein_id:AAB88341.1
CD4.6	-	-	5	0.000188756	3	9.11132e-05	CE16954 WBGene00003927 locus:pas-6 protease status:Confirmed UniProt:O44156 protein_id:AAB88344.1
D1005.1	5	6.73621e-05	10	8.87459e-05	-	-	CE06997 WBGene00016995 ATP citrate lyase status:Partially_confirmed UniProt:P53585 protein_id:AAB00585.1
D1007.12	31	0.00290513	34	0.00209887	76	0.00377442	CE09047 WBGene00004436 locus:rpl-24.1 60S ribosomal protein L24 status:Confirmed UniProt:O01868 protein_id:AAK18907.1
D1007.6	20	0.00200007	34	0.00223973	33	0.00174888	CE09041 WBGene00004479 locus:rps-10 40S ribosomal protein S10 status:Confirmed UniProt:O01869 protein_id:AAK18912.1
D1007.7	-	-	3	2.98035e-05	-	-	CE26916 WBGene00017004 locus:nrd-1 RNA-binding protein status:Partially_confirmed UniProt:O01864 protein_id:AAK18922.1
D1009.1a	2	4.54977e-05	1	1.49852e-05	-	-	CE04285 WBGene00017012 locus:acs-22 fatty acid transporter protein status:Confirmed UniProt:Q18916 protein_id:AAA81698.1
D1022.4	2	0.000122638	1	4.03922e-05	-	-	CE02578 WBGene00017023 status:Confirmed UniProt:Q18926 protein_id:AAB93337.1
D1037.3	3	0.00026295	5	0.000288685	-	-	CE20622 WBGene00001501 locus:ftn-2 ferritin status:Confirmed UniProt:Q9TYS3 protein_id:AAK21364.1
D1043.1	-	-	3	3.23581e-05	1	8.67745e-06	CE32842 WBGene00008361 status:Partially_confirmed UniProt:Q19134 protein_id:CAB16919.2
D1054.10	2	0.000158516	1	5.2209e-05	-	-	CE05528 WBGene00008377 status:Confirmed UniProt:Q18943 protein_id:CAA98435.1
D1054.11	8	0.000376038	13	0.00040252	18	0.000448381	CE05529 WBGene00008378 status:Confirmed UniProt:Q18947 protein_id:CAA98439.1
D1054.15	-	-	3	5.9607e-05	4	6.39391e-05	CE05533 WBGene00006481 locus:tag-135 beta transducin like protein status:Confirmed UniProt:Q18295 protein_id:CAA98448.1
D1054.2	1	6.45043e-05	-	-	-	-	CE05521 WBGene00003923 locus:pas-2 proteasome component C3 status:Confirmed UniProt:Q27488 protein_id:CAA98441.1
D1054.8	-	-	1	3.53068e-05	-	-	CE05526 WBGene00008375 dehydrogenase status:Confirmed UniProt:Q18946 protein_id:CAA98438.1
D1081.8	-	-	4	5.20016e-05	3	3.13767e-05	CE05540 WBGene00008386 MYB transforming protein status:Confirmed UniProt:Q21119 protein_id:CAB00038.1
D1086.10a	-	-	1	5.54536e-05	-	-	CE37962 WBGene00044080 status:Confirmed UniProt:Q5FC40 protein_id:CAI46569.1
D1086.10c	-	-	1	5.05943e-05	-	-	CE42215 WBGene00044080 status:Confirmed UniProt:B1Q273 protein_id:CAQ16175.1
D2005.1	2	9.22631e-05	5	0.00015194	-	-	CE09065 WBGene00008397 RNA adenosine deaminase like status:Partially_confirmed UniProt:Q93412 protein_id:CAB02081.1
D2005.4	1	1.4218e-05	1	9.36574e-06	-	-	CE42818 WBGene00008399 status:Partially_confirmed UniProt:Q93410 protein_id:CAB02083.2
D2005.5	1	1.33159e-05	3	2.63145e-05	3	2.11702e-05	CE36120 WBGene00008400 locus:drh-3 RNA helicase like status:Partially_confirmed UniProt:Q93413 protein_id:CAB02082.3
D2007.4	1	8.765e-05	-	-	-	-	CE00129 WBGene00017044 status:Confirmed UniProt:P34378 protein_id:AAA27999.1
D2013.5	1	1.54569e-05	-	-	-	-	CE42493 WBGene00001134 locus:eat-3 GTP-binding protein status:Partially_confirmed UniProt:Q18965 protein_id:CAA87771.3
D2013.7	1	5.0682e-05	6	0.000200312	3	8.05763e-05	CE00932 WBGene00001229 locus:eif-3.F M0V-34 protein status:Confirmed UniProt:Q18967 protein_id:CAA87773.1
D2013.9	1	2.25083e-05	5	7.41336e-05	-	-	CE01535 WBGene00008405 locus:ttll-12 status:Confirmed UniProt:Q09512 protein_id:CAA87783.1
D2023.2	16	0.0002029	32	0.00026731	28	0.000188171	CE09072 WBGene00004258 locus:pyc-1 pyruvate carboxylase status:Confirmed UniProt:O17732 protein_id:CAB02872.1
D2023.6	1	2.91025e-05	2	3.8341e-05	1	1.54228e-05	CE09076 WBGene00008410 Yeast ABC1 protein like status:Confirmed UniProt:O17735 protein_id:CAB02876.1
D2024.6	15	0.00079258	6	0.000208836	22	0.000616037	CE04295 WBGene00000292 locus:cap-1 status:Confirmed UniProt:P34685 protein_id:AAA82286.1
D2030.2a	-	-	3	5.02489e-05	1	1.34752e-05	CE09079 WBGene00008412 ATP-dependent CLP protease (CLPX) like status:Confirmed UniProt:P90788 protein_id:CAA98115.1
D2030.2b	-	-	3	6.26508e-05	1	1.6801e-05	CE35176 WBGene00008412 status:Confirmed UniProt:Q7YTG7 protein_id:CAE45047.1
D2030.3	1	2.93317e-05	1	1.93214e-05	3	4.66328e-05	CE09080 WBGene00008413 status:Confirmed UniProt:P90790 protein_id:CAA98117.1
D2030.4	-	-	3	0.000239397	-	-	CE09081 WBGene00008414 NADH:CoQ oxidoreductase subunit B18 status:Confirmed UniProt:P90789 protein_id:CAA98116.1
D2030.5	1	9.19784e-05	7	0.000424118	-	-	CE09082 WBGene00008415 locus:mce-1 B.subtilis YQJC protein like status:Confirmed UniProt:P90791 protein_id:CAA98118.1
D2030.6	2	3.61663e-05	3	3.57353e-05	-	-	CE09083 WBGene00004178 locus:prg-1 status:Partially_confirmed UniProt:P90786 protein_id:CAA98113.1
D2045.2	3	2.43472e-05	6	3.20761e-05	4	1.72037e-05	CE44314 WBGene00008422 status:Partially_confirmed UniProt:Q18983 protein_id:CAA84693.2
D2045.6	1	1.91032e-05	-	-	-	-	CE29089 WBGene00000836 locus:cul-1 Cuticlin family status:Confirmed UniProt:Q17389 protein_id:CAA84695.2
D2045.8	-	-	1	4.4615e-05	-	-	CE00608 WBGene00008425 TNF-alpha induced Protein B12 status:Confirmed UniProt:Q18986 protein_id:CAA84696.1
D2063.3a	-	-	1	2.84501e-05	-	-	CE29745 WBGene00017062 status:Confirmed UniProt:Q95X14 protein_id:AAL27238.1
D2063.3b	-	-	1	2.86997e-05	-	-	CE36922 WBGene00017062 status:Confirmed UniProt:Q6EZG4 protein_id:AAT68898.1
D2085.1	42	0.000284723	53	0.000236675	73	0.000262258	CE41886 WBGene00004259 locus:pyr-1 glutamine-dependent carbamoyl-phosphate synthase, aspartate carbamoyltransferase, dihydroorotase status:Partially_confirmed UniProt:Q18990 protein_id:CAA91059.2
D2085.3	-	-	-	-	1	1.18566e-05	CE03107 WBGene00008428 translation initiation factor (EIF) status:Partially_confirmed UniProt:Q18994 protein_id:CAA91063.1
D2085.4	-	-	2	1.9611e-05	-	-	CE15744 WBGene00008429 similarity with a human hypothetical protein (PIR Acc. No. A38919) status:Partially_confirmed UniProt:O17736 protein_id:CAA91061.1
D2085.5a	-	-	1	9.36574e-06	-	-	CE34786 WBGene00008430 status:Partially_confirmed UniProt:Q18431 protein_id:CAA91265.2
D2085.5b	-	-	1	9.74706e-06	-	-	CE34787 WBGene00008430 status:Partially_confirmed UniProt:Q7YSI3 protein_id:CAE17775.1
D2085.5c	-	-	1	8.6861e-06	-	-	CE43318 WBGene00008430 status:Partially_confirmed UniProt:B7WN83 protein_id:CAT01012.1
D2089.1a	-	-	-	-	2	3.49402e-05	CE03111 WBGene00004704 locus:rsp-7 RNA binding protein status:Confirmed UniProt:O01159 protein_id:CAA90135.2
D2089.1b	-	-	-	-	2	0.000115277	CE30507 WBGene00004704 locus:rsp-7 RNA binding protein status:Confirmed UniProt:O01159 protein_id:CAD30448.1
D2096.8	80	0.00377228	142	0.00441067	122	0.00304864	CE04306 WBGene00017075 status:Confirmed UniProt:Q19007 protein_id:AAA81494.1
DC2.5	-	-	1	2.91255e-05	-	-	CE42420 WBGene00017082 dehydrogenase status:Confirmed UniProt:Q9UAW2 protein_id:AAD14726.4
DY3.1	3	0.000413903	2	0.000181765	-	-	CE15745 WBGene00006574 locus:tin-13 status:Confirmed UniProt:O45319 protein_id:CAB09410.1
DY3.2	8	0.000210608	1	1.73415e-05	5	6.97569e-05	CE15746 WBGene00003052 locus:lmn-1 Intermediate filament proteins (2 domains) status:Confirmed UniProt:Q21443 protein_id:CAB09411.1
E01A2.1a	4	0.000215949	3	0.000106688	-	-	CE24869 WBGene00017084 status:Confirmed UniProt:Q966L2 protein_id:AAK85458.1
E01A2.1b	4	0.000205524	3	0.000101538	-	-	CE41889 WBGene00017084 status:Confirmed UniProt:A9CZN9 protein_id:ABY28277.1
E01G4.4	-	-	1	1.83807e-05	-	-	CE40553 WBGene00004116 locus:pqn-27 status:Partially_confirmed UniProt:O02238 protein_id:CAB05716.2
E01H11.1a	2	4.3825e-05	-	-	-	-	CE30927 WBGene00004033 locus:pkc-2 status:Confirmed UniProt:P90980 protein_id:AAM51503.1
E01H11.1b	2	4.36965e-05	-	-	-	-	CE30928 WBGene00004033 locus:pkc-2 status:Confirmed UniProt:P90980 protein_id:AAM51504.1
E01H11.1c	2	3.18387e-05	-	-	-	-	CE30929 WBGene00004033 locus:pkc-2 Protein kinase C status:Partially_confirmed UniProt:P90980 protein_id:AAA68709.2
E01H11.1d	2	4.11048e-05	-	-	-	-	CE41783 WBGene00004033 locus:pkc-2 status:Confirmed UniProt:Q2PJA7 protein_id:ABC48259.2
E02A10.1	-	-	2	4.69631e-05	-	-	CE09115 WBGene00008452 locus:mrps-5 mitochondrial 40S ribosomal protein S5 status:Confirmed UniProt:Q93425 protein_id:CAB02879.1
E02D9.1b	-	-	3	9.3479e-05	3	7.52046e-05	CE08610 WBGene00017098 status:Confirmed UniProt:Q8MXD9 protein_id:AAM81088.1
E02D9.1c	-	-	3	9.28892e-05	3	7.47301e-05	CE31335 WBGene00017098 status:Confirmed UniProt:Q4W4Y5 protein_id:AAY44015.1
E02H1.1	-	-	3	9.56035e-05	-	-	CE30642 WBGene00008455 rRNA methyltransferase status:Confirmed UniProt:Q09522 protein_id:CAA87382.2
E02H1.8	-	-	1	7.60875e-05	-	-	CE34789 WBGene00008459 status:Partially_confirmed UniProt:Q7YX52 protein_id:CAE17757.1
E03H12.10	-	-	1	9.00486e-05	-	-	CE09149 WBGene00006038 locus:ssp-9 status:Confirmed UniProt:Q23058 protein_id:AAC47985.1
E04A4.4a	-	-	1	1.17831e-05	-	-	CE29748 WBGene00001983 locus:hoe-1 status:Partially_confirmed UniProt:O44476 protein_id:AAB92042.3
E04A4.4b	-	-	1	1.29149e-05	-	-	CE36588 WBGene00001983 locus:hoe-1 status:Partially_confirmed UniProt:O44476 protein_id:AAT27250.1
E04A4.5	-	-	2	0.000108456	-	-	CE16966 WBGene00017119 status:Confirmed UniProt:O44477 protein_id:AAB92039.1
E04A4.7	-	-	6	0.000530556	2	0.000142279	CE16968 WBGene00017121 locus:cyc-2.1 cytochrome C status:Confirmed UniProt:P19974 protein_id:AAB92035.1
E04A4.8	31	0.0025662	67	0.00365347	127	0.00557141	CE21392 WBGene00004432 locus:rpl-20 ribosomal protein status:Confirmed UniProt:O44480 protein_id:AAB92041.2
E04D5.1a	-	-	1	1.72198e-05	-	-	CE37820 WBGene00008480 status:Confirmed UniProt:Q19052 protein_id:CAA91279.2
E04F6.3	-	-	3	9.88117e-05	-	-	CE01215 WBGene00017123 locus:maoc-1 Hydratase-dehydrogenase-epimerase status:Confirmed UniProt:Q19058 protein_id:AAA68358.1
E04F6.5a	-	-	4	6.40476e-05	-	-	CE01217 WBGene00017125 locus:acdh-12 Isovaleryl-CoA dehydrogenase status:Confirmed UniProt:Q19057 protein_id:AAA68357.1
EEED8.1	3	0.000121802	7	0.000187213	4	8.60652e-05	CE26746 WBGene00017132 locus:mel-47 status:Confirmed UniProt:Q09293 protein_id:AAK68296.1
EEED8.5	-	-	2	1.63588e-05	-	-	CE01889 WBGene00003393 locus:mog-5 RNA helicase status:Confirmed UniProt:Q09530 protein_id:AAC46765.1
F01F1.12a	7	0.000284982	27	0.000724079	1	2.15751e-05	CE01225 WBGene00017166 locus:aldo-2 Fructose-biphosphate aldolase status:Confirmed UniProt:P46563 protein_id:AAC46646.1
F01F1.12b	6	0.000345185	19	0.000720041	-	-	CE30646 WBGene00017166 locus:aldo-2 status:Confirmed UniProt:Q8MNU1 protein_id:AAM22057.1
F01F1.2	-	-	1	6.09646e-05	-	-	CE26886 WBGene00017159 status:Confirmed UniProt:Q19093 protein_id:AAC46636.2
F01F1.5	-	-	2	3.12092e-05	-	-	CE01231 WBGene00001057 locus:dpf-4 status:Confirmed UniProt:Q19086 protein_id:AAC46639.1
F01F1.6	5	0.000140306	9	0.000166361	-	-	CE39486 WBGene00000115 locus:alh-9 Aldehyde dehydrogenase status:Confirmed UniProt:P46562 protein_id:AAC46640.2
F01F1.7	-	-	-	-	1	1.08171e-05	CE26887 WBGene00017162 locus:ddx-23 RNA helicase status:Partially_confirmed UniProt:Q95QN2 protein_id:AAK67224.1
F01F1.8a	12	0.000331737	25	0.000455255	13	0.000190453	CE01234 WBGene00000381 locus:cct-6 status:Confirmed UniProt:P46550 protein_id:AAC46642.1
F01F1.8b	10	0.000347331	22	0.000503348	13	0.000239287	CE30647 WBGene00000381 locus:cct-6 status:Partially_confirmed UniProt:Q8MYQ9 protein_id:AAM22058.1
F01F1.9	2	6.34064e-05	11	0.00022972	4	6.72041e-05	CE01235 WBGene00017163 status:Confirmed UniProt:Q19087 protein_id:AAC46643.1
F01G10.1	12	0.00028933	24	0.000381176	8	0.00010222	CE09163 WBGene00008506 locus:tkt-1 transketolase status:Confirmed UniProt:O17759 protein_id:CAB02889.1
F01G12.5a	-	-	1	5.58322e-06	3	1.34752e-05	CE04334 WBGene00002280 locus:let-2 alpha-2 type IV collagen status:Partially_confirmed UniProt:P17140 protein_id:AAA96216.1
F01G12.5b	-	-	1	5.58004e-06	3	1.34676e-05	CE04335 WBGene00002280 locus:let-2 alpha-2 type IV collagen status:Partially_confirmed UniProt:P17140 protein_id:AAA96215.1
F01G4.1	5	5.05444e-05	13	8.65664e-05	8	4.28574e-05	CE05553 WBGene00004204 locus:psa-4 SNF2alpha like status:Confirmed UniProt:Q19106 protein_id:CAA92978.1
F01G4.2	3	0.000173262	6	0.000228263	-	-	CE03127 WBGene00000181 locus:ard-1 short-chain alcohol dehydrogenase status:Confirmed UniProt:Q19102 protein_id:CAA92764.1
F01G4.3	3	3.53092e-05	2	1.5506e-05	-	-	CE40452 WBGene00008502 antiviral protein SKI2 like status:Partially_confirmed UniProt:Q19103 protein_id:CAA92767.2
F01G4.6a	47	0.00205977	72	0.00207853	68	0.0015793	CE09162 WBGene00008505 phosphate carrier protein precursor status:Confirmed UniProt:P40614 protein_id:CAA97430.1
F01G4.6b	46	0.00177112	67	0.00169929	68	0.0013875	CE40325 WBGene00008505 status:Confirmed UniProt:Q0PDK0 protein_id:CAL22703.1
F02A9.2	4	0.000327483	10	0.000539302	2	8.67745e-05	CE00133 WBGene00001385 locus:far-1 O. volvulus 20Kd antigenic peptide status:Confirmed UniProt:P34382 protein_id:CAA79616.1
F02A9.3	17	0.0013918	28	0.00151005	20	0.000867745	CE00134 WBGene00001386 locus:far-2 status:Confirmed UniProt:P34383 protein_id:CAA79617.1
F02A9.4a	1	2.45074e-05	3	4.84307e-05	-	-	CE00136 WBGene00008514 Propionyl-CoA carboxylase status:Confirmed UniProt:P34385 protein_id:CAA79618.1
F02C9.3	1	1.40042e-05	-	-	-	-	CE19775 WBGene00017174 locus:tat-6 ATPase status:Partially_confirmed UniProt:P91203 protein_id:AAD32271.1
F02D8.4	1	3.326e-05	-	-	-	-	CE41112 WBGene00008521 carboxypeptidase status:Confirmed UniProt:Q19121 protein_id:CAB01666.3
F02E8.1	9	0.000439687	15	0.000482719	10	0.000258901	CE07016 WBGene00000207 locus:asb-2 ATP synthase B chain status:Confirmed UniProt:Q19126 protein_id:AAA96210.1
F02E9.1	1	9.67565e-05	1	6.37357e-05	-	-	CE09183 WBGene00008528 status:Confirmed UniProt:O01314 protein_id:CAB04047.1
F02E9.4a	2	1.98013e-05	-	-	-	-	CE33046 WBGene00004117 locus:sin-3 status:Partially_confirmed UniProt:O01319 protein_id:CAB04052.2
F02E9.4b	2	1.9775e-05	-	-	-	-	CE40934 WBGene00004117 locus:sin-3 status:Partially_confirmed UniProt:A5JYW9 protein_id:CAN86581.1
F02E9.9a	1	2.10757e-05	6	8.32981e-05	-	-	CE41216 WBGene00008532 WD domain, G-beta repeat status:Partially_confirmed UniProt:Q9U3K7 protein_id:CAB54212.3
F02E9.9b	1	2.00007e-05	6	7.90493e-05	-	-	CE41217 WBGene00008532 status:Partially_confirmed UniProt:Q2XMY9 protein_id:CAJ43905.2
F02H6.5a	-	-	1	2.08393e-05	-	-	CE17629 WBGene00008538 locus:sqrd-1 status:Partially_confirmed UniProt:O62133 protein_id:CAB05173.1
F02H6.5b	-	-	1	2.3259e-05	-	-	CE43813 WBGene00008538 locus:sqrd-1 status:Confirmed UniProt:C6KRP5 protein_id:CAZ65483.1
F02H6.5c	-	-	1	2.71892e-05	-	-	CE43910 WBGene00008538 locus:sqrd-1 status:Confirmed UniProt:C6KRP6 protein_id:CAZ65484.1
F07A11.2a	2	4.11048e-05	9	0.000121845	-	-	CE03144 WBGene00008546 glucosamine-fructose-6-phosphate aminotransferase status:Confirmed UniProt:Q19130 protein_id:CAA91315.1
F07A11.2b	2	4.18553e-05	9	0.00012407	-	-	CE27915 WBGene00008546 glucosamine-fructose-6-phosphate aminotransferase status:Confirmed UniProt:Q95QM8 protein_id:CAC42276.1
F07A11.3	1	1.83278e-05	5	6.03647e-05	3	2.91383e-05	CE03145 WBGene00003791 locus:npp-5 status:Confirmed UniProt:Q19131 protein_id:CAA91316.1
F07A5.7a	11	0.000187965	18	0.000202609	17	0.000153945	CE09197 WBGene00006754 locus:unc-15 paramyosin status:Confirmed UniProt:P10567 protein_id:CAB01965.1
F07A5.7b	6	0.000161669	7	0.000124244	-	-	CE42754 WBGene00006754 locus:unc-15 status:Confirmed UniProt:B3WFV3 protein_id:CAQ76467.1
F07B7.10	25	0.00293317	16	0.00123657	42	0.00261143	CE04501 WBGene00001925 locus:his-51 status:Predicted UniProt:P09588 protein_id:AAK84506.1
F07B7.11	6	0.000634064	9	0.000626508	30	0.0016801	CE26800 WBGene00001928 locus:his-54 status:Predicted UniProt:Q27894 protein_id:AAK84513.1
F07B7.3	25	0.00293317	16	0.00123657	42	0.00261143	CE04501 WBGene00001927 locus:his-53 status:Predicted UniProt:P09588 protein_id:AAK84512.1
F07B7.4	6	0.000634064	9	0.000626508	30	0.0016801	CE26800 WBGene00001926 locus:his-52 status:Predicted UniProt:Q27894 protein_id:AAK84507.1
F07B7.5	6	0.000657375	10	0.000721713	132	0.00766423	CE03253 WBGene00001923 locus:his-49 status:Predicted UniProt:P08898 protein_id:AAK84514.1
F07B7.9	11	0.00159132	29	0.00276353	24	0.00183996	CE03252 WBGene00001924 locus:his-50 status:Predicted UniProt:P62784 protein_id:AAK84518.1
F07D10.1	44	0.00334501	73	0.0036557	99	0.00398853	CE07033 WBGene00004423 locus:rpl-11.2 ribosomal protein status:Confirmed UniProt:Q19162 protein_id:AAA83599.1
F07F6.8	-	-	1	3.08657e-05	-	-	CE30073 WBGene00017220 status:Confirmed UniProt:Q8WQF7 protein_id:AAL38957.1
F08A8.1a	-	-	1	1.45628e-05	-	-	CE17633 WBGene00008564 ACYL-COENZYME A OXIDASE, PEROXISOMAL (EC 1.3.3.6) (PALMITOYL-COA OXIDASE) (AOX) status:Partially_confirmed UniProt:O62140 protein_id:CAB16867.1
F08A8.1b	-	-	1	1.74649e-05	-	-	CE36125 WBGene00008564 status:Partially_confirmed UniProt:Q7JK62 protein_id:CAE54894.1
F08A8.1c	-	-	1	1.52175e-05	-	-	CE39570 WBGene00008564 status:Partially_confirmed UniProt:Q2L6T9 protein_id:CAJ58493.1
F08A8.2	1	2.25424e-05	-	-	-	-	CE43421 WBGene00008565 ACYL-COENZYME A OXIDASE, PEROXISOMAL (EC 1.3.3.6) (PALMITOYL-COA OXIDASE) (AOX) status:Partially_confirmed UniProt:O62137 protein_id:CAB16864.2
F08B12.4a	1	0.000126275	3	0.000249541	-	-	CE03165 WBGene00008572 status:Confirmed UniProt:B6VQ74 protein_id:CAR97820.1
F08B12.4b	1	0.000146083	3	0.000288685	-	-	CE26708 WBGene00008572 status:Confirmed UniProt:Q19191 protein_id:CAA92114.2
F08B6.4a	21	0.000553824	14	0.000243211	57	0.000796636	CE20658 WBGene00006819 locus:unc-87 calponin status:Confirmed UniProt:P37806 protein_id:AAC78234.1
F08B6.4b	21	0.000836659	14	0.000367417	57	0.00120347	CE27922 WBGene00006819 locus:unc-87 status:Confirmed UniProt:P37806 protein_id:AAK68303.1
F08B6.4c	21	0.000575203	14	0.000252599	57	0.000827389	CE36924 WBGene00006819 locus:unc-87 status:Confirmed UniProt:P37806 protein_id:AAT68897.1
F08C6.4a	-	-	1	2.97433e-05	-	-	CE27924 WBGene00006063 locus:sto-1 Erythrocyte band 7 integral membrane protein (human) status:Confirmed UniProt:Q19200 protein_id:AAA68723.2
F08C6.4b	-	-	1	3.02009e-05	-	-	CE41113 WBGene00006063 locus:sto-1 status:Confirmed UniProt:A7LPC8 protein_id:ABS19471.1
F08C6.6	3	0.00012592	2	5.52974e-05	-	-	CE27925 WBGene00017244 locus:apy-1 status:Confirmed UniProt:Q19202 protein_id:AAA68725.2
F08F1.7	-	-	1	1.49852e-05	-	-	CE09254 WBGene00006472 locus:tag-123 status:Partially_confirmed UniProt:O17388 protein_id:AAB71307.1
F08F3.4	4	0.000166486	3	8.22511e-05	4	8.82288e-05	CE32856 WBGene00017262 status:Confirmed UniProt:Q22945 protein_id:AAN84827.1
F08F3.7	-	-	2	3.98996e-05	-	-	CE09262 WBGene00000373 locus:cyp-14A5 cytochrome P450 status:Confirmed UniProt:Q27531 protein_id:AAB04873.1
F08F8.7	-	-	2	8.64784e-05	-	-	CE27934 WBGene00017272 status:Confirmed UniProt:Q95ZW2 protein_id:AAK68310.1
F08G12.2	2	9.00332e-05	2	5.93069e-05	3	7.15693e-05	CE18578 WBGene00008586 WD domain, G-beta repeat (6 domains) status:Confirmed UniProt:Q19211 protein_id:CAA91460.1
F08G2.1	6	0.000732811	9	0.000724079	30	0.00194176	CE07075 WBGene00001918 locus:his-44 Core histones H2A, H2B, H3 and H4 status:Predicted UniProt:P04255 protein_id:CAB04061.1
F08G2.2	25	0.00293317	16	0.00123657	42	0.00261143	CE04501 WBGene00001917 locus:his-43 Core histones H2A, H2B, H3 and H4 status:Predicted UniProt:P09588 protein_id:CAB04056.1
F08G2.3	6	0.000657375	10	0.000721713	132	0.00766423	CE03253 WBGene00001916 locus:his-42 Core histones H2A, H2B, H3 and H4 status:Predicted UniProt:P08898 protein_id:CAB04057.1
F08H9.8	-	-	1	2.57619e-05	-	-	CE35853 WBGene00008596 locus:clec-54 C-type lectin domain status:Partially_confirmed UniProt:Q19226 protein_id:CAB01145.2
F09A5.4a	2	9.93367e-05	-	-	-	-	CE18579 WBGene00008601 status:Confirmed UniProt:Q19237 protein_id:CAA93648.1
F09A5.4b	3	0.000131089	-	-	-	-	CE18580 WBGene00008601 status:Confirmed UniProt:Q7JLW3 protein_id:CAA93647.1
F09A5.4c	2	8.51457e-05	-	-	-	-	CE26804 WBGene00008601 status:Confirmed UniProt:Q9BH92 protein_id:CAC35816.1
F09A5.4d	2	9.49076e-05	-	-	-	-	CE31466 WBGene00008601 status:Partially_confirmed UniProt:Q8MQ85 protein_id:CAD44117.1
F09A5.4e	2	9.19784e-05	-	-	-	-	CE31467 WBGene00008601 status:Confirmed UniProt:Q8MQ84 protein_id:CAD44118.1
F09B12.3	3	7.68067e-05	3	5.05943e-05	3	4.07035e-05	CE31469 WBGene00008607 status:Partially_confirmed UniProt:O62146 protein_id:CAB05478.2
F09B9.2a	2	4.76816e-05	-	-	-	-	CE15759 WBGene00006839 locus:unc-115 LIM domains status:Confirmed UniProt:Q19240 protein_id:CAA90057.1
F09B9.2b	2	4.66369e-05	-	-	-	-	CE02176 WBGene00006839 locus:unc-115 LIM domains status:Confirmed UniProt:Q95QM5 protein_id:CAC70079.1
F09C12.7	2	0.000387026	3	0.000382414	-	-	CE02603 WBGene00003462 locus:msp-74 status:Predicted UniProt:Q95PJ7 protein_id:AAA68346.1
F09C3.1	1	1.07121e-05	-	-	-	-	CE23636 WBGene00003980 locus:pes-7 ras GTPase-activating protein like status:Partially_confirmed UniProt:O17772 protein_id:CAB07179.2
F09E10.3	-	-	4	0.000158311	-	-	CE30939 WBGene00000988 locus:dhs-25 short-chain alcohol dehydrogenase status:Confirmed UniProt:Q19246 protein_id:AAB52488.2
F09E5.11	-	-	2	9.00486e-05	-	-	CE39348 WBGene00017289 status:Partially_confirmed UniProt:Q19259 protein_id:AAA79351.2
F09E5.15a	13	0.000993367	61	0.00307043	37	0.00149831	CE32361 WBGene00006434 locus:prdx-2 status:Confirmed UniProt:Q8IG31 protein_id:AAN63412.1
F09E5.15b	13	0.000973399	61	0.00300871	37	0.00146819	CE41559 WBGene00006434 locus:prdx-2 status:Confirmed UniProt:A8DYR6 protein_id:ABV82431.1
F09E5.3	-	-	5	0.000161969	1	2.6061e-05	CE02610 WBGene00017283 Deoxyribose-phosphate aldolase status:Confirmed UniProt:Q19264 protein_id:AAA79343.1
F09E5.5	-	-	3	3.69923e-05	-	-	CE29752 WBGene00017284 locus:sec-6 status:Partially_confirmed UniProt:Q19262 protein_id:AAA79344.3
F09E5.8	-	-	2	8.04532e-05	-	-	CE02615 WBGene00017286 status:Confirmed UniProt:P52057 protein_id:AAA79348.1
F09F7.2a	8	0.000779111	9	0.00057737	18	0.000928998	CE01236 WBGene00003371 locus:mlc-3 status:Confirmed UniProt:P53014 protein_id:AAA50701.1
F09F7.2b	5	0.000827805	2	0.000218118	-	-	CE30652 WBGene00003371 locus:mlc-3 status:Confirmed UniProt:Q8MYQ7 protein_id:AAM22061.1
F09F7.3	-	-	-	-	5	3.42135e-05	CE30653 WBGene00017300 status:Confirmed UniProt:Q27492 protein_id:AAA50695.2
F09F7.4a	3	0.000115807	14	0.000355995	2	4.09144e-05	CE00689 WBGene00017301 Enoyl-CoA hydratase status:Confirmed UniProt:Q19278 protein_id:AAA50696.1
F09F7.4b	3	0.000123145	14	0.000378551	2	4.35068e-05	CE30654 WBGene00017301 status:Confirmed UniProt:Q8MNT7 protein_id:AAM22062.1
F09G2.4	13	0.000229782	7	8.1503e-05	7	6.55698e-05	CE09299 WBGene00017313 locus:cpsf-2 status:Confirmed UniProt:O17403 protein_id:AAB71322.1
F09G2.9	1	3.59048e-05	-	-	-	-	CE09304 WBGene00017317 status:Confirmed UniProt:O17406 protein_id:AAB71317.1
F09G8.3	2	7.60229e-05	3	7.5117e-05	1	2.01441e-05	CE24890 WBGene00017319 status:Confirmed UniProt:P34388 protein_id:AAK84520.1
F10B5.1	17	0.00118368	23	0.00105491	59	0.00217707	CE01543 WBGene00004421 locus:rpl-10 ribosomal protein L10 (QM protein) status:Confirmed UniProt:Q09533 protein_id:CAA88308.1
F10B5.6	1	2.27489e-05	3	4.49555e-05	2	2.41114e-05	CE01548 WBGene00001281 locus:emb-27 cell division control protein status:Confirmed UniProt:Q09536 protein_id:CAA88313.1
F10C1.2a	9	0.000240331	7	0.000123131	6	8.49084e-05	CE02618 WBGene00002053 locus:ifb-1 Intermediate filament protein status:Confirmed UniProt:Q19289 protein_id:AAA93408.1
F10C1.2b	9	0.000227682	7	0.00011665	6	8.04395e-05	CE02619 WBGene00002053 locus:ifb-1 Intermediate filament protein status:Confirmed UniProt:Q19289 protein_id:AAA93407.1
F10C1.7a	2	5.48821e-05	-	-	-	-	CE02622 WBGene00002054 locus:ifb-2 Intermediate filament protein status:Confirmed UniProt:Q19286 protein_id:AAA93405.1
F10C1.7c	1	2.83279e-05	-	-	-	-	CE27941 WBGene00002054 locus:ifb-2 status:Confirmed UniProt:Q19286 protein_id:AAK68314.1
F10C2.4	-	-	2	1.81597e-05	-	-	CE09308 WBGene00008645 DNA polymerase family B status:Confirmed UniProt:P90829 protein_id:CAB04077.1
F10C2.5	-	-	1	1.25676e-05	-	-	CE09309 WBGene00008646 mannosyl-oligosaccharide alpha-1,2-mannosidase status:Partially_confirmed UniProt:P90830 protein_id:CAB04078.1
F10C5.1	2	4.42808e-05	3	4.37532e-05	-	-	CE26888 WBGene00003134 locus:mat-3 status:Partially_confirmed UniProt:Q19294 protein_id:AAK68876.1
F10D11.1	2	0.000134846	4	0.000177652	9	0.000321576	CE09323 WBGene00004931 locus:sod-2 superoxide dismutase status:Confirmed UniProt:P31161 protein_id:CAB02913.1
F10D11.4	2	0.000177387	-	-	-	-	CE09326 WBGene00008650 status:Partially_confirmed UniProt:O17780 protein_id:CAB02916.1
F10E7.5	-	-	3	0.000133845	2	7.17862e-05	CE04360 WBGene00017347 status:Confirmed UniProt:Q19302 protein_id:AAA82424.1
F10E7.7	19	0.00228314	21	0.00166227	62	0.00394824	CE04362 WBGene00004447 locus:rpl-33 60s ribosomal protein L35A status:Confirmed UniProt:P49180 protein_id:AAA82422.1
F10E7.8	-	-	2	2.01133e-05	-	-	CE43761 WBGene00017349 locus:farl-11 status:Partially_confirmed UniProt:Q19300 protein_id:AAA82421.1
F10E9.5	-	-	1	4.93231e-05	-	-	CE41995 WBGene00017357 status:Confirmed UniProt:P34399 protein_id:AAR25647.2
F10F2.1	3	1.78307e-05	5	1.95758e-05	4	1.25991e-05	CE32621 WBGene00004760 locus:sel-2 WD domain, G-beta repeat (2 domains) status:Partially_confirmed UniProt:Q19317 protein_id:CAA86337.2
F10F2.2	-	-	1	7.41336e-06	-	-	CE44312 WBGene00008654 Phosphoribosylformylglycinamidine synthase status:Partially_confirmed UniProt:Q19311 protein_id:CAA84656.2
F10G2.3	1	3.57326e-05	1	2.35379e-05	-	-	CE09331 WBGene00017364 locus:clec-7 clec family, C-type lectin status:Partially_confirmed UniProt:Q22955 protein_id:AAG24059.1
F10G7.1	-	-	1	1.25036e-05	-	-	CE02624 WBGene00006497 locus:tag-151 status:Confirmed UniProt:Q19329 protein_id:AAA81131.1
F10G7.11	2	0.000212864	-	-	-	-	CE33373 WBGene00017374 locus:ttr-41 status:Confirmed UniProt:Q86NH9 protein_id:AAO38659.1
F10G7.2	15	0.000244538	33	0.000354382	21	0.000181429	CE02626 WBGene00006626 locus:tsn-1 human 100 kDa activator protein status:Partially_confirmed UniProt:Q19328 protein_id:AAA81130.1
F10G7.8	17	0.000516956	18	0.000360562	13	0.000209498	CE02632 WBGene00004461 locus:rpn-5 status:Confirmed UniProt:Q19324 protein_id:AAA81126.1
F11A10.2	3	0.000201358	3	0.000132639	4	0.000142279	CE28910 WBGene00008683 status:Confirmed UniProt:Q19335 protein_id:CAA92593.2
F11A10.4	2	1.81051e-05	12	7.15574e-05	-	-	CE17656 WBGene00008685 locus:mon-2 status:Partially_confirmed UniProt:Q19338 protein_id:CAA92830.1
F11A10.7	1	3.78185e-05	-	-	-	-	CE28911 WBGene00008688 status:Confirmed UniProt:Q95QL3 protein_id:CAC70081.1
F11A10.8	2	9.86788e-05	-	-	5	0.000130736	CE35178 WBGene00044329 locus:cpsf-4 status:Confirmed UniProt:Q7YTG9 protein_id:CAE45045.1
F11A3.2a	-	-	-	-	2	2.98544e-05	CE05586 WBGene00008670 guanine nucleotide exchange factor status:Confirmed UniProt:Q18748 protein_id:CAA94752.1
F11A3.2b	-	-	-	-	2	3.17766e-05	CE38501 WBGene00008670 status:Confirmed UniProt:Q52GZ0 protein_id:CAI91168.1
F11C1.5a	2	1.65194e-05	7	3.8086e-05	3	1.31316e-05	CE41311 WBGene00008694 nir like gene involved in denitrification status:Partially_confirmed UniProt:Q19346 protein_id:CAA91030.2
F11C1.5b	2	2.22562e-05	7	5.13122e-05	3	1.76919e-05	CE41312 WBGene00008694 status:Partially_confirmed UniProt:Q7JMA4 protein_id:CAA91031.2
F11C1.5c	2	3.78666e-05	4	4.98871e-05	-	-	CE41386 WBGene00008694 status:Partially_confirmed UniProt:A7LPG3 protein_id:CAO82016.1
F11C1.5d	2	1.63922e-05	7	3.77927e-05	3	1.30305e-05	CE43152 WBGene00008694 status:Partially_confirmed UniProt:B6VQ59 protein_id:CAR97821.1
F11C3.3	138	0.00104751	104	0.000520016	209	0.000840736	CE09349 WBGene00006789 locus:unc-54 myosin heavy chain status:Partially_confirmed UniProt:P02566 protein_id:CAB05505.1
F11E6.5	-	-	1	3.58222e-05	-	-	CE19785 WBGene00001240 locus:elo-2 GNS1\/SUR4 family status:Confirmed UniProt:Q9XVQ9 protein_id:CAB02921.1
F11G11.2	5	0.000361663	5	0.000238235	7	0.000268327	CE07055 WBGene00001755 locus:gst-7 glutathione S-transferase status:Confirmed UniProt:P91253 protein_id:AAB37846.1
F11G11.3	-	-	1	4.76471e-05	-	-	CE32622 WBGene00001754 locus:gst-6 glutathione S-transferase status:Confirmed UniProt:P91252 protein_id:AAB37845.2
F11G11.8	4	0.000839465	-	-	-	-	CE02882 WBGene00017386 locus:nspd-5 status:Confirmed UniProt:Q22693 protein_id:AAB37838.1
F11H8.3	-	-	2	6.9612e-05	-	-	CE04376 WBGene00000597 locus:col-8 status:Confirmed UniProt:P18833 protein_id:AAA81159.1
F12F6.6	1	1.32331e-05	5	4.35848e-05	-	-	CE05594 WBGene00004755 locus:sec-24.1 Yeast hypothetical YIK9 protein like status:Partially_confirmed UniProt:Q19371 protein_id:CAA97788.1
F13A7.1	1	4.3825e-05	-	-	-	-	CE15808 WBGene00008724 status:Confirmed UniProt:O17799 protein_id:CAB07573.1
F13B10.2a	89	0.00330709	71	0.00173787	154	0.00303256	CE05598 WBGene00004414 locus:rpl-3 60S ribosomal protein L3 status:Confirmed UniProt:P50880 protein_id:CAA91277.1
F13B10.2c	78	0.00329246	67	0.00186296	-	-	CE36996 WBGene00004414 locus:rpl-3 status:Confirmed UniProt:Q6BEU5 protein_id:CAH10799.1
F13B10.2d	29	0.00142612	28	0.000907024	-	-	CE36997 WBGene00004414 locus:rpl-3 status:Confirmed UniProt:Q6BEU6 protein_id:CAH10798.1
F13C5.2	-	-	1	2.62441e-05	-	-	CE19384 WBGene00017423 bromodomain-containing protein status:Confirmed UniProt:O76561 protein_id:AAC64610.1
F13D12.2	-	-	2	5.89507e-05	-	-	CE02181 WBGene00002262 locus:ldh-1 L-lactate dehydrogenase status:Confirmed UniProt:Q27888 protein_id:CAA88944.1
F13D12.4a	6	0.000170943	40	0.000750692	27	0.000407658	CE02183 WBGene00000114 locus:alh-8 methylmalonate-semialdehyde dehydrogenase status:Confirmed UniProt:P52713 protein_id:CAA88946.1
F13D12.4b	-	-	2	0.000173722	-	-	CE36262 WBGene00000114 locus:alh-8 status:Confirmed UniProt:Q7JMI1 protein_id:CAF31502.1
F13D12.6	1	3.28205e-05	3	6.48588e-05	-	-	CE02185 WBGene00008741 serine carboxypeptidase status:Confirmed UniProt:P52715 protein_id:CAA88947.1
F13E6.1	-	-	1	5.03348e-05	-	-	CE31474 WBGene00008745 D52 protein status:Confirmed UniProt:P55326 protein_id:CAA92122.2
F13G11.3	-	-	4	0.000202377	-	-	CE40453 WBGene00045038 status:Confirmed UniProt:Q067X2 protein_id:CAL49433.1
F13G3.10	-	-	2	0.000204485	-	-	CE17660 WBGene00008768 status:Confirmed UniProt:P90836 protein_id:CAA95825.1
F13G3.10b	-	-	2	0.000215721	-	-	CE42530 WBGene00008768 status:Confirmed UniProt:B2D6M0 protein_id:CAQ35046.1
F13G3.5a	-	-	1	3.44396e-05	-	-	CE41115 WBGene00008765 locus:ttx-7 myo-inositol-1-monophosphatase status:Confirmed UniProt:Q19420 protein_id:CAA95791.3
F13G3.5b	-	-	1	3.4806e-05	-	-	CE41116 WBGene00008765 locus:ttx-7 status:Confirmed UniProt:Q19420 protein_id:CAN86622.2
F13H10.4a	-	-	1	1.23308e-05	-	-	CE40354 WBGene00008775 status:Partially_confirmed UniProt:Q19426 protein_id:CAL36499.1
F13H10.4b	-	-	1	1.24402e-05	-	-	CE40355 WBGene00008775 status:Partially_confirmed UniProt:Q19426 protein_id:CAL36500.1
F13H10.4c	-	-	1	1.2393e-05	-	-	CE40940 WBGene00008775 status:Partially_confirmed UniProt:A5JYS7 protein_id:CAN86588.1
F13H8.2	4	6.41571e-05	8	8.45235e-05	1	8.49998e-06	CE27127 WBGene00017435 beta transducin Trp-Asp domains status:Partially_confirmed UniProt:Q19433 protein_id:AAK31492.1
F13H8.7	4	0.00015401	12	0.00030435	1	2.04043e-05	CE02641 WBGene00017440 beta-ureidopropionase (rat) status:Confirmed UniProt:Q19437 protein_id:AAK31488.1
F14B4.3	2	2.64428e-05	3	2.61277e-05	2	1.40133e-05	CE05629 WBGene00008781 DNA-directed RNA polymerase I status:Partially_confirmed UniProt:Q27493 protein_id:CAA99827.1
F14F4.3a	-	-	1	7.01092e-06	-	-	CE23649 WBGene00003411 locus:mrp-5 ABC transporter status:Partially_confirmed UniProt:Q7JKH2 protein_id:CAB54251.1
F14F4.3b	-	-	1	6.87827e-06	-	-	CE23650 WBGene00003411 locus:mrp-5 status:Partially_confirmed UniProt:O62170 protein_id:CAB54250.1
F15E11.1	4	0.000387026	1	6.37357e-05	-	-	CE16999 WBGene00017490 status:Predicted UniProt:O44604 protein_id:AAB94198.1
F15E11.13	2	0.000197358	4	0.000260008	-	-	CE25224 WBGene00017499 status:Partially_confirmed UniProt:Q9N565 protein_id:AAK71363.1
F15E11.14	4	0.000387026	1	6.37357e-05	-	-	CE16999 WBGene00017500 status:Partially_confirmed UniProt:O44604 protein_id:AAK71362.1
F15E11.15a	9	0.000617993	2	9.04635e-05	-	-	CE35276 WBGene00017501 status:Confirmed UniProt:Q7KPV3 protein_id:AAO38660.2
F15E11.15b	9	0.000779677	2	0.000114131	-	-	CE33283 WBGene00017501 status:Confirmed UniProt:Q9GQ62 protein_id:AAV58877.1
F15E6.1	1	9.00332e-06	-	-	-	-	CE16990 WBGene00017482 locus:set-9 status:Partially_confirmed UniProt:O44498 protein_id:AAB92063.1
F15E6.6	1	1.2134e-05	1	7.99291e-06	-	-	CE27966 WBGene00017487 xanthine dehydrogenase status:Partially_confirmed UniProt:O61198 protein_id:AAB92058.2
F15G9.4a	31	8.9259e-05	53	0.000100524	43	6.56133e-05	CE18595 WBGene00001863 locus:him-4 Ig superfamily repeats (I-type) status:Confirmed UniProt:Q8I0L3 protein_id:CAA87344.1
F15G9.4b	31	8.88641e-05	53	0.000100079	43	6.53229e-05	CE18596 WBGene00001863 locus:him-4 IG (immunoglobulin) superfamily (47 domains) status:Confirmed UniProt:O76518 protein_id:CAA87345.1
F15G9.4c	1	7.02854e-05	1	4.62986e-05	-	-	CE40845 WBGene00001863 locus:him-4 status:Confirmed UniProt:A4UVK0 protein_id:CAM84806.1
F15G9.4d	31	8.86084e-05	52	9.79082e-05	43	6.5135e-05	CE43012 WBGene00001863 locus:him-4 status:Partially_confirmed UniProt:B5U8L1 protein_id:CAR64681.1
F15H10.3	1	7.41318e-05	-	-	-	-	CE40942 WBGene00000144 locus:apc-10 Yeast hypothetical protein like status:Confirmed UniProt:Q19487 protein_id:CAA98261.2
F16A11.2	-	-	1	1.94362e-05	-	-	CE23663 WBGene00008877 Methanococcus hypothetical protein 0682 like status:Partially_confirmed UniProt:P90838 protein_id:CAB04121.2
F16A11.3a	-	-	5	3.29372e-05	-	-	CE37103 WBGene00008878 locus:ppfr-1 status:Partially_confirmed UniProt:Q69YX6 protein_id:CAH10801.1
F16A11.3b	-	-	5	3.59798e-05	-	-	CE37104 WBGene00008878 locus:ppfr-1 status:Partially_confirmed UniProt:Q69YX5 protein_id:CAH10802.1
F16A11.3c	-	-	2	1.87673e-05	-	-	CE37105 WBGene00008878 locus:ppfr-1 status:Partially_confirmed UniProt:Q69YX7 protein_id:CAH10800.1
F16A11.3d	-	-	5	3.1419e-05	-	-	CE44414 WBGene00008878 locus:ppfr-1 status:Partially_confirmed UniProt:B0M0P1 protein_id:CAP72373.2
F16B12.6	-	-	1	7.05122e-06	-	-	CE32383 WBGene00008882 status:Partially_confirmed UniProt:Q93520 protein_id:CAB02964.2
F16H6.9	-	-	1	1.45197e-05	-	-	CE18605 WBGene00008899 status:Partially_confirmed UniProt:Q9XV92 protein_id:CAB04127.1
F17A9.4	1	3.2605e-05	-	-	-	-	CE09448 WBGene00017536 status:Confirmed UniProt:O16214 protein_id:AAB65281.1
F17C11.11	-	-	1	3.4806e-05	-	-	CE26809 WBGene00008922 status:Confirmed UniProt:Q9BI97 protein_id:CAC35886.1
F17C11.9a	41	0.00153498	122	0.00300871	90	0.00178564	CE05656 WBGene00008920 elongation factor 1-gamma status:Confirmed UniProt:P54412 protein_id:CAA96631.1
F17C11.9b	41	0.00163786	122	0.00321036	90	0.00190532	CE32385 WBGene00008920 status:Confirmed UniProt:Q8I4K9 protein_id:CAD56569.1
F17C11.9c	23	0.000938935	51	0.00137145	-	-	CE39492 WBGene00008920 status:Confirmed UniProt:Q2PJ76 protein_id:CAJ55245.1
F17E9.10	6	0.000657375	10	0.000721713	132	0.00766423	CE03253 WBGene00001906 locus:his-32 histone H3 status:Confirmed UniProt:P08898 protein_id:AAC05102.1
F17E9.11	-	-	2	8.53504e-05	-	-	CE07076 WBGene00003099 locus:lys-10 status:Partially_confirmed UniProt:O61518 protein_id:AAC05110.1
F17E9.12	11	0.00159132	29	0.00276353	24	0.00183996	CE03252 WBGene00001905 locus:his-31 status:Partially_confirmed UniProt:P62784 protein_id:AAC05101.1
F17E9.13	25	0.00293317	16	0.00123657	42	0.00261143	CE04501 WBGene00001907 locus:his-33 status:Predicted UniProt:P09588 protein_id:AAC05100.1
F17E9.4	1	0.000105677	1	6.9612e-05	-	-	CE27971 WBGene00017541 status:Confirmed UniProt:O61522 protein_id:AAC05104.2
F17E9.9	6	0.000732811	9	0.000724079	30	0.00194176	CE07075 WBGene00001908 locus:his-34 histone 2B status:Predicted UniProt:P04255 protein_id:AAC05103.1
F18A1.5	1	2.27489e-05	2	2.99704e-05	12	0.000144668	CE04405 WBGene00017546 locus:rpa-1 replication factor A status:Confirmed UniProt:Q19537 protein_id:AAB63407.1
F18C12.2a	1	6.53817e-06	2	8.61368e-06	1	3.46489e-06	CE30344 WBGene00004378 locus:rme-8 DNA-J like domain status:Confirmed UniProt:Q93529 protein_id:CAA99831.3
F18C12.2b	1	6.56121e-06	2	8.64403e-06	1	3.47709e-06	CE30345 WBGene00004378 locus:rme-8 DnaJ domain status:Confirmed UniProt:O62178 protein_id:CAA99832.3
F18C12.3	26	0.000710849	30	0.000540291	38	0.00055058	CE15869 WBGene00008934 status:Confirmed UniProt:O17584 protein_id:CAB03870.1
F18C5.3	5	5.00017e-05	9	5.9287e-05	-	-	CE02652 WBGene00007050 locus:tag-184 status:Partially_confirmed UniProt:Q19545 protein_id:AAA68411.1
F18E2.2	3	7.18674e-05	8	0.000126242	-	-	CE05663 WBGene00006512 locus:abcf-1 ABC transpoter status:Confirmed UniProt:Q19554 protein_id:CAA99835.1
F18E2.3	6	8.15721e-05	5	4.47778e-05	-	-	CE05664 WBGene00004738 locus:scc-3 status:Partially_confirmed UniProt:Q19555 protein_id:CAA99836.1
F18H3.3a	20	0.00043065	15	0.000212759	12	0.000136933	CE02193 WBGene00003903 locus:pab-2 poly-adenylate binding protein status:Confirmed UniProt:Q19579 protein_id:CAA90444.1
F18H3.3b	20	0.000526519	15	0.000260123	12	0.000167417	CE03230 WBGene00003903 locus:pab-2 RNA recognition motif. (aka RRM, RBD, or RNP domain) (4 domains) status:Partially_confirmed UniProt:Q19581 protein_id:CAA90446.1
F19B6.1a	1	2.8933e-05	1	1.90588e-05	3	4.59989e-05	CE05666 WBGene00008948 uridine kinase status:Confirmed UniProt:Q19583 protein_id:CAA93459.1
F19B6.1b	1	2.68477e-05	1	1.76852e-05	3	4.26837e-05	CE20700 WBGene00008948 status:Confirmed UniProt:Q9U3I7 protein_id:CAA93462.1
F19B6.2a	-	-	6	0.000172198	8	0.000184713	CE05667 WBGene00006733 locus:ufd-1 status:Confirmed UniProt:Q19584 protein_id:CAA93460.1
F19B6.2b	-	-	2	5.84244e-05	8	0.000188011	CE23674 WBGene00006733 locus:ufd-1 status:Partially_confirmed UniProt:Q9U3I6 protein_id:CAB54216.1
F19C7.1	2	0.000112034	2	7.37992e-05	2	5.9372e-05	CE04415 WBGene00017591 status:Confirmed UniProt:Q19591 protein_id:AAA83510.1
F19H8.1	-	-	1	7.98641e-06	-	-	CE37507 WBGene00006603 locus:tps-2 trehalose phosphate synthase status:Confirmed UniProt:O45380 protein_id:CAB07584.3
F20B6.2	14	0.000424861	31	0.000619703	7	0.000112577	CE04424 WBGene00006921 locus:vha-12 vacuolar ATP synthase (strong) status:Confirmed UniProt:Q19626 protein_id:AAA82311.1
F20D1.4	1	7.76068e-05	4	0.000204485	-	-	CE09497 WBGene00008976 transcriptional activator protein PUR-alpha like status:Partially_confirmed UniProt:Q93537 protein_id:CAB01747.1
F20D1.9	2	9.93367e-05	5	0.000163588	6	0.00015793	CE09502 WBGene00008979 Mitochondrial carrier proteins status:Partially_confirmed UniProt:Q93540 protein_id:CAB01750.1
F20D12.1a	13	0.000188065	25	0.000238235	12	9.19978e-05	CE04431 WBGene00017641 locus:csr-1 status:Partially_confirmed UniProt:Q19645 protein_id:AAA81677.1
F20D12.1b	13	0.000223422	25	0.000283025	12	0.000109294	CE39920 WBGene00017641 locus:csr-1 status:Partially_confirmed UniProt:Q27GU1 protein_id:ABD63229.1
F20D12.2	2	2.67034e-05	2	1.75901e-05	-	-	CE04432 WBGene00017642 status:Partially_confirmed UniProt:Q19643 protein_id:AAA81675.1
F20D12.4	4	7.66092e-05	7	8.83124e-05	2	2.02994e-05	CE04434 WBGene00017643 locus:czw-1 status:Confirmed UniProt:Q19642 protein_id:AAA81674.1
F20D6.11	-	-	1	1.78785e-05	-	-	CE27373 WBGene00017640 oxidoreductase status:Partially_confirmed UniProt:Q19655 protein_id:AAB37054.2
F20D6.2	1	4.88541e-05	-	-	-	-	CE07107 WBGene00017634 status:Predicted UniProt:Q19652 protein_id:AAB37047.1
F20D6.4a	-	-	1	2.68177e-05	-	-	CE07109 WBGene00005648 locus:srp-7 serine protease inhibitor status:Confirmed UniProt:Q19650 protein_id:AAB37055.1
F20D6.4b	-	-	1	2.68177e-05	-	-	CE37003 WBGene00005648 locus:srp-7 status:Confirmed UniProt:Q6QUQ6 protein_id:AAT81198.1
F20D6.4c	-	-	1	2.68912e-05	-	-	CE37004 WBGene00005648 locus:srp-7 status:Confirmed UniProt:Q6QUQ5 protein_id:AAT81199.1
F20D6.4d	-	-	1	2.63145e-05	-	-	CE41893 WBGene00005648 locus:srp-7 status:Confirmed UniProt:A9Z1L1 protein_id:ABY28279.1
F20G2.2	1	5.98414e-05	2	7.88377e-05	-	-	CE09505 WBGene00008986 dehydrogenase status:Confirmed UniProt:Q93545 protein_id:CAB02087.1
F20G2.4	-	-	1	2.47861e-05	-	-	CE35860 WBGene00003543 locus:nas-24 zinc metalloprotease status:Partially_confirmed UniProt:Q93542 protein_id:CAB02084.2
F20G4.1	2	1.84526e-05	1	6.07758e-06	2	9.77892e-06	CE34296 WBGene00008990 locus:smgl-1 status:Partially_confirmed UniProt:P90841 protein_id:CAA99839.2
F20G4.3	8	5.95127e-05	9	4.41027e-05	10	3.94233e-05	CE27133 WBGene00003777 locus:nmy-2 myosin heavy chain status:Confirmed UniProt:Q19658 protein_id:CAA99931.2
F20H11.3	14	0.000611751	19	0.000546893	12	0.000277882	CE09512 WBGene00003162 locus:mdh-1 malate dehydrogenase status:Confirmed UniProt:O02640 protein_id:AAB53985.1
F21D5.1	8	0.000216735	5	8.92299e-05	2	2.87145e-05	CE03244 WBGene00009006 phosphoacetylglucosamine mutase status:Confirmed UniProt:Q19680 protein_id:CAA91032.1
F21D5.7	-	-	2	3.95778e-05	-	-	CE09524 WBGene00009012 signal recognition particle protein (SRP54) status:Confirmed UniProt:Q19639 protein_id:CAA92301.1
F21F8.3	2	7.58295e-05	2	4.99506e-05	-	-	CE09539 WBGene00000218 locus:asp-5 protease status:Confirmed UniProt:O01532 protein_id:AAC47991.1
F21F8.7	1	3.83046e-05	9	0.000227089	3	6.08983e-05	CE09542 WBGene00000219 locus:asp-6 protease status:Confirmed UniProt:O01530 protein_id:AAC47996.1
F21H11.2a	1	5.16303e-06	1	3.401e-06	1	2.73613e-06	CE38067 WBGene00004728 locus:sax-2 status:Confirmed UniProt:Q5DX48 protein_id:AAW88399.1
F21H12.6	8	8.67569e-05	22	0.000157159	23	0.000132183	CE01917 WBGene00017686 Tripeptidyl-peptidase II status:Partially_confirmed UniProt:Q09541 protein_id:AAC46718.1
F22A3.6a	3	0.000321593	-	-	-	-	CE04442 WBGene00017691 locus:ilys-5 status:Confirmed UniProt:Q19698 protein_id:AAA83197.1
F22A3.7	1	0.000115508	-	-	-	-	CE38951 WBGene00044605 locus:ttr-36 status:Partially_confirmed UniProt:Q45EK1 protein_id:AAZ32810.1
F22B3.1	11	0.00159132	29	0.00276353	24	0.00183996	CE03252 WBGene00001938 locus:his-64 histone H4 status:Confirmed UniProt:P62784 protein_id:CAA92734.1
F22B3.2	6	0.000657375	10	0.000721713	132	0.00766423	CE03253 WBGene00001937 locus:his-63 histone H3 status:Confirmed UniProt:P08898 protein_id:CAA92733.1
F22B3.4	1	2.09866e-05	9	0.000124419	3	3.33654e-05	CE03255 WBGene00009035 glucosamine-fructose-6-phosphate aminotransferase status:Partially_confirmed UniProt:Q19699 protein_id:CAA92735.1
F22B5.2	-	-	1	3.8341e-05	-	-	CE02197 WBGene00001230 locus:eif-3.G RNA binding protein status:Confirmed UniProt:Q19706 protein_id:CAA90354.1
F22B5.3	-	-	2	5.04642e-05	-	-	CE02198 WBGene00009041 locus:cut-3 cuticulin status:Confirmed UniProt:Q19707 protein_id:CAA90355.1
F22B5.7	3	3.15912e-05	4	2.77464e-05	3	1.67417e-05	CE20707 WBGene00006994 locus:zyg-9 elongation factor status:Confirmed UniProt:O61442 protein_id:CAA90359.1
F22B5.9	2	5.04247e-05	10	0.000166079	-	-	CE20708 WBGene00001498 locus:frs-2 phenylalanyl-tRNA synthetase status:Confirmed UniProt:Q19713 protein_id:CAA90360.1
F22B8.6	-	-	1	2.5039e-05	-	-	CE15884 WBGene00009048 locus:cth-1 cystathione gamma-lyase like status:Confirmed UniProt:O45391 protein_id:CAB05492.1
F22D6.3a	4	0.000109361	5	9.00486e-05	-	-	CE05684 WBGene00003815 locus:nrs-1 asparaginyl-tRNA synthetase status:Confirmed UniProt:Q19722 protein_id:CAA95808.1
F22D6.6	1	2.45883e-05	-	-	-	-	CE05687 WBGene00009052 locus:ekl-1 status:Confirmed UniProt:Q19731 protein_id:CAA95818.1
F22F7.1a	-	-	3	6.91218e-05	-	-	CE17691 WBGene00017719 status:Confirmed UniProt:Q9GZE9 protein_id:AAF99915.1
F22F7.1b	-	-	3	7.5117e-05	-	-	CE32871 WBGene00017719 status:Confirmed UniProt:Q8IA58 protein_id:AAN84819.1
F22G12.1	1	4.19732e-05	-	-	1	2.22436e-05	CE39571 WBGene00009061 status:Partially_confirmed UniProt:O45395 protein_id:CAJ58496.1
F22G12.5	-	-	2	8.02231e-06	-	-	CE42506 WBGene00009065 status:Partially_confirmed UniProt:O45377 protein_id:CAB07369.3
F23B12.5	21	0.00061718	62	0.00120029	49	0.000763171	CE09597 WBGene00009082 dihyrolipoamide acetyltransferase component (pyruvate dehydrogenase complex) status:Confirmed UniProt:Q19749 protein_id:CAB01163.1
F23B12.6	-	-	2	4.89541e-05	-	-	CE09598 WBGene00006465 locus:fntb-1 protein farnesyltransferase beta subunit status:Confirmed UniProt:Q19752 protein_id:CAB01167.1
F23B12.7	4	6.25414e-05	10	0.000102994	2	1.65718e-05	CE09599 WBGene00009084 CCAAT binding factor 1 protein like status:Confirmed UniProt:Q19753 protein_id:CAB01168.1
F23B2.12	2	2.75935e-05	-	-	-	-	CE09592 WBGene00003957 locus:pcp-2 lysosomal carboxypeptidase status:Partially_confirmed UniProt:O01979 protein_id:CAB05187.1
F23B2.6	3	0.000196923	6	0.000259435	10	0.000347863	CE09586 WBGene00000121 locus:aly-2 vimentin like status:Confirmed UniProt:O62183 protein_id:CAB05180.1
F23C8.4	1	4.98344e-05	-	-	-	-	CE20713 WBGene00017733 locus:ubxn-1 status:Confirmed UniProt:Q9TXH9 protein_id:AAD03130.1
F23C8.5	1	5.84333e-05	8	0.000307931	-	-	CE29774 WBGene00017734 electron transfer flavoprotein beta status:Confirmed UniProt:Q9TXI4 protein_id:AAD03129.2
F23F1.8a	4	0.000146803	12	0.000290107	3	5.83484e-05	CE29280 WBGene00004504 locus:rpt-4 status:Confirmed UniProt:O17071 protein_id:AAB70326.2
F23F1.8b	4	0.000149754	12	0.000295939	3	5.95212e-05	CE09608 WBGene00004504 locus:rpt-4 status:Confirmed UniProt:O17071 protein_id:AAV58871.1
F23F12.6	13	0.00046789	23	0.000545294	31	0.000591282	CE01253 WBGene00004503 locus:rpt-3 status:Confirmed UniProt:P46502 protein_id:AAA20608.1
F23H11.1	-	-	1	4.58659e-05	-	-	CE09609 WBGene00017757 locus:bra-2 status:Confirmed UniProt:O01918 protein_id:AAC71131.1
F23H11.3	3	0.000139257	1	3.05772e-05	-	-	CE09611 WBGene00017759 succinyl-CoA ligase status:Confirmed UniProt:O02642 protein_id:AAC71132.1
F23H12.2	1	7.9258e-05	-	-	-	-	CE05705 WBGene00009092 mitochondrial precursor receptor status:Confirmed UniProt:Q19766 protein_id:CAA98945.1
F25B4.5	-	-	4	5.52974e-05	2	2.22436e-05	CE28000 WBGene00017768 status:Partially_confirmed UniProt:Q22961 protein_id:AAB37083.2
F25B5.1a	1	1.62847e-05	-	-	-	-	CE39493 WBGene00017773 locus:dct-6 status:Partially_confirmed UniProt:Q09313 protein_id:ABC48253.1
F25B5.1b	1	1.61436e-05	-	-	-	-	CE39494 WBGene00017773 locus:dct-6 status:Partially_confirmed UniProt:Q09313 protein_id:ABC48254.1
F25B5.4a	6	0.000106686	33	0.000386521	9	8.48071e-05	CE01921 WBGene00006727 locus:ubq-1 status:Confirmed UniProt:P14792 protein_id:AAC46525.1
F25B5.4c	6	0.000166177	28	0.000510833	8	0.00011742	CE31915 WBGene00006727 locus:ubq-1 status:Confirmed UniProt:Q8MYQ4 protein_id:AAM22069.2
F25B5.6a	2	5.84333e-05	1	1.92457e-05	-	-	CE01923 WBGene00017777 tetrahydrofolylpolyglutamate synthase status:Confirmed UniProt:Q09509 protein_id:AAC46527.1
F25B5.6b	2	5.71996e-05	1	1.88393e-05	-	-	CE29283 WBGene00017777 status:Confirmed UniProt:Q95QJ2 protein_id:AAL02494.1
F25B5.6c	2	6.15723e-05	1	2.02795e-05	-	-	CE37764 WBGene00017777 status:Confirmed UniProt:Q5DX42 protein_id:AAV58869.1
F25B5.7a	3	7.954e-05	-	-	-	-	CE42671 WBGene00017778 locus:psf-1 status:Confirmed UniProt:B3GWA1 protein_id:ACD85141.1
F25B5.7d	3	0.000119523	-	-	-	-	CE32391 WBGene00017778 locus:psf-1 status:Partially_confirmed UniProt:Q8I7K5 protein_id:AAN63408.1
F25D1.1a	5	0.000159193	3	6.29185e-05	-	-	CE05722 WBGene00006460 locus:tag-93 protein phosphatase status:Confirmed UniProt:Q19775 protein_id:CAA98265.1
F25D1.1b	5	0.000203004	3	8.0234e-05	-	-	CE36134 WBGene00006460 locus:tag-93 status:Confirmed UniProt:Q7JLJ3 protein_id:CAE54908.1
F25D1.1c	5	0.000193513	3	7.64828e-05	-	-	CE41642 WBGene00006460 locus:tag-93 status:Confirmed UniProt:A8WHR6 protein_id:CAP16273.1
F25D7.2	-	-	1	2.71892e-05	-	-	CE40045 WBGene00009112 locus:tag-353 status:Confirmed UniProt:Q93559 protein_id:CAB01694.2
F25D7.4a	3	4.7963e-05	11	0.000115846	3	2.54179e-05	CE09632 WBGene00009113 claustrin like status:Partially_confirmed UniProt:Q93562 protein_id:CAB01697.1
F25D7.4b	2	3.40972e-05	11	0.000123533	3	2.71046e-05	CE42000 WBGene00009113 claustrin like status:Partially_confirmed UniProt:A9UJN7 protein_id:CAP59526.1
F25E2.2a	-	-	2	3.14593e-05	-	-	CE37106 WBGene00017780 status:Partially_confirmed
F25E2.2b	-	-	2	0.000124244	-	-	CE43807 WBGene00017780 status:Confirmed
F25G6.2	7	9.12541e-05	15	0.00012881	10	6.90856e-05	CE30764 WBGene00017797 locus:symk-1 status:Partially_confirmed UniProt:O16929 protein_id:AAC25795.2
F25G6.9	-	-	3	2.14464e-05	-	-	CE32879 WBGene00017800 status:Partially_confirmed UniProt:O16928 protein_id:AAC25802.2
F25H2.10	63	0.00300875	73	0.00229653	173	0.0043785	CE09655 WBGene00004408 locus:rpa-0 deoxyribonuclease status:Confirmed UniProt:Q93572 protein_id:CAB02098.1
F25H2.11	2	0.000164646	15	0.000813422	1	4.3627e-05	CE09656 WBGene00009122 locus:tct-1 TCTP protein status:Confirmed UniProt:Q93573 protein_id:CAB02099.1
F25H2.4	-	-	1	5.0078e-05	-	-	CE09649 WBGene00009118 status:Confirmed UniProt:Q93568 protein_id:CAB02093.1
F25H2.5	8	0.000779111	13	0.000833979	39	0.00201283	CE09650 WBGene00009119 nucleoside diphosphate kinase status:Confirmed UniProt:Q93576 protein_id:CAB02101.1
F25H2.9	2	0.000120165	7	0.000277045	2	6.36813e-05	CE09654 WBGene00003926 locus:pas-5 proteasome zeta chain status:Confirmed UniProt:Q95008 protein_id:CAB02097.1
F25H5.1a	1	2.3879e-05	-	-	-	-	CE37827 WBGene00006407 locus:lim-9 LIM domain containing proteins (6 domains) status:Confirmed UniProt:O17832 protein_id:CAI46552.1
F25H5.1b	1	2.53842e-05	-	-	-	-	CE37828 WBGene00006407 locus:lim-9 LIM domain containing proteins (5 domains) status:Confirmed UniProt:Q5FC23 protein_id:CAJ30230.1
F25H5.1c	1	2.80085e-05	-	-	-	-	CE37829 WBGene00006407 locus:lim-9 LIM domain containing proteins (6 domains) status:Confirmed UniProt:Q5FC26 protein_id:CAJ30228.1
F25H5.1d	1	5.77539e-05	-	-	-	-	CE37830 WBGene00006407 locus:lim-9 LIM domain containing protein status:Confirmed UniProt:Q3S1I9 protein_id:CAJ30226.1
F25H5.1e	1	3.28205e-05	-	-	-	-	CE15896 WBGene00006407 locus:lim-9 LIM domain containing proteins status:Confirmed UniProt:O17833 protein_id:CAB02981.1
F25H5.1f	1	2.27142e-05	-	-	-	-	CE41643 WBGene00006407 locus:lim-9 LIM domain containing proteins status:Confirmed UniProt:A4GW05 protein_id:CAJ30229.2
F25H5.3a	4	0.000106053	5	8.73247e-05	5	7.02534e-05	CE15898 WBGene00009126 locus:pyk-1 Pyruvate kinase status:Confirmed UniProt:O17836 protein_id:CAB02984.1
F25H5.3b	4	9.93367e-05	5	8.17941e-05	5	6.5804e-05	CE15899 WBGene00009126 locus:pyk-1 Pyruvate kinase status:Confirmed UniProt:O17835 protein_id:CAB02983.1
F25H5.3c	4	0.000112245	5	9.24227e-05	5	7.43548e-05	CE36135 WBGene00009126 locus:pyk-1 status:Confirmed UniProt:Q7JL40 protein_id:CAE54896.1
F25H5.3d	4	0.000106814	5	8.79507e-05	5	7.0757e-05	CE37832 WBGene00009126 locus:pyk-1 Pyruvate kinase status:Confirmed UniProt:Q3S1I8 protein_id:CAJ30227.1
F25H5.3e	4	6.52815e-05	5	5.3753e-05	5	4.32447e-05	CE43392 WBGene00009126 locus:pyk-1 status:Partially_confirmed UniProt:B7WNA0 protein_id:CAV31772.1
F25H5.4	79	0.00138162	162	0.00186629	151	0.00139949	CE15900 WBGene00001167 locus:eft-2 Elongation factor Tu family (contains ATP\/GTP binding P-loop) status:Confirmed UniProt:P29691 protein_id:CAB02985.1
F26A3.1	33	0.00160692	31	0.00099436	81	0.00209024	CE20724 WBGene00009140 status:Confirmed UniProt:Q93595 protein_id:CAB01705.1
F26A3.3	2	1.82604e-05	-	-	-	-	CE27140 WBGene00001214 locus:ego-1 status:Confirmed UniProt:Q93593 protein_id:CAB01701.2
F26B1.3	4	0.000112245	7	0.000129392	22	0.000327161	CE09675 WBGene00002073 locus:ima-2 importin alpha, nuclear transport factor status:Confirmed UniProt:P91276 protein_id:AAB37790.1
F26D10.10	-	-	1	2.65997e-05	-	-	CE19810 WBGene00001606 locus:gln-5 Carbamoyl-phosphate synthase (CPSase) (2 domains), Biotin-requiring enzymes status:Confirmed UniProt:Q9XVU2 protein_id:CAB02317.1
F26D10.3	91	0.00211866	136	0.00208575	146	0.00180138	CE09682 WBGene00002005 locus:hsp-1 HSP-1 heat shock 70kd protein A status:Confirmed UniProt:P09446 protein_id:CAB02319.1
F26D11.11a	-	-	1	1.44555e-05	-	-	CE29778 WBGene00002632 locus:let-413 status:Partially_confirmed UniProt:O61967 protein_id:AAC17752.2
F26D11.11b	-	-	1	1.40419e-05	-	-	CE37008 WBGene00002632 locus:let-413 status:Confirmed UniProt:O61967 protein_id:AAT81195.1
F26D2.2	1	3.04714e-05	-	-	-	-	CE33925 WBGene00006375 locus:syp-1 status:Confirmed UniProt:Q8MUP4 protein_id:CAB04186.2
F26E4.1	1	3.0102e-05	3	5.94866e-05	-	-	CE09685 WBGene00006352 locus:sur-6 protein phosphatase status:Confirmed UniProt:P90851 protein_id:CAB03008.1
F26E4.5	1	3.14356e-05	-	-	-	-	CE32638 WBGene00009160 Src homology domain 2, tyrosine-protein kinase (FES\/FPS subfamily) status:Confirmed UniProt:O01325 protein_id:CAB03003.2
F26E4.6	-	-	3	0.000350546	8	0.000752046	CE30519 WBGene00009161 cytochrome C oxidase status:Confirmed UniProt:O18687 protein_id:CAB02999.2
F26E4.8	30	0.000995579	44	0.000961855	51	0.000896928	CE09692 WBGene00006528 locus:tba-1 TBA-2 tubulin alpha-2 chain status:Confirmed UniProt:O18688 protein_id:CAB03001.1
F26F12.1a	-	-	2	6.79259e-05	-	-	CE07146 WBGene00000713 locus:col-140 cuticular collagen status:Confirmed UniProt:Q19813 protein_id:AAC25888.1
F26F12.1b	-	-	2	9.3479e-05	-	-	CE41227 WBGene00000713 locus:col-140 status:Confirmed UniProt:A6ZJ35 protein_id:ABR92605.1
F26F12.7	9	7.33212e-05	14	7.51307e-05	15	6.47606e-05	CE17716 WBGene00002637 locus:let-418 DNA helicase status:Confirmed UniProt:Q19815 protein_id:AAC25894.1
F26F4.1	1	4.11616e-05	3	8.13422e-05	-	-	CE01257 WBGene00017825 locus:cee-1 status:Confirmed UniProt:Q19824 protein_id:AAA91216.1
F26F4.10a	19	0.000397068	32	0.000440518	28	0.0003101	CE29495 WBGene00004679 locus:rrt-1 arginyl tRNA synthetase status:Confirmed UniProt:Q19825 protein_id:AAA91224.2
F26F4.10b	19	0.000409118	32	0.000453886	28	0.000319511	CE37225 WBGene00004679 locus:rrt-1 status:Partially_confirmed UniProt:Q65ZK0 protein_id:AAU05575.1
F26F4.10c	1	0.000137968	3	0.000272647	-	-	CE40950 WBGene00004679 locus:rrt-1 status:Confirmed UniProt:A5HU89 protein_id:ABQ13071.1
F26F4.12	-	-	1	4.24904e-05	-	-	CE28922 WBGene00017831 status:Confirmed UniProt:Q95QI6 protein_id:AAK93848.1
F26F4.7	1	1.44385e-05	-	-	-	-	CE29291 WBGene00003598 locus:nhl-2 status:Partially_confirmed UniProt:Q19818 protein_id:AAA91222.2
F26G1.4	1	4.16215e-05	-	-	-	-	CE02696 WBGene00017840 locus:ttm-2 status:Partially_confirmed UniProt:Q19829 protein_id:AAK31501.1
F26G1.7	5	0.000586634	5	0.000386429	7	0.000435239	CE02699 WBGene00003424 locus:msp-3 Major sperm protein status:Confirmed UniProt:Q19832 protein_id:AAK31504.1
F26G5.1a	-	-	-	-	1	1.39514e-05	CE39924 WBGene00017843 status:Confirmed UniProt:O16938 protein_id:AAC48035.3
F26G5.1b	-	-	-	-	1	1.40009e-05	CE42224 WBGene00017843 status:Partially_confirmed UniProt:B1GRK6 protein_id:ACA53535.1
F27C1.6	3	6.90904e-05	3	4.55114e-05	2	2.44095e-05	CE09718 WBGene00017855 status:Partially_confirmed UniProt:P91280 protein_id:AAB37651.1
F27C1.7a	5	0.000359915	16	0.00075867	8	0.000305178	CE09719 WBGene00000230 locus:atp-3 ATPase status:Confirmed UniProt:P91283 protein_id:AAB37654.1
F27C1.7b	5	0.000326765	16	0.000688793	8	0.000277069	CE36139 WBGene00000230 locus:atp-3 status:Confirmed UniProt:Q7JNG1 protein_id:AAR25649.1
F27C8.6	-	-	2	4.58659e-05	-	-	CE03271 WBGene00009186 esterase status:Confirmed UniProt:Q19839 protein_id:CAA92464.1
F27D4.1	1	4.4881e-05	12	0.00035477	6	0.000142707	CE24926 WBGene00009187 electron transfer flavoprotein alpha-subunit status:Confirmed UniProt:Q93615 protein_id:CAB61027.1
F27D4.4a	-	-	1	2.62441e-05	-	-	CE41229 WBGene00009189 Yeast hypothetical protein YOR316OW like status:Confirmed UniProt:Q93618 protein_id:CAB01969.3
F27D4.5	2	8.14235e-05	3	8.04532e-05	3	6.47253e-05	CE05736 WBGene00006518 locus:tag-173 2-oxoisovalerate dehydrogenase status:Confirmed UniProt:Q93619 protein_id:CAB01970.1
F27D9.5	5	0.000102904	15	0.000203356	13	0.000141788	CE04451 WBGene00017864 locus:pcca-1 Propionyl-coA carboxylase alpha chain precursor status:Confirmed UniProt:Q19842 protein_id:AAA93384.1
F28A10.6	1	3.64315e-05	1	2.39983e-05	2	3.86136e-05	CE19411 WBGene00017874 locus:acdh-9 acyl-coA dehydrogenase status:Partially_confirmed UniProt:Q95YB2 protein_id:AAK85472.1
F28A12.4	-	-	2	5.04642e-05	-	-	CE09738 WBGene00017881 peptidase status:Confirmed UniProt:Q22972 protein_id:AAC47989.1
F28B3.7a	3	3.54212e-05	5	3.88879e-05	1	6.25712e-06	CE42002 WBGene00001860 locus:him-1 status:Confirmed UniProt:O01789 protein_id:AAK21378.3
F28B3.7b	-	-	2	0.000140218	-	-	CE39925 WBGene00001860 locus:him-1 status:Confirmed UniProt:Q2A957 protein_id:ABD63228.1
F28B3.8	5	8.31501e-05	10	0.000109546	13	0.000114569	CE30523 WBGene00002075 locus:imb-1 importin beta, nuclear transport factor status:Partially_confirmed UniProt:Q9BIB8 protein_id:AAK21379.3
F28B4.3	18	0.000120327	46	0.000202559	53	0.000187758	CE07153 WBGene00017892 EGF-like repeat status:Partially_confirmed UniProt:Q19853 protein_id:AAA83584.1
F28C6.3	237	0.0082126	581	0.0132621	819	0.01504	CE03274 WBGene00000773 locus:cpf-1 cleavage stimulation factor like status:Partially_confirmed UniProt:Q19864 protein_id:CAA92670.1
F28C6.6	278	0.00563583	321	0.00428668	560	0.00601637	CE03277 WBGene00006307 locus:suf-1 polyadenylation factor like status:Confirmed UniProt:Q19866 protein_id:CAA92672.1
F28C6.7a	7	0.000734532	15	0.00103683	18	0.00100096	CE03278 WBGene00004440 locus:rpl-26 ribosomal protein L26 like status:Confirmed UniProt:Q19869 protein_id:CAA92674.1
F28C6.7b	6	0.000843424	15	0.00138896	18	0.00134091	CE20731 WBGene00004440 locus:rpl-26 KOW motif status:Confirmed UniProt:Q19869 protein_id:CAA92678.1
F28C6.7c	6	0.000820211	15	0.00135073	18	0.00130401	CE32883 WBGene00004440 locus:rpl-26 status:Partially_confirmed UniProt:Q19869 protein_id:CAD59149.1
F28D1.1	5	0.000128453	5	8.46146e-05	7	9.53024e-05	CE05741 WBGene00009211 Yeast hypothetical protein YER2 like status:Confirmed UniProt:Q19873 protein_id:CAA94597.1
F28D1.7	23	0.00239658	58	0.00398103	71	0.00392063	CE05747 WBGene00004492 locus:rps-23 ribosomal protein S23 status:Confirmed UniProt:Q19877 protein_id:CAA94601.1
F28D1.8	1	4.13903e-05	-	-	-	-	CE28551 WBGene00009217 status:Partially_confirmed UniProt:Q19879 protein_id:CAA94603.2
F28F8.2	-	-	3	4.76471e-05	-	-	CE09756 WBGene00009221 locus:acs-2 long-chain-fatty-acid-CoA ligase status:Confirmed UniProt:O18693 protein_id:CAB03012.1
F28F8.5	1	7.45025e-05	-	-	-	-	CE09759 WBGene00009223 status:Confirmed UniProt:O18692 protein_id:CAB03011.1
F28H1.2	3	0.000314799	15	0.00103683	2	0.000111218	CE09767 WBGene00000779 locus:cpn-3 calponin status:Confirmed UniProt:O01542 protein_id:AAB52338.1
F28H1.3	-	-	3	3.04193e-05	-	-	CE09768 WBGene00000197 locus:ars-2 aminoacyl-tRNA synthetase status:Confirmed UniProt:O01541 protein_id:AAB52339.1
F28H7.3	1	5.0682e-05	-	-	-	-	CE05753 WBGene00009237 lipase status:Confirmed UniProt:Q19891 protein_id:CAA96636.1
F29B9.11	-	-	2	0.000223075	-	-	CE09789 WBGene00017925 status:Confirmed UniProt:Q9GYI1 protein_id:AAF99918.1
F29B9.2a	-	-	-	-	1	8.67745e-06	CE09781 WBGene00017920 status:Confirmed UniProt:Q9GYI0 protein_id:AAK29799.1
F29B9.2b	-	-	-	-	1	8.80321e-06	CE27145 WBGene00017920 status:Confirmed UniProt:Q9BI67 protein_id:AAK29800.1
F29B9.6	-	-	3	0.000177385	5	0.000237846	CE09784 WBGene00006706 locus:ubc-9 ubiquitin-conjugating enzyme status:Confirmed UniProt:Q95017 protein_id:AAK67232.1
F29C4.6	20	0.000798954	18	0.00047366	1	2.11702e-05	CE17723 WBGene00017928 locus:tut-1 status:Confirmed UniProt:O76365 protein_id:AAC19193.1
F29D10.4	4	5.41836e-05	9	8.03069e-05	3	2.15359e-05	CE05763 WBGene00002035 locus:hum-1 myosin status:Partially_confirmed UniProt:Q19901 protein_id:CAB00095.1
F29D11.1	2	6.26993e-06	5	1.03254e-05	-	-	CE05765 WBGene00003071 locus:lrp-1 low density lipid receptor-rlated protein status:Partially_confirmed UniProt:Q04833 protein_id:CAA98124.1
F29D11.2	3	3.87697e-05	1	8.51283e-06	4	2.73946e-05	CE09790 WBGene00009254 locus:capg-1 status:Partially_confirmed UniProt:Q93598 protein_id:CAB01707.1
F29F11.1	-	-	3	6.1218e-05	-	-	CE05767 WBGene00005022 locus:sqv-4 UDP-glucose dehydrogenase status:Confirmed UniProt:Q19905 protein_id:CAA98269.1
F29F11.3	3	0.000128085	6	0.000168744	-	-	CE23690 WBGene00009256 locus:tut-2 status:Confirmed UniProt:Q19906 protein_id:CAA98270.2
F29F11.6	43	0.00194748	44	0.00131268	34	0.00081605	CE20735 WBGene00001747 locus:gsp-1 serine\/threonine protein phosphatase status:Confirmed UniProt:Q27497 protein_id:CAA98273.1
F29G6.3a	1	1.93012e-05	-	-	4	4.09144e-05	CE36483 WBGene00009259 status:Confirmed UniProt:Q93637 protein_id:CAB01755.2
F29G6.3b	-	-	-	-	4	1.76952e-05	CE18655 WBGene00009259 status:Partially_confirmed UniProt:Q93636 protein_id:CAB01754.1
F29G6.3c	-	-	-	-	4	2.17384e-05	CE36484 WBGene00009259 status:Partially_confirmed UniProt:Q6A2D2 protein_id:CAH10796.1
F29G9.5	7	0.000235448	14	0.00031019	13	0.000231725	CE09799 WBGene00004502 locus:rpt-2 ATPase status:Confirmed UniProt:O16368 protein_id:AAB65906.1
F30A10.5	-	-	1	3.00162e-05	4	9.6593e-05	CE32397 WBGene00006061 locus:stl-1 erythrocyte band 7 integral membrane protein like status:Partially_confirmed UniProt:Q9XVP9 protein_id:CAB03018.2
F30H5.1	-	-	3	3.06409e-05	-	-	CE01925 WBGene00006781 locus:unc-45 P59 protein and TPR domain status:Partially_confirmed UniProt:Q09981 protein_id:AAA68407.1
F30H5.3	3	2.79559e-05	-	-	-	-	CE01927 WBGene00017937 Serine protease inhibitor status:Partially_confirmed UniProt:Q09983 protein_id:AAA68408.1
F31A3.3	-	-	2	0.000115474	-	-	CE39927 WBGene00017938 status:Partially_confirmed UniProt:Q19916 protein_id:AAB36857.2
F31C3.1	1	7.30417e-05	-	-	-	-	CE17730 WBGene00000881 locus:cyn-5 cyclophillin status:Confirmed UniProt:P52013 protein_id:CAB07192.1
F31D4.3	1	3.45719e-05	2	4.55466e-05	-	-	CE15929 WBGene00001431 locus:fkb-6 FKBP-type peptidyl-prolyl cis-trans isomerases status:Confirmed UniProt:O45418 protein_id:CAB07371.1
F31E3.3	-	-	2	5.87742e-05	3	7.09265e-05	CE01268 WBGene00004340 locus:rfc-4 Replication factor C status:Confirmed UniProt:P53016 protein_id:AAA81689.1
F31E3.5	173	0.00556757	207	0.00438826	494	0.00842519	CE01270 WBGene00001168 locus:eft-3 Elongation factor 1-alpha status:Confirmed UniProt:P53013 protein_id:AAA81688.1
F32A11.1	1	4.671e-05	3	9.23068e-05	2	4.95077e-05	CE17737 WBGene00009307 status:Confirmed UniProt:O62198 protein_id:CAB04226.1
F32A5.3	6	0.000155754	-	-	-	-	CE01273 WBGene00017969 Serine carboxypeptidase status:Confirmed UniProt:P52716 protein_id:AAC46662.1
F32A6.2	-	-	2	3.07208e-05	-	-	CE43247 WBGene00017973 locus:ift-81 status:Partially_confirmed UniProt:A8DYR7 protein_id:ABV68955.3
F32A6.3a	-	-	1	1.29319e-05	-	-	CE37009 WBGene00017974 locus:vps-41 status:Partially_confirmed UniProt:Q19954 protein_id:AAA81388.3
F32A6.3b	-	-	1	1.44131e-05	-	-	CE40762 WBGene00017974 locus:vps-41 status:Partially_confirmed UniProt:Q19954 protein_id:ABO16455.1
F32A6.3c	-	-	1	1.08938e-05	-	-	CE40763 WBGene00017974 locus:vps-41 status:Partially_confirmed UniProt:Q19954 protein_id:ABO16456.1
F32A7.5a	1	1.6971e-05	9	0.000100612	-	-	CE09846 WBGene00009306 claustrin like status:Partially_confirmed UniProt:P91859 protein_id:CAB05498.1
F32A7.5b	1	1.95033e-05	6	7.70835e-05	-	-	CE34178 WBGene00009306 status:Partially_confirmed UniProt:Q7YXB9 protein_id:CAD92390.1
F32A7.5c	1	1.69903e-05	9	0.000100727	-	-	CE34179 WBGene00009306 status:Partially_confirmed UniProt:Q7YXB8 protein_id:CAD92391.1
F32B5.1	2	6.97916e-05	3	6.89599e-05	-	-	CE28230 WBGene00017975 phosphotransferase status:Partially_confirmed UniProt:O01854 protein_id:AAB54206.2
F32B5.8	5	0.000243472	4	0.000128304	4	0.000103222	CE36646 WBGene00000788 locus:cpz-1 cysteine proteinase status:Confirmed UniProt:O01850 protein_id:AAB54210.2
F32B6.2	3	6.66192e-05	10	0.000146279	7	8.23776e-05	CE35517 WBGene00009319 carbomoyl-phosphate carboxylase status:Partially_confirmed UniProt:O45430 protein_id:CAB03038.2
F32B6.6	4	0.000469307	5	0.000386429	7	0.000435239	CE09861 WBGene00003464 locus:msp-77 major sperm protein status:Confirmed UniProt:Q9TVW5 protein_id:CAB03037.1
F32D1.1	1	2.5085e-05	2	3.30481e-05	2	2.65875e-05	CE09865 WBGene00017981 locus:figl-1 ATPase status:Partially_confirmed UniProt:O16299 protein_id:AAB65351.1
F32D1.10	2	4.08233e-05	-	-	-	-	CE09874 WBGene00003159 locus:mcm-7 cell division control protein status:Confirmed UniProt:O16297 protein_id:AAB65356.1
F32D1.2	2	0.00055187	2	0.000363529	-	-	CE09866 WBGene00017982 ATP synthase epsilion chain status:Confirmed UniProt:O16298 protein_id:AAB65352.1
F32D1.9	4	0.000116183	4	7.65325e-05	9	0.000138535	CE09873 WBGene00017988 locus:fipp-1 status:Partially_confirmed UniProt:O16293 protein_id:AAB65355.1
F32D8.12a	-	-	2	4.14147e-05	-	-	CE31922 WBGene00009334 status:Confirmed UniProt:Q8I4K2 protein_id:CAD54138.1
F32D8.12b	-	-	2	4.26752e-05	-	-	CE36151 WBGene00009334 status:Confirmed UniProt:Q7JLJ0 protein_id:CAE54902.1
F32D8.2	1	2.62333e-05	-	-	-	-	CE38338 WBGene00009327 status:Partially_confirmed UniProt:Q19963 protein_id:CAA98454.2
F32D8.4	1	5.12045e-05	1	3.37295e-05	-	-	CE35182 WBGene00009329 lactate dehydrogenase status:Confirmed UniProt:Q19965 protein_id:CAA98456.4
F32D8.5a	-	-	2	8.72471e-05	-	-	CE05784 WBGene00009330 status:Confirmed UniProt:Q19966 protein_id:CAA98457.1
F32D8.5b	-	-	2	8.64784e-05	-	-	CE23699 WBGene00009330 status:Confirmed UniProt:Q9U3H0 protein_id:CAB54239.1
F32E10.1	2	3.95239e-05	4	5.20705e-05	4	4.18911e-05	CE04474 WBGene00017989 locus:nol-10 status:Partially_confirmed UniProt:Q19974 protein_id:AAA83359.1
F32E10.4	3	8.69679e-05	6	0.000114575	5	7.6814e-05	CE20745 WBGene00002074 locus:ima-3 importin alpha, nuclear transport factor status:Confirmed UniProt:Q19969 protein_id:AAA83354.2
F32H2.10	-	-	1	5.73994e-05	-	-	CE28926 WBGene00009346 status:Partially_confirmed UniProt:Q95QH1 protein_id:CAC70089.1
F32H2.5	3	1.71073e-05	17	6.38576e-05	7	2.1154e-05	CE42777 WBGene00009342 locus:fasn-1 fatty acid synthase status:Partially_confirmed UniProt:P91871 protein_id:CAB04244.2
F32H2.9	2	6.42263e-05	2	4.23073e-05	-	-	CE34484 WBGene00006532 locus:tba-6 tubulin alpha chain status:Confirmed UniProt:P91873 protein_id:CAB04246.2
F33A8.1	1	1.66115e-05	6	6.56541e-05	1	8.80321e-06	CE17753 WBGene00002957 locus:let-858 status:Confirmed UniProt:Q17336 protein_id:CAB04256.1
F33A8.3	2	0.000143274	2	9.43778e-05	2	7.59277e-05	CE17755 WBGene00000472 locus:cey-1 'Cold-shock' DNA-binding domain status:Confirmed UniProt:O62213 protein_id:CAB04257.1
F33A8.4	-	-	-	-	7	0.000118363	CE17756 WBGene00009352 status:Confirmed UniProt:O62214 protein_id:CAB04258.1
F33D11.10	7	0.000261412	4	9.83989e-05	9	0.000178116	CE09901 WBGene00018007 intiation factor\/helicase status:Confirmed UniProt:O44781 protein_id:AAB96704.1
F33D11.11	1	6.08184e-05	-	-	-	-	CE09902 WBGene00018008 locus:vpr-1 status:Confirmed UniProt:O44782 protein_id:AAB96705.1
F33D4.2a	-	-	2	6.78789e-06	3	8.19137e-06	CE37905 WBGene00002173 locus:itr-1 inositol 1,4,5-triphosphate receptor status:Confirmed UniProt:Q9Y0A1 protein_id:AAW30668.1
F33D4.2d	-	-	2	6.92193e-06	3	8.35312e-06	CE37906 WBGene00002173 locus:itr-1 status:Confirmed UniProt:Q9U3B3 protein_id:AAW30669.1
F33D4.2e	-	-	2	6.87105e-06	3	8.29172e-06	CE28017 WBGene00002173 locus:itr-1 status:Confirmed UniProt:Q9Y0A0 protein_id:AAK68365.1
F33D4.2f	-	-	2	6.89761e-06	3	8.32377e-06	CE28018 WBGene00002173 locus:itr-1 status:Partially_confirmed UniProt:Q9Y0A2 protein_id:AAK68366.1
F33D4.2g	-	-	2	1.14598e-05	3	1.38292e-05	CE31690 WBGene00002173 locus:itr-1 status:Partially_confirmed UniProt:Q8MXI9 protein_id:AAM98028.1
F33E11.6a	3	0.000132253	4	0.000116157	-	-	CE39928 WBGene00018013 status:Confirmed UniProt:Q2A949 protein_id:ABD63224.1
F33E11.6b	3	0.000100003	4	8.78326e-05	3	5.29965e-05	CE39929 WBGene00018013 status:Confirmed UniProt:Q2A950 protein_id:ABD63225.1
F33G12.2	-	-	2	6.43626e-05	-	-	CE27149 WBGene00018014 status:Partially_confirmed UniProt:Q19986 protein_id:AAK31511.1
F33H1.2	8	0.000349572	20	0.000575677	17	0.000393666	CE01568 WBGene00001686 locus:gpd-4 glyceraldehyde 3-phosphate dehydrogenase 4 status:Confirmed UniProt:P17331 protein_id:CAA88697.1
F33H1.4	-	-	-	-	1	5.73039e-06	CE42531 WBGene00009365 status:Partially_confirmed UniProt:Q19991 protein_id:CAA88699.2
F33H2.3	-	-	2	8.57231e-05	-	-	CE17766 WBGene00009367 Leucine Rich Repeat (2 copies) (2 domains) status:Confirmed UniProt:O62220 protein_id:CAB04265.1
F33H2.6	1	4.95033e-05	-	-	-	-	CE30528 WBGene00009369 status:Confirmed UniProt:O62216 protein_id:CAB04261.2
F35C5.6	1	3.62543e-05	-	-	-	-	CE15947 WBGene00009394 locus:clec-63 Lectin C-type domain short and long forms, von Willebrand factor type A domain status:Confirmed UniProt:O45444 protein_id:CAB03058.1
F35C8.6	-	-	1	7.49259e-05	3	0.000180835	CE39098 WBGene00003990 locus:pfn-2 status:Confirmed UniProt:Q20025 protein_id:AAA81708.3
F35F11.1	2	5.57028e-05	2	3.66927e-05	-	-	CE37230 WBGene00018064 status:Partially_confirmed UniProt:Q9N5U5 protein_id:AAF39795.3
F35G12.10	3	0.00014851	3	9.78268e-05	5	0.000131171	CE00968 WBGene00000206 locus:asb-1 ATP synthase B chain status:Confirmed UniProt:Q20053 protein_id:CAA86329.1
F35G12.12	3	9.10417e-05	7	0.000139933	-	-	CE31499 WBGene00009445 status:Confirmed UniProt:Q20058 protein_id:CAA86334.2
F35G12.8	67	0.000644502	44	0.000278808	56	0.000285476	CE03287 WBGene00004874 locus:smc-4 chromosome segregation protein status:Partially_confirmed UniProt:Q20060 protein_id:CAA86336.1
F35G2.2	-	-	1	4.93231e-05	-	-	CE05809 WBGene00009436 E.coli YCAC like status:Confirmed UniProt:Q20062 protein_id:CAA93466.1
F35G2.4	-	-	1	1.82102e-05	-	-	CE05811 WBGene00004025 locus:phy-2 prolyl 4-hydroxylase alpha subunit status:Confirmed UniProt:Q20065 protein_id:CAA93469.1
F35H10.1	25	0.00293317	16	0.00123657	42	0.00261143	CE04501 WBGene00001904 locus:his-30 histone H2A status:Predicted UniProt:P09588 protein_id:AAA81686.1
F35H10.11	6	0.000732811	9	0.000724079	30	0.00194176	CE07075 WBGene00001903 locus:his-29 histone H2B status:Predicted UniProt:P04255 protein_id:AAK84525.1
F35H10.4	-	-	2	2.24864e-05	-	-	CE04504 WBGene00006914 locus:vha-5 hydrogen ion transport status:Confirmed UniProt:Q20072 protein_id:AAA81682.1
F35H10.7	43	0.00125386	42	0.000806736	61	0.000942633	CE04507 WBGene00018072 status:Confirmed UniProt:Q20069 protein_id:AAA81679.1
F35H12.2a	2	3.20441e-05	-	-	-	-	CE30971 WBGene00018075 locus:tbc-11 status:Partially_confirmed UniProt:Q967F5 protein_id:AAM54182.1
F35H12.2b	2	3.19068e-05	-	-	-	-	CE30972 WBGene00018075 locus:tbc-11 status:Partially_confirmed UniProt:Q967F6 protein_id:AAM54183.1
F35H12.2c	1	2.60954e-05	-	-	-	-	CE37909 WBGene00018075 locus:tbc-11 status:Partially_confirmed UniProt:Q5LK42 protein_id:AAW30667.1
F36A2.13	6	3.03679e-05	5	1.667e-05	2	5.36446e-06	CE24948 WBGene00009460 status:Partially_confirmed UniProt:O17858 protein_id:CAB82212.1
F36A2.1a	-	-	1	1.49169e-05	-	-	CE39364 WBGene00009451 locus:cids-2 status:Confirmed UniProt:Q9XVN9 protein_id:CAB03066.2
F36A2.1b	-	-	1	1.49623e-05	-	-	CE39365 WBGene00009451 locus:cids-2 status:Confirmed UniProt:Q8I4J5 protein_id:CAD56583.2
F36A2.1c	-	-	1	1.48267e-05	-	-	CE41235 WBGene00009451 locus:cids-2 status:Confirmed UniProt:A5Z2V0 protein_id:CAN99679.1
F36A2.1d	-	-	1	1.47821e-05	-	-	CE41236 WBGene00009451 locus:cids-2 status:Confirmed UniProt:A5Z2V1 protein_id:CAN99680.1
F36A2.6	11	0.00108547	29	0.00188506	77	0.00402668	CE09945 WBGene00004484 locus:rps-15 40S ribosomal protein S15 status:Confirmed UniProt:Q9XVP0 protein_id:CAB03065.1
F36A2.7	-	-	-	-	3	0.000141853	CE09946 WBGene00009454 status:Confirmed UniProt:P90860 protein_id:CAB03069.1
F36A4.7	-	-	5	2.64992e-05	6	2.55826e-05	CE28300 WBGene00000123 locus:ama-1 RNA polymerase II status:Partially_confirmed UniProt:P16356 protein_id:AAA96158.2
F36D4.3a	-	-	1	5.34311e-06	-	-	CE35927 WBGene00002036 locus:hum-2 myosin status:Confirmed UniProt:Q95ZU1 protein_id:AAR04675.1
F36D4.3b	-	-	1	5.3373e-06	-	-	CE35928 WBGene00002036 locus:hum-2 status:Confirmed UniProt:Q17383 protein_id:AAR04676.1
F36D4.3c	-	-	1	1.90219e-05	-	-	CE30777 WBGene00002036 locus:hum-2 status:Confirmed UniProt:Q8MYQ0 protein_id:AAM29688.1
F36D4.3e	-	-	1	2.23075e-05	-	-	CE33076 WBGene00002036 locus:hum-2 status:Confirmed UniProt:Q8I7K3 protein_id:AAO12438.1
F36H1.6	2	3.28205e-05	11	0.000118908	2	1.73931e-05	CE40358 WBGene00000109 locus:alh-3 formyltetrahydrofolate dehydrogenase status:Confirmed UniProt:Q19428 protein_id:CAA92998.2
F36H12.7	5	0.000586634	6	0.000463715	7	0.000435239	CE02806 WBGene00003426 locus:msp-19 major sperm protein MSP-19 status:Confirmed UniProt:P53017 protein_id:AAC26926.1
F36H2.1a	1	1.38738e-05	-	-	-	-	CE34183 WBGene00009498 locus:tat-5 E1-E2 ATPase status:Partially_confirmed UniProt:O45878 protein_id:CAB03079.2
F36H2.1b	1	1.43966e-05	-	-	-	-	CE34184 WBGene00009498 locus:tat-5 status:Partially_confirmed UniProt:Q7YSI2 protein_id:CAD92394.1
F36H2.1c	1	1.39127e-05	-	-	-	-	CE39367 WBGene00009498 locus:tat-5 status:Partially_confirmed UniProt:Q2XMZ0 protein_id:CAJ43908.1
F36H9.3	2	0.000115957	1	3.81918e-05	-	-	CE09969 WBGene00000976 locus:dhs-13 alcohol dehydrogenase status:Partially_confirmed UniProt:O16619 protein_id:AAB66092.1
F37A4.5	2	9.34201e-05	1	3.07689e-05	-	-	CE00707 WBGene00018135 status:Partially_confirmed UniProt:P41883 protein_id:AAA50633.1
F37A4.8	2	2.95352e-05	1	9.72774e-06	1	7.82605e-06	CE29792 WBGene00002169 locus:isw-1 status:Confirmed UniProt:P41877 protein_id:AAA50636.2
F37B12.2	1	2.27836e-05	3	4.50243e-05	-	-	CE32886 WBGene00001527 locus:gcs-1 glutamate-cysteine ligase status:Confirmed UniProt:Q20117 protein_id:CAA90955.2
F37B4.7	5	0.000175713	6	0.000138896	4	7.44951e-05	CE17796 WBGene00018138 locus:folt-2 folate transporter status:Confirmed UniProt:O45166 protein_id:AAK18943.1
F37C12.11	3	0.000507972	2	0.000223075	-	-	CE30779 WBGene00004490 locus:rps-21 Ribosomal protein S21 status:Confirmed UniProt:P49197 protein_id:AAC48297.2
F37C12.13a	-	-	3	6.78477e-05	-	-	CE26424 WBGene00018154 locus:exos-9 status:Confirmed UniProt:Q20128 protein_id:AAC48298.2
F37C12.4	12	0.00171929	19	0.00179318	24	0.00182226	CE30781 WBGene00004450 locus:rpl-36 Ribosomal protein YL39 status:Confirmed UniProt:P49181 protein_id:AAC48295.2
F37C12.7	-	-	5	6.71361e-05	3	3.24069e-05	CE29312 WBGene00018152 locus:acs-4 status:Confirmed UniProt:Q20121 protein_id:AAC48292.3
F37C12.9	17	0.0016665	19	0.00122691	65	0.00337678	CE00821 WBGene00004483 locus:rps-14 Ribosomal protein S14 status:Confirmed UniProt:P48150 protein_id:AAC48301.1
F37C4.5a	17	0.000455591	25	0.000441335	5	7.10115e-05	CE17048 WBGene00018145 status:Confirmed UniProt:O44400 protein_id:AAB95171.1
F37C4.5b	4	0.000188614	18	0.000559099	-	-	CE33640 WBGene00018145 status:Confirmed UniProt:O44400 protein_id:AAO91726.1
F37C4.6	-	-	1	1.80428e-05	-	-	CE17049 WBGene00018146 phytoene desaturase status:Partially_confirmed UniProt:O61196 protein_id:AAB95172.1
F37E3.1	-	-	4	4.91995e-05	-	-	CE29793 WBGene00018156 locus:ncbp-1 CAP-binding protein status:Confirmed UniProt:O01763 protein_id:AAB54133.3
F37F2.2	-	-	-	-	4	0.000197412	CE32185 WBGene00018159 status:Partially_confirmed UniProt:O61749 protein_id:AAC16997.3
F38A1.8	-	-	1	1.57045e-05	-	-	CE41537 WBGene00009521 Signal recognition particle receptor alpha subunit status:Partially_confirmed UniProt:A4F312 protein_id:ABO33259.2
F38A5.13	1	2.5298e-05	3	4.9993e-05	-	-	CE10050 WBGene00001029 locus:dnj-11 DNA-binding protein status:Confirmed UniProt:Q94216 protein_id:AAB09157.1
F38A5.7	-	-	1	5.80787e-05	-	-	CE10038 WBGene00018164 status:Confirmed UniProt:Q94207 protein_id:AAB09151.1
F38B2.1a	4	0.000103656	2	3.41402e-05	2	2.7466e-05	CE31506 WBGene00002050 locus:ifa-1 intermediate filament protein status:Confirmed UniProt:P90901 protein_id:CAA97777.3
F38B2.1b	4	0.000103656	2	3.41402e-05	2	2.7466e-05	CE31507 WBGene00002050 locus:ifa-1 intermediate filament protein status:Confirmed UniProt:P90901 protein_id:CAD44129.1
F38B2.1c	4	0.000105118	2	3.46218e-05	2	2.78535e-05	CE05824 WBGene00002050 locus:ifa-1 status:Confirmed UniProt:Q0G822 protein_id:CAL36497.1
F38B2.1d	4	0.000100679	2	3.31598e-05	2	2.66773e-05	CE24961 WBGene00002050 locus:ifa-1 status:Partially_confirmed UniProt:F38B2.1d protein_id:CBI83234.1
F38B2.4a	4	0.000283819	5	0.000233697	-	-	CE02218 WBGene00009531 adenylate kinase status:Confirmed UniProt:Q20140 protein_id:CAA90364.1
F38B6.4	7	0.000107088	3	3.02319e-05	-	-	CE28304 WBGene00018174 GARS\/AIRS\/GART status:Partially_confirmed UniProt:Q20143 protein_id:AAA81142.2
F38E11.5	23	0.000342711	29	0.000284644	28	0.000221101	CE18673 WBGene00009542 beta'-coat protein like status:Partially_confirmed UniProt:Q20168 protein_id:CAA92776.1
F38E9.5	5	0.000223731	3	8.84261e-05	3	7.11395e-05	CE28307 WBGene00018187 protein tyrosine kinase status:Confirmed UniProt:Q20173 protein_id:AAA93345.2
F38H4.8a	-	-	2	6.9366e-05	-	-	CE17808 WBGene00001151 locus:ech-2 enoyl-CoA hydratase status:Confirmed UniProt:Q20184 protein_id:CAB01180.1
F38H4.8b	-	-	2	6.60963e-05	-	-	CE10072 WBGene00001151 locus:ech-2 status:Partially_confirmed UniProt:F38H4.8b protein_id:CBI63215.1
F38H4.9	29	0.00135885	37	0.00114203	80	0.00198654	CE10074 WBGene00002363 locus:let-92 serine\/threonine protein phosphatase status:Confirmed UniProt:Q27498 protein_id:CAB01174.1
F39B2.10	9	0.000333593	9	0.000219745	21	0.000412503	CE16015 WBGene00001030 locus:dnj-12 DnaJ, prokaryotic heat shock protein status:Confirmed UniProt:O45502 protein_id:CAB07390.1
F39B2.3	2	9.08567e-05	-	-	-	-	CE16009 WBGene00009554 Zinc-binding dehydrogenases status:Partially_confirmed UniProt:O45496 protein_id:CAB07384.1
F39B2.6	3	0.000382064	19	0.00159394	7	0.000472439	CE16012 WBGene00004495 locus:rps-26 40S ribosomal protein S26 status:Confirmed UniProt:O45499 protein_id:CAB07387.1
F39C12.1	392	0.00114417	350	0.000672939	493	0.000762579	CE10092 WBGene00018193 status:Partially_confirmed UniProt:O61201 protein_id:AAB94194.1
F39C12.2a	1	2.19448e-05	-	-	-	-	CE28308 WBGene00000072 locus:add-1 status:Confirmed UniProt:Q9U9K0 protein_id:AAK70638.1
F39C12.2b	1	2.03559e-05	-	-	-	-	CE28309 WBGene00000072 locus:add-1 status:Confirmed UniProt:Q9U9K0 protein_id:AAK70639.1
F39C12.2c	1	2.12258e-05	-	-	-	-	CE29794 WBGene00000072 locus:add-1 status:Confirmed UniProt:Q9U9K0 protein_id:AAL32219.1
F39C12.2d	1	2.18482e-05	-	-	-	-	CE30979 WBGene00000072 locus:add-1 status:Confirmed UniProt:Q9U9K0 protein_id:AAM54181.1
F39C12.2e	1	2.07528e-05	-	-	-	-	CE34553 WBGene00000072 locus:add-1 status:Confirmed UniProt:Q7YZV8 protein_id:AAP82653.1
F39G3.1	-	-	1	1.85194e-05	-	-	CE30782 WBGene00018206 locus:ugt-61 ugt family status:Partially_confirmed UniProt:O16276 protein_id:AAB65327.2
F39H11.5	3	0.000189413	17	0.000707034	2	6.69193e-05	CE20761 WBGene00003953 locus:pbs-7 Yeast NIP80 protein like status:Confirmed UniProt:P90868 protein_id:CAB03081.1
F39H2.2a	1	3.48958e-05	-	-	-	-	CE32410 WBGene00000890 locus:sig-7 peptidylprolyl isomerase status:Confirmed UniProt:O18161 protein_id:CAB10726.2
F40A3.3a	2	0.000134846	4	0.000177652	-	-	CE10146 WBGene00018218 phosphatidylethanolamine binding protein status:Confirmed UniProt:O16264 protein_id:AAB65322.1
F40A3.3b	2	0.000161086	4	0.000212223	-	-	CE38516 WBGene00018218 status:Confirmed UniProt:O16264 protein_id:AAX88829.1
F40A3.6	115	0.00664169	103	0.00391851	285	0.00872286	CE10152 WBGene00018221 status:Confirmed UniProt:O16266 protein_id:AAB65325.1
F40E10.3	3	0.000107198	5	0.000117689	-	-	CE05839 WBGene00000822 locus:csq-1 calsequestrin like status:Confirmed UniProt:Q20203 protein_id:CAA93667.1
F40F11.1	21	0.00201878	26	0.00164644	89	0.00453411	CE05860 WBGene00004480 locus:rps-11 ribosomal protein S11 status:Confirmed UniProt:Q20206 protein_id:CAA97792.1
F40F11.2a	1	9.35373e-06	2	1.2323e-05	-	-	CE05861 WBGene00009587 status:Partially_confirmed UniProt:Q20207 protein_id:CAA97793.3
F40F11.2b	1	9.27225e-06	2	1.22157e-05	-	-	CE28557 WBGene00009587 status:Partially_confirmed UniProt:A6ZJ71 protein_id:CAO78745.1
F40F4.2	-	-	5	0.000304823	-	-	CE04532 WBGene00002254 locus:lbp-2 fatty acid-binding protein status:Confirmed UniProt:Q20224 protein_id:AAA81435.1
F40F4.3	-	-	6	0.000370388	-	-	CE04533 WBGene00002253 locus:lbp-1 fatty acid-binding protein status:Confirmed UniProt:Q20223 protein_id:AAA81434.1
F40F4.4a	1	9.0306e-05	1	5.94866e-05	-	-	CE30130 WBGene00002255 locus:lbp-3 status:Confirmed UniProt:Q20222 protein_id:AAA81433.2
F40F4.4b	1	9.93367e-05	1	6.54353e-05	-	-	CE39932 WBGene00002255 locus:lbp-3 status:Confirmed UniProt:Q27GU2 protein_id:ABD63223.1
F40F4.5	-	-	3	6.45743e-05	-	-	CE30131 WBGene00006535 locus:tba-9 tubulin beta chain status:Partially_confirmed UniProt:Q20221 protein_id:AAA81432.2
F40F4.6	35	0.000235554	52	0.000230531	95	0.000338828	CE04536 WBGene00018237 EGF-like repeats status:Partially_confirmed UniProt:Q20219 protein_id:AAA81430.1
F40F8.10	15	0.00118258	36	0.00186958	44	0.00183833	CE05849 WBGene00004478 locus:rps-9 ribosomal protein S9 status:Confirmed UniProt:Q20228 protein_id:CAA93262.1
F40F8.11	-	-	3	6.23853e-05	-	-	CE40359 WBGene00044916 status:Confirmed UniProt:Q0G828 protein_id:CAL36504.1
F40F9.6a	-	-	4	4.24904e-05	-	-	CE05855 WBGene00009583 glycosyl hydrolase status:Confirmed UniProt:Q20239 protein_id:CAA94764.1
F40F9.6b	-	-	4	4.31441e-05	-	-	CE23714 WBGene00009583 status:Confirmed UniProt:Q9U3F8 protein_id:CAB54240.1
F40G9.17	1	6.20854e-05	2	8.17941e-05	-	-	CE43599 WBGene00185078 status:Partially_confirmed UniProt:C0Z1Y9 protein_id:ACO15781.1
F41C3.3	2	5.90119e-05	-	-	-	-	CE32658 WBGene00018269 locus:acs-11 Long-chain-fatty-acid coA ligase status:Partially_confirmed UniProt:Q20264 protein_id:AAC46810.4
F41C3.5	2	6.35416e-05	8	0.000167425	2	3.36737e-05	CE02733 WBGene00018271 Serine carboxypeptidase status:Confirmed UniProt:P52717 protein_id:AAC46812.1
F41E6.4a	1	1.37332e-05	1	9.04635e-06	5	3.63893e-05	CE41239 WBGene00018285 locus:smk-1 status:Partially_confirmed UniProt:A6PVA6 protein_id:ABR92606.1
F41E6.4b	-	-	1	1.1561e-05	-	-	CE41240 WBGene00018285 locus:smk-1 status:Partially_confirmed UniProt:A6PVA7 protein_id:ABR92607.1
F41E6.4c	1	2.77994e-05	-	-	5	7.36612e-05	CE37912 WBGene00018285 locus:smk-1 status:Confirmed UniProt:Q5NKY6 protein_id:AAW30665.1
F41E6.6	1	3.12379e-05	-	-	-	-	CE35305 WBGene00007055 locus:tag-196 cysteine protease and a protease inhibitor status:Confirmed UniProt:O16454 protein_id:AAB65956.2
F41G4.2a	-	-	3	2.34442e-05	9	5.65831e-05	CE25884 WBGene00000294 locus:cas-1 adenylyl cyclase-associated protein status:Partially_confirmed UniProt:Q95YA9 protein_id:AAK85481.1
F41G4.2b	-	-	3	5.94866e-05	9	0.000143572	CE25885 WBGene00000294 locus:cas-1 adenylyl cyclase-associated protein status:Confirmed UniProt:Q95YB0 protein_id:AAK85482.1
F41H10.7	3	0.000156299	5	0.000171596	-	-	CE10284 WBGene00001243 locus:elo-5 integral membrane protein status:Confirmed UniProt:Q20300 protein_id:AAK29808.1
F41H10.8	2	0.000108763	2	7.16445e-05	-	-	CE10286 WBGene00001244 locus:elo-6 status:Confirmed UniProt:Q20303 protein_id:AAK29807.1
F42A10.1	-	-	4	5.51421e-05	1	1.10906e-05	CE01292 WBGene00018339 locus:abcf-3 status:Confirmed UniProt:Q20306 protein_id:AAA19072.1
F42A10.5	-	-	1	3.60856e-05	-	-	CE01296 WBGene00018341 status:Confirmed UniProt:Q20310 protein_id:AAA19076.1
F42A6.7a	-	-	3	8.51037e-05	-	-	CE17059 WBGene00001999 locus:hrp-1 RNA-binding protein status:Confirmed UniProt:Q22037 protein_id:AAB92051.1
F42A6.7b	-	-	3	9.52941e-05	-	-	CE31510 WBGene00001999 locus:hrp-1 status:Confirmed UniProt:Q22037 protein_id:AAL02515.2
F42A6.7c	-	-	3	9.56035e-05	-	-	CE29317 WBGene00001999 locus:hrp-1 status:Confirmed UniProt:Q22037 protein_id:ABB51185.1
F42A6.7d	-	-	3	8.48584e-05	-	-	CE39251 WBGene00001999 locus:hrp-1 status:Confirmed UniProt:Q22037 protein_id:ABB51186.1
F42A8.2	2	0.000100003	1	3.29372e-05	-	-	CE01579 WBGene00006433 locus:sdhb-1 succinate dehydrogenase (ubiquinone) iron sulphur protein status:Confirmed UniProt:Q09545 protein_id:CAA87780.1
F42C5.8	73	0.0052295	55	0.00259539	71	0.00269543	CE04561 WBGene00004477 locus:rps-8 40S ribosomal protein S8 status:Confirmed UniProt:P48156 protein_id:AAA81485.1
F42C5.9	-	-	1	1.77813e-05	-	-	CE04562 WBGene00018349 status:Confirmed UniProt:Q20329 protein_id:AAA81487.1
F42F12.4	-	-	1	5.51421e-05	-	-	CE16031 WBGene00009636 status:Confirmed UniProt:Q20340 protein_id:CAA92175.1
F42G4.3a	6	0.000148264	-	-	2	2.61906e-05	CE23716 WBGene00006999 locus:zyx-1 LIM domain containing proteins status:Confirmed UniProt:Q9U3F4 protein_id:CAB03095.2
F42G4.3b	4	0.000338648	-	-	2	8.97327e-05	CE20775 WBGene00006999 locus:zyx-1 LIM domain containing proteins status:Confirmed UniProt:Q9U3F5 protein_id:CAB03096.1
F42G8.10a	1	8.23232e-05	-	-	-	-	CE17069 WBGene00018361 status:Confirmed UniProt:O44509 protein_id:AAB92069.1
F42G8.12	6	0.000323924	6	0.000213376	4	0.000114442	CE17071 WBGene00002162 locus:isp-1 ubiquinol-cytochrome C reductase status:Confirmed UniProt:O44512 protein_id:AAB92071.1
F42G9.1a	-	-	2	3.99808e-05	-	-	CE07231 WBGene00018362 Protein phosphatase status:Confirmed UniProt:P49595 protein_id:AAA91358.1
F42G9.1b	-	-	2	4.18563e-05	-	-	CE30788 WBGene00018362 status:Confirmed UniProt:Q8MNS3 protein_id:AAM29692.1
F42G9.5a	2	4.33785e-05	-	-	-	-	CE07233 WBGene00000117 locus:alh-11 betaine-aldehyde dehydrogenase status:Confirmed UniProt:Q20352 protein_id:AAA91356.1
F42G9.5b	2	5.92465e-05	-	-	-	-	CE30790 WBGene00000117 locus:alh-11 status:Confirmed UniProt:Q8MNS6 protein_id:AAM29693.1
F43D2.1	5	0.000295645	1	3.89496e-05	-	-	CE38186 WBGene00009650 G1\/S-specfic cyclin C like status:Confirmed UniProt:O17869 protein_id:CAB05724.2
F43D9.4	20	0.00187428	27	0.00166675	57	0.00283081	CE00994 WBGene00004798 locus:sip-1 Heat shock hsp20 proteins status:Confirmed UniProt:Q20363 protein_id:CAA84703.1
F43E2.5	21	0.00151164	61	0.00289243	60	0.00228883	CE07241 WBGene00018393 locus:msra-1 status:Confirmed UniProt:O02089 protein_id:AAC71122.1
F43E2.7a	1	4.35687e-05	6	0.000172198	-	-	CE41652 WBGene00018395 status:Confirmed UniProt:O02093 protein_id:AAC71129.3
F43E2.8	16	0.000362874	14	0.000209154	-	-	CE07244 WBGene00002008 locus:hsp-4 heat shock protein status:Partially_confirmed UniProt:P20163 protein_id:AAC71123.1
F43G6.9	1	1.78878e-05	-	-	-	-	CE18675 WBGene00009661 locus:patr-1 status:Confirmed UniProt:Q20374 protein_id:CAB05512.1
F43G9.1	4	0.000166486	5	0.000137085	4	8.82288e-05	CE34018 WBGene00009664 isocitrate dehydrogenase status:Confirmed UniProt:Q93714 protein_id:CAB02111.2
F43G9.9	2	0.000155214	5	0.000255607	-	-	CE10370 WBGene00000777 locus:cpn-1 smooth muscle protein SM22 like status:Confirmed UniProt:Q93713 protein_id:CAB02104.1
F44A2.1a	-	-	1	1.97491e-05	-	-	CE04568 WBGene00006499 locus:tag-153 status:Confirmed UniProt:Q27420 protein_id:AAA83449.1
F44A2.1b	1	2.03281e-05	3	4.01717e-05	-	-	CE27382 WBGene00006499 locus:tag-153 status:Confirmed UniProt:Q95QG2 protein_id:AAA83450.2
F44A2.2	9	0.000297349	1	2.17634e-05	-	-	CE35307 WBGene00018402 potassium channel protein status:Partially_confirmed UniProt:Q20381 protein_id:AAA83447.2
F44B9.8	-	-	1	2.6672e-05	-	-	CE37518 WBGene00018409 ARPA status:Partially_confirmed UniProt:P34429 protein_id:AAK95878.2
F44C4.3	3	0.000133437	3	8.78982e-05	-	-	CE07251 WBGene00000784 locus:cpr-4 cathepsin B-like cysteine proteinase 4 precursor status:Confirmed UniProt:P43508 protein_id:AAA92327.1
F44E2.2c	1	2.88211e-05	4	7.59404e-05	-	-	CE41402 WBGene00018416 locus:retr-1 status:Confirmed UniProt:P34431 protein_id:AAN84801.2
F44E2.6	1	9.80296e-05	-	-	-	-	CE00184 WBGene00018419 Transcription regulation status:Confirmed UniProt:P34436 protein_id:AAA28039.1
F44E2.6b	1	0.000102762	-	-	-	-	CE40061 WBGene00018419 status:Confirmed UniProt:Q1W0S5 protein_id:ABD94102.1
F44E2.8	1	6.15723e-05	2	8.11181e-05	3	9.78903e-05	CE32420 WBGene00018421 status:Partially_confirmed UniProt:P34438 protein_id:AAA28037.2
F44E5.1	1	0.000191032	3	0.000377511	-	-	CE18676 WBGene00009688 status:Confirmed UniProt:Q9XU97 protein_id:CAB05509.1
F44E5.4	7	0.000161711	12	0.00018261	-	-	CE18679 WBGene00009691 Heat shock hsp70 proteins status:Partially_confirmed UniProt:Q9XTL8 protein_id:CAB05507.1
F44E5.5	7	0.000161711	12	0.00018261	-	-	CE18679 WBGene00009692 Heat shock hsp70 proteins status:Partially_confirmed UniProt:Q9XTL8 protein_id:CAB05508.1
F44E7.4a	1	1.39649e-05	5	4.59948e-05	-	-	CE10402 WBGene00018426 peptidase status:Confirmed UniProt:O16249 protein_id:AAC25789.1
F44E7.4b	1	1.41774e-05	5	4.6695e-05	-	-	CE30799 WBGene00018426 status:Confirmed UniProt:Q8MXK1 protein_id:AAM45374.1
F44E7.4c	1	1.47822e-05	5	4.8687e-05	-	-	CE33092 WBGene00018426 status:Confirmed UniProt:Q8IA89 protein_id:AAO12429.1
F44E7.4d	-	-	2	1.99498e-05	-	-	CE37110 WBGene00018426 status:Partially_confirmed UniProt:Q6A598 protein_id:AAT92074.1
F44F4.11	23	0.000764981	40	0.000876366	-	-	CE18680 WBGene00006530 locus:tba-4 tubulin alpha-2 chain status:Partially_confirmed UniProt:Q20409 protein_id:CAA85463.1
F44G3.2	2	8.01102e-05	3	7.91556e-05	-	-	CE16034 WBGene00009706 arginine kinase status:Confirmed UniProt:O45518 protein_id:CAB05517.1
F45D11.14	-	-	1	1.93214e-05	-	-	CE23736 WBGene00018459 status:Predicted UniProt:Q9N5T2 protein_id:AAF39822.1
F45D11.15	-	-	1	1.95914e-05	-	-	CE20794 WBGene00018460 status:Predicted UniProt:Q9N2K4 protein_id:AAF39811.1
F45D11.16	-	-	1	1.95914e-05	-	-	CE20794 WBGene00018461 status:Predicted UniProt:Q9N2K4 protein_id:AAF39810.1
F45D3.5	1	2.17526e-05	-	-	-	-	CE16043 WBGene00004759 locus:sel-1 Yeast hypothetical gene L8167.5 like status:Confirmed UniProt:Q20423 protein_id:CAB01505.1
F45E1.2	-	-	-	-	1	6.92674e-05	CE01939 WBGene00018463 status:Predicted UniProt:Q09985 protein_id:AAB04899.1
F45E1.6	4	0.00043825	8	0.00057737	41	0.00238056	CE01943 WBGene00001945 locus:his-71 Histone H3 status:Confirmed UniProt:Q10453 protein_id:AAB04902.1
F45E4.2	6	0.000395588	9	0.000390875	8	0.000279521	CE10494 WBGene00004046 locus:plp-1 status:Confirmed UniProt:Q94230 protein_id:AAK29814.1
F45E4.9	1	7.30417e-05	-	-	-	-	CE10508 WBGene00001975 locus:hmg-5 status:Confirmed UniProt:Q94234 protein_id:AAK29819.1
F45F2.10	-	-	2	2.00312e-05	2	1.61153e-05	CE28828 WBGene00018482 status:Partially_confirmed UniProt:Q22974 protein_id:AAC48031.2
F45F2.12	6	0.000726854	9	0.000718192	30	0.00192597	CE10538 WBGene00001882 locus:his-8 histone H2B status:Predicted UniProt:Q27894 protein_id:AAC48023.1
F45F2.13	6	0.000657375	10	0.000721713	132	0.00766423	CE03253 WBGene00001880 locus:his-6 histone H3 status:Partially_confirmed UniProt:P08898 protein_id:AAC48033.1
F45F2.2	2	0.000275935	4	0.000363529	-	-	CE36851 WBGene00001913 locus:his-39 histone H4 status:Predicted UniProt:Q22979 protein_id:AAC48034.2
F45F2.3	11	0.00159132	29	0.00276353	24	0.00183996	CE03252 WBGene00001879 locus:his-5 histone H4 status:Confirmed UniProt:P62784 protein_id:AAC48026.1
F45F2.4	25	0.00293317	16	0.00123657	42	0.00261143	CE04501 WBGene00001881 locus:his-7 histone H2A status:Predicted UniProt:P09588 protein_id:AAC48024.1
F45G2.4	3	0.000153087	4	0.000134456	8	0.000216342	CE16047 WBGene00009732 status:Confirmed UniProt:O62246 protein_id:CAB07613.1
F45H10.3	-	-	2	0.000116849	-	-	CE10546 WBGene00009740 Weak similarity with NADH-ubiquinone oxidoreductase subunit (Swiss Prot accession number Q05752) status:Confirmed UniProt:O02267 protein_id:CAB04385.1
F46A9.5	-	-	3	0.000167306	4	0.000179465	CE10580 WBGene00004807 locus:skr-1 cyclin A\/CDK2-associated protein P19 like status:Confirmed UniProt:Q93647 protein_id:CAB03110.1
F46B6.3a	-	-	2	5.96674e-05	-	-	CE26973 WBGene00004882 locus:smg-4 status:Confirmed UniProt:Q20445 protein_id:CAA94820.2
F46B6.3b	-	-	2	5.3344e-05	-	-	CE30440 WBGene00004882 locus:smg-4 status:Confirmed UniProt:Q8WQF3 protein_id:CAD18872.2
F46B6.5a	2	3.59915e-05	-	-	-	-	CE33788 WBGene00009770 status:Partially_confirmed UniProt:Q20453 protein_id:CAA94828.2
F46B6.5b	1	1.89574e-05	-	-	-	-	CE33789 WBGene00009770 status:Partially_confirmed UniProt:Q8I4I7 protein_id:CAD54137.2
F46B6.5c	2	3.82555e-05	-	-	-	-	CE34023 WBGene00009770 status:Partially_confirmed UniProt:Q7YTV3 protein_id:CAD91633.1
F46B6.7	2	4.85358e-05	3	4.79575e-05	14	0.00018005	CE05873 WBGene00009772 locus:ztf-7 Zinc finger, C2H2 type status:Confirmed UniProt:Q20448 protein_id:CAA94823.1
F46C5.9	2	6.60776e-05	1	2.17634e-05	2	3.50177e-05	CE10584 WBGene00009784 G-protein status:Confirmed UniProt:P90814 protein_id:CAB05407.1
F46E10.10a	7	0.000310427	24	0.000701092	13	0.000305519	CE20820 WBGene00018491 lactate dehydrogenase status:Confirmed UniProt:Q9UAV5 protein_id:AAD14720.1
F46E10.10b	7	0.000382064	21	0.000755023	13	0.000376023	CE33096 WBGene00018491 status:Confirmed UniProt:Q8IA49 protein_id:AAO12427.1
F46E10.10c	2	0.000164646	16	0.00086765	-	-	CE33097 WBGene00018491 status:Confirmed UniProt:Q8IA50 protein_id:AAO12428.1
F46E10.1a	-	-	4	6.30195e-05	1	1.26749e-05	CE20812 WBGene00018488 locus:acs-1 long-chain-fatty-acid-CoA ligase status:Confirmed UniProt:Q9UAV8 protein_id:AAD14712.1
F46E10.1b	-	-	4	6.57641e-05	1	1.32269e-05	CE37771 WBGene00018488 locus:acs-1 status:Confirmed UniProt:Q5TKA4 protein_id:AAV58865.1
F46E10.1c	-	-	4	6.79259e-05	1	1.36617e-05	CE37772 WBGene00018488 locus:acs-1 status:Confirmed UniProt:Q5TKA3 protein_id:AAV58866.1
F46F11.2	13	0.000725492	12	0.000441137	14	0.000414048	CE10598 WBGene00000473 locus:cey-2 status:Confirmed UniProt:P91306 protein_id:AAK21380.1
F46F11.5	-	-	3	0.000233697	-	-	CE10604 WBGene00006919 locus:vha-10 vacuolar ATPase G subunit status:Confirmed UniProt:P91303 protein_id:AAK21386.1
F46F2.2a	20	0.00062215	26	0.000532772	-	-	CE38356 WBGene00002203 locus:kin-20 casein kinase I (epsilon\/delta) status:Partially_confirmed UniProt:Q20471 protein_id:CAA93775.3
F46F2.2b	20	0.000820964	26	0.000703024	-	-	CE39502 WBGene00002203 locus:kin-20 casein kinase I (epsilon\/delta) status:Partially_confirmed UniProt:Q20471 protein_id:CAJ55248.1
F46F2.2c	22	0.000659579	26	0.000513476	16	0.000254213	CE38358 WBGene00002203 locus:kin-20 casein kinase I (epsilon\/delta) status:Confirmed UniProt:Q20471 protein_id:CAH60762.2
F46F2.2d	20	0.000620854	26	0.000531662	-	-	CE38359 WBGene00002203 locus:kin-20 casein kinase I (epsilon\/delta) status:Partially_confirmed UniProt:Q20471 protein_id:CAI79241.1
F46G10.1a	32	0.00267874	31	0.00170941	28	0.00124214	CE41319 WBGene00009796 status:Confirmed UniProt:Q20476 protein_id:CAA90542.3
F46G10.3	-	-	1	3.41996e-05	-	-	CE02239 WBGene00004802 locus:sir-2.3 SIR status:Partially_confirmed UniProt:Q20481 protein_id:CAA90547.1
F46G10.7a	39	0.00202481	55	0.00188098	54	0.00148575	CE02243 WBGene00004801 locus:sir-2.2 SIR status:Confirmed UniProt:Q20480 protein_id:CAA90546.1
F46G10.7b	40	0.00206235	56	0.00190193	54	0.00147547	CE35540 WBGene00004801 locus:sir-2.2 SIR status:Confirmed UniProt:Q7JMD3 protein_id:CAE46663.1
F46G10.7c	40	0.00202728	56	0.00186958	54	0.00145037	CE44321 WBGene00004801 locus:sir-2.2 status:Confirmed UniProt:F46G10.7c protein_id:CBI63218.1
F46H5.3a	14	0.000526785	32	0.000793155	29	0.000578278	CE37112 WBGene00018519 arginine kinase status:Confirmed UniProt:Q10454 protein_id:AAB37022.2
F46H5.3b	14	0.000581078	32	0.000874901	29	0.000637877	CE33098 WBGene00018519 status:Confirmed UniProt:Q10454 protein_id:AAO21426.1
F46H5.7a	7	0.000182349	4	6.86384e-05	4	5.52201e-05	CE04593 WBGene00018522 status:Confirmed UniProt:Q20486 protein_id:AAB37024.1
F46H5.7b	7	0.000181397	4	6.82803e-05	4	5.4932e-05	CE31170 WBGene00018522 status:Partially_confirmed UniProt:Q8MQ42 protein_id:AAM69116.1
F47A4.2	-	-	3	8.41792e-06	-	-	CE16058 WBGene00001081 locus:dpy-22 status:Partially_confirmed UniProt:Q20497 protein_id:CAA90064.1
F47B10.1	25	0.00085635	16	0.000361022	20	0.000363057	CE03351 WBGene00009812 succinate-CoA ligase status:Confirmed UniProt:P53588 protein_id:CAA91981.1
F47B10.2	-	-	5	7.24911e-05	2	2.33279e-05	CE03352 WBGene00009813 histidine ammonia-lyase status:Partially_confirmed UniProt:Q20502 protein_id:CAA91982.1
F47B10.7	-	-	2	0.000169229	-	-	CE32423 WBGene00009818 locus:acbp-3 acyl-CoA-binding protein status:Confirmed UniProt:Q20507 protein_id:CAA91987.2
F47B7.2a	1	2.39173e-05	-	-	-	-	CE04599 WBGene00018533 status:Partially_confirmed UniProt:Q20514 protein_id:AAA80371.1
F47B7.2b	1	2.19771e-05	-	-	-	-	CE28394 WBGene00018533 status:Partially_confirmed UniProt:Q95QG0 protein_id:AAK72057.1
F47B7.2c	1	2.3879e-05	-	-	-	-	CE28395 WBGene00018533 status:Partially_confirmed UniProt:Q95QF9 protein_id:AAK72058.1
F47D12.4a	-	-	1	4.17672e-05	-	-	CE26923 WBGene00001972 locus:hmg-1.2 status:Confirmed UniProt:Q09390 protein_id:AAK20071.1
F47D12.4b	-	-	1	4.19457e-05	-	-	CE28233 WBGene00001972 locus:hmg-1.2 status:Confirmed UniProt:Q09390 protein_id:AAK67237.1
F47D12.4c	-	-	1	4.21257e-05	-	-	CE28234 WBGene00001972 locus:hmg-1.2 status:Confirmed UniProt:Q09390 protein_id:AAK67238.1
F48E3.3	1	9.98024e-06	6	3.94453e-05	-	-	CE02751 WBGene00018604 killer toxin-resistance protein (S. cerevisiae) status:Partially_confirmed UniProt:Q9GPA0 protein_id:AAF99954.1
F48E8.5	85	0.00214668	79	0.00131425	130	0.0017399	CE30997 WBGene00003901 locus:paa-1 Protein phosphatase 2A status:Confirmed UniProt:Q09543 protein_id:AAC46541.2
F48F7.1a	3	4.46123e-05	6	5.87742e-05	11	8.66879e-05	CE31525 WBGene00000105 locus:alg-1 status:Confirmed UniProt:Q20578 protein_id:CAA93512.2
F48F7.1b	3	4.36965e-05	6	5.75677e-05	11	8.49084e-05	CE43299 WBGene00000105 locus:alg-1 status:Partially_confirmed UniProt:B6VQ75 protein_id:CAR97842.1
F48G7.10	-	-	1	5.84244e-05	-	-	CE10772 WBGene00018621 status:Partially_confirmed UniProt:O44590 protein_id:AAG24119.1
F49C12.7a	2	6.71194e-05	1	2.21065e-05	-	-	CE03367 WBGene00009877 status:Partially_confirmed UniProt:Q20584 protein_id:CAA92511.1
F49C12.7b	2	6.65201e-05	1	2.19091e-05	-	-	CE39936 WBGene00009877 status:Partially_confirmed UniProt:Q27GQ6 protein_id:CAJ80809.1
F49C12.7c	2	7.19831e-05	1	2.37084e-05	-	-	CE39937 WBGene00009877 status:Confirmed UniProt:Q27GQ5 protein_id:CAJ80810.1
F49C12.8	4	0.000145371	8	0.000191518	8	0.000154078	CE03368 WBGene00004463 locus:rpn-7 status:Confirmed UniProt:Q20585 protein_id:CAA92512.1
F49D11.1	1	2.62795e-05	13	0.000225042	2	2.78535e-05	CE28405 WBGene00018625 locus:prp-17 status:Confirmed UniProt:O44729 protein_id:AAB96707.2
F49D11.10	10	0.000204959	8	0.000108009	5	5.43087e-05	CE44000 WBGene00045433 status:Partially_confirmed UniProt:A7DT40 protein_id:ABS19466.2
F49E11.1a	2	5.86634e-05	3	5.79643e-05	1	1.55443e-05	CE05897 WBGene00003150 locus:mbk-2 serine\/threonine kinase (2 domains) status:Confirmed UniProt:Q20604 protein_id:CAA94352.1
F49E11.1b	2	3.64761e-05	3	3.60415e-05	1	9.66521e-06	CE19878 WBGene00003150 locus:mbk-2 serine\/threonine kinase (2 domains) status:Confirmed UniProt:Q9XTF3 protein_id:CAB03528.1
F49E11.1c	2	3.74384e-05	3	3.69923e-05	1	9.9202e-06	CE23751 WBGene00003150 locus:mbk-2 status:Confirmed UniProt:Q9TVF4 protein_id:CAB54308.2
F49E11.1d	2	6.27389e-05	3	6.19913e-05	1	1.66242e-05	CE39735 WBGene00003150 locus:mbk-2 status:Confirmed UniProt:Q2EEP1 protein_id:CAJ76942.1
F49E11.1e	2	5.9483e-05	3	5.87742e-05	1	1.57614e-05	CE39938 WBGene00003150 locus:mbk-2 status:Confirmed UniProt:Q27GP3 protein_id:CAJ80825.1
F49E12.1	-	-	8	0.000119881	1	1.20557e-05	CE03378 WBGene00009897 peroxidase status:Partially_confirmed UniProt:Q20616 protein_id:CAA91388.1
F49E2.5a	7	8.58465e-05	8	6.46274e-05	3	1.94975e-05	CE31529 WBGene00009888 status:Confirmed UniProt:Q20626 protein_id:CAA86428.2
F49E2.5b	7	0.000110141	4	4.14585e-05	3	2.50153e-05	CE31530 WBGene00009888 status:Confirmed UniProt:Q20625 protein_id:CAA86429.2
F49E2.5c	7	0.000101266	8	7.62353e-05	3	2.29995e-05	CE31531 WBGene00009888 status:Confirmed UniProt:O45541 protein_id:CAA86424.2
F49E2.5d	7	0.000117327	8	8.83266e-05	3	2.66473e-05	CE31532 WBGene00009888 status:Confirmed UniProt:O45544 protein_id:CAA86427.2
F49E2.5e	2	5.12926e-05	8	0.00013515	-	-	CE16091 WBGene00009888 status:Confirmed UniProt:O45542 protein_id:CAA86425.1
F49E2.5f	2	4.87741e-05	8	0.000128514	-	-	CE16092 WBGene00009888 status:Confirmed UniProt:O45543 protein_id:CAA86426.1
F49E2.5g	2	5.64413e-05	4	7.43583e-05	-	-	CE31951 WBGene00009888 status:Confirmed UniProt:Q8I4I3 protein_id:CAD45595.2
F49E2.5h	7	0.000123436	8	9.29259e-05	3	2.80348e-05	CE36488 WBGene00009888 status:Confirmed UniProt:Q6BEV6 protein_id:CAH04746.1
F49E2.5i	7	0.000101266	8	7.62353e-05	3	2.29995e-05	CE38367 WBGene00009888 status:Confirmed UniProt:Q565D2 protein_id:CAI79254.1
F49E2.5j	7	9.48214e-05	8	7.1384e-05	3	2.15359e-05	CE38368 WBGene00009888 status:Confirmed UniProt:Q565D1 protein_id:CAI79255.1
F49E2.5k	6	0.000127901	4	5.61676e-05	-	-	CE44189 WBGene00009888 status:Confirmed UniProt:D0VWM5 protein_id:CBH29664.1
F49E8.1	23	0.000791481	20	0.000453362	31	0.000565337	CE33650 WBGene00018635 status:Confirmed UniProt:Q20633 protein_id:AAB03156.3
F49E8.3a	3	5.05673e-05	10	0.000111033	1	8.93267e-06	CE10790 WBGene00003914 locus:pam-1 status:Confirmed UniProt:Q20627 protein_id:AAB03152.1
F49E8.3b	3	4.71535e-05	10	0.000103537	1	8.32962e-06	CE37649 WBGene00003914 locus:pam-1 status:Confirmed UniProt:Q4TT88 protein_id:AAY44009.1
F49E8.4	-	-	1	5.91283e-05	-	-	CE10792 WBGene00000392 locus:cdd-2 cytidine deaminase status:Confirmed UniProt:Q20628 protein_id:AAB03151.1
F49E8.5	3	0.000143274	6	0.000188756	6	0.000151855	CE28408 WBGene00000996 locus:dif-1 mitochondrial carrier family status:Confirmed UniProt:Q27257 protein_id:AAB03153.2
F49H12.5	-	-	1	3.81918e-05	-	-	CE20835 WBGene00018656 status:Confirmed UniProt:Q9N5S7 protein_id:AAF39830.1
F52B10.1	14	0.000106269	7	3.5001e-05	14	5.63172e-05	CE31177 WBGene00003776 locus:nmy-1 myosin status:Partially_confirmed UniProt:Q20641 protein_id:AAA83339.2
F52B11.2	-	-	1	4.36235e-05	-	-	CE36163 WBGene00009925 status:Partially_confirmed UniProt:Q9XUE6 protein_id:CAB05198.2
F52B11.4	1	4.90148e-05	-	-	-	-	CE18724 WBGene00000707 locus:col-133 CUTICLE COLLAGEN 34 status:Partially_confirmed UniProt:Q9XUE9 protein_id:CAB05195.1
F52B5.2	1	4.95033e-05	-	-	-	-	CE24993 WBGene00009921 serine\/threonine kinase (2 domains) status:Confirmed UniProt:Q20643 protein_id:CAA99854.2
F52B5.3	-	-	2	1.37759e-05	-	-	CE05718 WBGene00009922 helicase status:Partially_confirmed UniProt:Q20644 protein_id:CAA99855.1
F52B5.6	22	0.00224528	26	0.00174793	25	0.00135214	CE05721 WBGene00004439 locus:rpl-25.2 60S ribosomal protein status:Confirmed UniProt:Q20647 protein_id:CAA99858.1
F52C9.3	3	0.000101826	2	4.47166e-05	1	1.79874e-05	CE29806 WBGene00018674 cell division control protein status:Partially_confirmed UniProt:Q10123 protein_id:AAA81060.2
F52D10.3a	17	0.00102141	33	0.00130607	-	-	CE03389 WBGene00001502 locus:ftt-2 14-3-3 protein status:Confirmed UniProt:Q20655 protein_id:CAA91474.1
F52D10.3b	15	0.00112883	14	0.000694011	-	-	CE36489 WBGene00001502 locus:ftt-2 status:Confirmed UniProt:Q95ZT1 protein_id:CAC42300.2
F52E1.1	-	-	1	3.71791e-05	-	-	CE04629 WBGene00004078 locus:pos-1 zinc-finger protein status:Confirmed UniProt:Q20667 protein_id:AAB37036.1
F52E1.7a	1	0.000100003	1	6.58745e-05	4	0.000211986	CE04635 WBGene00002021 locus:hsp-17 heat shock protein status:Confirmed UniProt:Q20660 protein_id:AAB37035.1
F52E1.7b	1	0.000100679	1	6.63196e-05	4	0.000213418	CE35323 WBGene00002021 locus:hsp-17 status:Confirmed UniProt:Q7JP52 protein_id:AAQ62453.1
F52E10.5	-	-	1	1.68938e-05	-	-	CE34875 WBGene00002051 locus:ifa-3 intermediate filament protein status:Partially_confirmed UniProt:Q21065 protein_id:CAB03487.4
F52E4.1a	3	8.33983e-05	12	0.000219745	3	4.41967e-05	CE07269 WBGene00018701 locus:pccb-1 propionyl-CoA carboxylase beta status:Confirmed UniProt:Q20676 protein_id:AAB54030.1
F52E4.1b	3	8.5635e-05	12	0.000225639	3	4.53821e-05	CE30139 WBGene00018701 locus:pccb-1 status:Confirmed UniProt:Q8WQF1 protein_id:AAL65786.1
F52E4.7	-	-	2	2.31493e-05	-	-	CE10836 WBGene00018703 locus:sec-3 status:Partially_confirmed UniProt:Q20678 protein_id:AAB54035.1
F52G2.2a	1	1.12968e-05	4	2.97659e-05	5	2.99336e-05	CE40653 WBGene00004681 locus:rsd-2 status:Partially_confirmed UniProt:Q9XUE3 protein_id:CAB05207.2
F52G2.2b	1	1.3198e-05	4	3.47752e-05	5	3.49711e-05	CE39737 WBGene00004681 locus:rsd-2 status:Confirmed UniProt:Q2EEN1 protein_id:CAJ76945.1
F52H3.1	-	-	2	2.68912e-05	-	-	CE03397 WBGene00002497 locus:let-268 procollagen-lysine,2-oxoglutarate 5-dioxygenase precusor status:Confirmed UniProt:Q20679 protein_id:CAA91321.1
F52H3.7a	39	0.000466763	7	5.51864e-05	-	-	CE32894 WBGene00002265 locus:lec-2 galactoside-binding lectin status:Confirmed UniProt:Q20684 protein_id:CAA91327.2
F52H3.7b	39	0.00209036	7	0.000247148	-	-	CE29330 WBGene00002265 locus:lec-2 galactoside-binding lectin status:Confirmed UniProt:Q9GNP7 protein_id:CAC70097.1
F53A2.4	-	-	1	3.06728e-05	-	-	CE16096 WBGene00003829 locus:nud-1 status:Confirmed UniProt:O45549 protein_id:CAB04452.1
F53A2.6a	4	0.000258017	3	0.000127471	4	0.000136736	CE16098 WBGene00002059 locus:ife-1 status:Confirmed UniProt:F53A2.6a protein_id:CBI63220.1
F53A2.6b	4	0.000281141	3	0.000138896	4	0.00014899	CE31809 WBGene00002059 locus:ife-1 EUKARYOTIC TRANSLATION INITIATION FACTOR 4E (EIF-4E) (EIF4E) (MRNA CAP-BINDING PROTEIN) (EIF-4F 25 KD SUBUNIT) status:Confirmed UniProt:O45551 protein_id:CAB04454.2
F53A2.7	20	0.00075637	15	0.000373679	13	0.000260544	CE10878 WBGene00009952 Thiolases status:Confirmed UniProt:O45552 protein_id:CAB04455.2
F53A3.3a	25	0.00286548	34	0.00256708	54	0.00328008	CE10884 WBGene00004491 locus:rps-22 40S ribosomal protein status:Confirmed UniProt:O17218 protein_id:AAB70989.1
F53A3.3b	21	0.00309812	28	0.00272107	-	-	CE41657 WBGene00004491 locus:rps-22 status:Partially_confirmed UniProt:A8WIR1 protein_id:ABW70237.1
F53A9.10a	5	0.000174071	-	-	-	-	CE34313 WBGene00006587 locus:tnt-2 status:Confirmed UniProt:Q7Z072 protein_id:AAP68941.1
F53A9.10b	4	0.000183957	-	-	-	-	CE34878 WBGene00006587 locus:tnt-2 status:Confirmed UniProt:Q7Z071 protein_id:AAP68942.2
F53B3.6	-	-	1	3.05772e-05	-	-	CE04446 WBGene00018744 zinc finger protein status:Confirmed UniProt:Q20711 protein_id:AAA81406.1
F53B7.3	1	5.58071e-05	-	-	-	-	CE05922 WBGene00009966 status:Confirmed UniProt:Q20716 protein_id:CAA96652.1
F53C11.3	1	4.76054e-05	3	9.40763e-05	2	5.04567e-05	CE10908 WBGene00009973 2,4-dienoyl-CoA reductase status:Confirmed UniProt:Q93761 protein_id:CAB02118.1
F53C11.8	1	3.84033e-05	-	-	-	-	CE10918 WBGene00009977 locus:swan-1 Yeast hypothetical protein YPL247C like status:Confirmed UniProt:Q93758 protein_id:CAB02115.1
F53C3.12	1	2.81141e-05	-	-	-	-	CE32672 WBGene00018755 locus:bcmo-2 status:Partially_confirmed UniProt:Q9TXT9 protein_id:AAC67462.2
F53E10.6	2	0.000156026	-	-	-	-	CE10930 WBGene00018762 status:Confirmed UniProt:P91318 protein_id:AAB42292.1
F53F1.2	-	-	2	6.60963e-05	-	-	CE10934 WBGene00009980 aldehyde reductase status:Confirmed UniProt:P91997 protein_id:CAB03127.1
F53F10.3	2	0.000224068	5	0.000368996	5	0.00029686	CE28447 WBGene00018765 status:Confirmed UniProt:O01578 protein_id:AAB52430.2
F53F10.4	-	-	1	4.58659e-05	-	-	CE10986 WBGene00006833 locus:unc-108 RAS-related protein status:Confirmed UniProt:O01577 protein_id:AAB52431.1
F53F10.5	3	5.55298e-05	3	3.65787e-05	1	9.80929e-06	CE10988 WBGene00003797 locus:npp-11 status:Partially_confirmed UniProt:O01576 protein_id:AAB52432.1
F53F4.10	-	-	2	8.21363e-05	-	-	CE10972 WBGene00009992 NADH-ubiquinone dehydrogenase 24 KD subunit status:Confirmed UniProt:Q20719 protein_id:CAB01203.1
F53F4.11	8	0.000219529	8	0.000144608	12	0.000174508	CE20849 WBGene00009993 status:Confirmed UniProt:Q20720 protein_id:CAB01204.1
F53F4.14	-	-	1	1.96306e-05	-	-	CE29593 WBGene00009996 status:Confirmed UniProt:Q9TW43 protein_id:CAB54259.5
F53F4.16	-	-	2	0.000306728	1	0.000123383	CE36935 WBGene00023419 status:Confirmed UniProt:Q6BES8 protein_id:CAH04699.1
F53F4.5	1	2.62333e-05	-	-	-	-	CE30676 WBGene00001479 locus:fmo-4 flavin-containing monoxygenase status:Confirmed UniProt:Q20730 protein_id:CAB01214.2
F53G12.1	3	0.000211855	-	-	-	-	CE11006 WBGene00004274 locus:rab-11.1 RAS-related protein status:Confirmed UniProt:O01803 protein_id:AAB54158.1
F53G12.10	79	0.00482434	66	0.00265496	138	0.00446604	CE11024 WBGene00004418 locus:rpl-7 ribosomal protein status:Confirmed UniProt:O01802 protein_id:AAB54165.1
F53G12.5a	1	3.59048e-05	2	4.73026e-05	2	3.80553e-05	CE25000 WBGene00003229 locus:mex-3 status:Confirmed UniProt:Q95R07 protein_id:AAK73872.1
F53G12.5b	1	3.36354e-05	2	4.43128e-05	2	3.565e-05	CE11014 WBGene00003229 locus:mex-3 status:Partially_confirmed UniProt:Q95R08 protein_id:AAK73873.2
F53H1.1	1	1.53613e-05	2	2.02377e-05	-	-	CE27427 WBGene00018776 helicase status:Partially_confirmed UniProt:Q965K2 protein_id:AAK68386.1
F53H1.4a	-	-	1	7.16445e-06	-	-	CE31539 WBGene00018778 status:Partially_confirmed UniProt:O45075 protein_id:AAC02578.2
F53H4.2	-	-	3	0.000134456	-	-	CE41403 WBGene00010007 status:Confirmed UniProt:Q93778 protein_id:CAB03134.2
F54A3.3	12	0.000329293	17	0.000307293	15	0.000218135	CE31540 WBGene00018782 locus:cct-3 status:Partially_confirmed UniProt:Q9N4J8 protein_id:AAF35963.3
F54A3.4	9	0.000177622	5	6.50019e-05	8	8.36713e-05	CE20851 WBGene00018783 status:Partially_confirmed UniProt:Q9N4K2 protein_id:AAF35961.1
F54A3.5	-	-	1	9.3479e-05	3	0.000225614	CE25901 WBGene00018784 status:Confirmed UniProt:Q9N4K0 protein_id:AAF35960.2
F54B3.1a	181	0.000756519	242	0.000666284	280	0.0006202	CE43308 WBGene00010013 status:Partially_confirmed UniProt:O62263 protein_id:CAA88472.2
F54B3.1b	181	0.000756944	242	0.000666658	280	0.000620549	CE43180 WBGene00010013 status:Partially_confirmed UniProt:A5Z2S3 protein_id:CAN99691.2
F54B3.3	24	0.000601028	11	0.000181459	18	0.000238885	CE35878 WBGene00010015 locus:atad-3 ATPases associated with various cellular activities (AAA) status:Confirmed UniProt:Q20748 protein_id:CAA88471.2
F54C1.7	1	9.25497e-05	2	0.000121929	4	0.000196186	CE11052 WBGene00003934 locus:pat-10 calcium binding protein status:Confirmed UniProt:P91328 protein_id:AAK21395.1
F54C4.1	-	-	1	5.19328e-05	1	4.17803e-05	CE19890 WBGene00018793 status:Confirmed UniProt:Q9TZ90 protein_id:AAC68778.1
F54C9.1	1	9.25497e-05	4	0.000243858	8	0.000392372	CE02249 WBGene00002065 locus:iff-2 initiation factor 5A status:Confirmed UniProt:Q20751 protein_id:CAA90247.1
F54C9.10	-	-	1	5.45294e-05	-	-	CE02250 WBGene00000187 locus:arl-1 GTP-binding ADP-ribosylation factor status:Confirmed UniProt:Q20758 protein_id:CAA90255.1
F54C9.5	40	0.0020342	86	0.00288094	30	0.000808513	CE02255 WBGene00004416 locus:rpl-5 60S ribosomal protein L5 status:Confirmed UniProt:P49405 protein_id:CAA90251.1
F54C9.8	2	5.38897e-05	6	0.000106495	8	0.000114235	CE02258 WBGene00004241 locus:puf-5 Pumilio-family RNA binding domains (aka PUM-HD, Pumilio homology domain) (6 domains) status:Confirmed UniProt:Q20757 protein_id:CAA90254.1
F54C9.9	-	-	2	2.65278e-05	-	-	CE20865 WBGene00010044 status:Confirmed UniProt:Q20760 protein_id:CAA90257.1
F54D1.6	-	-	3	2.06928e-05	-	-	CE37523 WBGene00010047 status:Confirmed UniProt:Q20762 protein_id:CAB00863.2
F54D11.1	13	0.000443264	47	0.00105565	9	0.000162628	CE11068 WBGene00018811 locus:pmt-2 status:Confirmed UniProt:Q22993 protein_id:AAB04824.1
F54D5.12	-	-	1	2.01546e-05	-	-	CE26814 WBGene00010055 yeast hyothetical YET1 like protein status:Confirmed UniProt:Q20777 protein_id:CAB57915.2
F54D5.7	157	0.00571975	431	0.0103433	182	0.00351384	CE03411 WBGene00010052 acyl-CoA dehydrogenase status:Confirmed UniProt:Q20772 protein_id:CAA91333.1
F54D5.8	-	-	1	2.96535e-05	1	2.38564e-05	CE03412 WBGene00001031 locus:dnj-13 DNAJ protein status:Confirmed UniProt:Q20774 protein_id:CAA91334.1
F54D8.2	3	0.00034923	-	-	-	-	CE01308 WBGene00006519 locus:tag-174 Cytochrome C oxidase status:Confirmed UniProt:Q20779 protein_id:AAA20614.1
F54D8.3a	3	8.765e-05	6	0.000115474	3	4.64499e-05	CE29809 WBGene00000107 locus:alh-1 Aldehyde dehydrogenase 2 status:Confirmed UniProt:Q20780 protein_id:AAA20615.3
F54D8.3b	3	0.000105928	6	0.000139554	3	5.61361e-05	CE32434 WBGene00000107 locus:alh-1 status:Confirmed UniProt:Q8IG19 protein_id:AAN63391.1
F54E12.1	6	0.000657375	10	0.000721713	132	0.00766423	CE03253 WBGene00001929 locus:his-55 histone H3 status:Predicted UniProt:P08898 protein_id:CAB05209.1
F54E12.2	-	-	2	1.79932e-05	-	-	CE11083 WBGene00010061 helicase status:Partially_confirmed UniProt:O17550 protein_id:CAB05213.1
F54E12.3	11	0.00159132	29	0.00276353	24	0.00183996	CE03252 WBGene00001930 locus:his-56 histone H4 status:Predicted UniProt:P62784 protein_id:CAB05210.1
F54E12.4	6	0.000726854	10	0.000797991	30	0.00192597	CE05165 WBGene00001932 locus:his-58 histone H2B status:Confirmed UniProt:Q27876 protein_id:CAB05211.1
F54E12.5	25	0.00293317	16	0.00123657	42	0.00261143	CE04501 WBGene00001931 locus:his-57 histone H2A status:Predicted UniProt:P09588 protein_id:CAB05212.1
F54E2.3a	16	5.31212e-05	7	1.53091e-05	22	3.87082e-05	CE30078 WBGene00004130 locus:ketn-1 status:Partially_confirmed UniProt:A7DT47 protein_id:ABS19464.1
F54E2.3b	16	5.67233e-05	7	1.63471e-05	22	4.1333e-05	CE28729 WBGene00004130 locus:ketn-1 status:Confirmed UniProt:Q965G2 protein_id:AAK82895.1
F54E2.3c	16	5.3611e-05	7	1.54502e-05	22	3.90651e-05	CE30807 WBGene00004130 locus:ketn-1 status:Partially_confirmed UniProt:Q8MXD8 protein_id:AAM45363.1
F54E2.3d	15	5.11576e-05	7	1.5726e-05	22	3.97625e-05	CE30808 WBGene00004130 locus:ketn-1 status:Partially_confirmed UniProt:Q8MXD7 protein_id:AAM45364.1
F54E7.2	29	0.00308653	26	0.00182284	44	0.00248175	CE26896 WBGene00004481 locus:rps-12 status:Confirmed UniProt:P49196 protein_id:AAK20077.1
F54F11.2a	1	9.37728e-06	6	3.70622e-05	6	2.98168e-05	CE11095 WBGene00010070 Zinc-binding metalloprotease status:Partially_confirmed UniProt:O45569 protein_id:CAB05739.1
F54F11.2b	1	1.02058e-05	6	4.03368e-05	6	3.24513e-05	CE43217 WBGene00010070 status:Partially_confirmed UniProt:B6VQ96 protein_id:CAR97838.1
F54F2.8	-	-	1	3.4806e-05	-	-	CE00201 WBGene00004201 locus:prx-19 status:Confirmed UniProt:P34453 protein_id:AAK26133.1
F54H12.1a	5	9.58848e-05	16	0.000202117	9	9.1465e-05	CE25005 WBGene00000041 locus:aco-2 Aconitate hydratase status:Confirmed UniProt:P34455 protein_id:AAA28050.2
F54H12.1b	4	8.96271e-05	13	0.000191878	-	-	CE30144 WBGene00000041 locus:aco-2 status:Partially_confirmed UniProt:P34455 protein_id:AAL65788.1
F54H12.1c	5	0.000109081	14	0.000201192	-	-	CE32436 WBGene00000041 locus:aco-2 status:Confirmed UniProt:P34455 protein_id:AAN63393.1
F54H12.6	35	0.00244844	50	0.00230406	39	0.00144583	CE00548 WBGene00018846 Elongation factor 1 status:Confirmed UniProt:P34460 protein_id:AAA28051.1
F54H5.5	-	-	1	1.39224e-05	-	-	CE42120 WBGene00018841 status:Partially_confirmed UniProt:P91331 protein_id:AAB38095.1
F55A11.1	1	8.01102e-05	-	-	-	-	CE05943 WBGene00010075 EF hand domains status:Partially_confirmed UniProt:Q20796 protein_id:CAA96655.1
F55A11.6a	-	-	1	3.64881e-05	-	-	CE40966 WBGene00010079 glutathione S-transferase status:Partially_confirmed UniProt:P90887 protein_id:CAA96662.3
F55A11.6b	-	-	1	4.50243e-05	-	-	CE40967 WBGene00010079 status:Confirmed UniProt:Q2L6U7 protein_id:CAJ58499.2
F55A12.1	1	1.67046e-05	3	3.30111e-05	-	-	CE11117 WBGene00018862 status:Partially_confirmed UniProt:P91085 protein_id:AAB54129.1
F55A12.3	-	-	1	1.60643e-05	-	-	CE30541 WBGene00004087 locus:ppk-1 status:Partially_confirmed UniProt:O01759 protein_id:AAB54130.2
F55A12.5	3	5.26519e-05	4	4.6244e-05	3	2.79028e-05	CE11125 WBGene00018864 status:Partially_confirmed UniProt:O01756 protein_id:AAB54123.1
F55A12.7	-	-	1	2.30406e-05	-	-	CE30145 WBGene00000150 locus:apm-1 clathrin coat assembly protein complex 1 medium chain status:Partially_confirmed UniProt:O01755 protein_id:AAB54125.2
F55A12.8	5	7.1431e-05	7	6.58745e-05	5	3.78547e-05	CE11131 WBGene00018866 status:Partially_confirmed UniProt:O01757 protein_id:AAB54126.1
F55A3.3	-	-	-	-	1	7.66649e-06	CE17113 WBGene00018849 transcritpion factor status:Confirmed UniProt:Q9N5R9 protein_id:AAF39835.1
F55A4.5	-	-	1	1.39224e-05	-	-	CE11107 WBGene00018857 locus:stau-1 status:Partially_confirmed UniProt:Q94239 protein_id:AAB07566.1
F55A8.2a	-	-	-	-	2	2.02474e-05	CE19897 WBGene00001173 locus:egl-4 cyclic-GMP-dependent protein kinase status:Confirmed UniProt:O76360 protein_id:AAD36954.1
F55A8.2b	-	-	-	-	2	2.14287e-05	CE19898 WBGene00001173 locus:egl-4 cyclic-GMP-dependent protein kinase status:Confirmed UniProt:O76360 protein_id:AAD36953.1
F55A8.2c	-	-	-	-	2	2.10854e-05	CE31541 WBGene00001173 locus:egl-4 status:Confirmed UniProt:O76360 protein_id:AAM98010.1
F55A8.2e	-	-	-	-	2	2.12557e-05	CE37241 WBGene00001173 locus:egl-4 status:Confirmed UniProt:O76360 protein_id:AAU05567.1
F55B11.1	-	-	2	1.44555e-05	-	-	CE16116 WBGene00010083 xanthine dehydrogenase status:Partially_confirmed UniProt:O17892 protein_id:CAB05902.1
F55B11.2	-	-	11	0.000490765	2	7.17862e-05	CE32898 WBGene00010084 status:Confirmed UniProt:O17891 protein_id:CAB05901.2
F55B11.3	-	-	1	4.24904e-05	-	-	CE36167 WBGene00010085 status:Confirmed UniProt:O17893 protein_id:CAB05903.3
F55C5.4	-	-	2	1.94362e-05	-	-	CE11156 WBGene00010093 locus:capg-2 status:Partially_confirmed UniProt:Q20818 protein_id:CAB01569.1
F55C5.8	-	-	1	1.57802e-05	-	-	CE20875 WBGene00010097 signal recognition particle 68 KD protein status:Confirmed UniProt:Q20822 protein_id:CAB01573.1
F55D10.1	-	-	3	3.08334e-05	-	-	CE28456 WBGene00018877 locus:aman-1 Alpha-mannosidase status:Partially_confirmed UniProt:Q20829 protein_id:AAA81731.2
F55D10.2	11	0.001115	13	0.000868019	25	0.00134294	CE02777 WBGene00004438 locus:rpl-25.1 Ribosomal protein L23 status:Confirmed UniProt:P48162 protein_id:AAA81728.1
F55F10.1	5	1.70564e-05	-	-	4	7.23121e-06	CE30377 WBGene00018898 status:Partially_confirmed UniProt:O61851 protein_id:AAC17540.2
F55F3.3	2	9.40095e-05	3	9.28892e-05	2	4.98201e-05	CE18746 WBGene00010117 locus:nkb-3 Sodium and potassium ATPases status:Confirmed UniProt:Q9XUY5 protein_id:CAB04477.1
F55F8.2a	3	5.99216e-05	3	3.94717e-05	6	6.35106e-05	CE11190 WBGene00018890 RNA helicase status:Partially_confirmed UniProt:P91340 protein_id:AAB37806.1
F55F8.2b	-	-	3	5.08564e-05	-	-	CE33400 WBGene00018890 status:Partially_confirmed UniProt:Q86NC8 protein_id:AAO38637.1
F55F8.3	4	6.54967e-05	11	0.000118646	5	4.33873e-05	CE30542 WBGene00018891 status:Partially_confirmed UniProt:P91341 protein_id:AAB37807.2
F55F8.5	3	0.000101826	5	0.000111791	-	-	CE11196 WBGene00018893 locus:tag-345 status:Confirmed UniProt:P91343 protein_id:AAB37809.1
F55G1.10	25	0.00293317	16	0.00123657	42	0.00261143	CE04501 WBGene00001935 locus:his-61 Histone status:Partially_confirmed UniProt:P09588 protein_id:AAB00647.1
F55G1.11	11	0.00159132	29	0.00276353	24	0.00183996	CE03252 WBGene00001934 locus:his-60 Histone status:Confirmed UniProt:P62784 protein_id:AAB00649.2
F55G1.2	6	0.000657375	10	0.000721713	132	0.00766423	CE03253 WBGene00001933 locus:his-59 Histone status:Confirmed UniProt:P08898 protein_id:AAB00650.1
F55G1.3	6	0.000726854	10	0.000797991	30	0.00192597	CE05165 WBGene00001936 locus:his-62 Histone status:Confirmed UniProt:Q27876 protein_id:AAB00648.1
F55G1.4	7	5.09046e-05	4	1.91611e-05	9	3.46844e-05	CE07281 WBGene00018900 locus:rod-1 status:Partially_confirmed UniProt:Q20849 protein_id:AAB00646.1
F55H12.4	2	0.000143274	2	9.43778e-05	-	-	CE11212 WBGene00010135 status:Confirmed UniProt:P90889 protein_id:CAB03140.1
F55H2.2	2	0.000115957	5	0.000190959	4	0.000122902	CE00209 WBGene00010130 locus:vha-14 Membrane-associated atpase gamma chain status:Confirmed UniProt:P34462 protein_id:CAA81600.1
F55H2.6	11	0.00013144	10	7.87113e-05	3	1.89971e-05	CE00213 WBGene00000550 locus:clu-1 status:Confirmed UniProt:P34466 protein_id:CAA81605.1
F56A11.1	-	-	1	7.77757e-06	-	-	CE31351 WBGene00001579 locus:gex-2 status:Confirmed UniProt:O44518 protein_id:AAB92078.6
F56A11.5	1	4.3825e-05	-	-	-	-	CE17120 WBGene00018925 status:Confirmed UniProt:O44517 protein_id:AAB92074.1
F56A3.3a	3	2.86181e-05	13	8.16894e-05	5	2.52768e-05	CE11218 WBGene00003792 locus:npp-6 status:Partially_confirmed UniProt:P91350 protein_id:AAB37803.1
F56A3.3b	1	1.6761e-05	7	7.72858e-05	-	-	CE30281 WBGene00003792 locus:npp-6 status:Partially_confirmed UniProt:Q8T8M4 protein_id:AAL77180.1
F56A3.4	1	1.24378e-05	-	-	-	-	CE28834 WBGene00004955 locus:spd-5 status:Confirmed UniProt:P91349 protein_id:AAB37802.2
F56A6.1a	4	6.7195e-05	9	9.95915e-05	12	0.00010683	CE25906 WBGene00018921 locus:sago-2 status:Partially_confirmed UniProt:Q9GZG4 protein_id:AAF99978.1
F56A6.1b	4	6.96285e-05	9	0.000103198	12	0.000110698	CE33401 WBGene00018921 locus:sago-2 status:Partially_confirmed UniProt:Q86S33 protein_id:AAO38635.1
F56A8.3a	-	-	2	4.4213e-05	-	-	CE28340 WBGene00010139 Leucine Rich Repeat (2 copies) (2 domains) status:Partially_confirmed UniProt:Q95ZS5 protein_id:CAC42304.1
F56A8.3b	-	-	2	7.72858e-05	-	-	CE16123 WBGene00010139 status:Confirmed UniProt:O45574 protein_id:CAB05743.1
F56A8.6	149	0.00660766	131	0.0038268	208	0.0048883	CE16126 WBGene00000774 locus:cpf-2 RNA recognition motif. (aka RRM, RBD, or RNP domain) status:Confirmed UniProt:O45577 protein_id:CAB05746.1
F56B3.5	1	5.24665e-05	1	3.45609e-05	-	-	CE27172 WBGene00001154 locus:ech-5 status:Partially_confirmed UniProt:O45106 protein_id:AAK29838.1
F56B6.4a	3	0.000104199	5	0.000114397	2	3.68134e-05	CE04664 WBGene00006863 locus:gyg-1 glycogenin status:Partially_confirmed UniProt:Q22997 protein_id:AAB04562.1
F56B6.4b	3	0.0001574	5	0.000172804	2	5.5609e-05	CE29405 WBGene00006863 locus:gyg-1 status:Confirmed UniProt:Q95Q50 protein_id:AAL11464.1
F56B6.4c	3	0.00014753	4	0.000129575	2	5.2122e-05	CE31185 WBGene00006863 locus:gyg-1 status:Confirmed UniProt:Q8MPU4 protein_id:AAM69110.1
F56C9.1	64	0.00286376	67	0.00197485	51	0.00120937	CE01319 WBGene00001748 locus:gsp-2 status:Confirmed UniProt:P48727 protein_id:AAK18957.1
F56C9.11	1	6.05711e-05	-	-	-	-	CE31004 WBGene00018954 status:Confirmed UniProt:Q8WQE8 protein_id:AAL50325.2
F56C9.7	-	-	2	8.28295e-05	-	-	CE01326 WBGene00018951 status:Confirmed UniProt:Q20865 protein_id:AAK18962.1
F56D1.3	2	0.000202728	2	0.000133541	-	-	CE29407 WBGene00018961 status:Confirmed UniProt:Q10129 protein_id:AAA81099.2
F56D12.1a	-	-	7	0.000122037	-	-	CE29047 WBGene00000112 locus:alh-6 aldehyde dehydrogenase status:Confirmed UniProt:O16648 protein_id:AAB66116.3
F56D12.1b	-	-	7	0.000134193	-	-	CE33403 WBGene00000112 locus:alh-6 status:Partially_confirmed UniProt:Q86N72 protein_id:AAO38633.1
F56D12.1c	-	-	6	0.000149471	-	-	CE37118 WBGene00000112 locus:alh-6 status:Partially_confirmed UniProt:Q6A593 protein_id:AAT92072.1
F56D12.1d	-	-	7	0.000162428	-	-	CE40074 WBGene00000112 locus:alh-6 status:Confirmed
F56D12.5a	5	0.000197097	6	0.000155798	6	0.000125341	CE11254 WBGene00006924 locus:vig-1 status:Confirmed UniProt:O16646 protein_id:AAB66119.1
F56D2.1	6	0.000189815	13	0.00027091	3	5.02961e-05	CE11226 WBGene00018963 locus:ucr-1 Mitochondrial processing protease enhancing protein status:Confirmed UniProt:P98080 protein_id:AAB52679.1
F56D2.6a	-	-	3	3.98456e-05	-	-	CE01334 WBGene00018967 status:Confirmed UniProt:Q20875 protein_id:AAB52678.1
F56D2.6b	-	-	2	2.80437e-05	-	-	CE32900 WBGene00018967 status:Confirmed UniProt:Q8MQ21 protein_id:AAM48536.2
F56D3.1	-	-	1	2.22569e-05	-	-	CE29410 WBGene00018969 status:Confirmed UniProt:Q20877 protein_id:AAA68355.2
F56E10.4	13	0.00233381	9	0.00106431	19	0.00180763	CE19904 WBGene00004496 locus:rps-27 ribosomal protein status:Confirmed UniProt:Q9TXP0 protein_id:AAC69219.1
F56F10.1	3	8.27805e-05	-	-	-	-	CE34034 WBGene00018984 peptidase status:Confirmed UniProt:P90893 protein_id:AAB36854.2
F56F11.4a	14	0.00050756	6	0.000143289	22	0.000422683	CE28467 WBGene00018991 26S protease regulatory subunit status:Partially_confirmed UniProt:Q9TZ65 protein_id:AAK21407.2
F56F11.4b	14	0.000482887	6	0.000136324	22	0.000402136	CE31008 WBGene00018991 status:Partially_confirmed UniProt:Q8MXF1 protein_id:AAM48537.1
F56F3.1	4	7.83206e-05	2	2.57958e-05	3	3.11294e-05	CE17911 WBGene00004132 locus:pqn-45 status:Partially_confirmed UniProt:Q20898 protein_id:CAA83608.1
F56F3.5	49	0.00284095	77	0.00294077	79	0.00242732	CE00664 WBGene00004470 locus:rps-1 Ribosomal protein S3a (human) homolog. status:Confirmed UniProt:P48154 protein_id:CAA83605.1
F56G4.5	-	-	2	3.23937e-05	-	-	CE23786 WBGene00010160 locus:png-1 Thioredoxins status:Confirmed UniProt:Q9TW67 protein_id:CAB57916.1
F56G4.6	-	-	3	3.49299e-05	-	-	CE43419 WBGene00010161 status:Partially_confirmed UniProt:Q9XUY0 protein_id:CAB04488.3
F56H1.4	7	0.000242566	21	0.000479352	23	0.00042237	CE17915 WBGene00004505 locus:rpt-5 ATPase status:Confirmed UniProt:O76371 protein_id:AAC19196.1
F56H1.6	-	-	1	2.57619e-05	-	-	CE38609 WBGene00044305 status:Partially_confirmed UniProt:Q4W4Z2 protein_id:AAY44003.1
F56H1.7	1	9.19784e-05	2	0.000121176	4	0.000194975	CE41412 WBGene00045483 status:Confirmed UniProt:A7DT45 protein_id:ABS83851.1
F56H11.4	-	-	1	3.40809e-05	5	0.000137092	CE05979 WBGene00001239 locus:elo-1 Yeast YJT6 like status:Confirmed UniProt:Q20901 protein_id:CAA92958.1
F57B1.2	-	-	2	4.15023e-05	2	3.33889e-05	CE11288 WBGene00006311 locus:sun-1 status:Partially_confirmed UniProt:Q20924 protein_id:CAB01511.1
F57B10.14	2	0.000532161	6	0.00105164	16	0.00225614	CE31352 WBGene00019007 status:Confirmed UniProt:Q8MXI1 protein_id:AAM81096.1
F57B10.3a	1	2.76447e-05	7	0.000127471	-	-	CE11302 WBGene00019001 phosphoglycerate mutase status:Confirmed UniProt:O44742 protein_id:AAB96720.1
F57B10.3b	1	2.85998e-05	7	0.000131875	-	-	CE33113 WBGene00019001 status:Confirmed UniProt:Q8IA68 protein_id:AAO12419.1
F57B9.1	1	6.59314e-05	2	8.6861e-05	-	-	CE44186 WBGene00018996 PNP\/PMP oxidase status:Confirmed UniProt:Q20939 protein_id:AAA21167.2
F57B9.10a	9	0.000306175	13	0.000291322	22	0.000396627	CE25011 WBGene00004462 locus:rpn-6 status:Confirmed UniProt:Q20938 protein_id:AAA21173.2
F57B9.10b	9	0.000319296	13	0.000303807	22	0.000413625	CE38077 WBGene00004462 locus:rpn-6 status:Confirmed UniProt:Q5DX45 protein_id:AAW88394.1
F57B9.2	7	4.12756e-05	16	6.21467e-05	33	0.00010312	CE42983 WBGene00002845 locus:let-711 status:Partially_confirmed UniProt:Q20937 protein_id:AAA21168.2
F57B9.3	3	0.000123145	3	8.11181e-05	-	-	CE01338 WBGene00018997 Eukaryotic initiation factor 4A status:Partially_confirmed UniProt:Q20935 protein_id:AAA21169.1
F57B9.5	3	9.95579e-05	4	8.74414e-05	3	5.27604e-05	CE25013 WBGene00000276 locus:byn-1 status:Confirmed UniProt:Q20932 protein_id:AAA21176.2
F57B9.6a	11	0.000407725	11	0.000268578	4	7.85719e-05	CE01341 WBGene00002083 locus:inf-1 status:Confirmed UniProt:P27639 protein_id:AAA21170.1
F57B9.6b	3	0.000388709	-	-	-	-	CE38524 WBGene00002083 locus:inf-1 status:Confirmed UniProt:P27639 protein_id:AAX88826.1
F57B9.7a	1	4.2211e-05	-	-	-	-	CE31011 WBGene00018998 locus:flap-1 status:Confirmed UniProt:Q8MQ18 protein_id:AAM48538.1
F57B9.7b	1	3.99477e-05	-	-	-	-	CE31012 WBGene00018998 locus:flap-1 status:Confirmed UniProt:Q8MQ17 protein_id:AAM48539.1
F57C7.1a	-	-	1	8.11852e-06	-	-	CE31548 WBGene00010199 female sterile homeotic protein (Bromodomain protein) status:Partially_confirmed UniProt:Q20947 protein_id:CAA93473.3
F57C7.1b	-	-	1	9.02971e-06	-	-	CE18761 WBGene00010199 female sterile homeotic protein (Bromodomain protein) status:Partially_confirmed UniProt:Q20948 protein_id:CAA93475.1
F57F10.1a	52	0.000807952	2	2.04699e-05	4	3.29363e-05	CE28476 WBGene00019018 locus:abts-3 Anion exchange protein status:Confirmed UniProt:Q09570 protein_id:AAC46712.2
F57F10.1b	48	0.000897395	2	2.46306e-05	4	3.9631e-05	CE31811 WBGene00019018 locus:abts-3 status:Confirmed UniProt:Q8MQ15 protein_id:AAM98009.1
F57F10.1c	48	0.000803622	2	2.20568e-05	4	3.54898e-05	CE38965 WBGene00019018 locus:abts-3 status:Confirmed UniProt:Q3Y415 protein_id:AAZ91355.1
F57F4.3	1	6.92081e-06	2	9.11778e-06	-	-	CE11342 WBGene00001581 locus:gfi-1 status:Partially_confirmed UniProt:Q94246 protein_id:AAB09166.1
F57F4.4	1	7.12942e-06	2	9.39263e-06	-	-	CE11344 WBGene00019017 status:Partially_confirmed UniProt:Q94247 protein_id:AAB09167.1
F57H12.1	2	0.000165561	1	5.45294e-05	-	-	CE17122 WBGene00000183 locus:arf-3 GTP-binding protein status:Confirmed UniProt:O45099 protein_id:AAC02598.1
F57H12.6	4	0.000290741	5	0.000239397	-	-	CE32447 WBGene00019021 status:Confirmed UniProt:O45097 protein_id:AAC02602.2
F58A4.8	-	-	1	2.21065e-05	-	-	CE00224 WBGene00006540 locus:tbg-1 Gamma-like tubulin status:Confirmed UniProt:P34475 protein_id:CAA80164.1
F58A4.9	-	-	1	6.81618e-05	-	-	CE00225 WBGene00010230 RNA Pol I\/III 16Kd polypeptide status:Confirmed UniProt:P34476 protein_id:CAA80165.1
F58A6.8	5	0.000586634	6	0.000463715	7	0.000435239	CE02806 WBGene00003438 locus:msp-45 major sperm protein status:Confirmed UniProt:P53017 protein_id:AAA96204.1
F58A6.9	2	0.000387026	3	0.000382414	-	-	CE02603 WBGene00019026 major sperm protein status:Confirmed UniProt:Q95PJ7 protein_id:AAA96205.1
F58B3.1	1	6.96285e-05	1	4.58659e-05	-	-	CE06003 WBGene00003093 locus:lys-4 status:Confirmed UniProt:Q20964 protein_id:CAA97797.1
F58B3.5	22	0.000357482	25	0.000267593	25	0.00021528	CE06007 WBGene00003415 locus:mrs-1 methionyl-tRNA synthetase status:Partially_confirmed UniProt:Q20970 protein_id:CAA97803.1
F58B3.9	-	-	1	4.60812e-05	-	-	CE11362 WBGene00010234 locus:ttr-50 Transthyretin-like family status:Confirmed UniProt:Q93809 protein_id:CAA97805.1
F58D5.1a	4	9.75483e-05	11	0.000176707	9	0.000116315	CE36388 WBGene00002000 locus:hrp-2 status:Confirmed UniProt:Q9NLD1 protein_id:CAB70238.2
F58E10.3a	14	0.000371848	11	0.000192457	22	0.000309666	CE18785 WBGene00010260 ATP-dependent helicase (DEAD box) status:Confirmed UniProt:Q9XUW5 protein_id:CAB04518.1
F58F12.1	5	0.00045707	5	0.000301083	-	-	CE01976 WBGene00019061 ATP synthase status:Confirmed UniProt:Q09544 protein_id:AAC46699.1
F58F9.4	1	4.74538e-05	-	-	-	-	CE07301 WBGene00019058 status:Partially_confirmed UniProt:Q20988 protein_id:AAC48085.1
F58F9.7	1	2.23396e-05	-	-	-	-	CE07304 WBGene00019060 acyl-coenzyme A oxidase status:Confirmed UniProt:Q20992 protein_id:AAC48086.1
F58G1.4	-	-	3	0.000132044	-	-	CE17924 WBGene00010266 locus:dct-18 status:Confirmed UniProt:O62277 protein_id:CAB04526.1
F58G11.1a	2	3.80115e-05	-	-	-	-	CE11400 WBGene00010279 locus:letm-1 Yeast cosmid 9642 hypothetical protein like status:Confirmed UniProt:Q9XVM0 protein_id:CAB03150.1
F58G11.1b	2	3.87026e-05	-	-	-	-	CE20894 WBGene00010279 locus:letm-1 status:Confirmed UniProt:Q9XVL7 protein_id:CAB03156.1
F58G11.2	-	-	2	2.04912e-05	1	8.24267e-06	CE41669 WBGene00010280 ATP-dependent RNA helicase like status:Partially_confirmed UniProt:P90897 protein_id:CAB03153.3
F58G4.1	-	-	2	9.94457e-06	-	-	CE07306 WBGene00019064 locus:myo-5 myosin status:Partially_confirmed UniProt:Q21000 protein_id:AAG24132.1
F59A2.1a	15	0.000259892	15	0.000171197	48	0.000440734	CE17939 WBGene00003795 locus:npp-9 Nucleoporin status:Confirmed UniProt:Q21021 protein_id:CAA84330.1
F59A2.1b	15	0.000252837	15	0.000166549	48	0.000428768	CE33525 WBGene00003795 locus:npp-9 status:Confirmed UniProt:Q86G90 protein_id:CAD82919.1
F59A2.3	-	-	3	0.000124771	-	-	CE17940 WBGene00010303 locus:cri-3 Splicing factor-associated 32K chain status:Confirmed UniProt:Q21018 protein_id:CAA84328.1
F59A3.12	-	-	1	3.33854e-05	1	2.68588e-05	CE43581 WBGene00185086 status:Partially_confirmed UniProt:P91357 protein_id:AAB37819.2
F59A6.1	-	-	1	6.88793e-06	1	5.54139e-06	CE33405 WBGene00003822 locus:nsy-1 Protein kinase status:Partially_confirmed UniProt:Q21029 protein_id:AAK31527.2
F59A7.4	1	7.84237e-05	-	-	-	-	CE11442 WBGene00001857 locus:hil-6 histone H1 status:Partially_confirmed UniProt:O16277 protein_id:AAB65336.1
F59B1.2	2	0.000185099	3	0.000182894	6	0.000294279	CE17943 WBGene00019097 status:Confirmed UniProt:O61880 protein_id:AAC17663.1
F59B2.3	-	-	3	7.04447e-05	-	-	CE00231 WBGene00010308 N-acetyl-glucosamine-6-phosphate deacetylase status:Confirmed UniProt:P34480 protein_id:CAA77585.1
F59B8.2	4	0.000144665	20	0.000476471	-	-	CE03436 WBGene00010317 locus:idh-1 isocitrate dehydrogenase status:Confirmed UniProt:Q21032 protein_id:CAA92778.1
F59D8.1	117	0.00108756	282	0.00172671	220	0.00108373	CE20900 WBGene00006927 locus:vit-3 status:Partially_confirmed UniProt:Q9N4J2 protein_id:AAK09075.1
F59D8.2	118	0.00109686	288	0.00176345	221	0.00108866	CE26817 WBGene00006928 locus:vit-4 status:Partially_confirmed UniProt:P18947 protein_id:AAK09074.1
F59E10.3	-	-	4	0.000213376	-	-	CE11494 WBGene00010333 Clathrin adaptor complex small chain status:Confirmed UniProt:O17901 protein_id:CAA85416.1
F59E12.4a	1	2.82742e-05	3	5.58745e-05	-	-	CE28572 WBGene00019120 locus:npl-4.1 status:Partially_confirmed UniProt:Q95QZ7 protein_id:AAK82897.1
F59E12.4b	1	2.81673e-05	3	5.56633e-05	-	-	CE28573 WBGene00019120 locus:npl-4.1 status:Partially_confirmed UniProt:Q95QZ8 protein_id:AAK82898.1
F59E12.5a	1	2.82742e-05	3	5.58745e-05	-	-	CE11526 WBGene00019121 locus:npl-4.2 status:Partially_confirmed UniProt:O01894 protein_id:AAB54255.1
F59E12.5b	1	2.81673e-05	3	5.56633e-05	-	-	CE28574 WBGene00019121 locus:npl-4.2 status:Partially_confirmed UniProt:Q95QZ9 protein_id:AAK82899.1
F59F3.1	-	-	2	1.59988e-05	-	-	CE03437 WBGene00006896 locus:ver-3 IG (immunoglobulin) superfamily (3 domains), tyrosine-protein kinase (KIN15\/KIN16 subfamily) (2 domains) status:Partially_confirmed UniProt:Q21038 protein_id:CAA91990.1
F59G1.3	-	-	2	2.39106e-05	-	-	CE39945 WBGene00006933 locus:vps-35 S. cerevisiae vacuolar sorting protein status:Confirmed UniProt:Q21053 protein_id:AAK31535.2
H01M10.3	1	0.000107198	2	0.000141227	-	-	CE40703 WBGene00045268 locus:ttr-42 status:Confirmed UniProt:A2V8C3 protein_id:ABN43084.1
H02I12.1	4	4.51873e-05	-	-	-	-	CE37527 WBGene00010351 locus:cbd-1 status:Partially_confirmed UniProt:O45599 protein_id:CAB07215.2
H02I12.6	6	0.000726854	10	0.000797991	30	0.00192597	CE05165 WBGene00001940 locus:his-66 Core histones H2A, H2B, H3 and H4 status:Partially_confirmed UniProt:Q27876 protein_id:CAB07220.1
H02I12.7	25	0.00293317	16	0.00123657	42	0.00261143	CE04501 WBGene00001939 locus:his-65 Core histones H2A, H2B, H3 and H4 status:Predicted UniProt:P09588 protein_id:CAB07221.1
H02I12.8	1	3.0102e-05	2	3.96578e-05	1	1.59525e-05	CE37719 WBGene00010354 locus:cyp-31A2 Cytochrome P450 status:Partially_confirmed UniProt:O45605 protein_id:CAB07222.3
H04J21.3a	1	1.67233e-05	1	1.1016e-05	-	-	CE31849 WBGene00001589 locus:gip-1 status:Confirmed UniProt:O61208 protein_id:AAB94969.2
H04J21.3b	1	1.5473e-05	1	1.01924e-05	-	-	CE32450 WBGene00001589 locus:gip-1 status:Partially_confirmed UniProt:Q8ITY3 protein_id:AAN63399.1
H04J21.3c	-	-	2	5.84244e-05	-	-	CE34566 WBGene00001589 locus:gip-1 status:Confirmed UniProt:Q7YZW0 protein_id:AAP82651.1
H04M03.3	-	-	1	2.94754e-05	-	-	CE20922 WBGene00019153 status:Confirmed UniProt:Q9TYR0 protein_id:AAD12788.1
H05C05.1a	3	5.4514e-05	1	1.19699e-05	1	9.62985e-06	CE37385 WBGene00019157 status:Partially_confirmed UniProt:Q9TXU2 protein_id:AAK29840.2
H05C05.1c	4	6.70439e-05	1	1.10408e-05	1	8.88243e-06	CE43771 WBGene00019157 status:Partially_confirmed UniProt:C7IVR9 protein_id:ACV31113.1
H05L14.2	1	6.77603e-06	-	-	-	-	CE42798 WBGene00010367 Zinc finger, C3HC4 type (RING finger) status:Partially_confirmed UniProt:O17709 protein_id:CAB16922.3
H06I04.3a	1	1.78878e-05	-	-	2	1.89591e-05	CE23795 WBGene00019168 status:Confirmed UniProt:Q9N5N9 protein_id:AAF39868.1
H06I04.3b	1	2.08108e-05	-	-	2	2.20572e-05	CE38200 WBGene00019168 status:Confirmed UniProt:Q5CCJ3 protein_id:AAX22286.1
H06I04.3c	1	1.89574e-05	-	-	2	2.00928e-05	CE38201 WBGene00019168 status:Partially_confirmed UniProt:Q5CCJ2 protein_id:AAX22287.1
H06I04.4a	6	0.000548485	1	6.02165e-05	13	0.000629781	CE20938 WBGene00006725 locus:ubl-1 ubiquitin status:Confirmed UniProt:P37165 protein_id:AAF39865.1
H06O01.1	5	0.000152669	14	0.000281586	2	3.23626e-05	CE11570 WBGene00003964 locus:pdi-3 protein disulphide isomerase ER-60 precursor like status:Confirmed UniProt:O17908 protein_id:CAB07480.1
H10E21.4	-	-	-	-	1	3.34597e-05	CE19489 WBGene00019184 calcium-binding protein status:Confirmed UniProt:O76670 protein_id:AAC26922.1
H11E01.3	1	1.01779e-05	-	-	-	-	CE30442 WBGene00019188 status:Partially_confirmed UniProt:O61802 protein_id:AAC17017.2
H12D21.7	-	-	3	9.62284e-05	-	-	CE36178 WBGene00010383 status:Confirmed UniProt:Q9XTW9 protein_id:CAB07429.2
H13N06.4a	-	-	1	1.81429e-05	1	1.45961e-05	CE18814 WBGene00010397 Heme-binding domain in cytochrome b5 and oxidoreductases, Oxidoreductase molybdopterin binding domain status:Partially_confirmed UniProt:Q9XTQ8 protein_id:CAB17069.1
H13N06.4b	-	-	-	-	1	4.43623e-05	CE38383 WBGene00010397 status:Confirmed UniProt:Q564P9 protein_id:CAI79198.1
H13N06.6a	-	-	1	1.67783e-05	-	-	CE31553 WBGene00006541 locus:tbh-1 Copper type II, ascorbate-dependent monooxygenase status:Partially_confirmed UniProt:Q9XTQ6 protein_id:CAB17071.2
H13N06.6b	-	-	1	1.49396e-05	-	-	CE43881 WBGene00006541 locus:tbh-1 status:Partially_confirmed UniProt:C6KRQ4 protein_id:CAZ65507.1
H14A12.2a	3	8.92245e-05	10	0.000195914	2	3.15229e-05	CE11580 WBGene00001503 locus:fum-1 fumarase status:Confirmed UniProt:O17214 protein_id:AAB70982.1
H14A12.2b	3	0.000136285	7	0.000209473	2	4.81493e-05	CE32457 WBGene00001503 locus:fum-1 status:Confirmed UniProt:Q8ITZ0 protein_id:AAN63405.1
H14N18.3	-	-	1	6.33245e-05	-	-	CE17975 WBGene00019203 locus:ttr-47 status:Confirmed UniProt:O61977 protein_id:AAC17782.1
H15N14.1c	2	3.09139e-05	11	0.000112	8	6.5531e-05	CE32459 WBGene00000079 locus:adr-1 Double-stranded RNA binding motif (2 domains) status:Confirmed UniProt:Q9U3D6 protein_id:CAB09530.2
H15N14.1d	2	3.26765e-05	10	0.000107624	8	6.92674e-05	CE33125 WBGene00000079 locus:adr-1 status:Confirmed UniProt:Q86GC3 protein_id:CAD60417.1
H15N14.1e	2	3.33718e-05	10	0.000109914	8	7.07411e-05	CE33126 WBGene00000079 locus:adr-1 status:Confirmed UniProt:Q86GC2 protein_id:CAD60418.1
H15N14.2a	5	9.04156e-05	6	7.14706e-05	3	2.87493e-05	CE19925 WBGene00003818 locus:nsf-1 vesicular-fusion protein NSF status:Confirmed UniProt:Q94392 protein_id:CAB09531.1
H15N14.2b	5	9.82882e-05	6	7.76936e-05	3	3.12526e-05	CE15513 WBGene00003818 locus:nsf-1 status:Confirmed UniProt:Q09EE7 protein_id:CAL44963.1
H17B01.4a	-	-	3	3.11267e-05	-	-	CE27186 WBGene00019209 status:Confirmed UniProt:O44825 protein_id:AAK31541.1
H17B01.4b	-	-	1	2.48488e-05	-	-	CE33410 WBGene00019209 status:Partially_confirmed UniProt:Q86S39 protein_id:AAO38629.1
H19N07.1	4	0.000112034	11	0.000202948	6	8.90581e-05	CE32460 WBGene00010405 elongation factor status:Confirmed UniProt:O45622 protein_id:CAB07395.2
H19N07.2a	1	1.31514e-05	6	5.19786e-05	4	2.78781e-05	CE16182 WBGene00010406 locus:math-33 ubiquitin carboxyl-terminal hydrolase status:Confirmed UniProt:O45623 protein_id:CAB07396.1
H19N07.2b	1	1.31863e-05	6	5.21166e-05	4	2.79521e-05	CE16183 WBGene00010406 locus:math-33 ubiquitin carboxyl-terminal hydrolase status:Confirmed UniProt:O45624 protein_id:CAB07397.1
H19N07.2c	1	1.31282e-05	6	5.1887e-05	4	2.7829e-05	CE36180 WBGene00010406 locus:math-33 status:Confirmed UniProt:Q7JKC3 protein_id:CAE54910.1
H20J04.4a	-	-	1	2.01133e-05	-	-	CE32054 WBGene00019219 helicase status:Partially_confirmed UniProt:Q9N5M1 protein_id:AAF39890.2
H20J04.4b	-	-	1	1.74961e-05	-	-	CE39381 WBGene00019219 status:Partially_confirmed UniProt:Q2WF63 protein_id:ABB88208.1
H20J04.8	4	0.000235581	2	7.75913e-05	6	0.000187268	CE20974 WBGene00044076 locus:sap-1 status:Confirmed UniProt:Q9BLB6 protein_id:AAK31542.1
H21P03.1	-	-	1	6.29185e-05	-	-	CE18819 WBGene00003148 locus:mbf-1 Helix-turn-helix status:Confirmed UniProt:Q9XTV4 protein_id:CAB09112.1
H22K11.1	4	0.000149754	2	4.93231e-05	-	-	CE19495 WBGene00000216 locus:asp-3 aspartyl protease status:Confirmed UniProt:P55956 protein_id:AAK39240.1
H24K24.3a	1	3.88034e-05	4	0.000102243	-	-	CE23822 WBGene00019240 alcohol dehydrogenase status:Confirmed UniProt:Q17335 protein_id:AAF39899.1
H24K24.3b	1	3.86023e-05	4	0.000101713	-	-	CE29978 WBGene00019240 status:Confirmed UniProt:Q17335 protein_id:AAL32231.1
H24K24.4	-	-	3	4.88323e-05	-	-	CE36942 WBGene00019241 RNA-binding protein status:Partially_confirmed UniProt:Q9N5L0 protein_id:AAF39900.2
H25P06.1	-	-	5	8.89066e-05	-	-	CE18823 WBGene00010416 Hexokinases status:Partially_confirmed UniProt:Q9XU15 protein_id:CAB07234.1
H25P06.2a	-	-	2	4.41137e-05	-	-	CE37838 WBGene00000410 locus:cdk-9 serine\/threonine kinase (CDC2\/CDKX subfamily) (2 domains) status:Confirmed UniProt:Q9TVL3 protein_id:CAB07237.2
H25P06.2b	-	-	2	4.10682e-05	-	-	CE37839 WBGene00000410 locus:cdk-9 serine\/threonine kinase (CDC2\/CDKX subfamily) status:Confirmed UniProt:Q9TVL3 protein_id:CAB07238.3
H26D21.1	-	-	1	3.54343e-05	-	-	CE20999 WBGene00002042 locus:hus-1 status:Confirmed UniProt:Q9XYP0 protein_id:AAC78225.1
H26D21.2	1	1.75506e-05	1	1.1561e-05	4	3.72037e-05	CE21000 WBGene00003418 locus:msh-2 DNA mismatch repair protein status:Confirmed UniProt:Q9TXR4 protein_id:AAC78226.1
H27A22.1a	24	0.00104565	23	0.000660093	63	0.00145461	CE17979 WBGene00010418 guanylate cyclase status:Confirmed UniProt:O17912 protein_id:CAB08740.1
H27A22.1b	24	0.00100453	23	0.000634134	63	0.00139741	CE40259 WBGene00010418 status:Confirmed UniProt:Q18LB4 protein_id:CAK55194.1
H27M09.1	-	-	1	1.55798e-05	-	-	CE23832 WBGene00019245 helicase status:Partially_confirmed UniProt:Q9N5K1 protein_id:AAF39907.1
H27M09.2	-	-	2	9.3036e-05	-	-	CE23831 WBGene00019246 locus:rpb-5 RNA polymerase status:Confirmed UniProt:Q9N5K2 protein_id:AAF39906.1
H27M09.4	-	-	1	3.04823e-05	-	-	CE25036 WBGene00001075 locus:dpy-14 status:Confirmed UniProt:Q9N5K5 protein_id:AAF39908.1
H28O16.1a	36	0.000997059	64	0.00116762	34	0.000499034	CE18826 WBGene00010419 ATP synthase alpha and beta subunits, ATP synthase Alpha chain, C terminal status:Confirmed UniProt:Q9XXK1 protein_id:CAA19429.1
H28O16.1b	1	0.000102058	4	0.000268912	-	-	CE34194 WBGene00010419 status:Confirmed UniProt:Q9XXK1 protein_id:CAD92383.1
H28O16.1c	30	0.000888698	57	0.00111227	34	0.000533758	CE34195 WBGene00010419 status:Confirmed UniProt:Q9XXK1 protein_id:CAD92384.1
H28O16.1d	35	0.00102058	64	0.00122931	34	0.000525402	CE36263 WBGene00010419 status:Confirmed UniProt:Q9XXK1 protein_id:CAF31480.1
H32C10.2	3	0.000183957	-	-	-	-	CE21004 WBGene00003019 locus:lin-33 status:Confirmed UniProt:Q9TYQ5 protein_id:AAD12800.1
H34C03.2	1	1.65561e-05	-	-	1	8.77387e-06	CE19500 WBGene00019259 ubiquitin carboxy-terminal hydrolase status:Partially_confirmed UniProt:Q9TYY8 protein_id:AAC68977.1
H37A05.1	-	-	1	1.19262e-05	-	-	CE19946 WBGene00010425 locus:lpin-1 status:Partially_confirmed UniProt:Q9XXT5 protein_id:CAA16154.1
H38K22.1	-	-	4	2.50071e-05	-	-	CE33526 WBGene00001352 locus:evl-14 status:Partially_confirmed UniProt:Q9XTF6 protein_id:CAA90774.2
H38K22.2a	3	0.00015153	5	0.000166361	1	2.67677e-05	CE33527 WBGene00010428 locus:dcn-1 status:Confirmed UniProt:Q9U3C8 protein_id:CAB54261.2
H38K22.2b	3	0.000184717	5	0.000202795	1	3.26301e-05	CE33528 WBGene00010428 locus:dcn-1 status:Confirmed UniProt:Q9U3C8 protein_id:CAB54260.2
H38K22.3	-	-	3	9.03248e-05	-	-	CE18831 WBGene00006478 locus:tag-131 status:Partially_confirmed UniProt:Q9XXA7 protein_id:CAA19709.1
H39E23.1a	-	-	6	4.94058e-05	1	6.62456e-06	CE23838 WBGene00003916 locus:par-1 serine\/threonine kinase (KIN1\/SNF1\/Nim1 subfamily) status:Confirmed UniProt:Q9TW45 protein_id:CAB54263.1
H39E23.1b	-	-	6	5.37334e-05	1	7.20482e-06	CE27768 WBGene00003916 locus:par-1 status:Partially_confirmed UniProt:Q9TW45 protein_id:CAB54262.2
H39E23.1c	-	-	6	5.54536e-05	1	7.43548e-06	CE40085 WBGene00003916 locus:par-1 status:Partially_confirmed UniProt:Q9TW45 protein_id:CAJ85756.1
H39E23.1d	-	-	6	4.36883e-05	1	5.85792e-06	CE42416 WBGene00003916 locus:par-1 status:Partially_confirmed UniProt:Q9TW45 protein_id:CAQ16148.1
H40L08.1	-	-	1	2.21065e-05	-	-	CE16188 WBGene00010433 status:Confirmed UniProt:O45628 protein_id:CAB08561.1
H43I07.2	-	-	4	0.000107271	-	-	CE29979 WBGene00019275 transferase status:Confirmed UniProt:Q9UAY9 protein_id:AAL38961.1
JC8.14	-	-	1	7.01092e-05	-	-	CE39742 WBGene00044737 locus:ttr-45 status:Partially_confirmed UniProt:Q2EEM8 protein_id:CAJ76932.1
JC8.2	-	-	7	0.000147124	9	0.000152181	CE37529 WBGene00010435 status:Partially_confirmed UniProt:Q9NAQ2 protein_id:CAB05230.3
JC8.3a	17	0.0015352	24	0.00142768	122	0.00583861	CE17986 WBGene00004424 locus:rpl-12 Ribosomal protein L11 status:Confirmed UniProt:P61866 protein_id:CAB05226.1
JC8.3c	3	0.00089403	8	0.00157045	-	-	CE39743 WBGene00004424 locus:rpl-12 status:Confirmed UniProt:P61866 protein_id:CAJ76933.1
JC8.5	-	-	1	3.77511e-05	-	-	CE38202 WBGene00010437 status:Confirmed UniProt:Q95QD5 protein_id:CAB05232.2
JC8.8	1	0.000107975	2	0.000142251	-	-	CE33800 WBGene00010440 locus:ttr-51 Transthyretin-like family status:Confirmed UniProt:O62289 protein_id:CAB05225.2
K01A2.5	-	-	1	3.70388e-05	-	-	CE19513 WBGene00019280 status:Confirmed UniProt:Q9TZ58 protein_id:AAC69505.1
K01C8.10	24	0.000662244	20	0.000363529	44	0.000643417	CE02262 WBGene00000379 locus:cct-4 T-complex protein status:Confirmed UniProt:P47208 protein_id:CAA88861.1
K01C8.9	9	0.000241195	16	0.000282454	7	9.94161e-05	CE02270 WBGene00003821 locus:nst-1 GTP-binding protein status:Confirmed UniProt:Q21086 protein_id:CAA88860.1
K01D12.1	2	9.49076e-05	8	0.000250071	3	7.54441e-05	CE06040 WBGene00010461 status:Confirmed UniProt:Q21090 protein_id:CAA99867.1
K01D12.12	-	-	3	0.000106303	-	-	CE06051 WBGene00010471 locus:cdr-6 glutathione S-transferase status:Confirmed UniProt:Q18830 protein_id:CAA99802.1
K01G5.2a	1	8.51457e-05	-	-	-	-	CE16191 WBGene00001996 locus:hpl-2 'chromo' (CHRromatin Organization MOdifier) domain status:Confirmed UniProt:O17916 protein_id:CAB07241.1
K01G5.2b	1	4.95033e-05	-	-	-	-	CE25037 WBGene00001996 locus:hpl-2 'chromo' (CHRromatin Organization MOdifier) domain status:Confirmed UniProt:O17918 protein_id:CAB07243.2
K01G5.2c	1	4.91766e-05	-	-	-	-	CE25038 WBGene00001996 locus:hpl-2 'chromo' (CHRromatin Organization MOdifier) domain status:Confirmed UniProt:Q9U3C6 protein_id:CAB54267.2
K01G5.4	5	0.000346523	12	0.00054783	20	0.000734556	CE16194 WBGene00004302 locus:ran-1 GTP-binding protein status:Confirmed UniProt:O17915 protein_id:CAB07240.1
K01G5.5	5	0.000167421	11	0.000242625	10	0.000177449	CE16195 WBGene00010478 centromere\/microtubule binding protein status:Confirmed UniProt:O17919 protein_id:CAB07244.1
K01G5.7	51	0.00169248	45	0.000983715	-	-	CE16197 WBGene00006536 locus:tbb-1 tubulin beta-chain status:Confirmed UniProt:O17921 protein_id:CAB07246.1
K01H12.2	81	0.00385604	142	0.00445294	-	-	CE03454 WBGene00010485 locus:ant-1.3 ADP\/ATP carrier protein status:Confirmed UniProt:Q21103 protein_id:CAA92472.1
K02A11.3	1	4.85358e-05	-	-	-	-	CE06057 WBGene00010488 placental protein 11 status:Confirmed UniProt:Q21109 protein_id:CAA99880.1
K02A4.1	-	-	3	7.09539e-05	-	-	CE03457 WBGene00001149 locus:bcat-1 twt1 like protein status:Confirmed UniProt:P54688 protein_id:CAA91805.1
K02B12.3	1	3.506e-05	1	2.30948e-05	-	-	CE32461 WBGene00010496 WD domain, G-beta repeat status:Partially_confirmed UniProt:Q21115 protein_id:CAB00033.2
K02B2.5	2	0.000254709	9	0.000755023	2	0.000134983	CE04691 WBGene00004494 locus:rps-25 ribosomal protein status:Confirmed UniProt:P52821 protein_id:AAK39246.1
K02C4.3	-	-	2	1.50196e-05	3	1.81251e-05	CE40974 WBGene00010502 ubiquitin carboxyl-terminal hydrolase status:Partially_confirmed UniProt:Q09931 protein_id:CAA87786.2
K02D7.4	5	8.3523e-05	2	2.20074e-05	-	-	CE33667 WBGene00001099 locus:dsc-4 status:Confirmed UniProt:O45104 protein_id:AAC02607.3
K02E10.2a	1	2.04396e-05	1	1.34641e-05	-	-	CE04694 WBGene00001844 locus:hid-1 status:Confirmed UniProt:Q21136 protein_id:AAC47068.1
K02E10.2b	1	2.10162e-05	1	1.38439e-05	-	-	CE34327 WBGene00001844 locus:hid-1 status:Confirmed UniProt:Q7Z135 protein_id:AAP68937.1
K02F2.1a	3	4.80145e-05	-	-	-	-	CE17153 WBGene00001056 locus:dpf-3 peptidase status:Partially_confirmed UniProt:O44987 protein_id:AAB97564.1
K02F2.1b	3	4.82217e-05	-	-	-	-	CE28837 WBGene00001056 locus:dpf-3 status:Partially_confirmed UniProt:Q965K3 protein_id:AAK84627.1
K02F2.2	18	0.00061375	84	0.00188669	36	0.000650511	CE17154 WBGene00019322 locus:ahcy-1 S-adenosylhomocysteine hydrolase status:Confirmed UniProt:P27604 protein_id:AAB97565.1
K02F2.3	2	2.4427e-05	6	4.82719e-05	3	1.94176e-05	CE17155 WBGene00019323 locus:tag-203 status:Partially_confirmed UniProt:O44985 protein_id:AAB97566.1
K02F3.10	7	0.000518923	4	0.000195329	1	3.9286e-05	CE01346 WBGene00019333 status:Confirmed UniProt:Q21154 protein_id:AAK21418.1
K02F3.11	-	-	-	-	1	2.73235e-05	CE29981 WBGene00004388 locus:rnp-5 Probable RNA binding protein status:Confirmed UniProt:Q21155 protein_id:AAK21429.2
K02F3.2	4	8.43027e-05	3	4.16491e-05	1	1.1169e-05	CE39385 WBGene00019326 status:Partially_confirmed UniProt:Q21153 protein_id:AAK21421.2
K03A1.2a	1	2.54275e-05	-	-	-	-	CE30088 WBGene00019351 LRR (leucine-rich repeats)\; FSHR (follicle stimulating hormone receptor) status:Confirmed UniProt:Q21164 protein_id:AAA83325.2
K03A1.2b	1	2.55146e-05	-	-	-	-	CE41142 WBGene00019351 status:Confirmed UniProt:A7LPD2 protein_id:ABS19463.1
K03A1.5	2	4.25729e-05	6	8.41311e-05	-	-	CE04713 WBGene00006351 locus:sur-5 acetyl-coenzyme A synthetase status:Confirmed UniProt:Q21166 protein_id:AAA83327.1
K03A1.6	11	0.00159132	29	0.00276353	24	0.00183996	CE03252 WBGene00001912 locus:his-38 histone-H4 status:Partially_confirmed UniProt:P62784 protein_id:AAA83329.1
K03B4.3a	1	8.46619e-05	1	5.57687e-05	-	-	CE07323 WBGene00006392 locus:taf-10 status:Confirmed UniProt:Q21172 protein_id:AAA97996.1
K03B4.3b	1	8.3243e-05	1	5.4834e-05	-	-	CE28580 WBGene00006392 locus:taf-10 status:Confirmed UniProt:Q95ZS0 protein_id:AAK82906.1
K03E6.7	3	0.000103716	2	4.55466e-05	-	-	CE31197 WBGene00019365 status:Confirmed UniProt:Q21194 protein_id:AAC69046.2
K03H1.2	-	-	4	3.47137e-05	-	-	CE01027 WBGene00003389 locus:mog-1 RNA helicase (DEAH subfamily) status:Confirmed UniProt:P34498 protein_id:CAA82662.1
K03H1.4	4	0.000402716	1	6.63196e-05	3	0.000160064	CE00475 WBGene00010539 locus:ttr-2 Transthyretin-like family status:Confirmed UniProt:P34500 protein_id:CAA82657.1
K04B12.2a	-	-	-	-	2	3.76023e-05	CE35576 WBGene00010550 status:Partially_confirmed UniProt:O45656 protein_id:CAB05754.2
K04B12.2b	-	-	-	-	2	4.14513e-05	CE35577 WBGene00010550 status:Partially_confirmed UniProt:Q7JKG4 protein_id:CAE46672.1
K04C1.2a	2	5.67638e-05	-	-	-	-	CE06086 WBGene00010552 status:Partially_confirmed UniProt:Q21205 protein_id:CAA94213.1
K04C1.2b	2	5.58071e-05	-	-	-	-	CE18848 WBGene00010552 status:Partially_confirmed UniProt:Q9XVV7 protein_id:CAA94214.1
K04C2.2	9	0.000135459	37	0.000366834	13	0.000103691	CE00722 WBGene00019380 status:Partially_confirmed UniProt:Q21210 protein_id:AAA50675.1
K04D7.1	42	0.0019256	119	0.00359391	48	0.00116625	CE06090 WBGene00010556 locus:rack-1 guanine nucleotide-binding protein status:Confirmed UniProt:Q21215 protein_id:CAA93514.1
K04D7.2a	1	4.35687e-05	2	5.73994e-05	-	-	CE28240 WBGene00010557 locus:mspn-1 TAT binding homolog 4 like status:Partially_confirmed UniProt:P54815 protein_id:CAA93516.2
K04D7.2b	1	4.39543e-05	2	5.79073e-05	-	-	CE28241 WBGene00010557 locus:mspn-1 status:Partially_confirmed UniProt:P54815 protein_id:CAC42312.1
K04D7.3	15	0.000462748	42	0.000853504	14	0.000228883	CE06092 WBGene00001794 locus:gta-1 4-aminobutyrate aminotransferase status:Confirmed UniProt:Q21217 protein_id:CAA93517.1
K04E7.2	2	3.56898e-05	-	-	-	-	CE25039 WBGene00003877 locus:pept-1 Oligopeptide transporter status:Confirmed UniProt:Q21219 protein_id:AAA80411.2
K04F10.4a	-	-	1	1.46497e-05	-	-	CE11728 WBGene00000254 locus:bli-4 endoprotease status:Confirmed UniProt:P51559 protein_id:AAB96753.1
K04F10.4b	-	-	1	1.34456e-05	-	-	CE11730 WBGene00000254 locus:bli-4 endoprotease status:Confirmed UniProt:P51559 protein_id:AAB96756.1
K04F10.4c	-	-	1	1.18686e-05	-	-	CE11732 WBGene00000254 locus:bli-4 endoprotease status:Partially_confirmed UniProt:P51559 protein_id:AAB96757.1
K04F10.4d	-	-	1	1.04196e-05	-	-	CE11734 WBGene00000254 locus:bli-4 endoprotease status:Confirmed UniProt:P51559 protein_id:AAB96754.1
K04F10.4e	-	-	1	1.40419e-05	-	-	CE11736 WBGene00000254 locus:bli-4 endoprotease status:Confirmed UniProt:P51559 protein_id:AAB96755.1
K04F10.4f	-	-	1	1.47377e-05	-	-	CE33136 WBGene00000254 locus:bli-4 status:Confirmed UniProt:Q8IA67 protein_id:AAO12410.1
K04G2.1	7	0.000417214	9	0.000353351	-	-	CE16227 WBGene00010560 locus:iftb-1 translational initiation factor 2 beta subunit status:Confirmed UniProt:Q21230 protein_id:CAB00049.1
K04G2.3	-	-	1	1.3557e-05	2	2.18135e-05	CE06097 WBGene00010562 locus:cdc-48.3 AAA ATPase status:Partially_confirmed UniProt:Q21222 protein_id:CAB00040.1
K04G2.5	-	-	1	4.40148e-05	-	-	CE27390 WBGene00010564 locus:ath-1 esterase status:Confirmed UniProt:Q21224 protein_id:CAB00042.2
K04G2.6	-	-	1	1.41431e-05	-	-	CE06100 WBGene00010565 status:Partially_confirmed UniProt:Q21225 protein_id:CAB00043.1
K04G7.1	-	-	1	1.75901e-05	-	-	CE01358 WBGene00019400 status:Confirmed UniProt:Q21234 protein_id:AAA62533.1
K04G7.10	1	4.4881e-05	1	2.95641e-05	-	-	CE30443 WBGene00004390 locus:rnp-7 SN-RNP U1 status:Confirmed UniProt:Q09584 protein_id:AAA62536.2
K04G7.3a	-	-	1	8.52762e-06	-	-	CE25042 WBGene00003858 locus:ogt-1 status:Confirmed UniProt:O18158 protein_id:AAA62535.2
K04G7.3b	-	-	1	1.00877e-05	-	-	CE39588 WBGene00003858 locus:ogt-1 status:Confirmed UniProt:Q2L6Y4 protein_id:ABC71824.1
K04G7.4a	-	-	6	0.000135073	-	-	CE01361 WBGene00019401 locus:nuo-4 NADH dehydrogenase status:Confirmed UniProt:Q21233 protein_id:AAA62532.1
K04G7.4b	-	-	2	0.000104418	-	-	CE31031 WBGene00019401 locus:nuo-4 NADH dehydrogenase status:Confirmed UniProt:Q8MQ11 protein_id:AAM54175.1
K04H4.1a	1	8.47101e-06	-	-	-	-	CE36389 WBGene00001263 locus:emb-9 Collagen status:Partially_confirmed UniProt:P17139 protein_id:CAA81584.4
K04H4.1b	1	9.92044e-06	-	-	-	-	CE36390 WBGene00001263 locus:emb-9 collagen status:Partially_confirmed UniProt:P17139 protein_id:CAE52901.2
K05B2.3	6	0.00016022	3	5.27704e-05	4	5.66056e-05	CE31968 WBGene00002052 locus:ifa-4 Intermediate filament protein status:Partially_confirmed UniProt:P90900 protein_id:AAF99979.3
K05C4.1	2	0.000104933	3	0.000103683	-	-	CE19969 WBGene00003951 locus:pbs-5 Proteasome A-type and B-type status:Confirmed UniProt:Q9XUV0 protein_id:CAB04567.1
K05C4.5	2	4.34417e-05	8	0.000114464	6	6.90654e-05	CE44179 WBGene00010582 status:Confirmed UniProt:Q9XUU8 protein_id:CAB04569.3
K05C4.7	-	-	2	6.79259e-05	-	-	CE19975 WBGene00010583 status:Confirmed UniProt:Q9XUU5 protein_id:CAB04573.1
K05F1.2	5	0.000586634	6	0.000463715	7	0.000435239	CE02806 WBGene00003469 locus:msp-142 Major sperm protein (msp-142) status:Confirmed UniProt:P53017 protein_id:AAA68711.1
K05F1.3	-	-	2	4.76471e-05	-	-	CE02807 WBGene00019406 locus:acdh-8 Acyl-coA dehydrogenase status:Confirmed UniProt:Q21243 protein_id:AAA68712.1
K05F1.5	3	9.47066e-05	2	4.15902e-05	6	0.000100379	CE28587 WBGene00019407 status:Partially_confirmed UniProt:Q21241 protein_id:AAA68720.2
K05F1.7	3	0.00035198	3	0.000231857	-	-	CE02811 WBGene00003456 locus:msp-63 Major sperm protein status:Partially_confirmed UniProt:Q21244 protein_id:AAA68714.1
K05G3.3	4	0.000242285	4	0.000159598	2	6.4199e-05	CE04755 WBGene00000281 locus:cah-3 carbonic anhydrase status:Confirmed UniProt:Q27504 protein_id:AAB52498.1
K06A4.5	-	-	1	3.49299e-05	-	-	CE06109 WBGene00010595 locus:haao-1 3-hydroxyanthranilate 3,4-dioxygenase status:Partially_confirmed UniProt:Q19341 protein_id:CAA94787.1
K06A5.6	4	0.000142248	12	0.000281106	-	-	CE11776 WBGene00019433 locus:acdh-3 acyl-CoA dehydrogenase status:Confirmed UniProt:O44549 protein_id:AAK21433.1
K06B9.2	-	-	2	5.19328e-05	-	-	CE40859 WBGene00019439 status:Predicted UniProt:A4UVJ9 protein_id:ABP49527.1
K06C4.10	11	0.00159132	29	0.00276353	24	0.00183996	CE03252 WBGene00001892 locus:his-18 histone H4 status:Confirmed UniProt:P62784 protein_id:AAF98223.1
K06C4.11	25	0.00293317	16	0.00123657	42	0.00261143	CE04501 WBGene00001893 locus:his-19 histone H2A status:Predicted UniProt:P09588 protein_id:AAF98219.1
K06C4.12	6	0.000726854	9	0.000718192	30	0.00192597	CE10538 WBGene00001896 locus:his-22 histone H2B status:Predicted UniProt:Q27894 protein_id:AAF98230.1
K06C4.13	6	0.000657375	10	0.000721713	132	0.00766423	CE03253 WBGene00001901 locus:his-27 histone H3 status:Predicted UniProt:P08898 protein_id:AAF98231.1
K06C4.2	11	0.00159132	29	0.00276353	24	0.00183996	CE03252 WBGene00001902 locus:his-28 histone H4 status:Predicted UniProt:P62784 protein_id:AAF98220.1
K06C4.3	25	0.00293317	16	0.00123657	42	0.00261143	CE04501 WBGene00001895 locus:his-21 histone H2A status:Predicted UniProt:P09588 protein_id:AAF98222.1
K06C4.4	6	0.000726854	9	0.000718192	30	0.00192597	CE10538 WBGene00001894 locus:his-20 histone H2B status:Predicted UniProt:Q27894 protein_id:AAF98225.1
K06C4.5	6	0.000657375	10	0.000721713	132	0.00766423	CE03253 WBGene00001891 locus:his-17 histone H3 status:Partially_confirmed UniProt:P08898 protein_id:AAF98226.1
K06G5.1a	8	0.000235116	10	0.000193596	11	0.000171324	CE18851 WBGene00010605 status:Confirmed UniProt:Q9XUT9 protein_id:CAB04581.1
K06G5.1b	8	0.000243771	10	0.000200722	11	0.00017763	CE37390 WBGene00010605 status:Confirmed UniProt:Q5WRM0 protein_id:CAH60773.1
K06H7.6	-	-	2	2.68544e-05	2	2.16046e-05	CE41679 WBGene00000143 locus:apc-2 status:Confirmed UniProt:P34514 protein_id:AAF99984.3
K07A1.12	8	0.000285861	10	0.000235379	10	0.000189364	CE16234 WBGene00003036 locus:lin-53 chromatin assembly factor 1 P55 subunit like status:Confirmed UniProt:P90916 protein_id:CAB03178.1
K07A1.2	4	0.000121389	-	-	-	-	CE18855 WBGene00010609 locus:dut-1 deoxyuridine 5'-triphosphate nucleotidohydrolase status:Confirmed UniProt:O01934 protein_id:CAB03175.1
K07A1.8	4	0.000121142	3	5.98494e-05	4	6.4199e-05	CE11854 WBGene00002070 locus:ile-1 P58 protein like status:Confirmed UniProt:P90913 protein_id:CAB03169.1
K07A12.3	3	0.000341233	3	0.000224778	4	0.000241114	CE11868 WBGene00000209 locus:asg-1 ATP synthase subunit g status:Confirmed UniProt:P90921 protein_id:CAB03179.1
K07A3.1	-	-	6	0.000172703	-	-	CE21023 WBGene00001404 locus:fbp-1 fructose-bisphosphatase status:Confirmed UniProt:Q9N2M2 protein_id:AAF39910.1
K07C11.2	-	-	-	-	1	2.42223e-05	CE21025 WBGene00000098 locus:air-1 protein kinase status:Confirmed UniProt:Q21271 protein_id:AAA96180.2
K07C5.1	2	7.54456e-05	3	7.45465e-05	-	-	CE06111 WBGene00000200 locus:arx-2 actin status:Confirmed UniProt:P53489 protein_id:CAA94894.1
K07C5.4	31	0.000950443	70	0.00141373	92	0.00149481	CE06114 WBGene00010627 yeast protein L8167.9-like status:Confirmed UniProt:Q21276 protein_id:CAA94897.1
K07C5.8	1	2.19771e-05	5	7.23842e-05	6	6.98804e-05	CE35585 WBGene00010631 locus:cash-1 nuclear autoantigen status:Confirmed UniProt:Q17406 protein_id:CAA94901.2
K07D4.3	7	0.000334306	5	0.000157296	2	5.06185e-05	CE19527 WBGene00004467 locus:rpn-11 status:Confirmed UniProt:O76577 protein_id:AAC26287.1
K07E12.1a	7	7.9621e-06	11	8.24185e-06	-	-	CE32905 WBGene00000998 locus:dig-1 CAM status:Confirmed UniProt:Q09165 protein_id:AAA50715.2
K07E12.1b	4	4.85833e-06	9	7.20066e-06	-	-	CE31032 WBGene00000998 locus:dig-1 status:Partially_confirmed UniProt:Q8MQ08 protein_id:AAM48546.1
K07E3.4a	-	-	3	4.60092e-05	-	-	CE18020 WBGene00019492 tetrahydrofolate synthase status:Confirmed UniProt:Q21284 protein_id:AAC69104.1
K07E3.4b	-	-	3	4.60092e-05	-	-	CE18020 WBGene00019492 status:Confirmed UniProt:Q21284 protein_id:AAC69101.2
K07E8.3	2	0.000126275	-	-	4	0.000133839	CE29512 WBGene00019495 locus:sdz-24 status:Confirmed UniProt:O16689 protein_id:AAB66149.2
K07F5.1	5	0.000586634	6	0.000463715	7	0.000435239	CE02806 WBGene00003467 locus:msp-81 major sperm protein status:Confirmed UniProt:P53017 protein_id:CAA94282.1
K07F5.2	5	0.000586634	6	0.000463715	7	0.000435239	CE03853 WBGene00003425 locus:msp-10 major sperm protein status:Confirmed UniProt:P05634 protein_id:CAA94278.1
K07F5.3	5	0.000586634	6	0.000463715	7	0.000435239	CE03853 WBGene00003449 locus:msp-56 major sperm protein status:Confirmed UniProt:P05634 protein_id:CAA94283.1
K07F5.5	4	0.000851457	-	-	-	-	CE06120 WBGene00010633 locus:nspd-2 status:Confirmed UniProt:Q21293 protein_id:CAA94279.1
K07G5.6	4	0.000159364	3	7.87323e-05	6	0.000126682	CE26899 WBGene00010645 status:Confirmed UniProt:Q9BHB8 protein_id:CAC35821.1
K07H8.10	6	0.000112034	6	7.37992e-05	2	1.97907e-05	CE18030 WBGene00019510 RNA-binding protein status:Confirmed UniProt:O45181 protein_id:AAC04430.1
K07H8.6a	145	0.00130944	372	0.0022129	284	0.00135915	CE28594 WBGene00006930 locus:vit-6 vitellogenin status:Partially_confirmed UniProt:P18948 protein_id:AAC04423.2
K07H8.6b	43	0.00318767	30	0.00146497	-	-	CE34921 WBGene00006930 locus:vit-6 status:Confirmed UniProt:P18948 protein_id:AAQ01529.1
K07H8.6c	145	0.00130864	372	0.00221156	284	0.00135833	CE18026 WBGene00006930 locus:vit-6 status:Partially_confirmed UniProt:P18948 protein_id:AAQ91901.1
K08A8.1a	-	-	1	2.82861e-05	-	-	CE30816 WBGene00003185 locus:mek-1 Map kinase kinase status:Confirmed UniProt:Q21307 protein_id:AAA79746.2
K08A8.1b	-	-	1	3.27176e-05	-	-	CE34335 WBGene00003185 locus:mek-1 status:Partially_confirmed UniProt:Q7Z1P1 protein_id:AAP46283.1
K08B4.6	1	0.000107198	2	0.000141227	1	5.68092e-05	CE18035 WBGene00000535 locus:cpi-1 protease inhibitor status:Confirmed UniProt:Q9TYY2 protein_id:AAC68983.1
K08C7.3a	6	2.41369e-05	8	2.11993e-05	18	3.83738e-05	CE25049 WBGene00001328 locus:epi-1 laminin status:Confirmed UniProt:P91904 protein_id:CAB61016.1
K08C7.3b	6	2.43472e-05	8	2.13841e-05	18	3.87082e-05	CE06136 WBGene00001328 locus:epi-1 laminin status:Confirmed UniProt:Q21313 protein_id:CAA94293.1
K08C7.3c	6	2.42745e-05	8	2.13202e-05	18	3.85926e-05	CE43544 WBGene00001328 locus:epi-1 status:Partially_confirmed UniProt:C1P640 protein_id:CAX65067.1
K08C7.3d	6	2.4407e-05	8	2.14366e-05	18	3.88033e-05	CE43590 WBGene00001328 locus:epi-1 status:Confirmed UniProt:C1P641 protein_id:CAX65068.1
K08D10.3	3	0.000205998	1	4.52318e-05	-	-	CE07355 WBGene00004386 locus:rnp-3 U1 small nuclear ribonucleoprotein A status:Confirmed UniProt:Q21323 protein_id:AAA98033.1
K08D10.4	-	-	-	-	4	0.00015333	CE28597 WBGene00004385 locus:rnp-2 U1 small nuclear ribonucleoprotein A status:Confirmed UniProt:Q21322 protein_id:AAA98032.2
K08D12.1	-	-	2	8.21363e-05	1	3.30397e-05	CE25941 WBGene00003947 locus:pbs-1 status:Confirmed UniProt:Q966I8 protein_id:AAK84540.1
K08D12.3a	8	0.00078943	2	0.000130004	6	0.000313767	CE21045 WBGene00019537 status:Confirmed UniProt:Q966I7 protein_id:AAK84542.1
K08E3.5a	6	0.000175644	10	0.000192835	10	0.000155137	CE18869 WBGene00010665 UTP--GLUCOSE-1-PHOSPHATE URIDYLYLTRANSFERASE (EC 2.7.7.9) (UDP-GLUCOSE PYROPHOSPHORYLASE) (UDPGP) status:Confirmed UniProt:Q9XUS6 protein_id:CAB04596.1
K08E3.5b	6	0.00017127	10	0.000188032	10	0.000151274	CE18870 WBGene00010665 UTP--GLUCOSE-1-PHOSPHATE URIDYLYLTRANSFERASE (EC 2.7.7.9) (UDP-GLUCOSE PYROPHOSPHORYLASE) (UDPGP) status:Confirmed UniProt:Q9XUS5 protein_id:CAB04597.1
K08E3.5c	6	0.000174957	10	0.00019208	10	0.00015453	CE18871 WBGene00010665 UTP--GLUCOSE-1-PHOSPHATE URIDYLYLTRANSFERASE (EC 2.7.7.9) (UDP-GLUCOSE PYROPHOSPHORYLASE) (UDPGP) status:Confirmed UniProt:Q9XUS4 protein_id:CAB04598.1
K08E3.5d	4	0.000119924	10	0.000197491	10	0.000158883	CE29431 WBGene00010665 status:Confirmed UniProt:Q8WQE5 protein_id:CAD18874.1
K08E3.5e	6	0.000180248	10	0.000197889	10	0.000159203	CE33804 WBGene00010665 status:Confirmed UniProt:Q86D12 protein_id:CAD89739.1
K08E3.5f	6	0.000181345	10	0.000199093	10	0.000160172	CE37125 WBGene00010665 status:Confirmed UniProt:Q69Z13 protein_id:CAH10810.1
K08E3.6	-	-	1	1.44131e-05	-	-	CE18872 WBGene00000875 locus:cyk-4 Phorbol esters\/diacylglycerol binding domain (C1 domain), GTPase-activator protein for Rho-like GTPases status:Confirmed UniProt:Q9XUS9 protein_id:CAB04593.1
K08F11.3	-	-	2	5.03348e-05	1	2.02474e-05	CE11954 WBGene00019543 locus:cif-1 status:Confirmed UniProt:Q94261 protein_id:AAB09161.1
K08F4.2	1	3.15021e-05	1	2.07511e-05	6	0.000100167	CE37535 WBGene00010677 RNA recognition motif. (aka RRM, RBD, or RNP domain) status:Confirmed UniProt:Q21351 protein_id:CAA93082.2
K08F4.3	1	8.18709e-05	-	-	-	-	CE06151 WBGene00010678 translocon-associated protein status:Confirmed UniProt:Q21352 protein_id:CAA93083.1
K08F4.8	3	0.00035198	2	0.000154572	-	-	CE06156 WBGene00003434 locus:msp-38 major sperm protein MSP-38 status:Confirmed UniProt:P53020 protein_id:CAA93089.1
K08F8.4	1	3.2605e-05	7	0.000150344	-	-	CE21050 WBGene00000240 locus:pah-1 phenylalanine-4-hydroxylase (PH4H) status:Confirmed UniProt:P90925 protein_id:CAA91286.1
K08F9.2	-	-	1	1.63588e-05	-	-	CE11944 WBGene00010685 locus:aipl-1 beta-transducin like protein status:Confirmed UniProt:O17939 protein_id:CAB03187.1
K08H10.2a	-	-	3	5.92472e-05	-	-	CE31359 WBGene00010695 status:Confirmed UniProt:Q9XTH4 protein_id:CAB05548.2
K08H10.2b	-	-	3	5.29602e-05	-	-	CE37843 WBGene00010695 status:Confirmed UniProt:Q9XVV2 protein_id:CAI46598.1
K08H10.9	-	-	1	5.30556e-05	-	-	CE18881 WBGene00010699 status:Confirmed UniProt:Q9XU81 protein_id:CAB05547.1
K09A9.3	1	3.31122e-05	-	-	-	-	CE11976 WBGene00010701 locus:ent-2 status:Confirmed UniProt:Q93871 protein_id:CAB01882.1
K09A9.5	-	-	1	2.03637e-05	1	1.63827e-05	CE11980 WBGene00001520 locus:gas-1 NADH-ubiquinone oxidoreductase 49KD subunit status:Confirmed UniProt:Q93873 protein_id:CAB01886.1
K09B11.2	-	-	5	8.93925e-05	-	-	CE19989 WBGene00010709 locus:nol-9 status:Partially_confirmed UniProt:Q9U3B6 protein_id:CAB63234.1
K09B11.9a	-	-	1	1.04307e-05	3	2.51748e-05	CE38393 WBGene00010713 locus:uso-1 status:Partially_confirmed UniProt:Q9XU77 protein_id:CAI79173.1
K09B11.9b	-	-	1	1.12175e-05	3	2.70736e-05	CE39750 WBGene00010713 locus:uso-1 status:Partially_confirmed UniProt:Q2EEM5 protein_id:CAJ76944.1
K09E2.3	2	0.00014191	-	-	-	-	CE02816 WBGene00019572 status:Confirmed UniProt:Q21392 protein_id:AAC46574.1
K09F5.2	162	0.00149374	256	0.0015549	258	0.0012607	CE04746 WBGene00006925 locus:vit-1 vit-1 status:Confirmed UniProt:P55155 protein_id:AAB52675.1
K09H11.1	4	6.05096e-05	13	0.000129542	4	3.20669e-05	CE21068 WBGene00019599 status:Partially_confirmed UniProt:O01590 protein_id:AAB52261.2
K10B2.1	-	-	-	-	2	2.37488e-05	CE28600 WBGene00003009 locus:lin-23 Transducin beta chain status:Confirmed UniProt:Q09990 protein_id:AAA68258.2
K10B2.5	1	1.47676e-05	-	-	-	-	CE02012 WBGene00019608 locus:ani-2 status:Partially_confirmed UniProt:Q09994 protein_id:AAA68262.1
K10B3.10	42	0.000257858	76	0.00030736	46	0.000149665	CE07373 WBGene00004951 locus:spc-1 spectrin alpha chain status:Partially_confirmed UniProt:Q21408 protein_id:AAB53876.1
K10B3.7	14	0.000611751	33	0.000949867	44	0.0010189	CE07370 WBGene00001685 locus:gpd-3 status:Confirmed UniProt:P17330 protein_id:AAB53869.1
K10B3.8	14	0.000611751	33	0.000949867	44	0.0010189	CE07371 WBGene00001684 locus:gpd-2 status:Confirmed UniProt:P17329 protein_id:AAB53874.1
K10C2.1	19	0.000122346	7	2.96919e-05	-	-	CE37128 WBGene00019617 serine carboxypeptidase status:Partially_confirmed UniProt:Q94269 protein_id:AAK39256.2
K10C2.3	4	0.000145371	2	4.78795e-05	-	-	CE04749 WBGene00019619 aspartyl protease status:Partially_confirmed UniProt:Q94271 protein_id:AAK39258.1
K10C2.4	-	-	4	9.39263e-05	2	3.77822e-05	CE04750 WBGene00019620 locus:fah-1 fumarylacetoacetase status:Confirmed UniProt:Q94272 protein_id:AAK39259.1
K10C2.8	1	7.06185e-05	-	-	-	-	CE40709 WBGene00045265 status:Confirmed UniProt:A3FPI6 protein_id:ABN43083.1
K10C3.2	1	8.5635e-05	1	5.64097e-05	-	-	CE19999 WBGene00010730 cAMP-regulated phosphoprotein status:Confirmed UniProt:Q9XU56 protein_id:CAB05775.1
K10C3.6a	4	0.000124952	2	4.11543e-05	-	-	CE12084 WBGene00003639 locus:nhr-49 Ligand-binding domain of nuclear hormone receptors, Zinc finger, C4 type (two domains) status:Confirmed UniProt:O45666 protein_id:CAB05772.1
K10C3.6b	4	0.000125214	2	4.12407e-05	-	-	CE28943 WBGene00003639 locus:nhr-49 status:Confirmed UniProt:O45666 protein_id:CAD21653.1
K10C3.6c	4	0.000118966	2	3.91828e-05	-	-	CE32693 WBGene00003639 locus:nhr-49 Ligand-binding domain of nuclear hormone receptors, Zinc finger, C4 type (two domains) status:Confirmed UniProt:O45666 protein_id:CAD57702.1
K10C3.6d	4	0.000122638	2	4.03922e-05	-	-	CE32694 WBGene00003639 locus:nhr-49 Ligand-binding domain of nuclear hormone receptors, Zinc finger, C4 type (two domains) status:Confirmed UniProt:O45666 protein_id:CAD57703.1
K10D2.3	6	6.27389e-05	6	4.13276e-05	-	-	CE02015 WBGene00019629 locus:cid-1 status:Partially_confirmed UniProt:Q09409 protein_id:AAA62541.1
K10D2.6	3	6.75249e-05	6	8.89604e-05	-	-	CE02018 WBGene00001262 locus:emb-8 NADPH-cytochrome P450 status:Confirmed UniProt:Q09590 protein_id:AAA62544.1
K10H10.2	-	-	3	8.73765e-05	-	-	CE16252 WBGene00010759 beta-synthase status:Confirmed UniProt:O45679 protein_id:CAB05778.1
K11C4.3a	34	0.000224465	34	0.00014786	43	0.000150442	CE28604 WBGene00006803 locus:unc-70 spectrin beta chain status:Confirmed UniProt:Q9U9J7 protein_id:AAK77611.1
K11C4.3b	34	0.000220077	34	0.00014497	43	0.000147502	CE30159 WBGene00006803 locus:unc-70 status:Confirmed UniProt:Q95ZL8 protein_id:AAK77612.2
K11C4.5	4	1.14619e-05	7	1.32129e-05	4	6.07422e-06	CE41827 WBGene00006801 locus:unc-68 ryanodine receptor status:Partially_confirmed UniProt:Q94279 protein_id:AAB18318.3
K11C4.5b	4	1.14093e-05	7	1.31522e-05	4	6.04631e-06	CE43332 WBGene00006801 locus:unc-68 status:Partially_confirmed UniProt:B7WN66 protein_id:ACJ65168.1
K11D12.13	-	-	2	0.000104418	-	-	CE38853 WBGene00044535 status:Confirmed UniProt:Q4R127 protein_id:AAY86265.1
K11D2.3a	-	-	1	2.3259e-05	-	-	CE28050 WBGene00006829 locus:unc-101 clathrin coat assembly protein status:Confirmed UniProt:P35602 protein_id:CAB05557.3
K11D2.3b	-	-	1	0.000169229	-	-	CE40095 WBGene00006829 locus:unc-101 status:Confirmed UniProt:P35602 protein_id:CAJ85757.1
K11D9.2a	15	0.000211055	8	7.41476e-05	10	7.45654e-05	CE18884 WBGene00004736 locus:sca-1 E1-E2 ATPases status:Partially_confirmed UniProt:Q9XTG6 protein_id:CAB07262.1
K11D9.2b	15	0.000222617	8	7.82095e-05	10	7.86502e-05	CE18885 WBGene00004736 locus:sca-1 E1-E2 ATPases status:Partially_confirmed UniProt:Q9XU13 protein_id:CAB07263.1
K11D9.2c	13	0.00020784	6	6.31886e-05	-	-	CE41682 WBGene00004736 locus:sca-1 status:Partially_confirmed UniProt:A8WI68 protein_id:CAP16282.1
K11E8.1b	-	-	1	7.16445e-05	-	-	CE28052 WBGene00006779 locus:unc-43 calcium\/calmodulin dependent protein kinase status:Partially_confirmed UniProt:O62304 protein_id:CAC42357.1
K11E8.1c	-	-	1	1.36324e-05	-	-	CE28053 WBGene00006779 locus:unc-43 calcium\/calmodulin dependent protein kinase status:Partially_confirmed UniProt:O62305 protein_id:CAC42359.1
K11E8.1d	-	-	1	2.03637e-05	-	-	CE28054 WBGene00006779 locus:unc-43 Ca2+\/calmodulin-dependent protein kinase status:Confirmed UniProt:Q9U6Q0 protein_id:CAC42364.1
K11E8.1e	-	-	1	1.84152e-05	-	-	CE28055 WBGene00006779 locus:unc-43 Ca2+\/calmodulin-dependent protein kinase status:Confirmed UniProt:Q9NH59 protein_id:CAC42363.1
K11E8.1f	-	-	1	1.89484e-05	-	-	CE28056 WBGene00006779 locus:unc-43 Ca2+\/calmodulin-dependent protein kinase status:Confirmed UniProt:Q9NH57 protein_id:CAC42365.1
K11E8.1g	-	-	1	1.88756e-05	-	-	CE28057 WBGene00006779 locus:unc-43 Ca2+\/calmodulin-dependent protein kinase status:Confirmed UniProt:Q9NH60 protein_id:CAC42361.1
K11E8.1h	-	-	1	1.71897e-05	-	-	CE28058 WBGene00006779 locus:unc-43 Ca2+\/calmodulin-dependent protein kinase status:Confirmed UniProt:Q9NH58 protein_id:CAC42362.1
K11E8.1i	-	-	1	2.80437e-05	-	-	CE28059 WBGene00006779 locus:unc-43 calcium\/calmodulin dependent protein kinase status:Confirmed UniProt:Q9NG91 protein_id:CAC42360.1
K11E8.1k	-	-	1	3.2501e-05	-	-	CE28060 WBGene00006779 locus:unc-43 Ca2+\/calmodulin-dependent protein kinase status:Confirmed UniProt:Q9NH56 protein_id:CAC42366.1
K11E8.1l	-	-	1	3.2501e-05	-	-	CE28061 WBGene00006779 locus:unc-43 Ca2+\/calmodulin-dependent protein kinase status:Confirmed UniProt:Q9NH55 protein_id:CAC42367.1
K11G12.5	2	0.000102762	-	-	-	-	CE02827 WBGene00019656 mitochondrial 2-oxoglutartae status:Confirmed UniProt:Q27322 protein_id:AAC46570.1
K11H12.1	1	0.000137968	-	-	-	-	CE12146 WBGene00019658 DNA-binding protein status:Confirmed UniProt:P91375 protein_id:AAC24398.1
K11H12.2	30	0.00219125	38	0.00182834	79	0.00305795	CE12148 WBGene00004427 locus:rpl-15 60S ribosomal protein L15 status:Confirmed UniProt:P91374 protein_id:AAC24397.1
K11H3.1a	2	8.03261e-05	2	5.29126e-05	1	2.12843e-05	CE31850 WBGene00010778 locus:gpdh-2 Glycerol-3-phosphate dehydrogenase status:Confirmed UniProt:Q7JMU1 protein_id:CAA80176.2
K11H3.1b	2	7.60229e-05	2	5.0078e-05	1	2.01441e-05	CE31851 WBGene00010778 locus:gpdh-2 status:Confirmed UniProt:P34517 protein_id:CAD54146.1
K11H3.1c	2	9.80296e-05	2	6.45743e-05	-	-	CE41431 WBGene00010778 locus:gpdh-2 status:Confirmed UniProt:A7LPE5 protein_id:CAO82051.1
K11H3.1d	2	8.27805e-05	2	5.45294e-05	1	2.19347e-05	CE41432 WBGene00010778 locus:gpdh-2 status:Confirmed UniProt:A7LPE6 protein_id:CAO82052.1
K11H3.3	13	0.000620854	9	0.000283133	15	0.000379638	CE00474 WBGene00010780 Mitochondrial carrier family status:Confirmed UniProt:P34519 protein_id:CAA80178.1
K12B6.1	-	-	5	5.57054e-05	6	5.37785e-05	CE12164 WBGene00019666 locus:sago-1 status:Partially_confirmed UniProt:O16386 protein_id:AAB65916.1
K12D12.1	8	7.84237e-05	8	5.16594e-05	19	9.8706e-05	CE06184 WBGene00010785 locus:top-2 DNA topoisomerase II status:Partially_confirmed UniProt:Q23670 protein_id:CAA94177.1
K12D12.2	-	-	2	1.15746e-05	-	-	CE02271 WBGene00003789 locus:npp-3 status:Partially_confirmed UniProt:Q21436 protein_id:CAA88864.1
K12F2.1	17	0.000128648	4	1.99397e-05	11	4.41144e-05	CE34936 WBGene00003515 locus:myo-3 myosin heavy chain status:Partially_confirmed UniProt:P12844 protein_id:CAB01576.2
K12G11.3	7	0.000298864	8	0.000224992	1	2.2626e-05	CE12212 WBGene00010790 locus:sodh-1 alcohol dehydrogenase status:Confirmed UniProt:Q17334 protein_id:CAB04604.1
K12G11.4	-	-	2	5.59276e-05	-	-	CE12214 WBGene00010791 locus:sodh-2 alcohol dehydrogenase status:Partially_confirmed UniProt:O45687 protein_id:CAB04603.1
K12H4.3	6	0.000253986	7	0.00019519	-	-	CE00268 WBGene00019678 status:Confirmed UniProt:P34524 protein_id:AAA28097.1
K12H4.4	3	0.000248342	-	-	-	-	CE00269 WBGene00019679 Signal peptidase status:Confirmed UniProt:P34525 protein_id:AAA28096.1
K12H4.5	1	0.000153613	-	-	-	-	CE00270 WBGene00019680 status:Confirmed UniProt:P34526 protein_id:AAA28095.1
K12H4.7a	7	0.000204517	4	7.69827e-05	3	4.64499e-05	CE32696 WBGene00019682 status:Confirmed UniProt:P34528 protein_id:AAN65310.1
K12H4.7b	7	0.000220515	4	8.30046e-05	3	5.00834e-05	CE32697 WBGene00019682 status:Confirmed UniProt:P34528 protein_id:AAN65311.1
K12H4.8	1	8.07615e-06	2	1.06399e-05	4	1.71197e-05	CE25057 WBGene00000939 locus:dcr-1 dead box helicase status:Partially_confirmed UniProt:P34529 protein_id:AAA28101.2
LLC1.2	1	5.47812e-05	4	0.000144343	16	0.000464499	CE16261 WBGene00010793 status:Confirmed UniProt:O17954 protein_id:CAB05250.1
LLC1.3	18	0.000541836	33	0.000654353	22	0.000350955	CE31971 WBGene00010794 dihydrolipoamide dehydrogenase status:Confirmed UniProt:O17953 protein_id:CAB05249.2
M01A10.3	2	0.000106432	6	0.000210328	3	8.46051e-05	CE12232 WBGene00019693 locus:ostd-1 status:Confirmed UniProt:P91390 protein_id:AAB42275.1
M01B12.3	-	-	1	6.45743e-05	-	-	CE18061 WBGene00000205 locus:arx-7 status:Partially_confirmed UniProt:O61861 protein_id:AAC17561.1
M01B12.5a	-	-	-	-	1	1.56057e-05	CE30555 WBGene00019698 locus:riok-1 status:Confirmed UniProt:O44959 protein_id:AAC17564.4
M01D7.7a	-	-	6	0.000165892	-	-	CE12272 WBGene00001196 locus:egl-30 guanine nucleotide-binding protein status:Confirmed UniProt:Q17386 protein_id:AAB58071.1
M01D7.7b	-	-	6	0.000194362	-	-	CE30556 WBGene00001196 locus:egl-30 guanine nucleotide-binding protein status:Confirmed UniProt:Q8T3G5 protein_id:AAM15593.1
M01E11.4a	-	-	3	0.00012068	2	6.47253e-05	CE28610 WBGene00019713 locus:pqn-52 status:Confirmed UniProt:Q95ZL6 protein_id:AAK77613.1
M01E11.4b	-	-	3	0.000116849	2	6.26705e-05	CE28611 WBGene00019713 locus:pqn-52 status:Confirmed UniProt:Q95ZL7 protein_id:AAK77614.1
M01E11.4c	-	-	3	5.41285e-05	2	2.90312e-05	CE37032 WBGene00019713 locus:pqn-52 status:Confirmed
M01E11.5	2	0.000112457	6	0.000222233	7	0.000208586	CE12296 WBGene00000474 locus:cey-3 status:Confirmed UniProt:P91398 protein_id:AAB37828.1
M01F1.2	32	0.00236047	99	0.00481047	63	0.00246276	CE01030 WBGene00004428 locus:rpl-16 L13P family ribosomal protein status:Confirmed UniProt:Q27389 protein_id:CAA86515.1
M01F1.6	-	-	2	0.000124244	1	4.99777e-05	CE37982 WBGene00010812 status:Confirmed UniProt:Q21454 protein_id:CAA86518.2
M01G12.12	-	-	1	6.21615e-06	-	-	CE23872 WBGene00004509 locus:rrf-2 status:Partially_confirmed UniProt:Q9BH56 protein_id:CAC35915.1
M02D8.1	1	7.5637e-05	-	-	-	-	CE04757 WBGene00019727 status:Partially_confirmed UniProt:Q21465 protein_id:AAA82383.1
M02D8.4a	6	0.000157677	5	8.65546e-05	-	-	CE04760 WBGene00019730 asparagine synthase status:Confirmed UniProt:Q21463 protein_id:AAA82381.1
M02D8.4b	3	9.61322e-05	3	6.33245e-05	-	-	CE31201 WBGene00019730 status:Confirmed UniProt:Q8IG01 protein_id:AAN72427.1
M02D8.4c	4	0.000110784	5	9.12202e-05	-	-	CE37263 WBGene00019730 status:Confirmed UniProt:Q65ZI9 protein_id:AAU05557.1
M03A1.6a	-	-	1	1.28304e-05	-	-	CE07393 WBGene00019747 locus:ipla-1 status:Confirmed UniProt:Q21478 protein_id:AAA93436.1
M03A1.6b	-	-	1	1.30349e-05	-	-	CE29816 WBGene00019747 locus:ipla-1 status:Confirmed UniProt:Q8WQE0 protein_id:AAL32232.1
M03A1.6c	-	-	1	1.25999e-05	-	-	CE40099 WBGene00019747 locus:ipla-1 status:Confirmed UniProt:Q1W0R2 protein_id:ABD94087.1
M03A1.6d	-	-	1	1.26323e-05	-	-	CE40100 WBGene00019747 locus:ipla-1 status:Confirmed UniProt:Q1W0R2 protein_id:ABY28284.1
M03A1.6e	-	-	1	1.16849e-05	-	-	CE41917 WBGene00019747 locus:ipla-1 status:Confirmed UniProt:Q1W0R2 protein_id:ABD94086.1
M03A8.1	4	0.000136702	5	0.000112561	-	-	CE04770 WBGene00000991 locus:dhs-28 alcohol dehydrogenase\; non-specific lipid transfer protein status:Confirmed UniProt:Q21481 protein_id:AAA83184.1
M03C11.5	1	2.06093e-05	3	4.07274e-05	-	-	CE43540 WBGene00010842 locus:ymel-1 ATP-binding protein (AAA protein family member) status:Partially_confirmed UniProt:P54813 protein_id:CAA88955.2
M03C11.7	-	-	2	3.16113e-05	-	-	CE03498 WBGene00010844 status:Confirmed UniProt:Q21486 protein_id:CAA88957.1
M03F4.2a	285	0.0112943	198	0.00516869	-	-	CE12358 WBGene00000066 locus:act-4 actin status:Confirmed UniProt:P10986 protein_id:AAB04575.1
M03F4.2b	278	0.0124769	182	0.00538067	-	-	CE28620 WBGene00000066 locus:act-4 status:Confirmed UniProt:Q95ZL1 protein_id:AAK77622.1
M03F4.2c	285	0.0117311	198	0.00536859	836	0.0182361	CE37134 WBGene00000066 locus:act-4 status:Confirmed UniProt:Q6A8K1 protein_id:AAT92068.1
M03F4.7a	1	4.74538e-05	3	9.37767e-05	-	-	CE12368 WBGene00019760 locus:calu-1 calcium binding protein status:Confirmed UniProt:Q23017 protein_id:AAB04578.1
M03F8.3a	1	2.00276e-05	1	1.31926e-05	3	3.18406e-05	CE28622 WBGene00019762 status:Partially_confirmed UniProt:O16376 protein_id:AAB65909.2
M03F8.3b	1	1.99471e-05	1	1.31396e-05	3	3.17128e-05	CE41919 WBGene00019762 status:Partially_confirmed UniProt:A9D4S6 protein_id:ABY28286.1
M04B2.1	-	-	2	2.25639e-05	6	5.44585e-05	CE31852 WBGene00003218 locus:mep-1 zinc-finger protein status:Confirmed UniProt:Q21502 protein_id:CAB01235.2
M04B2.3	-	-	1	4.6518e-05	-	-	CE12388 WBGene00001585 locus:gfl-1 Human AF-9 protein like status:Partially_confirmed UniProt:Q21501 protein_id:CAB01234.1
M04B2.5	-	-	1	1.4184e-05	-	-	CE43558 WBGene00006678 locus:twk-25 potassium channel protein status:Partially_confirmed UniProt:Q21505 protein_id:CAQ58115.2
M04F3.1	2	0.000103476	4	0.000136324	1	2.74183e-05	CE12414 WBGene00019767 locus:rpa-2 status:Confirmed UniProt:Q95Y97 protein_id:AAK71380.1
M04G12.2	-	-	1	2.10178e-05	-	-	CE12424 WBGene00000789 locus:cpz-2 cysteine protease status:Confirmed UniProt:P92005 protein_id:CAB03209.1
M05D6.2	-	-	1	1.88393e-05	-	-	CE43430 WBGene00010875 testis-specific like protein status:Partially_confirmed UniProt:Q21520 protein_id:CAV31770.1
M05D6.5a	-	-	-	-	1	5.52201e-05	CE03503 WBGene00010878 status:Confirmed UniProt:Q21524 protein_id:CAA91414.1
M05D6.5b	-	-	-	-	1	5.84924e-05	CE43418 WBGene00010878 status:Confirmed UniProt:B7WN91 protein_id:CAV31781.1
M106.1	168	0.00201229	132	0.00104149	205	0.00130127	CE18083 WBGene00003367 locus:mix-1 mitotic chromosome and X-chromosome associated MIX-1 protein status:Confirmed UniProt:Q09591 protein_id:CAA87054.1
M106.4a	1	1.88138e-05	3	3.71791e-05	1	9.9703e-06	CE18084 WBGene00010912 GMP synthase status:Partially_confirmed UniProt:Q09580 protein_id:CAA87052.1
M106.4b	1	1.87664e-05	3	3.70855e-05	1	9.94519e-06	CE35897 WBGene00010912 status:Partially_confirmed UniProt:Q7JMN1 protein_id:CAE48508.1
M106.4c	1	2.10162e-05	3	4.15316e-05	1	1.11375e-05	CE40394 WBGene00010912 status:Confirmed UniProt:Q0G842 protein_id:CAL36508.1
M106.5	7	0.000386309	13	0.000472588	17	0.000497186	CE01608 WBGene00000293 locus:cap-2 F-actin capping protein beta subunit status:Confirmed UniProt:P34686 protein_id:CAA87051.1
M110.4a	2	2.57794e-05	11	9.33981e-05	7	4.78161e-05	CE02277 WBGene00002066 locus:ifg-1 eukaryotic initiation factor status:Partially_confirmed UniProt:Q21531 protein_id:CAA90261.1
M110.4b	2	2.58017e-05	11	9.3479e-05	7	4.78575e-05	CE35745 WBGene00002066 locus:ifg-1 status:Partially_confirmed UniProt:Q7JMF0 protein_id:CAE47470.1
M110.4c	2	2.85998e-05	11	0.000103616	7	5.30474e-05	CE42917 WBGene00002066 locus:ifg-1 status:Partially_confirmed UniProt:B5BM23 protein_id:CAR31495.1
M110.4d	-	-	7	9.36063e-05	-	-	CE42878 WBGene00002066 locus:ifg-1 status:Confirmed UniProt:B5BM24 protein_id:CAR31496.1
M110.4e	-	-	7	9.98649e-05	-	-	CE42852 WBGene00002066 locus:ifg-1 status:Confirmed UniProt:B5BM25 protein_id:CAR31497.1
M116.5	-	-	2	1.81261e-05	-	-	CE43709 WBGene00019792 status:Partially_confirmed UniProt:Q965L0 protein_id:AAK71387.3
M117.2	16	0.000961322	43	0.00170185	42	0.00133731	CE06200 WBGene00003920 locus:par-5 14-3-3 protein status:Confirmed UniProt:P41932 protein_id:CAA98138.1
M142.1a	-	-	1	4.48187e-05	-	-	CE06203 WBGene00006843 locus:unc-119 status:Confirmed UniProt:Q10658 protein_id:CAA97807.1
M142.1b	-	-	1	4.93231e-05	-	-	CE43523 WBGene00006843 locus:unc-119 status:Confirmed UniProt:C0P283 protein_id:CAX51683.1
M142.1c	-	-	1	4.02266e-05	-	-	CE44343 WBGene00006843 locus:unc-119 status:Partially_confirmed UniProt:M142.1c protein_id:CBI63231.1
M142.6	-	-	1	9.67978e-06	-	-	CE34061 WBGene00010923 locus:rle-1 Zinc finger, C3HC4 type (RING finger) status:Partially_confirmed UniProt:O45962 protein_id:CAB16481.2
M153.1	-	-	2	7.03605e-05	3	8.49084e-05	CE03511 WBGene00010924 pyrroline-5-carboxylate reductase status:Confirmed UniProt:Q21544 protein_id:CAA91943.1
M163.3	2	0.000143274	-	-	-	-	CE12450 WBGene00001898 locus:his-24 histone H1 status:Confirmed UniProt:P10771 protein_id:CAB01892.1
M176.2	-	-	1	2.00312e-05	-	-	CE18087 WBGene00010941 glutathione synthase status:Confirmed UniProt:Q21549 protein_id:CAB01655.1
M18.2	1	0.000165561	-	-	-	-	CE36658 WBGene00010888 locus:dlc-2 dynein like status:Confirmed UniProt:Q21557 protein_id:CAA92827.2
M18.5	5	6.56988e-05	1	8.65546e-06	-	-	CE23880 WBGene00010890 locus:ddb-1 DNA repair protein like status:Confirmed UniProt:Q21554 protein_id:CAA92824.2
M18.7a	2	0.000124171	4	0.000163588	-	-	CE06198 WBGene00000122 locus:aly-3 RNA recognition motif. (aka RRM, RBD, or RNP domain) status:Confirmed UniProt:Q21559 protein_id:CAA92829.1
M28.5	7	0.000814871	19	0.00145696	15	0.000925369	CE02283 WBGene00010896 ribosomal protein (L7AE family) status:Confirmed UniProt:Q21568 protein_id:CAA90127.1
M4.1	-	-	1	1.77171e-05	3	4.27607e-05	CE40863 WBGene00019766 status:Partially_confirmed UniProt:Q8ITW1 protein_id:AAN73857.3
M57.2	-	-	1	1.69229e-05	-	-	CE19541 WBGene00019778 status:Partially_confirmed UniProt:Q9TYY0 protein_id:AAC68985.1
M60.2	-	-	1	1.71596e-05	-	-	CE28630 WBGene00019779 status:Confirmed UniProt:Q9GYM9 protein_id:AAF99995.2
M7.1	2	0.000202728	3	0.000200312	-	-	CE03482 WBGene00002344 locus:let-70 ubiquitin-conjugating enzyme E2-17 KD status:Confirmed UniProt:P35129 protein_id:CAA92745.1
M7.2	1	2.88769e-05	-	-	-	-	CE23882 WBGene00002214 locus:klc-1 kinesin status:Confirmed UniProt:Q21592 protein_id:CAA92746.2
M79.1a	-	-	1	8.01903e-06	-	-	CE31570 WBGene00000018 locus:abl-1 Src homology domain 2, Src homology domain 3, protein tyrosine kinase (ABL subfamily) status:Partially_confirmed UniProt:P03949 protein_id:CAA90691.2
M79.1b	-	-	1	8.08509e-06	-	-	CE31571 WBGene00000018 locus:abl-1 status:Partially_confirmed UniProt:P03949 protein_id:CAB60296.2
M79.1c	-	-	1	8.11852e-06	-	-	CE31572 WBGene00000018 locus:abl-1 status:Partially_confirmed UniProt:P03949 protein_id:CAB60297.2
M88.1	1	2.80612e-05	2	3.69691e-05	-	-	CE01036 WBGene00010904 locus:ugt-62 UDP-glucuronosyltransferase status:Confirmed UniProt:Q21603 protein_id:CAA84336.1
M88.2	-	-	3	0.000129149	-	-	CE23884 WBGene00010905 status:Confirmed UniProt:Q21601 protein_id:CAA84334.2
M88.5a	5	8.99789e-05	1	1.18542e-05	7	6.67577e-05	CE33678 WBGene00010908 hnRNP K status:Partially_confirmed UniProt:Q21605 protein_id:CAA84338.2
M88.5b	5	0.000105827	1	1.39422e-05	7	7.85161e-05	CE37033 WBGene00010908 status:Partially_confirmed UniProt:Q6A582 protein_id:CAH10787.1
M88.7	1	9.31281e-05	-	-	-	-	CE39267 WBGene00010909 status:Confirmed UniProt:Q9U3A1 protein_id:CAB54281.3
MTCE.11	-	-	2	6.74591e-05	-	-	CE34065 WBGene00010959 NADH dehydrogenase ND1 status:Confirmed
[truncated: 1,476 more rows]
