# Supplementary material for: An SMC-like protein binds and regulates Caenorhabditis elegans condensins
Source: PLoS Genet. 2017 Mar 16;13(3):e1006614. doi: 10.1371/journal.pgen.1006614 (PMC5373644; doi:10.1371/journal.pgen.1006614)
Supplement: S10 Table — (XLSX) [file pgen.1006614.s016.xlsx]

## Sheet: Sheet1
Table S10
	FLAG 1-step Untagged (Wild-Type) Control Purification
	Biological Replica 1		Biological Replica 2
Locus	Spectrum Count	NSAF	Spectrum Count	NSAF	Descriptive Name
B0035.7	9	0.00250898	-	-	CE04501 WBGene00001921 locus:his-47 histone H2A status:Confirmed UniProt:P09588 protein_id:CAA97414.1
B0035.8	19	0.00546899	-	-	CE05165 WBGene00001922 locus:his-48 histone H2B status:Confirmed UniProt:Q27876 protein_id:CAA97413.1
B0035.9	13	0.00446853	2	0.00590338	CE03252 WBGene00001920 locus:his-46 histone H4 status:Predicted UniProt:P62784 protein_id:CAA97407.1
B0041.4	64	0.00656779	4	0.00352492	CE07669 WBGene00004415 locus:rpl-4 ribosomal protein L1 status:Confirmed UniProt:RL4_CAEEL protein_id:AAC24253.1
B0205.3	2	0.00020465	-	-	CE26355 WBGene00004466 locus:rpn-10 status:Confirmed UniProt:O61742_CAEEL protein_id:AAK66019.1
B0205.7	22	0.00216361	1	0.000844511	CE17321 WBGene00002191 locus:kin-3 casein kinase status:Confirmed UniProt:P18334 protein_id:AAC16993.1
B0250.1	28	0.00381279	3	0.00350797	CE18478 WBGene00004413 locus:rpl-2 Ribosomal Proteins L2 status:Confirmed UniProt:RL8_CAEEL protein_id:CAB03792.1
B0250.5	3	0.000355229	-	-	CE18481 WBGene00007122 3-HYDROXYISOBUTYRATE DEHYDROGENASE PRECURSOR (EC 1.1.1.31) (HIBADH) (FRAGMENT) status:Confirmed UniProt:Q9XTI0 protein_id:CAB03798.1
B0272.1	14	0.00111636	2	0.00136948	CE00850 WBGene00006538 locus:tbb-4 tubulin beta chain status:Partially_confirmed UniProt:TBB4_CAEEL protein_id:CAA86310.1
B0303.3	3	0.000237084	-	-	CE00561 WBGene00015125 Acetyl-coa acetyltransferase status:Confirmed UniProt:YKA3_CAEEL protein_id:AAA27897.2
B0334.1	3	0.000764126	-	-	CE02932 WBGene00007142 locus:ttr-18 Transthyretin-like family status:Confirmed UniProt:Q17473_CAEEL protein_id:CAA91371.1
B0336.10	8	0.00202312	2	0.0043432	CE00778 WBGene00004435 locus:rpl-23 status:Confirmed UniProt:RL23_CAEEL protein_id:AAK18857.1
B0350.2a	20	0.000347273	9	0.00134194	CE06702 WBGene00006780 locus:unc-44 status:Partially_confirmed UniProt:Q17489_CAEEL protein_id:AAA93443.1
B0365.1	4	0.000128861	-	-	CE07719 WBGene00007150 ATP citrate lyase status:Partially_confirmed UniProt:P90731_CAEEL protein_id:CAB02690.1
B0365.3	8	0.000284374	-	-	CE07721 WBGene00001137 locus:eat-6 Na(+)\/K(+) ATPase alpha subunit status:Confirmed UniProt:P90735_CAEEL protein_id:CAB02694.1
B0393.1	11	0.00141105	2	0.00220307	CE00854 WBGene00004469 locus:rps-0 40S ribosomal protein status:Confirmed UniProt:RSSA_CAEEL protein_id:CAA86061.1
B0403.4	3	0.000241394	-	-	CE03880 WBGene00015168 locus:tag-320 protein disulfide-isomerase status:Confirmed UniProt:Q11067 protein_id:AAC47065.1
C01G10.8	2	0.000207044	-	-	CE07817 WBGene00007235 status:Confirmed UniProt:Q93168_CAEEL protein_id:CAB02710.1
C01G8.5a	2	0.000125771	-	-	CE07805 WBGene00001333 locus:erm-1 membrane protein status:Confirmed UniProt:P91015_CAEEL protein_id:AAB37643.1
C01G8.5b	2	0.000125548	-	-	CE07806 WBGene00001333 locus:erm-1 membrane protein status:Confirmed UniProt:P91016_CAEEL protein_id:AAB37642.1
C02E11.1a	10	0.00031583	-	-	CE28528 WBGene00015344 status:Confirmed UniProt:Q9UAN9_CAEEL protein_id:AAC69200.2
C02E11.1b	10	0.000315267	-	-	CE32040 WBGene00015344 status:Confirmed UniProt:Q8ITW0_CAEEL protein_id:AAN60536.1
C03C10.1	4	0.000415302	-	-	CE00872 WBGene00002202 locus:kin-19 casein Kinase I status:Confirmed UniProt:P42168 protein_id:CAA84685.1
C03G5.1	6	0.000328835	1	0.000470625	CE03917 WBGene00015391 locus:sdha-1 succinate dehydrogenase flavoprotein subunit status:Confirmed UniProt:Q09508 protein_id:AAB37034.1
C04C3.3	4	0.000402324	1	0.000863704	CE27647 WBGene00015413 pyruvate dehydrogenase status:Confirmed UniProt:ODPB_CAEEL protein_id:AAB92024.2
C04F12.4	14	0.00367158	7	0.0157642	CE19677 WBGene00004426 locus:rpl-14 status:Confirmed UniProt:Q9XVE9_CAEEL protein_id:CAB03835.1
C04F6.1	210	0.00463815	15	0.00284489	CE03921 WBGene00006929 locus:vit-5 status:Partially_confirmed UniProt:VIT5_CAEEL protein_id:AAA83587.1
C04G2.4	3	0.000836327	-	-	CE03853 WBGene00003432 locus:msp-36 major sperm protein status:Confirmed UniProt:P05634 protein_id:CAA94674.1
C05C10.3	2	0.00013591	1	0.000583539	CE01467 WBGene00007330 3-oxoacid CoA-transferase status:Confirmed UniProt:SCOT_CAEEL protein_id:CAA88202.1
C05D11.1	2	7.11649e-05	-	-	CE03926 WBGene00015481 status:Confirmed UniProt:YPD1_CAEEL protein_id:AAB53833.1
C05D11.11a	4	0.000292599	-	-	CE01130 WBGene00003214 locus:mel-32 status:Confirmed UniProt:P50432 protein_id:AAB53830.1
C05D11.11b	4	0.000279326	-	-	CE29661 WBGene00003214 locus:mel-32 status:Confirmed UniProt:P50432 protein_id:AAL27228.1
C05E4.9a	9	0.000329174	1	0.000314074	CE23521 WBGene00001564 locus:gei-7 isocitrate lyase status:Confirmed UniProt:Q10663 protein_id:AAB71278.2
C05E4.9b	9	0.000369224	1	0.000352287	CE32565 WBGene00001564 locus:gei-7 status:Confirmed UniProt:Q8IA71_CAEEL protein_id:AAN84883.1
C06A1.1	8	0.000350106	2	0.000751604	CE02114 WBGene00007352 locus:cdc-48.1 transitional endoplasmic reticulum ATPase homolog 1 (P97 protein) status:Confirmed UniProt:TERA1_CAEEL protein_id:CAA90050.1
C06A8.1a	2	0.000106801	-	-	CE30593 WBGene00015512 status:Confirmed UniProt:Q17693 protein_id:AAA81048.2
C06A8.1b	2	0.000110294	-	-	CE31291 WBGene00015512 status:Confirmed UniProt:Q8MQE7_CAEEL protein_id:AAM81124.1
C06A8.3	10	0.00234467	-	-	CE02454 WBGene00015514 17k antigen (O. volvulus) status:Confirmed UniProt:Q17698_CAEEL protein_id:AAA81053.1
C06H2.1	11	0.002039	-	-	CE15602 WBGene00007385 locus:atp-5 ATP synthase D chain status:Confirmed UniProt:Q17763_CAEEL protein_id:CAA99772.1
C07A12.4a	10	0.000718144	-	-	CE03972 WBGene00003963 locus:pdi-2 protein disulfide isomerase status:Confirmed UniProt:Q17770 protein_id:AAK39152.1
C07D8.6	2	0.000223372	-	-	CE06776 WBGene00015565 aldehyde reductase status:Confirmed UniProt:P91020_CAEEL protein_id:AAB37976.1
C07G2.3a	6	0.000391932	1	0.00056093	CE02985 WBGene00000380 locus:cct-5 TCP-1 like chaperonin status:Confirmed UniProt:TCPE_CAEEL protein_id:CAA84660.1
C07H6.5	6	0.000494017	-	-	CE00839 WBGene00000479 locus:cgh-1 ATP-dependent RNA helicase status:Confirmed UniProt:Q95YF3 protein_id:AAK85443.1
C08B11.3	2	5.69204e-05	-	-	CE01473 WBGene00007433 Zinc finger, C2H2 type status:Partially_confirmed UniProt:YP83_CAEEL protein_id:CAA86663.1
C08H9.2a	23	0.000667462	-	-	CE23530 WBGene00007463 high-density lipoprotein-binding protein status:Confirmed UniProt:Q17832_CAEEL protein_id:CAA91144.2
C09B9.6	3	0.000836327	-	-	CE06798 WBGene00003448 locus:msp-55 major sperm protein status:Confirmed UniProt:Q17856 protein_id:AAB37555.1
C09D1.1a	3	1.60153e-05	-	-	CE30426 WBGene00006820 locus:unc-89 immunoglobin-like protein status:Partially_confirmed UniProt:UNC89_CAEEL protein_id:AAB54132.2
C09D1.1b	3	1.31436e-05	-	-	CE34251 WBGene00006820 locus:unc-89 status:Partially_confirmed UniProt:UNC89_CAEEL protein_id:AAP68958.1
C09D1.1e	3	1.77259e-05	-	-	CE37702 WBGene00006820 locus:unc-89 status:Partially_confirmed UniProt:UNC89_CAEEL protein_id:AAV34799.1
C09D1.1f	3	1.42741e-05	-	-	CE37703 WBGene00006820 locus:unc-89 status:Partially_confirmed UniProt:UNC89_CAEEL protein_id:AAV34800.1
C09D1.1g	3	1.49134e-05	-	-	CE37704 WBGene00006820 locus:unc-89 status:Partially_confirmed UniProt:UNC89_CAEEL protein_id:AAV34801.1
C09D4.5	21	0.00375502	-	-	CE08034 WBGene00004431 locus:rpl-19 60S ribosomal protein L19 status:Confirmed UniProt:RL19_CAEEL protein_id:AAB53979.1
C12D8.11	2	0.000110123	-	-	CE15613 WBGene00004405 locus:rop-1 ROP-1 ribonucleoprotein RO autoantigen status:Confirmed UniProt:RO60_CAEEL protein_id:CAA98241.1
C13G3.3a	7	0.00044494	-	-	CE05279 WBGene00007554 locus:pptr-2 proteion phosphatase status:Confirmed UniProt:Q17948_CAEEL protein_id:CAA98422.1
C13G3.3b	7	0.000441768	-	-	CE20505 WBGene00007554 locus:pptr-2 status:Confirmed UniProt:Q9U3Q1_CAEEL protein_id:CAA98423.1
C13G3.3c	7	0.000408289	-	-	CE41982 WBGene00007554 locus:pptr-2 status:Confirmed UniProt:A9UJN4_CAEEL protein_id:CAP59521.1
C14B1.1	4	0.000291996	-	-	CE00897 WBGene00003962 locus:pdi-1 protein disulfide isomerase status:Confirmed UniProt:Q17967 protein_id:CAA85491.1
C14B9.7	28	0.00615731	1	0.00188835	CE00078 WBGene00004433 locus:rpl-21 Ribosomal protein L21 status:Confirmed UniProt:RL21_CAEEL protein_id:AAA27951.1
C15F1.7a	3	0.000590075	-	-	CE23550 WBGene00004930 locus:sod-1 superoxide dismutase status:Confirmed UniProt:SODC_CAEEL protein_id:AAF39759.1
C15F1.7b	3	0.000672238	-	-	CE20508 WBGene00004930 locus:sod-1 status:Confirmed UniProt:SODC_CAEEL protein_id:AAV34795.1
C15H11.7	4	0.000575683	1	0.00123587	CE08184 WBGene00003922 locus:pas-1 proteasome component (A-type) status:Confirmed UniProt:PSA6_CAEEL protein_id:CAB02738.1
C15H11.9	3	0.00031896	-	-	CE08186 WBGene00007617 Human HA0609 protein like status:Confirmed UniProt:RRS1_CAEEL protein_id:CAB02731.1
C15H9.6	22	0.00117837	5	0.00229973	CE08177 WBGene00002007 locus:hsp-3 heat shock protein status:Confirmed UniProt:P27420 protein_id:AAB52671.1
C16A3.3	8	0.000162499	-	-	CE27690 WBGene00002850 locus:let-716 status:Partially_confirmed UniProt:Q18038_CAEEL protein_id:AAB47599.3
C16A3.6	2	0.000219223	-	-	CE04006 WBGene00015811 status:Confirmed UniProt:Q18035_CAEEL protein_id:AAB47596.1
C16A3.9	6	0.0014068	-	-	CE04009 WBGene00004482 locus:rps-13 40S ribosomal protein S13 status:Confirmed UniProt:RS13_CAEEL protein_id:AAB47594.1
C17G10.9a	3	0.000197791	-	-	CE27702 WBGene00015920 status:Partially_confirmed UniProt:Q95QW0_CAEEL protein_id:AAK68188.1
C17G10.9b	3	0.00019853	-	-	CE30870 WBGene00015920 status:Partially_confirmed UniProt:Q8MQD4_CAEEL protein_id:AAM54207.1
C17H12.14	9	0.00140991	1	0.00134524	CE19362 WBGene00006917 locus:vha-8 ATPase status:Confirmed UniProt:Q95X44_CAEEL protein_id:AAK67210.1
C18A11.7a	7	0.000387237	1	0.000475037	CE27706 WBGene00001000 locus:dim-1 status:Confirmed UniProt:Q18066 protein_id:AAC69011.2
C18F3.2b	95	0.0025327	11	0.00251827	CE38779 WBGene00004732 locus:sax-7 status:Confirmed UniProt:Q4PIU9_CAEEL protein_id:AAY86218.1
C18F3.2c	95	0.00252699	11	0.00251259	CE38935 WBGene00004732 locus:sax-7 status:Confirmed UniProt:Q53U87_CAEEL protein_id:AAZ32800.1
C18G1.4a	2	0.000102178	-	-	CE17420 WBGene00003994 locus:pgl-3 status:Confirmed UniProt:O61920_CAEEL protein_id:AAC17755.1
C18G1.4b	2	0.000112753	-	-	CE27717 WBGene00003994 locus:pgl-3 status:Confirmed UniProt:Q965J2_CAEEL protein_id:AAK68200.1
C23G10.3	36	0.00516017	2	0.00246173	CE01810 WBGene00004472 locus:rps-3 Ribosomal protein S3 status:Confirmed UniProt:RS3_CAEEL protein_id:AAF99870.1
C23G10.4b	5	0.000183443	-	-	CE31311 WBGene00004459 locus:rpn-2 tRNA processing protein SEN3 status:Confirmed UniProt:Q18115 protein_id:AAM81116.1
C25A1.10a	5	0.00018231	-	-	CE08376 WBGene00000931 locus:dao-5 status:Confirmed UniProt:Q9XVS4_CAEEL protein_id:CAB02755.1
C25A1.10b	5	0.000254343	-	-	CE38279 WBGene00000931 locus:dao-5 status:Confirmed UniProt:Q564W7_CAEEL protein_id:CAI79153.1
C25A1.4	2	0.000155967	-	-	CE08369 WBGene00007706 RNA binding protein status:Confirmed UniProt:Q9XVS2_CAEEL protein_id:CAB02757.1
C26C6.1a	2	3.76044e-05	-	-	CE30254 WBGene00007042 locus:pbrm-1 HMG (high mobility group) box, Bromodomain (5 domains), Zinc finger, C2H2 type status:Partially_confirmed UniProt:Q18210_CAEEL protein_id:CAA96697.2
C26D10.1	4	0.000248889	1	0.000534313	CE03024 WBGene00004304 locus:ran-3 regulator of chromosome condensation status:Confirmed UniProt:RCC1_CAEEL protein_id:CAA91119.1
C26F1.4	4	0.00108937	-	-	CE06878 WBGene00004499 locus:rps-30 ribosomal protein\/ubiquitin-like protein status:Confirmed UniProt:Q18231_CAEEL protein_id:AAB37076.1
C27A2.2a	29	0.00789793	9	0.0210478	CE04102 WBGene00004434 locus:rpl-22 ribosomal protein L22 status:Confirmed UniProt:RL22_CAEEL protein_id:AAK31460.1
C27D11.1	8	0.000263231	1	0.00028255	CE00543 WBGene00001209 locus:egl-45 status:Confirmed UniProt:P34339 protein_id:AAA27955.1
C28H8.3	3	6.19682e-05	-	-	CE29195 WBGene00016194 status:Confirmed UniProt:YP93_CAEEL protein_id:AAA62291.2
C30C11.2	6	0.000421482	-	-	CE00101 WBGene00004460 locus:rpn-3 Diphenol oxidase A2 status:Confirmed UniProt:Q04908 protein_id:AAA27966.1
C30C11.4	5	0.000228122	-	-	CE00103 WBGene00016250 Msi3p status:Confirmed UniProt:YLA4_CAEEL protein_id:AAA27967.1
C32E12.1	2	0.000128277	-	-	CE04133 WBGene00016327 status:Partially_confirmed UniProt:P91122_CAEEL protein_id:AAB53878.1
C32E8.2a	15	0.00256554	1	0.00146871	CE08526 WBGene00004425 locus:rpl-13 ribosomal protein L13 status:Confirmed UniProt:RL13_CAEEL protein_id:AAB42322.1
C32F10.8a	3	0.000210741	-	-	CE32815 WBGene00016333 alanine aminotransferase status:Partially_confirmed UniProt:O01685_CAEEL protein_id:AAC24265.2
C33F10.9	3	0.000836327	-	-	CE02806 WBGene00003435 locus:msp-40 major sperm protein status:Confirmed UniProt:P53017 protein_id:AAK31477.1
C34D4.14	2	2.56462e-05	-	-	CE17508 WBGene00016405 status:Partially_confirmed UniProt:Q18447_CAEEL protein_id:AAB00699.1
C34E10.6	61	0.00401427	7	0.0039557	CE29950 WBGene00000229 locus:atp-2 ATP synthase beta chain status:Confirmed UniProt:P46561 protein_id:AAA19068.2
C34F11.4	3	0.000836327	-	-	CE02806 WBGene00003443 locus:msp-50 major sperm protein status:Confirmed UniProt:P53017 protein_id:AAA85761.1
C34F11.6	3	0.000836327	-	-	CE04166 WBGene00003442 locus:msp-49 major sperm protein status:Confirmed UniProt:Q18461 protein_id:AAA85759.1
C34G6.6a	2	6.64874e-05	-	-	CE29699 WBGene00016422 locus:noah-1 status:Partially_confirmed UniProt:O01494_CAEEL protein_id:AAB52479.2
C34G6.6b	2	6.59916e-05	-	-	CE41879 WBGene00016422 locus:noah-1 status:Partially_confirmed UniProt:Q8T3B7_CAEEL protein_id:AAM15558.2
C36B1.4	6	0.000839633	-	-	CE05371 WBGene00003925 locus:pas-4 proteasome A-type submit status:Confirmed UniProt:Q95005 protein_id:CAB02269.1
C36E6.3	11	0.00229088	-	-	CE34269 WBGene00003369 locus:mlc-1 status:Confirmed UniProt:P19625 protein_id:AAK09070.2
C36E6.5	13	0.0027074	-	-	CE20542 WBGene00003370 locus:mlc-2 status:Confirmed UniProt:P19626 protein_id:AAK09069.1
C36E8.5	22	0.00173089	4	0.00270244	CE00913 WBGene00006537 locus:tbb-2 beta tubulin status:Confirmed UniProt:TBB2_CAEEL protein_id:CAA84648.1
C37A2.7	39	0.0129045	5	0.0142067	CE30433 WBGene00016493 ribosomal protein status:Confirmed UniProt:RLA2_CAEEL protein_id:AAB52450.2
C37C3.6a	3	6.8173e-05	-	-	CE17535 WBGene00016498 locus:ppn-1 protease inhibitor status:Partially_confirmed UniProt:PPN1_CAEEL protein_id:AAC25867.1
C37C3.6b	3	4.90141e-05	-	-	CE17536 WBGene00016498 locus:ppn-1 protease inhibitor status:Partially_confirmed UniProt:PPN1_CAEEL protein_id:AAC25868.1
C37C3.6c	3	7.14281e-05	-	-	CE30735 WBGene00016498 locus:ppn-1 status:Partially_confirmed UniProt:PPN1_CAEEL protein_id:AAM29666.1
C37H5.8	11	0.00059277	1	0.000462746	CE08631 WBGene00002010 locus:hsp-6 heat shock 70 protein status:Partially_confirmed UniProt:P11141 protein_id:AAB42371.1
C38C3.5a	2	0.000429146	-	-	CE20547 WBGene00006794 locus:unc-60 actin depolymerizing factor status:Confirmed UniProt:Q07750 protein_id:AAL02461.1
C38C3.5b	2	0.000334005	-	-	CE31893 WBGene00006794 locus:unc-60 actin depolymerizing factor status:Confirmed UniProt:Q07750 protein_id:AAL02462.2
C41C4.8	8	0.000349674	2	0.000750676	CE05402 WBGene00008053 locus:cdc-48.2 P97 protein status:Confirmed UniProt:TERA2_CAEEL protein_id:CAA88314.1
C42C1.14	6	0.00193116	4	0.0110554	CE26911 WBGene00004448 locus:rpl-34 status:Confirmed UniProt:A3QMC5_CAEEL protein_id:CAM36357.1
C42D8.2a	166	0.00364361	15	0.00282725	CE06950 WBGene00006926 locus:vit-2 vitellogenin status:Partially_confirmed UniProt:VIT2_CAEEL protein_id:AAA98720.1
C42D8.2b	166	0.00377224	15	0.00292706	CE41109 WBGene00006926 locus:vit-2 status:Partially_confirmed UniProt:A7LPD7_CAEEL protein_id:ABS19472.1
C44B12.5	2	0.00017836	-	-	CE16921 WBGene00016638 status:Partially_confirmed UniProt:O44144_CAEEL protein_id:AAB88328.1
C44B7.10	6	0.000451013	5	0.00322743	CE32326 WBGene00016630 status:Confirmed UniProt:Q18599_CAEEL protein_id:AAN63431.1
C44E4.4	6	0.000536432	-	-	CE08718 WBGene00016653 RNA-binding protein status:Confirmed UniProt:O01806_CAEEL protein_id:AAB54169.1
C46F11.2a	3	0.000224553	-	-	CE17558 WBGene00008117 pyridine nucleotide-disulphide oxidoreductases class-I status:Confirmed UniProt:Q93379_CAEEL protein_id:CAB03763.1
C46F11.2b	3	0.000231402	-	-	CE08773 WBGene00008117 status:Confirmed UniProt:Q86DB5_CAEEL protein_id:CAD88214.1
C47B2.3	6	0.000474168	2	0.00135725	CE17563 WBGene00006529 locus:tba-2 Tubulin status:Confirmed UniProt:TBA2_CAEEL protein_id:CAB16856.1
C47B2.4	2	0.000255628	-	-	CE17564 WBGene00003948 locus:pbs-2 Proteasome A-type and B-type status:Confirmed UniProt:O62102_CAEEL protein_id:CAB16855.1
C47E12.1	2	0.000145398	-	-	CE05445 WBGene00005663 locus:srs-2 seryl-tRNA synthetase status:Confirmed UniProt:SYSC_CAEEL protein_id:CAA93105.1
C47E12.5a	3	9.543e-05	-	-	CE05449 WBGene00006699 locus:uba-1 ubiquitin-activating enzyme status:Confirmed UniProt:Q27481_CAEEL protein_id:CAA93101.1
C47E12.5b	3	0.000103321	-	-	CE39093 WBGene00006699 locus:uba-1 status:Confirmed UniProt:Q3S1J5_CAEEL protein_id:CAJ30225.1
C47E8.5	47	0.00237039	3	0.00129925	CE05441 WBGene00000915 locus:daf-21 heat shock protein (HSP90) status:Confirmed UniProt:Q18688 protein_id:CAA99793.1
C49F5.1	7	0.000614967	1	0.000754402	CE08852 WBGene00008205 locus:sams-1 s-adenosylmethionine synthetase status:Confirmed UniProt:O17680 protein_id:CAB03975.1
C49H3.11	21	0.00273344	8	0.00894188	CE04237 WBGene00004471 locus:rps-2 status:Confirmed UniProt:RS2_CAEEL protein_id:AAF99899.1
C50B6.2	4	0.00024333	-	-	CE08871 WBGene00008218 locus:nasp-2 histone binding protein status:Confirmed UniProt:O17687_CAEEL protein_id:CAB02850.1
C50C3.6	7	0.000106411	-	-	CE00122 WBGene00004187 locus:prp-8 status:Partially_confirmed UniProt:PRP8_CAEEL protein_id:AAA27977.1
C50F4.13	9	0.00250898	-	-	CE05477 WBGene00001909 locus:his-35 histone H2A status:Confirmed UniProt:Q27485_CAEEL protein_id:CAA94747.1
C50F4.5	19	0.00546899	-	-	CE05470 WBGene00001915 locus:his-41 histone H2B status:Confirmed UniProt:Q27484 protein_id:CAA94740.1
C50F4.7	13	0.00446853	2	0.00590338	CE03252 WBGene00001911 locus:his-37 histone H4 status:Confirmed UniProt:P62784 protein_id:CAA94742.1
C52E4.4	8	0.000651118	1	0.000698906	CE08946 WBGene00004501 locus:rpt-1 26S protease regulatory subunit 7 status:Confirmed UniProt:Q18787 protein_id:CAB01414.1
C53A5.1	3	0.000764126	-	-	CE08950 WBGene00008262 locus:ril-1 status:Confirmed UniProt:O17694_CAEEL protein_id:CAB03983.1
C53A5.3	2	0.000153599	-	-	CE08952 WBGene00001834 locus:hda-1 Yeast RPD3 protein like status:Confirmed UniProt:O17695 protein_id:CAB03984.1
C53B7.4	3	0.000810791	-	-	CE06974 WBGene00000210 locus:asg-2 ATP synthase status:Confirmed UniProt:Q18803 protein_id:AAC48276.1
C53D5.6	8	0.000259374	-	-	CE26971 WBGene00002077 locus:imb-3 importin beta, nuclear transport factor status:Confirmed UniProt:Q9N5V3_CAEEL protein_id:AAF39782.2
C53H9.1	17	0.00442556	-	-	CE19381 WBGene00004441 locus:rpl-27 60S ribosomal protein L27 status:Confirmed UniProt:RL27_CAEEL protein_id:AAK68266.1
C54C6.1	5	0.0019453	-	-	CE05493 WBGene00004451 locus:rpl-37 60S ribosomal protein L37 status:Confirmed UniProt:RL37_CAEEL protein_id:CAB00854.1
C54G4.8	4	0.000496906	-	-	CE05514 WBGene00000869 locus:cyc-1 cytochrome C1, heme protein status:Confirmed UniProt:Q18853_CAEEL protein_id:CAA99820.1
C55B7.1	4	0.000145398	-	-	CE09012 WBGene00001599 locus:glh-2 RNA helicase status:Confirmed UniProt:Q966L9 protein_id:AAK68269.1
C55B7.4a	11	0.00091206	2	0.001424	CE09015 WBGene00016943 locus:acdh-1 acyl-CoA dehydrogenase status:Confirmed UniProt:Q966M3_CAEEL protein_id:AAK68275.1
C56C10.8	13	0.00285875	1	0.00188835	CE02573 WBGene00002045 locus:icd-1 Transcription factor BTF3 (human) status:Confirmed UniProt:Q18885 protein_id:AAA68776.1
C56G2.1a	3	0.000122507	-	-	CE24866 WBGene00016977 status:Partially_confirmed UniProt:YQK1_CAEEL protein_id:AAM22053.1
C56G2.6	3	0.000336119	-	-	CE30639 WBGene00002891 locus:let-767 status:Confirmed UniProt:Q09517 protein_id:AAA64333.2
C56G2.7	5	0.000473322	2	0.0016258	CE30640 WBGene00016981 status:Confirmed UniProt:Q09289 protein_id:AAM22055.1
C56G7.1	3	0.000617521	-	-	CE01531 WBGene00003372 locus:mlc-4 myosin regulatory light chain 2 status:Confirmed UniProt:Q09510 protein_id:CAA86772.1
CD4.6	2	0.000272342	-	-	CE16954 WBGene00003927 locus:pas-6 protease status:Confirmed UniProt:PSA1_CAEEL protein_id:AAB88344.1
D1005.1	4	0.000128045	-	-	CE06997 WBGene00016995 ATP citrate lyase status:Partially_confirmed UniProt:P53585 protein_id:AAB00585.1
D1007.12	18	0.00400806	-	-	CE09047 WBGene00004436 locus:rpl-24.1 60S ribosomal protein L24 status:Confirmed UniProt:RL24_CAEEL protein_id:AAK18907.1
D1007.6	11	0.00261376	1	0.00204043	CE09041 WBGene00004479 locus:rps-10 40S ribosomal protein S10 status:Confirmed UniProt:O01869_CAEEL protein_id:AAK18912.1
D1054.11	4	0.000446745	1	0.000959066	CE05529 WBGene00008378 status:Confirmed UniProt:Q18947_CAEEL protein_id:CAA98439.1
D2005.4	2	6.75659e-05	-	-	CE42818 WBGene00008399 status:Partially_confirmed UniProt:Q93410_CAEEL protein_id:CAB02083.2
D2013.7	2	0.000240847	-	-	CE00932 WBGene00001229 locus:eif-3.F M0V-34 protein status:Confirmed UniProt:Q18967_CAEEL protein_id:CAA87773.1
D2023.2	8	0.000241052	1	0.000258744	CE09072 WBGene00004258 locus:pyc-1 pyruvate carboxylase status:Confirmed UniProt:PYC1_CAEEL protein_id:CAB02872.1
D2024.6	10	0.00125548	1	0.0010781	CE04295 WBGene00000292 locus:cap-1 status:Confirmed UniProt:P34685 protein_id:AAA82286.1
D2085.1	10	0.000161076	2	0.000276637	CE41886 WBGene00004259 locus:pyr-1 glutamine-dependent carbamoyl-phosphate synthase, aspartate carbamoyltransferase, dihydroorotase status:Partially_confirmed UniProt:Q18990_CAEEL protein_id:CAA91059.2
D2096.8	16	0.00179263	2	0.0019242	CE04306 WBGene00017075 status:Confirmed UniProt:Q19007_CAEEL protein_id:AAA81494.1
DY3.1	3	0.000983459	1	0.00281504	CE15745 WBGene00006574 locus:tin-13 status:Confirmed UniProt:TIM13_CAEEL protein_id:CAB09410.1
DY3.2	4	0.000250209	-	-	CE15746 WBGene00003052 locus:lmn-1 Intermediate filament proteins (2 domains) status:Confirmed UniProt:Q21443 protein_id:CAB09411.1
E04A4.8	26	0.00511399	5	0.00844511	CE21392 WBGene00004432 locus:rpl-20 ribosomal protein status:Confirmed UniProt:RL18A_CAEEL protein_id:AAB92041.2
E04F6.5a	2	0.000115512	-	-	CE01217 WBGene00017125 locus:acdh-12 Isovaleryl-CoA dehydrogenase status:Confirmed UniProt:Q19057_CAEEL protein_id:AAA68357.1
F01F1.12a	11	0.00106407	4	0.00332267	CE01225 WBGene00017166 Fructose-biphosphate aldolase status:Confirmed UniProt:P46563 protein_id:AAC46646.1
F01F1.6	2	0.00013335	-	-	CE39486 WBGene00000115 locus:alh-9 Aldehyde dehydrogenase status:Confirmed UniProt:P46562 protein_id:AAC46640.2
F01F1.8a	9	0.00059117	-	-	CE01234 WBGene00000381 locus:cct-6 status:Confirmed UniProt:TCPZ_CAEEL protein_id:AAC46642.1
F01G10.1	10	0.000572889	1	0.000491948	CE09163 WBGene00008506 transketolase status:Confirmed UniProt:O17759_CAEEL protein_id:CAB02889.1
F01G4.1	4	9.60774e-05	-	-	CE05553 WBGene00004204 locus:psa-4 SNF2alpha like status:Confirmed UniProt:Q19106_CAEEL protein_id:CAA92978.1
F01G4.6a	16	0.0016661	-	-	CE09162 WBGene00008505 phosphate carrier protein precursor status:Confirmed UniProt:P40614 protein_id:CAA97430.1
F01G4.6b	16	0.00146375	-	-	CE40325 WBGene00008505 status:Confirmed UniProt:Q0PDK0_CAEEL protein_id:CAL22703.1
F02A9.2	7	0.00136171	-	-	CE00133 WBGene00001385 locus:far-1 O. volvulus 20Kd antigenic peptide status:Confirmed UniProt:P34382 protein_id:CAA79616.1
F02A9.3	23	0.0044742	1	0.00167046	CE00134 WBGene00001386 locus:far-2 status:Confirmed UniProt:P34383 protein_id:CAA79617.1
F02E8.1	4	0.000464322	-	-	CE07016 WBGene00000207 locus:asb-2 ATP synthase B chain status:Confirmed UniProt:Q19126_CAEEL protein_id:AAA96210.1
F07A5.7a	18	0.000730827	8	0.00278921	CE09197 WBGene00006754 locus:unc-15 paramyosin status:Confirmed UniProt:P10567 protein_id:CAB01965.1
F07B7.10	9	0.00250898	-	-	CE04501 WBGene00001925 locus:his-51 status:Predicted UniProt:P09588 protein_id:AAK84506.1
F07B7.11	19	0.00477082	-	-	CE26800 WBGene00001928 locus:his-54 status:Predicted UniProt:Q27894 protein_id:AAK84513.1
F07B7.3	9	0.00250898	-	-	CE04501 WBGene00001927 locus:his-53 status:Predicted UniProt:P09588 protein_id:AAK84512.1
F07B7.4	19	0.00477082	-	-	CE26800 WBGene00001926 locus:his-52 status:Predicted UniProt:Q27894 protein_id:AAK84507.1
F07B7.9	13	0.00446853	2	0.00590338	CE03252 WBGene00001924 locus:his-50 status:Predicted UniProt:P62784 protein_id:AAK84518.1
F07D10.1	5	0.000903177	-	-	CE07033 WBGene00004423 locus:rpl-11.2 ribosomal protein status:Confirmed UniProt:Q19162_CAEEL protein_id:AAA83599.1
F08B6.4a	37	0.00231853	3	0.00161429	CE20658 WBGene00006819 locus:unc-87 calponin status:Confirmed UniProt:UNC87_CAEEL protein_id:AAC78234.1
F08B6.4b	37	0.00350259	3	0.00243869	CE27922 WBGene00006819 locus:unc-87 status:Confirmed UniProt:UNC87_CAEEL protein_id:AAK68303.1
F08B6.4c	37	0.00240803	3	0.0016766	CE36924 WBGene00006819 locus:unc-87 status:Confirmed UniProt:UNC87_CAEEL protein_id:AAT68897.1
F08G2.1	19	0.00551382	-	-	CE07075 WBGene00001918 locus:his-44 Core histones H2A, H2B, H3 and H4 status:Predicted UniProt:P04255 protein_id:CAB04061.1
F08G2.2	9	0.00250898	-	-	CE04501 WBGene00001917 locus:his-43 Core histones H2A, H2B, H3 and H4 status:Predicted UniProt:P09588 protein_id:CAB04056.1
F09C12.7	3	0.0013794	-	-	CE02603 WBGene00003462 locus:msp-74 status:Predicted UniProt:Q95PJ7_CAEEL protein_id:AAA68346.1
F09E5.15a	3	0.000544685	-	-	CE32361 WBGene00006434 locus:prdx-2 status:Confirmed UniProt:Q8IG31_CAEEL protein_id:AAN63412.1
F09E5.15b	3	0.000533736	-	-	CE41559 WBGene00006434 locus:prdx-2 status:Confirmed UniProt:A8DYR6_CAEEL protein_id:ABV82431.1
F09F7.2a	12	0.00277683	1	0.00198708	CE01236 WBGene00003371 locus:mlc-3 status:Confirmed UniProt:P53014 protein_id:AAA50701.1
F09F7.4a	3	0.000275165	-	-	CE00689 WBGene00017301 Enoyl-CoA hydratase status:Confirmed UniProt:Q19278_CAEEL protein_id:AAA50696.1
F09F7.4b	3	0.000292599	-	-	CE30654 WBGene00017301 status:Confirmed UniProt:Q8MNT7_CAEEL protein_id:AAM22062.1
F09G2.4	3	0.000125995	-	-	CE09299 WBGene00017313 locus:cpsf-2 status:Confirmed UniProt:O17403 protein_id:AAB71322.1
F10B5.1	28	0.00463237	4	0.00568269	CE01543 WBGene00004421 locus:rpl-10 ribosomal protein L10 (QM protein) status:Confirmed UniProt:RL10_CAEEL protein_id:CAA88308.1
F10C1.2a	11	0.000697939	1	0.000544846	CE02618 WBGene00002053 locus:ifb-1 Intermediate filament protein status:Confirmed UniProt:Q19289 protein_id:AAA93408.1
F10C1.2b	11	0.000661205	1	0.00051617	CE02619 WBGene00002053 locus:ifb-1 Intermediate filament protein status:Confirmed UniProt:Q19289 protein_id:AAA93407.1
F10E7.7	28	0.00799457	1	0.00245181	CE04362 WBGene00004447 locus:rpl-33 60s ribosomal protein L35A status:Confirmed UniProt:RL35A_CAEEL protein_id:AAA82422.1
F10G7.2	11	0.000426094	2	0.00066526	CE02626 WBGene00006626 locus:tsn-1 human 100 kDa activator protein status:Partially_confirmed UniProt:Q19328_CAEEL protein_id:AAA81130.1
F10G7.8	4	0.000289016	-	-	CE02632 WBGene00004461 locus:rpn-5 status:Confirmed UniProt:Q19324_CAEEL protein_id:AAA81126.1
F11C3.3	71	0.00128055	3	0.000464632	CE09349 WBGene00006789 locus:unc-54 myosin heavy chain status:Partially_confirmed UniProt:P02566 protein_id:CAB05505.1
F11G11.2	2	0.000343733	-	-	CE07055 WBGene00001755 locus:gst-7 glutathione S-transferase status:Confirmed UniProt:P91253 protein_id:AAB37846.1
F13B10.2a	73	0.00644521	2	0.00151633	CE05598 WBGene00004414 locus:rpl-3 60S ribosomal protein L3 status:Confirmed UniProt:RL3_CAEEL protein_id:CAA91277.1
F13D12.4a	16	0.00108312	-	-	CE02183 WBGene00000114 locus:alh-8 methylmalonate-semialdehyde dehydrogenase status:Confirmed UniProt:P52713 protein_id:CAA88946.1
F13E6.1	2	0.000363123	-	-	CE31474 WBGene00008745 D52 protein status:Confirmed UniProt:YZG1_CAEEL protein_id:CAA92122.2
F13H8.7	2	0.000182969	-	-	CE02641 WBGene00017440 beta-ureidopropionase (rat) status:Confirmed UniProt:Q19437_CAEEL protein_id:AAK31488.1
F15E11.1	5	0.0011495	1	0.00197418	CE16999 WBGene00017490 status:Predicted UniProt:O44604_CAEEL protein_id:AAB94198.1
F15E11.13	2	0.000468934	-	-	CE25224 WBGene00017499 status:Partially_confirmed UniProt:Q9N565_CAEEL protein_id:AAK71363.1
F15E11.14	5	0.0011495	1	0.00197418	CE16999 WBGene00017500 status:Partially_confirmed UniProt:O44604_CAEEL protein_id:AAK71362.1
F15G9.4a	10	6.84145e-05	-	-	CE18595 WBGene00001863 locus:him-4 Ig superfamily repeats (I-type) status:Confirmed UniProt:Q8I0L3_CAEEL protein_id:CAA87344.1
F15G9.4b	10	6.81118e-05	-	-	CE18596 WBGene00001863 locus:him-4 IG (immunoglobulin) superfamily (47 domains) status:Confirmed UniProt:O76518_CAEEL protein_id:CAA87345.1
F15G9.4d	10	6.79158e-05	-	-	CE43012 WBGene00001863 locus:him-4 status:Partially_confirmed UniProt:B5U8L1 protein_id:CAR64681.1
F17C11.9a	30	0.00266868	5	0.0038194	CE05656 WBGene00008920 elongation factor 1-gamma status:Confirmed UniProt:P54412 protein_id:CAA96631.1
F17E9.12	13	0.00446853	2	0.00590338	CE03252 WBGene00001905 locus:his-31 status:Predicted UniProt:P62784 protein_id:AAC05101.1
F17E9.13	9	0.00250898	-	-	CE04501 WBGene00001907 locus:his-33 status:Predicted UniProt:P09588 protein_id:AAC05100.1
F17E9.9	19	0.00551382	-	-	CE07075 WBGene00001908 locus:his-34 histone 2B status:Predicted UniProt:P04255 protein_id:AAC05103.1
F18C12.3	15	0.000974436	4	0.00223137	CE15869 WBGene00008934 status:Partially_confirmed UniProt:O17584_CAEEL protein_id:CAB03870.1
F18H3.3a	2	0.000102325	-	-	CE02193 WBGene00003903 locus:pab-2 poly-adenylate binding protein status:Confirmed UniProt:Q19579_CAEEL protein_id:CAA90444.1
F18H3.3b	2	0.000125104	-	-	CE03230 WBGene00003903 locus:pab-2 RNA recognition motif. (aka RRM, RBD, or RNP domain) (4 domains) status:Partially_confirmed UniProt:Q19581_CAEEL protein_id:CAA90446.1
F20B6.2	14	0.0010095	2	0.00123839	CE04424 WBGene00006921 locus:vha-12 vacuolar ATP synthase (strong) status:Confirmed UniProt:VATB_CAEEL protein_id:AAA82311.1
F20D1.9	2	0.00023603	-	-	CE09502 WBGene00008979 Mitochondrial carrier proteins status:Partially_confirmed UniProt:Q93540_CAEEL protein_id:CAB01750.1
F20D12.1a	2	6.87466e-05	-	-	CE04431 WBGene00017641 locus:csr-1 status:Partially_confirmed UniProt:Q19645_CAEEL protein_id:AAA81677.1
F20D12.1b	2	8.16713e-05	-	-	CE39920 WBGene00017641 locus:csr-1 status:Partially_confirmed UniProt:Q27GU1_CAEEL protein_id:ABD63229.1
F20G4.3	4	7.0703e-05	2	0.000303569	CE27133 WBGene00003777 locus:nmy-2 myosin heavy chain status:Confirmed UniProt:Q19658_CAEEL protein_id:CAA99931.2
F20H11.3	5	0.000519128	1	0.000891566	CE09512 WBGene00003162 locus:mdh-1 malate dehydrogenase status:Confirmed UniProt:O02640 protein_id:AAB53985.1
F21D5.1	3	0.000193116	-	-	CE03244 WBGene00009006 phosphoacetylglucosamine mutase status:Confirmed UniProt:Q19680_CAEEL protein_id:CAA91032.1
F21F8.7	4	0.000364057	3	0.00234466	CE09542 WBGene00000219 locus:asp-6 protease status:Confirmed UniProt:O01530 protein_id:AAC47996.1
F21H12.6	2	5.1535e-05	-	-	CE01917 WBGene00017686 Tripeptidyl-peptidase II status:Partially_confirmed UniProt:YQS6_CAEEL protein_id:AAC46718.1
F22B3.1	13	0.00446853	2	0.00590338	CE03252 WBGene00001938 locus:his-64 histone H4 status:Partially_confirmed UniProt:P62784 protein_id:CAA92734.1
F22D6.3a	3	0.000194887	-	-	CE05684 WBGene00003815 locus:nrs-1 asparaginyl-tRNA synthetase status:Confirmed UniProt:SYNC_CAEEL protein_id:CAA95808.1
F22F7.1a	3	0.000249328	-	-	CE17691 WBGene00017719 status:Confirmed UniProt:Q9GZE9_CAEEL protein_id:AAF99915.1
F22F7.1b	3	0.000270953	-	-	CE32871 WBGene00017719 status:Confirmed UniProt:Q8IA58_CAEEL protein_id:AAN84819.1
F23B12.5	13	0.000907808	5	0.00299826	CE09597 WBGene00009082 dihyrolipoamide acetyltransferase component (pyruvate dehydrogenase complex) status:Confirmed UniProt:Q19749 protein_id:CAB01163.1
F23F1.8a	4	0.000348813	2	0.00149765	CE29280 WBGene00004504 locus:rpt-4 status:Confirmed UniProt:PRS10_CAEEL protein_id:AAB70326.2
F23F1.8b	4	0.000355824	2	0.00152776	CE09608 WBGene00004504 locus:rpt-4 status:Confirmed UniProt:PRS10_CAEEL protein_id:AAV58871.1
F23F12.6	7	0.000598627	-	-	CE01253 WBGene00004503 locus:rpt-3 status:Confirmed UniProt:PRS6B_CAEEL protein_id:AAA20608.1
F23H11.3	2	0.000220589	-	-	CE09611 WBGene00017759 succinyl-CoA ligase status:Confirmed UniProt:O02642_CAEEL protein_id:AAC71132.1
F25B5.4a	12	0.000506986	1	0.000362797	CE01921 WBGene00006727 locus:ubq-1 status:Confirmed UniProt:UBIQ_CAEEL protein_id:AAC46525.1
F25B5.4c	10	0.000658077	1	0.0005651	CE31915 WBGene00006727 locus:ubq-1 status:Confirmed UniProt:Q8MYQ4_CAEEL protein_id:AAM22069.2
F25H2.10	48	0.00544685	7	0.00682105	CE09655 WBGene00004408 locus:rpa-0 deoxyribonuclease status:Confirmed UniProt:RLA0_CAEEL protein_id:CAB02098.1
F25H2.11	11	0.00215166	-	-	CE09656 WBGene00009122 locus:tct-1 TCTP protein status:Confirmed UniProt:TCTP_CAEEL protein_id:CAB02099.1
F25H2.5	11	0.00254542	-	-	CE09650 WBGene00009119 nucleoside diphosphate kinase status:Confirmed UniProt:Q93576_CAEEL protein_id:CAB02101.1
F25H2.9	2	0.00028552	-	-	CE09654 WBGene00003926 locus:pas-5 proteasome zeta chain status:Confirmed UniProt:Q95008 protein_id:CAB02097.1
F25H5.3a	4	0.000251989	-	-	CE15898 WBGene00009126 Pyruvate kinase status:Confirmed UniProt:O17836_CAEEL protein_id:CAB02984.1
F25H5.3b	4	0.00023603	-	-	CE15899 WBGene00009126 Pyruvate kinase status:Confirmed UniProt:O17835_CAEEL protein_id:CAB02983.1
F25H5.3c	4	0.000266701	-	-	CE36135 WBGene00009126 status:Confirmed UniProt:Q7JL40_CAEEL protein_id:CAE54896.1
F25H5.3d	4	0.000253796	-	-	CE37832 WBGene00009126 Pyruvate kinase status:Confirmed UniProt:Q3S1I8_CAEEL protein_id:CAJ30227.1
F25H5.4	36	0.00149597	5	0.00178418	CE15900 WBGene00001167 locus:eft-2 Elongation factor Tu family (contains ATP\/GTP binding P-loop) status:Confirmed UniProt:P29691 protein_id:CAB02985.1
F26A3.1	12	0.00138841	1	0.000993542	CE20724 WBGene00009140 status:Confirmed UniProt:Q93595_CAEEL protein_id:CAB01705.1
F26B1.3	2	0.00013335	-	-	CE09675 WBGene00002073 locus:ima-2 importin alpha, nuclear transport factor status:Confirmed UniProt:P91276 protein_id:AAB37790.1
F26D10.3	56	0.0030979	4	0.00190015	CE09682 WBGene00002005 locus:hsp-1 HSP-1 heat shock 70kd protein A status:Confirmed UniProt:P09446 protein_id:CAB02319.1
F26E4.8	7	0.000551964	2	0.00135423	CE09692 WBGene00006528 locus:tba-1 TBA-2 tubulin alpha-2 chain status:Confirmed UniProt:O18688_CAEEL protein_id:CAB03001.1
F26F4.10a	11	0.000546213	-	-	CE29495 WBGene00004679 locus:rrt-1 arginyl tRNA synthetase status:Confirmed UniProt:SYRC_CAEEL protein_id:AAA91224.2
F26F4.10b	11	0.000562789	-	-	CE37225 WBGene00004679 locus:rrt-1 status:Partially_confirmed UniProt:Q65ZK0_CAEEL protein_id:AAU05575.1
F27C1.7a	13	0.00222347	3	0.00440614	CE09719 WBGene00000230 locus:atp-3 ATPase status:Confirmed UniProt:P91283_CAEEL protein_id:AAB37654.1
F27C1.7b	13	0.00201868	3	0.00400032	CE36139 WBGene00000230 locus:atp-3 status:Confirmed UniProt:Q7JNG1_CAEEL protein_id:AAR25649.1
F27D4.1	6	0.000639841	-	-	CE24926 WBGene00009187 electron transfer flavoprotein alpha-subunit status:Confirmed UniProt:Q93615 protein_id:CAB61027.1
F27D9.5	7	0.000342309	1	0.000419923	CE04451 WBGene00017864 locus:pcca-1 Propionyl-coA carboxylase alpha chain precursor status:Confirmed UniProt:Q19842 protein_id:AAA93384.1
F28B4.3	5	7.94179e-05	2	0.00027279	CE07153 WBGene00017892 EGF-like repeat status:Partially_confirmed UniProt:Q19853_CAEEL protein_id:AAA83584.1
F28C6.3	119	0.009798	16	0.0113125	CE03274 WBGene00000773 locus:cpf-1 cleavage stimulation factor like status:Partially_confirmed UniProt:Q19864_CAEEL protein_id:CAA92670.1
F28C6.6	81	0.00390172	13	0.00537729	CE03277 WBGene00006307 locus:suf-1 polyadenylation factor like status:Confirmed UniProt:Q19866_CAEEL protein_id:CAA92672.1
F28C6.7a	13	0.00324126	-	-	CE03278 WBGene00004440 locus:rpl-26 ribosomal protein L26 like status:Confirmed UniProt:RL26_CAEEL protein_id:CAA92674.1
F28D1.7	12	0.00297101	4	0.00850417	CE05747 WBGene00004492 locus:rps-23 ribosomal protein S23 status:Confirmed UniProt:RS23_CAEEL protein_id:CAA94601.1
F28H1.2	5	0.00124664	-	-	CE09767 WBGene00000779 locus:cpn-3 calponin status:Confirmed UniProt:O01542_CAEEL protein_id:AAB52338.1
F29C4.6	4	0.000379673	-	-	CE17723 WBGene00017928 status:Confirmed UniProt:O76365_CAEEL protein_id:AAC19193.1
F29D11.1	3	2.23466e-05	-	-	CE05765 WBGene00003071 locus:lrp-1 low density lipid receptor-rlated protein status:Partially_confirmed UniProt:Q04833 protein_id:CAA98124.1
F29F11.6	12	0.00129135	-	-	CE20735 WBGene00001747 locus:gsp-1 serine\/threonine protein phosphatase status:Confirmed UniProt:Q27497 protein_id:CAA98273.1
F29G6.3b	2	3.96689e-05	-	-	CE18655 WBGene00009259 status:Partially_confirmed UniProt:Q93636_CAEEL protein_id:CAB01754.1
F29G9.5	5	0.0003996	-	-	CE09799 WBGene00004502 locus:rpt-2 ATPase status:Confirmed UniProt:PRS4_CAEEL protein_id:AAB65906.1
F30A10.5	2	0.000216541	-	-	CE32397 WBGene00006061 locus:stl-1 erythrocyte band 7 integral membrane protein like status:Partially_confirmed UniProt:Q9XVP9_CAEEL protein_id:CAB03018.2
F31E3.5	87	0.00665269	14	0.00919295	CE01270 WBGene00001168 locus:eft-3 Elongation factor 1-alpha status:Confirmed UniProt:P53013 protein_id:AAA81688.1
F32B6.2	3	0.000158291	-	-	CE35517 WBGene00009319 carbomoyl-phosphate carboxylase status:Partially_confirmed UniProt:O45430_CAEEL protein_id:CAB03038.2
F32H2.5	12	0.000162593	-	-	CE42777 WBGene00009342 locus:fasn-1 fatty acid synthase status:Partially_confirmed UniProt:P91871_CAEEL protein_id:CAB04244.2
F33A8.3	3	0.000510642	1	0.00146165	CE17755 WBGene00000472 locus:cey-1 'Cold-shock' DNA-binding domain status:Confirmed UniProt:O62213_CAEEL protein_id:CAB04257.1
F33D11.10	4	0.000354933	-	-	CE09901 WBGene00018007 intiation factor\/helicase status:Confirmed UniProt:O44781_CAEEL protein_id:AAB96704.1
F33H1.2	13	0.00134973	-	-	CE01568 WBGene00001686 locus:gpd-4 glyceraldehyde 3-phosphate dehydrogenase 4 status:Confirmed UniProt:P17331 protein_id:CAA88697.1
F35G12.10	2	0.000235246	-	-	CE00968 WBGene00000206 locus:asb-1 ATP synthase B chain status:Confirmed UniProt:Q20053_CAEEL protein_id:CAA86329.1
F35G12.8	3	6.85691e-05	-	-	CE03287 WBGene00004874 locus:smc-4 chromosome segregation protein status:Partially_confirmed UniProt:SMC4_CAEEL protein_id:CAA86336.1
F35H10.1	9	0.00250898	-	-	CE04501 WBGene00001904 locus:his-30 histone H2A status:Predicted UniProt:P09588 protein_id:AAA81686.1
F35H10.11	19	0.00551382	-	-	CE07075 WBGene00001903 locus:his-29 histone H2B status:Predicted UniProt:P04255 protein_id:AAK84525.1
F35H10.7	4	0.000277139	-	-	CE04507 WBGene00018072 status:Confirmed UniProt:U171_CAEEL protein_id:AAA81679.1
F36A2.6	32	0.00750294	3	0.00604021	CE09945 WBGene00004484 locus:rps-15 40S ribosomal protein S15 status:Confirmed UniProt:RS15_CAEEL protein_id:CAB03065.1
F36H12.7	3	0.000836327	-	-	CE02806 WBGene00003426 locus:msp-19 major sperm protein MSP-19 status:Confirmed UniProt:P53017 protein_id:AAC26926.1
F37C12.11	6	0.00241394	-	-	CE30779 WBGene00004490 locus:rps-21 Ribosomal protein S21 status:Confirmed UniProt:RS21_CAEEL protein_id:AAC48297.2
F37C12.4	12	0.00408514	1	0.00292331	CE30781 WBGene00004450 locus:rpl-36 Ribosomal protein YL39 status:Confirmed UniProt:RL36_CAEEL protein_id:AAC48295.2
F37C12.9	16	0.00372679	2	0.00400032	CE00821 WBGene00004483 locus:rps-14 Ribosomal protein S14 status:Confirmed UniProt:RS14_CAEEL protein_id:AAC48301.1
F37C4.5a	4	0.000254709	-	-	CE17048 WBGene00018145 status:Confirmed UniProt:O44400 protein_id:AAB95171.1
F38B2.1a	2	0.000123146	-	-	CE31506 WBGene00002050 locus:ifa-1 intermediate filament protein status:Confirmed UniProt:P90901 protein_id:CAA97777.3
F38B2.1b	2	0.000123146	-	-	CE31507 WBGene00002050 locus:ifa-1 intermediate filament protein status:Confirmed UniProt:P90901 protein_id:CAD44129.1
F38B2.1c	2	0.000124884	-	-	CE05824 WBGene00002050 locus:ifa-1 status:Confirmed UniProt:Q0G822_CAEEL protein_id:CAL36497.1
F38B2.4a	2	0.000337186	-	-	CE02218 WBGene00009531 adenylate kinase status:Confirmed UniProt:Q20140 protein_id:CAA90364.1
F38E11.5	7	0.000247832	-	-	CE18673 WBGene00009542 beta'-coat protein like status:Partially_confirmed UniProt:Q20168 protein_id:CAA92776.1
F38H4.9	2	0.00022267	2	0.0019121	CE10074 WBGene00002363 locus:let-92 serine\/threonine protein phosphatase status:Confirmed UniProt:Q27498_CAEEL protein_id:CAB01174.1
F39B2.10	4	0.000352284	-	-	CE16015 WBGene00001030 locus:dnj-12 DnaJ, prokaryotic heat shock protein status:Confirmed UniProt:O45502_CAEEL protein_id:CAB07390.1
F39B2.6	3	0.000907808	2	0.00519699	CE16012 WBGene00004495 locus:rps-26 40S ribosomal protein S26 status:Confirmed UniProt:RS26_CAEEL protein_id:CAB07387.1
F39C12.1	79	0.000547886	8	0.000476433	CE10092 WBGene00018193 status:Partially_confirmed UniProt:O61201_CAEEL protein_id:AAB94194.1
F39H11.5	2	0.000300038	-	-	CE20761 WBGene00003953 locus:pbs-7 Yeast NIP80 protein like status:Confirmed UniProt:P90868_CAEEL protein_id:CAB03081.1
F40A3.6	49	0.00672411	5	0.00589194	CE10152 WBGene00018221 status:Partially_confirmed UniProt:O16266_CAEEL protein_id:AAB65325.1
F40F11.1	9	0.00205575	3	0.00588433	CE05860 WBGene00004480 locus:rps-11 ribosomal protein S11 status:Confirmed UniProt:Q20206_CAEEL protein_id:CAA97792.1
F40F4.6	2	3.19824e-05	2	0.000274638	CE04536 WBGene00018237 EGF-like repeats status:Partially_confirmed UniProt:Q20219_CAEEL protein_id:AAA81430.1
F40F8.10	15	0.00280988	5	0.00804296	CE05849 WBGene00004478 locus:rps-9 ribosomal protein S9 status:Confirmed UniProt:RS9_CAEEL protein_id:CAA93262.1
F41C3.5	4	0.000301958	-	-	CE02733 WBGene00018271 Serine carboxypeptidase status:Confirmed UniProt:YUW5_CAEEL protein_id:AAC46812.1
F42C5.8	31	0.00527664	4	0.00584661	CE04561 WBGene00004477 locus:rps-8 40S ribosomal protein S8 status:Confirmed UniProt:RS8_CAEEL protein_id:AAA81485.1
F42G8.12	2	0.000256554	-	-	CE17071 WBGene00002162 locus:isp-1 ubiquinol-cytochrome C reductase status:Confirmed UniProt:O44512_CAEEL protein_id:AAB92071.1
F43D9.4	15	0.00334005	-	-	CE00994 WBGene00004798 locus:sip-1 Heat shock hsp20 proteins status:Confirmed UniProt:SIP1_CAEEL protein_id:CAA84703.1
F43E2.5	9	0.00153933	2	0.00293743	CE07241 WBGene00018393 locus:msra-1 status:Confirmed UniProt:O02089_CAEEL protein_id:AAC71122.1
F43E2.8	11	0.00059277	-	-	CE07244 WBGene00002008 locus:hsp-4 heat shock protein status:Partially_confirmed UniProt:P20163 protein_id:AAC71123.1
F43G9.1	2	0.000197791	-	-	CE34018 WBGene00009664 isocitrate dehydrogenase status:Confirmed UniProt:Q93714 protein_id:CAB02111.2
F44A2.1b	2	9.66017e-05	-	-	CE27382 WBGene00006499 locus:tag-153 status:Confirmed UniProt:Q95QG2_CAEEL protein_id:AAA83450.2
F44F4.11	6	0.000474168	-	-	CE18680 WBGene00006530 locus:tba-4 tubulin alpha-2 chain status:Partially_confirmed UniProt:Q20409_CAEEL protein_id:CAA85463.1
F45E4.2	3	0.000469972	-	-	CE10494 WBGene00004046 locus:plp-1 status:Confirmed UniProt:Q94230_CAEEL protein_id:AAK29814.1
F45F2.12	19	0.00546899	-	-	CE10538 WBGene00001882 locus:his-8 histone H2B status:Predicted UniProt:Q27894 protein_id:AAC48023.1
F45F2.3	13	0.00446853	2	0.00590338	CE03252 WBGene00001879 locus:his-5 histone H4 status:Confirmed UniProt:P62784 protein_id:AAC48026.1
F45F2.4	9	0.00250898	-	-	CE04501 WBGene00001881 locus:his-7 histone H2A status:Predicted UniProt:P09588 protein_id:AAC48024.1
F45G2.4	2	0.000242497	-	-	CE16047 WBGene00009732 status:Confirmed UniProt:O62246 protein_id:CAB07613.1
F46E10.10a	10	0.00105371	-	-	CE20820 WBGene00018491 lactate dehydrogenase status:Confirmed UniProt:Q9UAV5_CAEEL protein_id:AAD14720.1
F46F11.2	13	0.00172382	1	0.00113867	CE10598 WBGene00000473 locus:cey-2 status:Confirmed UniProt:P91306_CAEEL protein_id:AAK21380.1
F46F2.2a	3	0.00022174	-	-	CE38356 WBGene00002203 locus:kin-20 casein kinase I (epsilon\/delta) status:Confirmed UniProt:Q20471 protein_id:CAA93775.3
F46F2.2b	3	0.000292599	-	-	CE39502 WBGene00002203 locus:kin-20 casein kinase I (epsilon\/delta) status:Partially_confirmed UniProt:Q20471 protein_id:CAJ55248.1
F46F2.2c	3	0.000213709	-	-	CE38358 WBGene00002203 locus:kin-20 casein kinase I (epsilon\/delta) status:Confirmed UniProt:Q20471 protein_id:CAH60762.2
F46F2.2d	3	0.000221278	-	-	CE38359 WBGene00002203 locus:kin-20 casein kinase I (epsilon\/delta) status:Confirmed UniProt:Q20471 protein_id:CAI79241.1
F46G10.1a	25	0.00497254	7	0.011956	CE41319 WBGene00009796 status:Confirmed UniProt:Q20476_CAEEL protein_id:CAA90542.3
F46G10.7a	3	0.000370082	3	0.00317795	CE02243 WBGene00004801 locus:sir-2.2 SIR status:Confirmed UniProt:Q20480_CAEEL protein_id:CAA90546.1
F46G10.7b	3	0.000367521	3	0.00315596	CE35540 WBGene00004801 locus:sir-2.2 SIR status:Confirmed UniProt:Q7JMD3_CAEEL protein_id:CAE46663.1
F46H5.3a	11	0.000983459	2	0.00153547	CE37112 WBGene00018519 arginine kinase status:Confirmed UniProt:Q10454 protein_id:AAB37022.2
F46H5.3b	11	0.00108482	2	0.00169373	CE33098 WBGene00018519 status:Confirmed UniProt:Q10454 protein_id:AAO21426.1
F46H5.7a	2	0.000123792	-	-	CE04593 WBGene00018522 status:Confirmed UniProt:Q20486_CAEEL protein_id:AAB37024.1
F46H5.7b	2	0.000123146	-	-	CE31170 WBGene00018522 status:Partially_confirmed UniProt:Q8MQ42_CAEEL protein_id:AAM69116.1
F47B10.1	7	0.000569728	-	-	CE03351 WBGene00009812 succinate-CoA ligase status:Confirmed UniProt:SUCB1_CAEEL protein_id:CAA91981.1
F48E8.5	17	0.00102013	1	0.000515295	CE30997 WBGene00003901 locus:paa-1 Protein phosphatase 2A status:Confirmed UniProt:Q09543 protein_id:AAC46541.2
F49C12.8	3	0.000259057	-	-	CE03368 WBGene00004463 locus:rpn-7 status:Confirmed UniProt:Q20585 protein_id:CAA92512.1
F49E8.1	2	0.000163531	-	-	CE33650 WBGene00018635 status:Confirmed UniProt:Q20633_CAEEL protein_id:AAB03156.3
F49E8.3a	3	0.000120151	-	-	CE10790 WBGene00003914 locus:pam-1 status:Confirmed UniProt:Q20627_CAEEL protein_id:AAB03152.1
F49E8.3b	3	0.00011204	-	-	CE37649 WBGene00003914 locus:pam-1 status:Confirmed UniProt:Q4TT88_CAEEL protein_id:AAY44009.1
F49H12.5	2	0.000275522	-	-	CE20835 WBGene00018656 status:Confirmed UniProt:Q9N5S7_CAEEL protein_id:AAF39830.1
F52B10.1	9	0.000162323	-	-	CE31177 WBGene00003776 locus:nmy-1 myosin status:Partially_confirmed UniProt:Q20641_CAEEL protein_id:AAA83339.2
F52B5.6	13	0.00315246	-	-	CE05721 WBGene00004439 locus:rpl-25.2 60S ribosomal protein status:Confirmed UniProt:R23A2_CAEEL protein_id:CAA99858.1
F52D10.3a	11	0.00157036	3	0.00367771	CE03389 WBGene00001502 locus:ftt-2 14-3-3 protein status:Confirmed UniProt:Q20655 protein_id:CAA91474.1
F52E4.1a	3	0.00019816	-	-	CE07269 WBGene00018701 locus:pccb-1 propionyl-CoA carboxylase beta status:Confirmed UniProt:Q20676_CAEEL protein_id:AAB54030.1
F52E4.1b	3	0.000203474	-	-	CE30139 WBGene00018701 locus:pccb-1 status:Confirmed UniProt:Q8WQF1_CAEEL protein_id:AAL65786.1
F52E4.7	4	0.000167002	-	-	CE10836 WBGene00018703 locus:sec-3 status:Partially_confirmed UniProt:Q20678 protein_id:AAB54035.1
F52G2.2a	2	5.36839e-05	-	-	CE40653 WBGene00004681 locus:rsd-2 status:Partially_confirmed UniProt:Q9XUE3_CAEEL protein_id:CAB05207.2
F52G2.2b	2	6.27184e-05	-	-	CE39737 WBGene00004681 locus:rsd-2 status:Confirmed UniProt:Q2EEN1_CAEEL protein_id:CAJ76945.1
F53A2.7	5	0.000449296	3	0.0023149	CE10878 WBGene00009952 Thiolases status:Confirmed UniProt:O45552_CAEEL protein_id:CAB04455.2
F53A3.3a	17	0.00462982	2	0.00467729	CE10884 WBGene00004491 locus:rps-22 40S ribosomal protein status:Confirmed UniProt:O17218_CAEEL protein_id:AAB70989.1
F53A9.10a	5	0.000413604	-	-	CE34313 WBGene00006587 locus:tnt-2 status:Confirmed UniProt:Q7Z072_CAEEL protein_id:AAP68941.1
F53C11.3	2	0.000226227	-	-	CE10908 WBGene00009973 2,4-dienoyl-CoA reductase status:Confirmed UniProt:YXEK_CAEEL protein_id:CAB02118.1
F53F4.10	2	0.000296272	-	-	CE10972 WBGene00009992 NADH-ubiquinone dehydrogenase 24 KD subunit status:Confirmed UniProt:Q20719 protein_id:CAB01203.1
F53G12.10	39	0.00565892	7	0.008722	CE11024 WBGene00004418 locus:rpl-7 ribosomal protein status:Confirmed UniProt:RL7_CAEEL protein_id:AAB54165.1
F54A3.3	9	0.000586815	-	-	CE31540 WBGene00018782 locus:cct-3 status:Partially_confirmed UniProt:Q9N4J8_CAEEL protein_id:AAF35963.3
F54B3.1a	23	0.000228416	3	0.000255841	CE43308 WBGene00010013 ATP binding protein (CDC48\/PAS1\/SEC18 family) status:Partially_confirmed UniProt:O62263_CAEEL protein_id:CAA88472.2
F54B3.1b	23	0.000228544	3	0.000255984	CE43180 WBGene00010013 ATP binding protein (CDC48\/PAS1\/SEC18 family) status:Partially_confirmed UniProt:A5Z2S3_CAEEL protein_id:CAN99691.2
F54B3.3	6	0.00035702	-	-	CE35878 WBGene00010015 ATPases associated with various cellular activities (AAA) status:Partially_confirmed UniProt:Q20748_CAEEL protein_id:CAA88471.2
F54C1.7	2	0.000439808	-	-	CE11052 WBGene00003934 locus:pat-10 calcium binding protein status:Confirmed UniProt:P91328_CAEEL protein_id:AAK21395.1
F54C9.5	62	0.00749174	2	0.00207525	CE02255 WBGene00004416 locus:rpl-5 60S ribosomal protein L5 status:Confirmed UniProt:RL5_CAEEL protein_id:CAA90251.1
F54D11.1	5	0.000405086	2	0.00139141	CE11068 WBGene00018811 locus:pmt-2 status:Confirmed UniProt:Q22993_CAEEL protein_id:AAB04824.1
F54D5.7	14	0.00121189	4	0.00297334	CE03411 WBGene00010052 acyl-CoA dehydrogenase status:Confirmed UniProt:Q20772 protein_id:CAA91333.1
F54D5.8	2	0.000213925	-	-	CE03412 WBGene00001031 locus:dnj-13 DNAJ protein status:Confirmed UniProt:Q20774_CAEEL protein_id:CAA91334.1
F54D8.3a	4	0.000277683	-	-	CE29809 WBGene00000107 locus:alh-1 Aldehyde dehydrogenase 2 status:Confirmed UniProt:Q20780_CAEEL protein_id:AAA20615.3
F54D8.3b	4	0.000335588	-	-	CE32434 WBGene00000107 locus:alh-1 status:Confirmed UniProt:Q8IG19_CAEEL protein_id:AAN63391.1
F54E12.3	13	0.00446853	2	0.00590338	CE03252 WBGene00001930 locus:his-56 histone H4 status:Predicted UniProt:P62784 protein_id:CAB05210.1
F54E12.4	19	0.00546899	-	-	CE05165 WBGene00001932 locus:his-58 histone H2B status:Confirmed UniProt:Q27876 protein_id:CAB05211.1
F54E12.5	9	0.00250898	-	-	CE04501 WBGene00001931 locus:his-57 histone H2A status:Predicted UniProt:P09588 protein_id:CAB05212.1
F54E2.3a	4	3.15548e-05	-	-	CE30078 WBGene00004130 locus:ketn-1 status:Partially_confirmed UniProt:A7DT47_CAEEL protein_id:ABS19464.1
F54E2.3b	4	3.36945e-05	-	-	CE28729 WBGene00004130 locus:ketn-1 status:Confirmed UniProt:Q965G2_CAEEL protein_id:AAK82895.1
F54E2.3c	4	3.18458e-05	-	-	CE30807 WBGene00004130 locus:ketn-1 status:Partially_confirmed UniProt:Q8MXD8_CAEEL protein_id:AAM45363.1
F54E2.3d	4	3.24143e-05	-	-	CE30808 WBGene00004130 locus:ketn-1 status:Partially_confirmed UniProt:Q8MXD7_CAEEL protein_id:AAM45364.1
F54E7.2	22	0.00556357	4	0.0086864	CE26896 WBGene00004481 locus:rps-12 status:Confirmed UniProt:RS12_CAEEL protein_id:AAK20077.1
F54H12.1a	3	0.000136697	-	-	CE25005 WBGene00000041 locus:aco-2 Aconitate hydratase status:Confirmed UniProt:P34455 protein_id:AAA28050.2
F55A12.8	2	6.78898e-05	-	-	CE11131 WBGene00018866 status:Partially_confirmed UniProt:YIL8_CAEEL protein_id:AAB54126.1
F55D10.2	11	0.00264932	1	0.00206819	CE02777 WBGene00004438 locus:rpl-25.1 Ribosomal protein L23 status:Confirmed UniProt:R23A1_CAEEL protein_id:AAA81728.1
F55F8.3	2	7.78121e-05	-	-	CE30542 WBGene00018891 status:Partially_confirmed UniProt:PWP2_CAEEL protein_id:AAB37807.2
F55G1.10	9	0.00250898	-	-	CE04501 WBGene00001935 locus:his-61 Histone status:Partially_confirmed UniProt:P09588 protein_id:AAB00647.1
F55G1.11	13	0.00446853	2	0.00590338	CE03252 WBGene00001934 locus:his-60 Histone status:Confirmed UniProt:P62784 protein_id:AAB00649.2
F55G1.3	19	0.00546899	-	-	CE05165 WBGene00001936 locus:his-62 Histone status:Predicted UniProt:Q27876 protein_id:AAB00648.1
F55G1.4	4	6.91157e-05	-	-	CE07281 WBGene00018900 locus:rod-1 status:Partially_confirmed UniProt:Q20849_CAEEL protein_id:AAB00646.1
F55H2.2	6	0.000826565	-	-	CE00209 WBGene00010130 locus:vha-14 Membrane-associated atpase gamma chain status:Confirmed UniProt:VATD_CAEEL protein_id:CAA81600.1
F55H2.6	4	0.000113567	-	-	CE00213 WBGene00000550 locus:clu-1 status:Confirmed UniProt:P34466 protein_id:CAA81605.1
F56A8.6	28	0.00295038	4	0.00361933	CE16126 WBGene00000774 locus:cpf-2 RNA recognition motif. (aka RRM, RBD, or RNP domain) status:Confirmed UniProt:O45577_CAEEL protein_id:CAB05746.1
F56B6.4a	4	0.000330112	-	-	CE04664 WBGene00006863 locus:gyg-1 glycogenin status:Partially_confirmed UniProt:Q22997_CAEEL protein_id:AAB04562.1
F56B6.4b	4	0.000498655	-	-	CE29405 WBGene00006863 locus:gyg-1 status:Confirmed UniProt:Q95Q50_CAEEL protein_id:AAL11464.1
F56B6.4c	4	0.000467386	-	-	CE31185 WBGene00006863 locus:gyg-1 status:Confirmed UniProt:Q8MPU4_CAEEL protein_id:AAM69110.1
F56C9.1	13	0.00138216	-	-	CE01319 WBGene00001748 locus:gsp-2 status:Confirmed UniProt:P48727 protein_id:AAK18957.1
F56D12.5a	10	0.000936628	2	0.00160859	CE11254 WBGene00006924 locus:vig-1 status:Confirmed UniProt:O16646_CAEEL protein_id:AAB66119.1
F56D2.1	8	0.000601351	-	-	CE11226 WBGene00018963 locus:ucr-1 Mitochondrial processing protease enhancing protein status:Confirmed UniProt:YMT1_CAEEL protein_id:AAB52679.1
F56E10.4	17	0.00725153	-	-	CE19904 WBGene00004496 locus:rps-27 ribosomal protein status:Confirmed UniProt:RS27_CAEEL protein_id:AAC69219.1
F56F11.4a	7	0.000602997	1	0.000739718	CE28467 WBGene00018991 26S protease regulatory subunit status:Partially_confirmed UniProt:Q9TZ65_CAEEL protein_id:AAK21407.2
F56F11.4b	7	0.000573684	1	0.000703759	CE31008 WBGene00018991 status:Partially_confirmed UniProt:Q8MXF1_CAEEL protein_id:AAM48537.1
F56F3.5	38	0.00523491	10	0.0118297	CE00664 WBGene00004470 locus:rps-1 Ribosomal protein S3a (human) homolog. status:Confirmed UniProt:RS3A_CAEEL protein_id:CAA83605.1
F56H1.4	12	0.000988033	-	-	CE17915 WBGene00004505 locus:rpt-5 ATPase status:Confirmed UniProt:O76371_CAEEL protein_id:AAC19196.1
F57B9.10a	6	0.000484993	-	-	CE25011 WBGene00004462 locus:rpn-6 status:Confirmed UniProt:Q20938_CAEEL protein_id:AAA21173.2
F57B9.10b	6	0.000505779	-	-	CE38077 WBGene00004462 locus:rpn-6 status:Confirmed UniProt:Q5DX45_CAEEL protein_id:AAW88394.1
F57B9.6a	10	0.000880709	1	0.000756278	CE01341 WBGene00002083 locus:inf-1 status:Confirmed UniProt:P27639 protein_id:AAA21170.1
F57F10.1c	4	0.000159121	-	-	CE38965 WBGene00019018 locus:abts-3 status:Confirmed UniProt:Q3Y415_CAEEL protein_id:AAZ91355.1
F57H12.6	2	0.00034541	1	0.00148304	CE32447 WBGene00019021 status:Confirmed UniProt:O45097_CAEEL protein_id:AAC02602.2
F58A6.8	3	0.000836327	-	-	CE02806 WBGene00003438 locus:msp-45 major sperm protein status:Confirmed UniProt:P53017 protein_id:AAA96204.1
F58A6.9	3	0.0013794	-	-	CE02603 WBGene00019026 major sperm protein status:Confirmed UniProt:Q95PJ7_CAEEL protein_id:AAA96205.1
F58B3.5	11	0.0004247	-	-	CE06007 WBGene00003415 locus:mrs-1 methionyl-tRNA synthetase status:Partially_confirmed UniProt:SYMC_CAEEL protein_id:CAA97803.1
F58D5.1a	7	0.000405616	-	-	CE36388 WBGene00002000 locus:hrp-2 status:Confirmed UniProt:Q9NLD1_CAEEL protein_id:CAB70238.2
F58E10.3a	8	0.000504877	-	-	CE18785 WBGene00010260 ATP-dependent helicase (DEAD box) status:Confirmed UniProt:Q9XUW5_CAEEL protein_id:CAB04518.1
F58F12.1	2	0.000434411	3	0.00559553	CE01976 WBGene00019061 ATP synthase status:Confirmed UniProt:Q09544 protein_id:AAC46699.1
F59A2.1a	5	0.00020584	-	-	CE17939 WBGene00003795 locus:npp-9 Nucleoporin status:Confirmed UniProt:Q21021_CAEEL protein_id:CAA84330.1
F59A2.1b	5	0.000200252	-	-	CE33525 WBGene00003795 locus:npp-9 status:Confirmed UniProt:Q86G90_CAEEL protein_id:CAD82919.1
F59B1.2	2	0.000439808	1	0.00188835	CE17943 WBGene00019097 status:Confirmed UniProt:O61880_CAEEL protein_id:AAC17663.1
F59B8.2	6	0.0005156	-	-	CE03436 WBGene00010317 locus:idh-1 isocitrate dehydrogenase status:Confirmed UniProt:Q21032_CAEEL protein_id:CAA92778.1
F59D8.1	211	0.00466023	15	0.00284489	CE20900 WBGene00006927 locus:vit-3 status:Partially_confirmed UniProt:VIT3_CAEEL protein_id:AAK09075.1
F59D8.2	219	0.00483692	16	0.00303455	CE26817 WBGene00006928 locus:vit-4 status:Partially_confirmed UniProt:VIT4_CAEEL protein_id:AAK09074.1
H02I12.6	19	0.00546899	-	-	CE05165 WBGene00001940 locus:his-66 Core histones H2A, H2B, H3 and H4 status:Partially_confirmed UniProt:Q27876 protein_id:CAB07220.1
H02I12.7	9	0.00250898	-	-	CE04501 WBGene00001939 locus:his-65 Core histones H2A, H2B, H3 and H4 status:Predicted UniProt:P09588 protein_id:CAB07221.1
H06I04.4a	2	0.000434411	1	0.00186518	CE20938 WBGene00006725 locus:ubl-1 ubiquitin status:Confirmed UniProt:RS27A_CAEEL protein_id:AAF39865.1
H06O01.1	7	0.000507852	-	-	CE11570 WBGene00003964 locus:pdi-3 protein disulphide isomerase ER-60 precursor like status:Confirmed UniProt:O17908_CAEEL protein_id:CAB07480.1
H14A12.2a	5	0.000353339	-	-	CE11580 WBGene00001503 locus:fum-1 fumarase status:Partially_confirmed UniProt:O17214 protein_id:AAB70982.1
H15N14.1d	2	7.76415e-05	-	-	CE33125 WBGene00000079 locus:adr-1 status:Confirmed UniProt:Q86GC3_CAEEL protein_id:CAD60417.1
H15N14.1e	2	7.92934e-05	-	-	CE33126 WBGene00000079 locus:adr-1 status:Confirmed UniProt:Q86GC2_CAEEL protein_id:CAD60418.1
H21P03.1	2	0.000453904	-	-	CE18819 WBGene00003148 locus:mbf-1 Helix-turn-helix status:Confirmed UniProt:Q9XTV4_CAEEL protein_id:CAB09112.1
H27A22.1a	4	0.000414088	-	-	CE17979 WBGene00010418 guanylate cyclase status:Confirmed UniProt:O17912_CAEEL protein_id:CAB08740.1
H27A22.1b	4	0.000397804	-	-	CE40259 WBGene00010418 status:Confirmed UniProt:Q18LB4_CAEEL protein_id:CAK55194.1
H28O16.1a	43	0.00282973	8	0.0045208	CE18826 WBGene00010419 ATP synthase alpha and beta subunits, ATP synthase Alpha chain, C terminal status:Confirmed UniProt:Q9XXK1 protein_id:CAA19429.1
H28O16.1d	43	0.00297925	8	0.00475967	CE36263 WBGene00010419 status:Confirmed UniProt:Q9XXK1 protein_id:CAF31480.1
JC8.3a	18	0.00386231	3	0.00552771	CE17986 WBGene00004424 locus:rpl-12 Ribosomal protein L11 status:Confirmed UniProt:RL12_CAEEL protein_id:CAB05226.1
K01C8.10	10	0.000655639	1	0.000563007	CE02262 WBGene00000379 locus:cct-4 T-complex protein status:Confirmed UniProt:TCPD_CAEEL protein_id:CAA88861.1
K01C8.9	6	0.000382063	-	-	CE02270 WBGene00003821 locus:nst-1 GTP-binding protein status:Confirmed UniProt:Q21086 protein_id:CAA88860.1
K01D12.1	4	0.000451013	1	0.000968229	CE06040 WBGene00010461 status:Partially_confirmed UniProt:Q21090_CAEEL protein_id:CAA99867.1
K01G5.4	5	0.000823361	-	-	CE16194 WBGene00004302 locus:ran-1 GTP-binding protein status:Confirmed UniProt:RAN_CAEEL protein_id:CAB07240.1
K01G5.5	4	0.000318243	-	-	CE16195 WBGene00010478 centromere\/microtubule binding protein status:Confirmed UniProt:O17919 protein_id:CAB07244.1
K02A4.1	4	0.000341248	-	-	CE03457 WBGene00001149 locus:bcat-1 twt1 like protein status:Confirmed UniProt:P54688 protein_id:CAA91805.1
K02B2.5	8	0.00242082	1	0.0025985	CE04691 WBGene00004494 locus:rps-25 ribosomal protein status:Confirmed UniProt:RS25_CAEEL protein_id:AAK39246.1
K02F2.2	39	0.00315967	3	0.00208712	CE17154 WBGene00019322 S-adenosylhomocysteine hydrolase status:Confirmed UniProt:SAHH_CAEEL protein_id:AAB97565.1
K03A1.6	13	0.00446853	2	0.00590338	CE03252 WBGene00001912 locus:his-38 histone-H4 status:Predicted UniProt:P62784 protein_id:AAA83329.1
K04D7.1	23	0.00250555	2	0.00187092	CE06090 WBGene00010556 locus:rack-1 guanine nucleotide-binding protein status:Confirmed UniProt:Q21215 protein_id:CAA93514.1
K04D7.3	5	0.000366506	-	-	CE06092 WBGene00001794 locus:gta-1 4-aminobutyrate aminotransferase status:Confirmed UniProt:Q21217 protein_id:CAA93517.1
K04G2.1	4	0.000566472	-	-	CE16227 WBGene00010560 locus:iftb-1 translational initiation factor 2 beta subunit status:Confirmed UniProt:Q21230 protein_id:CAB00049.1
K04G2.3	4	0.000195605	-	-	CE06097 WBGene00010562 locus:cdc-48.3 AAA ATPase status:Partially_confirmed UniProt:Q21222_CAEEL protein_id:CAB00040.1
K04G7.4a	2	0.000162406	-	-	CE01361 WBGene00019401 locus:nuo-4 NADH dehydrogenase status:Confirmed UniProt:Q21233_CAEEL protein_id:AAA62532.1
K05F1.2	3	0.000836327	-	-	CE02806 WBGene00003469 locus:msp-142 Major sperm protein (msp-142) status:Confirmed UniProt:P53017 protein_id:AAA68711.1
K05F1.7	3	0.000836327	-	-	CE02811 WBGene00003456 locus:msp-63 Major sperm protein status:Partially_confirmed UniProt:Q21244 protein_id:AAA68714.1
K06A5.6	3	0.000253493	-	-	CE11776 WBGene00019433 locus:acdh-3 acyl-CoA dehydrogenase status:Confirmed UniProt:O44549_CAEEL protein_id:AAK21433.1
K06C4.10	13	0.00446853	2	0.00590338	CE03252 WBGene00001892 locus:his-18 histone H4 status:Confirmed UniProt:P62784 protein_id:AAF98223.1
K06C4.11	9	0.00250898	-	-	CE04501 WBGene00001893 locus:his-19 histone H2A status:Predicted UniProt:P09588 protein_id:AAF98219.1
K06C4.12	19	0.00546899	-	-	CE10538 WBGene00001896 locus:his-22 histone H2B status:Predicted UniProt:Q27894 protein_id:AAF98230.1
K06C4.2	13	0.00446853	2	0.00590338	CE03252 WBGene00001902 locus:his-28 histone H4 status:Predicted UniProt:P62784 protein_id:AAF98220.1
K06C4.3	9	0.00250898	-	-	CE04501 WBGene00001895 locus:his-21 histone H2A status:Predicted UniProt:P09588 protein_id:AAF98222.1
K06C4.4	19	0.00546899	-	-	CE10538 WBGene00001894 locus:his-20 histone H2B status:Predicted UniProt:Q27894 protein_id:AAF98225.1
K06G5.1a	3	0.000209494	1	0.000599653	CE18851 WBGene00010605 status:Confirmed UniProt:Q9XUT9_CAEEL protein_id:CAB04581.1
K06G5.1b	3	0.000217206	1	0.000621726	CE37390 WBGene00010605 status:Confirmed UniProt:Q5WRM0_CAEEL protein_id:CAH60773.1
K07A1.12	2	0.000169806	-	-	CE16234 WBGene00003036 locus:lin-53 chromatin assembly factor 1 P55 subunit like status:Confirmed UniProt:P90916 protein_id:CAB03178.1
K07A3.1	3	0.000311477	-	-	CE21023 WBGene00001404 locus:fbp-1 fructose-bisphosphatase status:Confirmed UniProt:Q9N2M2_CAEEL protein_id:AAF39910.1
K07C5.4	20	0.00145698	1	0.000625564	CE06114 WBGene00010627 yeast protein L8167.9-like status:Confirmed UniProt:YZVL_CAEEL protein_id:CAA94897.1
K07D4.3	4	0.000453904	-	-	CE19527 WBGene00004467 locus:rpn-11 status:Confirmed UniProt:PSDE_CAEEL protein_id:AAC26287.1
K07F5.1	3	0.000836327	-	-	CE02806 WBGene00003467 locus:msp-81 major sperm protein status:Confirmed UniProt:P53017 protein_id:CAA94282.1
K07F5.2	3	0.000836327	-	-	CE03853 WBGene00003425 locus:msp-10 major sperm protein status:Confirmed UniProt:P05634 protein_id:CAA94278.1
K07F5.3	3	0.000836327	-	-	CE03853 WBGene00003449 locus:msp-56 major sperm protein status:Confirmed UniProt:P05634 protein_id:CAA94283.1
K07H8.10	6	0.000266199	-	-	CE18030 WBGene00019510 RNA-binding protein status:Confirmed UniProt:O45181_CAEEL protein_id:AAC04430.1
K07H8.6a	155	0.00332588	-	-	CE28594 WBGene00006930 locus:vit-6 vitellogenin status:Partially_confirmed UniProt:VIT6_CAEEL protein_id:AAC04423.2
K07H8.6c	155	0.00332386	20	0.00368291	CE18026 WBGene00006930 locus:vit-6 status:Partially_confirmed UniProt:VIT6_CAEEL protein_id:AAQ91901.1
K08C7.3a	3	2.86754e-05	-	-	CE25049 WBGene00001328 locus:epi-1 laminin status:Confirmed UniProt:P91904_CAEEL protein_id:CAB61016.1
K08C7.3b	3	2.89253e-05	-	-	CE06136 WBGene00001328 locus:epi-1 laminin status:Confirmed UniProt:Q21313 protein_id:CAA94293.1
K08E3.5a	4	0.000278228	-	-	CE18869 WBGene00010665 UTP--GLUCOSE-1-PHOSPHATE URIDYLYLTRANSFERASE (EC 2.7.7.9) (UDP-GLUCOSE PYROPHOSPHORYLASE) (UDPGP) status:Confirmed UniProt:Q9XUS6_CAEEL protein_id:CAB04596.1
K08E3.5b	4	0.000271299	-	-	CE18870 WBGene00010665 UTP--GLUCOSE-1-PHOSPHATE URIDYLYLTRANSFERASE (EC 2.7.7.9) (UDP-GLUCOSE PYROPHOSPHORYLASE) (UDPGP) status:Confirmed UniProt:Q9XUS5_CAEEL protein_id:CAB04597.1
K08E3.5c	4	0.000277139	-	-	CE18871 WBGene00010665 UTP--GLUCOSE-1-PHOSPHATE URIDYLYLTRANSFERASE (EC 2.7.7.9) (UDP-GLUCOSE PYROPHOSPHORYLASE) (UDPGP) status:Confirmed UniProt:Q9XUS4_CAEEL protein_id:CAB04598.1
K08E3.5e	4	0.00028552	-	-	CE33804 WBGene00010665 status:Confirmed UniProt:Q86D12_CAEEL protein_id:CAD89739.1
K08E3.5f	4	0.000287258	-	-	CE37125 WBGene00010665 status:Confirmed UniProt:Q69Z13_CAEEL protein_id:CAH10810.1
K08F11.3	3	0.000272342	-	-	CE11954 WBGene00019543 locus:cif-1 status:Confirmed UniProt:Q94261 protein_id:AAB09161.1
K08F4.2	3	0.000224553	-	-	CE37535 WBGene00010677 RNA recognition motif. (aka RRM, RBD, or RNP domain) status:Confirmed UniProt:Q21351_CAEEL protein_id:CAA93082.2
K08F4.8	3	0.000836327	-	-	CE06156 WBGene00003434 locus:msp-38 major sperm protein MSP-38 status:Confirmed UniProt:P53020 protein_id:CAA93089.1
K08H10.2a	2	0.000142473	-	-	CE31359 WBGene00010695 status:Confirmed UniProt:Q9XTH4_CAEEL protein_id:CAB05548.2
K08H10.2b	2	0.000127354	-	-	CE37843 WBGene00010695 status:Partially_confirmed UniProt:Q9XVV2_CAEEL protein_id:CAI46598.1
K09F5.2	154	0.00337395	12	0.0022576	CE04746 WBGene00006925 locus:vit-1 vit-1 status:Partially_confirmed UniProt:VIT1_CAEEL protein_id:AAB52675.1
K10B3.10	13	0.000189641	1	0.000125267	CE07373 WBGene00004951 locus:spc-1 spectrin alpha chain status:Partially_confirmed UniProt:Q21408_CAEEL protein_id:AAB53876.1
K10B3.7	13	0.00134973	3	0.0026747	CE07370 WBGene00001685 locus:gpd-3 status:Confirmed UniProt:P17330 protein_id:AAB53869.1
K10B3.8	13	0.00134973	3	0.0026747	CE07371 WBGene00001684 locus:gpd-2 status:Confirmed UniProt:P17329 protein_id:AAB53874.1
K11C4.3a	2	3.13731e-05	-	-	CE28604 WBGene00006803 locus:unc-70 spectrin beta chain status:Confirmed UniProt:Q9U9J7_CAEEL protein_id:AAK77611.1
K11C4.3b	2	3.07598e-05	-	-	CE30159 WBGene00006803 locus:unc-70 status:Confirmed UniProt:Q95ZL8_CAEEL protein_id:AAK77612.2
K11D9.2a	4	0.000133728	-	-	CE18884 WBGene00004736 locus:sca-1 E1-E2 ATPases status:Confirmed UniProt:Q9XTG6_CAEEL protein_id:CAB07262.1
K11D9.2b	4	0.000141054	-	-	CE18885 WBGene00004736 locus:sca-1 E1-E2 ATPases status:Confirmed UniProt:Q9XU13_CAEEL protein_id:CAB07263.1
K11D9.2c	4	0.000151951	-	-	CE41682 WBGene00004736 locus:sca-1 status:Confirmed UniProt:A8WI68_CAEEL protein_id:CAP16282.1
K11H12.2	21	0.00364458	-	-	CE12148 WBGene00004427 locus:rpl-15 60S ribosomal protein L15 status:Confirmed UniProt:RL15_CAEEL protein_id:AAC24397.1
K12D12.1	4	9.31698e-05	-	-	CE06184 WBGene00010785 locus:top-2 DNA topoisomerase II status:Partially_confirmed UniProt:TOP2_CAEEL protein_id:CAA94177.1
K12F2.1	7	0.000125867	2	0.000308811	CE34936 WBGene00003515 locus:myo-3 myosin heavy chain status:Partially_confirmed UniProt:P12844 protein_id:CAB01576.2
K12H4.7a	4	0.000277683	-	-	CE32696 WBGene00019682 status:Confirmed UniProt:YM67_CAEEL protein_id:AAN65310.1
K12H4.7b	4	0.000299404	-	-	CE32697 WBGene00019682 status:Confirmed UniProt:YM67_CAEEL protein_id:AAN65311.1
LLC1.3	9	0.000643719	1	0.00061419	CE31971 WBGene00010794 dihydrolipoamide dehydrogenase status:Confirmed UniProt:O17953_CAEEL protein_id:CAB05249.2
M01E11.5	5	0.00066801	2	0.00229452	CE12296 WBGene00000474 locus:cey-3 status:Confirmed UniProt:P91398_CAEEL protein_id:AAB37828.1
M01F1.2	38	0.00666026	1	0.00150507	CE01030 WBGene00004428 locus:rpl-16 L13P family ribosomal protein status:Confirmed UniProt:RL13A_CAEEL protein_id:CAA86515.1
M02D8.4a	3	0.000187326	-	-	CE04760 WBGene00019730 asparagine synthase status:Confirmed UniProt:Q21463_CAEEL protein_id:AAA82381.1
M02D8.4c	3	0.000197423	-	-	CE37263 WBGene00019730 status:Confirmed UniProt:Q65ZI9_CAEEL protein_id:AAU05557.1
M03F4.2c	86	0.00841102	19	0.0159571	CE37134 WBGene00000066 locus:act-4 status:Confirmed UniProt:Q6A8K1_CAEEL protein_id:AAT92068.1
M04F3.1	3	0.000368797	-	-	CE12414 WBGene00019767 locus:rpa-2 status:Confirmed UniProt:Q95Y97_CAEEL protein_id:AAK71380.1
M106.1	2	5.69204e-05	-	-	CE18083 WBGene00003367 locus:mix-1 mitotic chromosome and X-chromosome associated MIX-1 protein status:Confirmed UniProt:Q09591 protein_id:CAA87054.1
M106.5	5	0.000655639	-	-	CE01608 WBGene00000293 locus:cap-2 F-actin capping protein beta subunit status:Confirmed UniProt:P34686 protein_id:CAA87051.1
M117.2	19	0.00271244	3	0.00367771	CE06200 WBGene00003920 locus:par-5 14-3-3 protein status:Confirmed UniProt:P41932 protein_id:CAA98138.1
M163.3	5	0.00085107	-	-	CE12450 WBGene00001898 locus:his-24 histone H1 status:Confirmed UniProt:P10771 protein_id:CAB01892.1
M18.7a	5	0.000737594	1	0.00126677	CE06198 WBGene00000122 locus:aly-3 RNA recognition motif. (aka RRM, RBD, or RNP domain) status:Confirmed UniProt:Q21559_CAEEL protein_id:CAA92829.1
M28.5	3	0.000829793	1	0.00237519	CE02283 WBGene00010896 ribosomal protein (L7AE family) status:Confirmed UniProt:Q21568 protein_id:CAA90127.1
M88.5a	2	8.55182e-05	-	-	CE33678 WBGene00010908 hnRNP K status:Partially_confirmed UniProt:Q21605_CAEEL protein_id:CAA84338.2
M88.5b	2	0.000100581	-	-	CE37033 WBGene00010908 status:Partially_confirmed UniProt:Q6A582_CAEEL protein_id:CAH10787.1
R01E6.3a	4	0.000505779	3	0.0032574	CE29433 WBGene00000282 locus:cah-4 carbonic anhydrase status:Confirmed UniProt:Q21614_CAEEL protein_id:CAA92190.2
R01E6.3b	4	0.00060263	3	0.00388116	CE29434 WBGene00000282 locus:cah-4 carbonic anhydrase status:Confirmed UniProt:Q8WQD8_CAEEL protein_id:CAD18873.1
R02D3.1	7	0.000265344	-	-	CE18095 WBGene00019819 dehydrogenase status:Confirmed UniProt:O44503_CAEEL protein_id:AAB94142.1
R03G5.1a	87	0.00665269	14	0.00919295	CE01270 WBGene00001169 locus:eft-4 elongation factor EF-1-alpha status:Confirmed UniProt:P53013 protein_id:AAA96068.1
R03G5.2	5	0.000526853	2	0.00180967	CE31210 WBGene00004758 locus:sek-1 SER\/THR-protein kinase status:Confirmed UniProt:Q95YI9_CAEEL protein_id:AAA96067.2
R04A9.4	2	0.000310566	-	-	CE04791 WBGene00002060 locus:ife-2 eukaryotic initiation factor 4E (EIF-4E) status:Confirmed UniProt:Q21693 protein_id:AAA83286.1
R04F11.2	6	0.0019853	-	-	CE06233 WBGene00011015 status:Confirmed UniProt:Q21732_CAEEL protein_id:CAA98960.1
R05F9.13	3	0.000836327	-	-	CE02806 WBGene00003429 locus:msp-31 major sperm protein status:Confirmed UniProt:P53017 protein_id:AAA83175.1
R05F9.3	3	0.000559019	-	-	CE04805 WBGene00003430 locus:msp-32 major sperm protein status:Predicted UniProt:P53018 protein_id:AAA83168.1
R05F9.6	4	0.000249328	-	-	CE04809 WBGene00019890 phosphoglucomutase status:Confirmed UniProt:Q21742_CAEEL protein_id:AAA83163.1
R05F9.8	3	0.000836327	-	-	CE04811 WBGene00003431 locus:msp-33 major sperm protein status:Confirmed UniProt:P53019 protein_id:AAA83165.1
R05G6.7	13	0.00162636	1	0.00107429	CE29443 WBGene00019900 Channel Protein status:Confirmed UniProt:VDAC_CAEEL protein_id:AAB00622.2
R06C1.4	2	0.000842965	-	-	CE18119 WBGene00011059 RNA recognition motif. (aka RRM, RBD, or RNP domain) status:Confirmed UniProt:O62337_CAEEL protein_id:CAB03222.1
R06C7.10	10	0.000182686	-	-	CE06253 WBGene00002348 locus:let-75 myosin heavy chain status:Partially_confirmed UniProt:P02567 protein_id:CAA95848.1
R07E5.2	4	0.000626629	1	0.00134524	CE00657 WBGene00011110 locus:prdx-3 Mer5 (mouse) status:Confirmed UniProt:TDX1_CAEEL protein_id:CAA83619.1
R07E5.3	2	0.00018585	-	-	CE01045 WBGene00011111 Snf5 (yeast) status:Confirmed UniProt:Q21831_CAEEL protein_id:CAA83625.1
R07G3.5	5	0.000623319	-	-	CE31979 WBGene00019941 status:Confirmed UniProt:Q09422 protein_id:AAK31545.2
R07H5.8	2	0.000207044	-	-	CE12564 WBGene00011128 adenosine kinase status:Confirmed UniProt:Q93934_CAEEL protein_id:CAB03230.1
R08D7.3	2	0.000124226	-	-	CE00291 WBGene00001227 locus:eif-3.D status:Confirmed UniProt:P30642 protein_id:CAA78049.1
R09A8.3	3	0.000130004	-	-	CE03539 WBGene00006493 locus:tag-147 ring canal like protein status:Confirmed UniProt:Q21854_CAEEL protein_id:CAA92005.1
R09B3.3	5	0.00208262	-	-	CE16308 WBGene00011156 RNA recognition motif. (aka RRM, RBD, or RNP domain) status:Confirmed UniProt:O45713_CAEEL protein_id:CAB03237.1
R107.7	3	0.000510642	-	-	CE00302 WBGene00001749 locus:gst-1 glutathione S-transferase status:Confirmed UniProt:P10299 protein_id:CAA78471.1
R10E4.4	2	9.32925e-05	-	-	CE03558 WBGene00003157 locus:mcm-5 CDC46 status:Confirmed UniProt:Q21902 protein_id:CAA90765.1
R11A5.4a	15	0.00081203	-	-	CE12728 WBGene00011232 phosphoenolpyruvate carboxykinase status:Confirmed UniProt:O02286_CAEEL protein_id:CAB05600.1
R11A8.6	9	0.000279264	1	0.000266454	CE06304 WBGene00002152 locus:irs-1 isoleucyl-tRNA synthetase status:Partially_confirmed UniProt:SYIC_CAEEL protein_id:CAA94369.1
R11D1.8	14	0.00393384	-	-	CE06313 WBGene00004442 locus:rpl-28 ribsomal protein L28 like status:Confirmed UniProt:RL28_CAEEL protein_id:CAA99898.1
R11H6.1	3	0.000224553	-	-	CE12770 WBGene00003982 locus:pes-9 Yeast hypothetical 52.9 KD protein like status:Confirmed UniProt:O18000_CAEEL protein_id:CAB07646.1
R12C12.1a	4	0.000144656	-	-	CE02846 WBGene00020022 Glycine dehydrogenase status:Confirmed UniProt:Q21962_CAEEL protein_id:AAC46780.1
R12E2.3	3	0.000293408	-	-	CE18135 WBGene00004464 locus:rpn-8 status:Confirmed UniProt:O61792_CAEEL protein_id:AAC17024.1
R12H7.2	5	0.0003987	1	0.000684739	CE03567 WBGene00000217 locus:asp-4 aspartyl protease status:Confirmed UniProt:Q21966_CAEEL protein_id:CAA90633.1
R13A5.8	9	0.00168593	3	0.00482578	CE01380 WBGene00004420 locus:rpl-9 Ribosomal protein L9 status:Confirmed UniProt:RL9_CAEEL protein_id:AAK84469.1
R13H9.2	3	0.000836327	-	-	CE06798 WBGene00003450 locus:msp-57 major sperm protein (MSP-57) status:Confirmed UniProt:Q17856 protein_id:AAK85492.1
R13H9.4	3	0.000836327	-	-	CE02806 WBGene00003446 locus:msp-53 major sperm protein (MSP-53) status:Confirmed UniProt:P53017 protein_id:AAK85493.1
R144.7b	4	0.000132975	-	-	CE31582 WBGene00020097 locus:larp-1 status:Partially_confirmed UniProt:Q2L6Y2_CAEEL protein_id:ABC71805.1
R151.3	55	0.0089735	4	0.00560413	CE00744 WBGene00004417 locus:rpl-6 Ribosomal protein ML16 status:Confirmed UniProt:RL6_CAEEL protein_id:AAK29850.1
R186.7	2	0.00019724	-	-	CE27772 WBGene00011308 status:Confirmed UniProt:Q95ZQ5_CAEEL protein_id:CAC42335.1
R53.4	6	0.00138841	-	-	CE03574 WBGene00011273 ATP synthase complex f subunit like protein status:Confirmed UniProt:Q22021 protein_id:CAA91350.1
R74.1	15	0.000447781	-	-	CE16317 WBGene00003073 locus:lrs-1 leucyl-tRNA synthetase status:Partially_confirmed UniProt:SYLC_CAEEL protein_id:CAA86751.1
T01C3.6	14	0.00344211	4	0.00844511	CE12918 WBGene00004485 locus:rps-16 40S ribosomal protein S16 status:Confirmed UniProt:RS16_CAEEL protein_id:CAB01658.1
T01C3.7	14	0.00140813	3	0.00259111	CE12920 WBGene00001423 locus:fib-1 fibrillarin status:Confirmed UniProt:Q22053 protein_id:CAB01657.1
T02C12.1	5	0.000174064	-	-	CE01061 WBGene00002038 locus:hum-5 myosin IA status:Confirmed UniProt:Q27328_CAEEL protein_id:CAA84673.1
T02G5.8	3	0.000260967	-	-	CE29990 WBGene00002183 locus:kat-1 acetoacetyl-C0A thiolase status:Confirmed UniProt:Q22100_CAEEL protein_id:AAA82397.2
T02G5.9a	12	0.000742752	-	-	CE04861 WBGene00002238 locus:krs-1 lysyl-tRNA synthetase status:Confirmed UniProt:SYK_CAEEL protein_id:AAA82396.1
T02G5.9b	12	0.000712843	-	-	CE28247 WBGene00002238 locus:krs-1 lysyl-tRNA synthetase status:Confirmed UniProt:Q95ZQ3_CAEEL protein_id:AAK68395.1
T03E6.7	8	0.000840463	-	-	CE16333 WBGene00000776 locus:cpl-1 cathepsin-like protease status:Confirmed UniProt:O45734_CAEEL protein_id:CAB07275.1
T03F1.3	2	0.000169806	-	-	CE13100 WBGene00020185 locus:pgk-1 phosphoglycerate kinase status:Confirmed UniProt:PGK_CAEEL protein_id:AAB42230.1
T04A8.6	2	0.000230648	-	-	CE01075 WBGene00011408 ribonuleoprotein status:Confirmed UniProt:Q22135_CAEEL protein_id:CAA84724.1
T04C12.5	72	0.00677959	19	0.0153629	CE13150 WBGene00000064 locus:act-2 actin status:Confirmed UniProt:P10984 protein_id:CAB04675.1
T05C12.7	6	0.000386935	1	0.000553778	CE02319 WBGene00000377 locus:cct-1 T-complex protein status:Confirmed UniProt:TCPA_CAEEL protein_id:CAA91308.1
T05C3.5	3	0.000241944	-	-	CE13229 WBGene00001037 locus:dnj-19 DNAJ-like protein status:Confirmed UniProt:O16303_CAEEL protein_id:AAB65361.1
T05D4.1	4	0.000387995	1	0.000832942	CE16341 WBGene00011474 Fructose-bisphosphate aldolase class-I status:Confirmed UniProt:P54216 protein_id:CAB03291.1
T05E11.1	7	0.00118015	3	0.0043432	CE06360 WBGene00004474 locus:rps-5 40S ribosomal protein S5 status:Confirmed UniProt:RS5_CAEEL protein_id:CAA92971.1
T05E11.3	10	0.000465849	-	-	CE06362 WBGene00011480 endoplasmin precursor (GRP94) status:Confirmed UniProt:Q22235_CAEEL protein_id:CAA92973.1
T05F1.1a	3	0.000190689	-	-	CE13267 WBGene00011488 status:Confirmed UniProt:O18033_CAEEL protein_id:CAB04692.1
T05F1.1b	3	0.000188656	-	-	CE41012 WBGene00011488 status:Confirmed UniProt:A5JYX8_CAEEL protein_id:CAN86915.1
T05F1.2	2	0.000122295	-	-	CE18929 WBGene00011489 status:Confirmed UniProt:Q9XUR4_CAEEL protein_id:CAB04690.1
T05F1.3	18	0.00436494	1	0.00208236	CE13265 WBGene00004488 locus:rps-19 Ribosomal protein S19e status:Confirmed UniProt:RS19_CAEEL protein_id:CAB04689.1
T05G5.6	7	0.000860527	-	-	CE00318 WBGene00001155 locus:ech-6 Enoyl-CoA hydratase status:Confirmed UniProt:P34559 protein_id:CAA81594.1
T05H10.6a	4	0.000356721	-	-	CE01643 WBGene00011510 pyruvate dehydrogenase E1 alpha subunit status:Confirmed UniProt:P52899 protein_id:CAA87793.1
T05H10.6b	4	0.000342073	-	-	CE32929 WBGene00011510 status:Confirmed UniProt:Q8I111_CAEEL protein_id:CAD59156.1
T05H4.12	4	0.00109781	1	0.00235677	CE13291 WBGene00020275 locus:atp-4 status:Confirmed UniProt:O16517_CAEEL protein_id:AAB66018.1
T06D8.8	4	0.000365938	-	-	CE02329 WBGene00004465 locus:rpn-9 status:Confirmed UniProt:Q22253_CAEEL protein_id:CAA88971.1
T07A9.11	10	0.00270264	1	0.00232079	CE40119 WBGene00004493 locus:rps-24 ribosomal protein status:Confirmed UniProt:Q1XFY9_CAEEL protein_id:ABD94090.1
T07A9.6	2	7.36061e-05	-	-	CE26385 WBGene00000913 locus:daf-18 status:Confirmed UniProt:O44405_CAEEL protein_id:AAK39284.1
T08A11.1	19	0.000359341	1	0.000162406	CE16370 WBGene00011604 status:Partially_confirmed UniProt:Q9XTE2_CAEEL protein_id:CAA90776.1
T08A11.2	2	5.35621e-05	-	-	CE03641 WBGene00011605 status:Partially_confirmed UniProt:Q21909_CAEEL protein_id:CAA90777.1
T08A9.9	2	0.000687466	-	-	CE33825 WBGene00004990 locus:spp-5 status:Confirmed UniProt:Q86FL8_CAEEL protein_id:AAP13768.1
T08B2.10	13	0.00354045	1	0.00233865	CE26948 WBGene00004486 locus:rps-17 40S ribosomal protein S17 status:Confirmed UniProt:RS17_CAEEL protein_id:AAG00017.2
T08B2.7a	9	0.000407991	2	0.00077855	CE13431 WBGene00020347 3-hydroxyacyl-CoA dehydrogenase status:Confirmed UniProt:Q9GYT0_CAEEL protein_id:AAK21462.1
T08B2.7b	9	0.000422041	2	0.000805361	CE26950 WBGene00020347 3-hydroxyacyl-CoA dehydrogenase status:Confirmed UniProt:Q9BIC3_CAEEL protein_id:AAK21464.1
T08B2.7c	9	0.00045716	2	0.000872379	CE30299 WBGene00020347 status:Partially_confirmed UniProt:Q8T8N8_CAEEL protein_id:AAL77185.1
T08B2.9a	2	0.000128277	-	-	CE13435 WBGene00001497 locus:frs-1 phenylalanyl-tRNA synthetase status:Confirmed UniProt:Q9GYS8_CAEEL protein_id:AAG00015.1
T08B2.9b	2	0.00014276	-	-	CE33173 WBGene00001497 locus:frs-1 status:Confirmed UniProt:Q86B36_CAEEL protein_id:AAO21394.1
T08G11.1b	4	4.44641e-05	-	-	CE30353 WBGene00011629 nucleotide binding protein status:Partially_confirmed UniProt:Q8T3D2_CAEEL protein_id:CAD27608.1
T08G11.4a	2	0.000125104	-	-	CE23958 WBGene00011631 status:Partially_confirmed UniProt:Q94013_CAEEL protein_id:CAB02307.2
T08G11.4b	2	0.000143049	-	-	CE13449 WBGene00011631 status:Partially_confirmed UniProt:A8WHU4_CAEEL protein_id:CAP19342.1
T08H10.1	5	0.000531599	-	-	CE17230 WBGene00020369 aldose reductase status:Confirmed UniProt:Q22352_CAEEL protein_id:AAA97992.2
T09B4.9	2	0.00016661	-	-	CE13473 WBGene00020383 status:Confirmed UniProt:TIM44_CAEEL protein_id:AAB53011.1
T09F3.3	13	0.00134973	-	-	CE02343 WBGene00001683 locus:gpd-1 glyceraldehyde 3-phosphate dehydrogenase 1 status:Confirmed UniProt:P04970 protein_id:CAA88870.1
T10B5.3	2	0.000240031	-	-	CE30832 WBGene00020389 status:Confirmed UniProt:O76407_CAEEL protein_id:AAK68397.2
T10B5.5a	6	0.00039706	-	-	CE28255 WBGene00020391 locus:cct-7 status:Confirmed UniProt:Q9TZS5_CAEEL protein_id:AAC19232.2
T10C6.11	19	0.00477082	-	-	CE16386 WBGene00001878 locus:his-4 histone H2B status:Partially_confirmed UniProt:Q27894 protein_id:CAB07654.1
T10C6.12	9	0.00250898	-	-	CE04501 WBGene00001877 locus:his-3 histone H2A status:Partially_confirmed UniProt:P09588 protein_id:CAB07656.1
T10C6.14	13	0.00446853	2	0.00590338	CE03252 WBGene00001875 locus:his-1 histone H4 status:Predicted UniProt:P62784 protein_id:CAB07657.1
T10F2.1a	2	9.543e-05	-	-	CE29472 WBGene00001744 locus:grs-1 Glycyl-tRNA synthetase status:Confirmed UniProt:SYG_CAEEL protein_id:AAK21465.2
T10F2.1b	2	0.000104438	-	-	CE32719 WBGene00001744 locus:grs-1 status:Confirmed UniProt:Q8I711_CAEEL protein_id:AAN65294.1
T10F2.4	8	0.000575683	-	-	CE38104 WBGene00020423 status:Partially_confirmed UniProt:Q10051 protein_id:AAK21467.2
T11F8.3	2	7.65503e-05	-	-	CE22368 WBGene00004374 locus:rme-2 LDL-like receptor status:Confirmed UniProt:O44191_CAEEL protein_id:AAB88554.3
T12A2.7	2	0.000297517	-	-	CE30396 WBGene00020441 status:Confirmed UniProt:Q22417_CAEEL protein_id:AAC24446.2
T12D8.6	5	0.00124664	-	-	CE16403 WBGene00011734 EF hand status:Confirmed UniProt:Q9XVI9_CAEEL protein_id:CAB03346.1
T12D8.8	3	0.000251691	-	-	CE16405 WBGene00011735 TPR Domain (2 domains) status:Confirmed UniProt:O45786_CAEEL protein_id:CAB05818.1
T13H5.4	3	0.000212427	-	-	CE23981 WBGene00011758 PRP9 like protein status:Confirmed UniProt:Q22469_CAEEL protein_id:CAA91420.2
T14F9.1	2	0.000150658	-	-	CE07497 WBGene00020507 locus:vha-15 ATPase subunit status:Confirmed UniProt:VATH2_CAEEL protein_id:AAA91266.1
T14G10.5a	5	0.000203474	-	-	CE06451 WBGene00011775 protein transport protein status:Confirmed UniProt:Q22498 protein_id:CAA93095.1
T14G10.5b	5	0.000200479	-	-	CE39281 WBGene00011775 status:Confirmed UniProt:Q2XN02_CAEEL protein_id:CAJ43445.1
T14G11.3	2	0.000104284	-	-	CE33696 WBGene00020511 locus:immt-1 L96 protein (tipula iridescent virus (TIV) (weak)) status:Partially_confirmed UniProt:Q22505_CAEEL protein_id:AAA82345.2
T18D3.4	7	0.000127289	-	-	CE31619 WBGene00003514 locus:myo-2 myosin heavy chain C status:Confirmed UniProt:P12845 protein_id:CAA92197.2
T19B10.2	2	0.000192416	1	0.000826152	CE16413 WBGene00011831 status:Confirmed UniProt:Q22562_CAEEL protein_id:CAA98547.1
T19B4.5	29	0.00256683	5	0.0038003	CE13744 WBGene00020558 status:Partially_confirmed UniProt:P91453_CAEEL protein_id:AAB37631.1
T20G5.1	15	0.000315924	2	0.000361718	CE00480 WBGene00011867 locus:chc-1 Clathrin heavy chain status:Partially_confirmed UniProt:P34574 protein_id:CAA83003.1
T20G5.2	6	0.000453904	-	-	CE00513 WBGene00000833 locus:cts-1 Citrate synthase status:Confirmed UniProt:P34575 protein_id:CAA83004.1
T20H4.3a	3	0.000182812	-	-	CE00748 WBGene00004189 locus:prs-1 Prolyl-tRNA synthetase region status:Confirmed UniProt:Q22620_CAEEL protein_id:AAA50660.1
T21B10.2a	17	0.00138681	2	0.00140103	CE03684 WBGene00011884 locus:enol-1 enolase status:Confirmed UniProt:Q27527 protein_id:CAA92692.1
T21B10.2c	17	0.00129436	2	0.00130763	CE36954 WBGene00011884 locus:enol-1 status:Confirmed UniProt:Q27527 protein_id:CAH10783.1
T21B10.7	6	0.000401564	2	0.00114943	CE16437 WBGene00000378 locus:cct-2 t-complex protein 1 status:Confirmed UniProt:TCPB_CAEEL protein_id:CAA92697.1
T21C12.2	2	0.000180176	1	0.000773598	CE02347 WBGene00001993 locus:hpd-1 4-hydroxyphenylpyruvate dioxygenase status:Confirmed UniProt:Q22633 protein_id:CAA90315.1
T21E12.4	6	4.65033e-05	-	-	CE23997 WBGene00000962 locus:dhc-1 dynein heavy chain status:Partially_confirmed UniProt:Q19020 protein_id:AAK21472.1
T21G5.3	10	0.000464017	-	-	CE25121 WBGene00001598 locus:glh-1 RNA helicase status:Confirmed UniProt:P34689 protein_id:AAB52901.2
T22B11.5	7	0.000240847	2	0.000590911	CE28486 WBGene00020679 2-oxoglutarate dehydrogenase status:Confirmed UniProt:ODO1_CAEEL protein_id:AAB94185.2
T22D1.3a	3	0.000198902	-	-	CE30188 WBGene00020682 inosine monophosphate dehydrogenase status:Confirmed UniProt:Q9GZH3_CAEEL protein_id:AAF98635.2
T22D1.4	3	0.000181252	-	-	CE33704 WBGene00020683 glycotransferase status:Confirmed UniProt:Q9GZH4_CAEEL protein_id:AAF98626.2
T22D1.9	10	0.000360902	-	-	CE17253 WBGene00004458 locus:rpn-1 status:Confirmed UniProt:Q9GZH5_CAEEL protein_id:AAF98630.1
T22E5.5	5	0.000437093	-	-	CE04994 WBGene00003495 locus:mup-2 troponin T-like protein status:Confirmed UniProt:TNNT_CAEEL protein_id:AAA83615.1
T22F3.3a	12	0.000481694	-	-	CE24003 WBGene00020696 status:Confirmed UniProt:Q9N5U1_CAEEL protein_id:AAK72092.1
T22F3.3b	12	0.000502192	-	-	CE20769 WBGene00020696 status:Confirmed UniProt:Q86NC1_CAEEL protein_id:AAO25987.1
T22F3.4	14	0.00252889	-	-	CE13968 WBGene00004422 locus:rpl-11.1 60S ribososmal protein L11 status:Confirmed UniProt:RL11_CAEEL protein_id:AAB18306.1
T22H6.2a	2	8.85113e-05	-	-	CE03697 WBGene00011938 1-pyroline-5-carboxylate synthetase status:Confirmed UniProt:P54889 protein_id:CAA90672.1
T22H6.2b	2	8.82906e-05	-	-	CE26824 WBGene00011938 status:Confirmed UniProt:Q9BI69_CAEEL protein_id:CAC35828.1
T23D8.5	13	0.00446853	2	0.00590338	CE03252 WBGene00001941 locus:his-67 histone H4 status:Confirmed UniProt:P62784 protein_id:CAB03396.1
T23D8.6	9	0.00250898	-	-	CE04501 WBGene00001942 locus:his-68 histone H2A status:Confirmed UniProt:P09588 protein_id:CAB03399.1
T23G11.3	4	0.000305871	-	-	CE14096 WBGene00001595 locus:gld-1 female germline-specific tumor suppressor status:Confirmed UniProt:Q17339 protein_id:CAB03417.1
T23G5.1	3	0.000134789	-	-	CE00331 WBGene00004391 locus:rnr-1 Ribonucleoside-disphosphate reductase large chain status:Confirmed UniProt:RIR1_CAEEL protein_id:CAA79574.1
T24B8.1	14	0.00369898	-	-	CE03709 WBGene00004446 locus:rpl-32 60S ribosomal protein L32 status:Confirmed UniProt:Q22716_CAEEL protein_id:CAA92757.1
T24H7.1	5	0.000602118	-	-	CE40718 WBGene00004015 locus:phb-2 Prohibitin status:Confirmed UniProt:PHB2_CAEEL protein_id:AAA68353.2
T25C12.3	3	5.05057e-05	4	0.000578267	CE40820 WBGene00012018 EGF-repeats status:Partially_confirmed UniProt:Q22774_CAEEL protein_id:CAB07849.2
T25C8.2	29	0.00273795	8	0.00648584	CE16463 WBGene00000067 locus:act-5 Actins status:Confirmed UniProt:O45815_CAEEL protein_id:CAB05817.1
T25E12.5	4	0.00047206	-	-	CE16466 WBGene00012020 locus:gyg-2 glycogenin status:Confirmed UniProt:O45819_CAEEL protein_id:CAB04823.1
T25F10.6a	13	0.00113364	-	-	CE07537 WBGene00020808 calponin-like protein status:Confirmed UniProt:Q23050_CAEEL protein_id:AAB04989.1
T26C12.1	2	0.000110639	-	-	CE26009 WBGene00020831 acetolactate synthase status:Confirmed UniProt:O61856 protein_id:AAC17553.2
T27E9.1a	45	0.00531068	-	-	CE14263 WBGene00006439 locus:ant-1.1 ADP\/ATP carrier protein status:Confirmed UniProt:O45865_CAEEL protein_id:CAB04874.1
T27E9.7	10	0.000569204	-	-	CE18971 WBGene00012097 locus:abcf-2 ABC transporters (2 domains) status:Confirmed UniProt:Q9XTD9_CAEEL protein_id:CAB04880.1
T28D9.4b	2	0.000335588	-	-	CE39787 WBGene00020896 status:Partially_confirmed UniProt:A8WFI3_CAEEL protein_id:ABW70225.1
VC5.3a	3	7.37594e-05	-	-	CE21224 WBGene00003786 locus:npa-1 status:Confirmed UniProt:Q9TYU6_CAEEL protein_id:AAC78208.1
VC5.3c	3	8.86591e-05	-	-	CE36211 WBGene00003786 locus:npa-1 status:Partially_confirmed UniProt:Q7KNM6_CAEEL protein_id:AAR25643.1
VW06B3R.1a	2	0.000172705	1	0.000741522	CE20123 WBGene00012158 locus:ucr-2.1 Insulinase (proteinase M16) status:Confirmed UniProt:Q9TVZ6_CAEEL protein_id:CAB54320.1
VW06B3R.1b	2	0.000167002	1	0.000717038	CE26825 WBGene00012158 locus:ucr-2.1 status:Confirmed UniProt:Q9BI61_CAEEL protein_id:CAD56227.1
W01A8.1a	4	0.000341248	-	-	CE18303 WBGene00007024 locus:mdt-28 status:Confirmed UniProt:Q23095_CAEEL protein_id:CAA95854.1
W01A8.1b	4	0.000367839	-	-	CE06531 WBGene00007024 locus:mdt-28 status:Confirmed UniProt:Q65ZB1_CAEEL protein_id:CAH19105.1
W01A8.1c	4	0.000338799	-	-	CE41705 WBGene00007024 locus:mdt-28 status:Confirmed UniProt:A8WHP8_CAEEL protein_id:CAP16290.1
W01B11.3	15	0.00109049	2	0.00124856	CE18307 WBGene00020915 locus:nol-5 status:Confirmed UniProt:O45012_CAEEL protein_id:AAK21475.1
W01D2.1	5	0.00192416	-	-	CE18312 WBGene00012179 ribosomal protein L37 status:Confirmed UniProt:O62388_CAEEL protein_id:CAB05635.1
W02A2.1	2	0.000188322	-	-	CE21231 WBGene00001394 locus:fat-2 Fatty acid desaturase status:Confirmed UniProt:Q9XUB8_CAEEL protein_id:CAB05304.1
W02D3.5	6	0.00157353	-	-	CE14426 WBGene00002258 locus:lbp-6 fatty acid-binding protein status:Confirmed UniProt:O01812 protein_id:AAK21484.1
W02F12.5	10	0.000764676	2	0.00131328	CE31083 WBGene00020950 dihydrolipoamide succinyltransferase status:Confirmed UniProt:O45148_CAEEL protein_id:AAC04462.2
W03F11.4	2	5.0362e-05	-	-	CE28098 WBGene00021007 protein-tyrosine phosphatase status:Partially_confirmed UniProt:O01777_CAEEL protein_id:AAK18987.2
W05F2.6	2	0.000155624	-	-	CE42028 WBGene00021038 status:Confirmed UniProt:Q9TYT7_CAEEL protein_id:AAC78219.1
W05G11.6a	6	0.000326309	1	0.000467011	CE19610 WBGene00021043 phosphoenolpyruvate carboxykinase status:Confirmed UniProt:O44906_CAEEL protein_id:AAC71149.1
W06A7.3c	2	2.14638e-05	-	-	CE41709 WBGene00004336 locus:ret-1 status:Partially_confirmed UniProt:Q9U347_CAEEL protein_id:CAP16299.1
W06A7.3d	2	0.000124226	-	-	CE35913 WBGene00004336 locus:ret-1 status:Confirmed UniProt:Q7JLB1_CAEEL protein_id:CAE48544.1
W06A7.3f	2	2.14378e-05	-	-	CE41710 WBGene00004336 locus:ret-1 status:Partially_confirmed UniProt:A5JYU4_CAEEL protein_id:CAP16300.1
W06A7.3g	2	0.000143338	-	-	CE43037 WBGene00004336 locus:ret-1 status:Confirmed UniProt:B5U8N2 protein_id:CAR64686.1
W06H3.3	5	0.000263426	-	-	CE29830 WBGene00012316 CTP SYNTHASE (EC 6.3.4.2) (UTP--AMMONIA LIGASE) (CTP SYNTHETASE) status:Predicted UniProt:Q9XXN1_CAEEL protein_id:CAD21649.1
W06H8.1a	2	9.00878e-05	-	-	CE25146 WBGene00004373 locus:rme-1 status:Confirmed UniProt:Q9N5B7_CAEEL protein_id:AAF39978.1
W06H8.1b	2	8.48012e-05	-	-	CE25147 WBGene00004373 locus:rme-1 status:Confirmed UniProt:Q9N5B8_CAEEL protein_id:AAF39979.1
W06H8.1c	2	0.000120219	-	-	CE25148 WBGene00004373 locus:rme-1 status:Confirmed UniProt:Q9N5B9_CAEEL protein_id:AAF39980.1
W06H8.1d	2	0.000122932	-	-	CE31086 WBGene00004373 locus:rme-1 status:Confirmed UniProt:Q966F0_CAEEL protein_id:AAK73902.2
W06H8.1e	2	0.000115512	-	-	CE30204 WBGene00004373 locus:rme-1 status:Confirmed UniProt:Q8WSP1_CAEEL protein_id:AAL65796.1
W06H8.1f	2	0.000127584	-	-	CE33335 WBGene00004373 locus:rme-1 status:Confirmed UniProt:Q86S80_CAEEL protein_id:AAO25981.1
W06H8.8d	3	1.0041e-05	-	-	CE36724 WBGene00006436 locus:ttn-1 status:Partially_confirmed UniProt:A7DT28_CAEEL protein_id:ABS83858.1
W06H8.8e	3	5.73074e-06	-	-	CE36725 WBGene00006436 locus:ttn-1 status:Partially_confirmed UniProt:A7DT28_CAEEL protein_id:ABS83859.1
W06H8.8f	3	5.73538e-06	-	-	CE36726 WBGene00006436 locus:ttn-1 status:Partially_confirmed UniProt:A7DT28_CAEEL protein_id:ABS83860.1
W06H8.8g	3	5.7221e-06	-	-	CE36727 WBGene00006436 locus:ttn-1 status:Partially_confirmed UniProt:A7DT28_CAEEL protein_id:ABS83861.1
W07E6.1	4	0.00021328	1	0.000457867	CE28259 WBGene00021073 locus:nol-1 nucleolar protein status:Confirmed UniProt:Q9TYV5_CAEEL protein_id:AAC78177.2
W07G4.4	3	0.000203474	-	-	CE03794 WBGene00012338 cytosolic aminopeptidase status:Confirmed UniProt:YH24_CAEEL protein_id:CAB01448.1
W08E12.7	9	0.000814938	-	-	CE21275 WBGene00021088 peptidase status:Confirmed UniProt:Q9N5B3_CAEEL protein_id:AAF39984.1
W08E3.1	4	0.000885113	-	-	CE14704 WBGene00004915 locus:snr-2 small nuclear ribonucleoprotein (SNRNP) status:Confirmed UniProt:RSMB_CAEEL protein_id:CAB07132.1
W08E3.3	4	0.000358527	-	-	CE14708 WBGene00012344 locus:tag-210 GTP-binding protein like status:Confirmed UniProt:TG210_CAEEL protein_id:CAB07131.1
W09B6.1a	8	0.000137895	-	-	CE14734 WBGene00004076 locus:pod-2 acetyl-CoA carboxylase status:Partially_confirmed UniProt:Q9GZI3_CAEEL protein_id:AAG00029.1
W09C5.6a	2	0.000580402	-	-	CE20168 WBGene00004445 locus:rpl-31 Ribosomal protein L31e status:Confirmed UniProt:RL31_CAEEL protein_id:CAB63331.1
W09H1.6a	2	0.000253796	1	0.00108969	CE16576 WBGene00002264 locus:lec-1 galectin status:Confirmed UniProt:P36573 protein_id:CAB04959.1
W09H1.6b	2	0.000248453	1	0.00106675	CE16577 WBGene00002264 locus:lec-1 galectin status:Confirmed UniProt:O45904_CAEEL protein_id:CAB04960.1
W10G6.3	2	0.000121874	1	0.000523277	CE18354 WBGene00003485 locus:mua-6 intermediate filament protein status:Confirmed UniProt:O02365 protein_id:CAB03486.1
Y102A5A.1	2	5.55801e-05	-	-	CE20378 WBGene00013606 locus:cand-1 status:Partially_confirmed UniProt:Q9XTJ0_CAEEL protein_id:CAB04744.1
Y105E8A.16	6	0.00181562	1	0.0025985	CE29835 WBGene00004489 locus:rps-20 status:Confirmed UniProt:Q8WQA8_CAEEL protein_id:CAD21665.1
Y105E8B.1a	12	0.00149597	1	0.00107051	CE28782 WBGene00002978 locus:lev-11 status:Confirmed UniProt:TPM1_CAEEL protein_id:CAC70114.1
Y106G6H.2a	15	0.000822086	1	0.000470625	CE20412 WBGene00003902 locus:pab-1 RNA recognition motif. (aka RRM, RBD, or RNP domain) \; Poly-adenylate binding protein, unique domain. status:Confirmed UniProt:Q9U302_CAEEL protein_id:CAA21572.1
Y106G6H.3	15	0.00469972	2	0.00538095	CE20413 WBGene00004444 locus:rpl-30 status:Partially_confirmed UniProt:Q9XWS4_CAEEL protein_id:CAA21573.1
Y110A7A.19	3	0.00016093	-	-	CE23238 WBGene00022464 status:Partially_confirmed UniProt:Q9N584_CAEEL protein_id:AAF60413.1
Y110A7A.1a	2	4.10725e-05	-	-	CE24117 WBGene00001833 locus:hcp-6 status:Partially_confirmed UniProt:Q9N583_CAEEL protein_id:AAF60419.1
Y110A7A.1b	2	4.02782e-05	-	-	CE28104 WBGene00001833 locus:hcp-6 status:Partially_confirmed UniProt:Q95Y84_CAEEL protein_id:AAK68883.1
Y111B2A.18	3	0.00041168	-	-	CE31089 WBGene00004700 locus:rsp-3 splicing factor status:Confirmed UniProt:RSP3_CAEEL protein_id:CAC35847.2
Y113G7B.17	6	0.000610423	-	-	CE23297 WBGene00013766 status:Confirmed UniProt:Q9U2X0_CAEEL protein_id:CAB54335.1
Y116A8C.42	3	0.000780982	-	-	CE23346 WBGene00004914 locus:snr-1 small nuclear ribonuclearprotein SM D3 status:Confirmed UniProt:SMD3_CAEEL protein_id:CAB55132.1
Y17G7B.5a	3	0.00012056	-	-	CE19038 WBGene00003154 locus:mcm-2 MCM2\/3\/5 family status:Partially_confirmed UniProt:Q9XXI9_CAEEL protein_id:CAA19452.1
Y17G7B.7	3	0.000430014	-	-	CE19040 WBGene00006601 locus:tpi-1 Triosephosphate isomerase status:Confirmed UniProt:TPIS_CAEEL protein_id:CAA19447.1
Y18D10A.17	8	0.000833048	-	-	CE21413 WBGene00012484 locus:car-1 status:Confirmed UniProt:Q9XW17_CAEEL protein_id:CAA22317.1
Y18D10A.5	8	0.00078242	-	-	CE21401 WBGene00001746 locus:gsk-3 Eukaryotic protein kinase domain status:Confirmed UniProt:Q9U2Q9 protein_id:CAA22311.1
Y19D10B.7	2	0.000468934	-	-	CE25224 WBGene00021236 status:Partially_confirmed UniProt:Q9N565_CAEEL protein_id:AAF59424.1
Y22D7AL.10	6	0.00196692	-	-	CE27242 WBGene00021248 status:Confirmed UniProt:Q965Q1_CAEEL protein_id:AAK84584.1
Y22D7AL.5a	140	0.00872647	14	0.00749355	CE27244 WBGene00002025 locus:hsp-60 status:Confirmed
Y24D9A.4a	46	0.00614569	7	0.00803082	CE27398 WBGene00004419 locus:rpl-7A status:Confirmed UniProt:RL7A_CAEEL protein_id:AAK84600.1
Y25C1A.5	4	0.000145848	-	-	CE21472 WBGene00021292 beta adaptin-like protein status:Confirmed UniProt:Q9TYL9_CAEEL protein_id:AAD12836.1
Y32H12A.8	53	0.000487514	2	0.000157976	CE42033 WBGene00021316 status:Partially_confirmed UniProt:Q9N533_CAEEL protein_id:AAF60491.2
Y37A1B.5	2	0.000150338	-	-	CE19075 WBGene00012538 status:Confirmed UniProt:Q9XXF9_CAEEL protein_id:CAA19490.1
Y37E3.10	3	0.000310566	2	0.00177792	CE29373 WBGene00021351 status:Confirmed UniProt:Q9BKU3_CAEEL protein_id:AAK27873.2
Y37E3.17a	28	0.00119437	5	0.00183147	CE30219 WBGene00021355 status:Confirmed UniProt:Q9BKT7_CAEEL protein_id:AAK27867.2
Y37E3.17b	28	0.00118438	5	0.00181615	CE37062 WBGene00021355 status:Confirmed UniProt:Q6AW03_CAEEL protein_id:AAT81177.1
Y37E3.7	22	0.00701711	4	0.0109558	CE26658 WBGene00004409 locus:rla-1 status:Confirmed UniProt:RLA1_CAEEL protein_id:AAK27864.1
Y37E3.8a	4	0.000976676	-	-	CE26774 WBGene00021350 status:Confirmed UniProt:Q9BKU5_CAEEL protein_id:AAK27870.1
Y37E3.8b	4	0.0016093	-	-	CE26904 WBGene00021350 status:Confirmed UniProt:Q9BKU6_CAEEL protein_id:AAK27871.1
Y37E3.9	3	0.000386231	-	-	CE26775 WBGene00004014 locus:phb-1 status:Confirmed UniProt:Q9BKU4 protein_id:AAK27865.1
Y38A10A.5	9	0.000806685	-	-	CE21562 WBGene00000802 locus:crt-1 calreticulin precursor status:Confirmed UniProt:P27798 protein_id:AAD14746.1
Y38E10A.22	2	0.000232161	-	-	CE35653 WBGene00012600 status:Partially_confirmed UniProt:Q9NAI9_CAEEL protein_id:CAB54414.2
Y38F1A.6	5	0.000380694	-	-	CE24222 WBGene00012608 Iron-containing alcohol dehydrogenases status:Confirmed UniProt:Q9U2M4 protein_id:CAA21631.2
Y38F1A.9	2	0.000655639	-	-	CE21614 WBGene00003860 locus:oig-2 status:Partially_confirmed UniProt:Q9XWM1_CAEEL protein_id:CAA21634.1
Y38F2AL.3a	3	0.000276598	-	-	CE29997 WBGene00006920 locus:vha-11 status:Confirmed UniProt:VATC_CAEEL protein_id:AAF59474.3
Y38H6C.1	12	0.0047206	-	-	CE19095 WBGene00012615 locus:dct-16 status:Confirmed UniProt:Q9XX57_CAEEL protein_id:CAA20981.1
Y38H6C.11	2	0.000195066	-	-	CE19105 WBGene00012624 locus:fbxa-150 status:Partially_confirmed UniProt:Q9XX49_CAEEL protein_id:CAA20990.1
Y39A1C.3	6	0.000722541	2	0.00206819	CE19148 WBGene00000475 locus:cey-4 'Cold-shock' DNA-binding domain status:Confirmed UniProt:Q9XTJ6_CAEEL protein_id:CAA97783.1
Y39A3CR.4	3	0.00127968	-	-	CE21655 WBGene00000941 locus:ddp-1 status:Confirmed UniProt:TIM8_CAEEL protein_id:AAF60525.1
Y39B6A.20	9	0.000804648	3	0.00230321	CE21681 WBGene00000214 locus:asp-1 peptidase (A1 pepsin family) status:Confirmed UniProt:Q9TVS4_CAEEL protein_id:CAC51056.1
Y39B6A.33	2	0.000161664	-	-	CE21690 WBGene00012692 status:Partially_confirmed UniProt:Q9NEU5 protein_id:CAC51048.1
Y39E4A.3a	3	0.000246435	-	-	CE33866 WBGene00012713 Transketolase status:Confirmed UniProt:O45924_CAEEL protein_id:CAA16329.2
Y39E4A.3b	3	0.000245865	-	-	CE38987 WBGene00012713 status:Confirmed UniProt:Q4A1S8_CAEEL protein_id:CAJ21557.1
Y39E4B.1	2	0.00011608	-	-	CE21713 WBGene00012714 locus:abce-1 status:Partially_confirmed UniProt:Q9U2K8_CAEEL protein_id:CAB54424.1
Y39G10AR.8	9	0.000679404	2	0.00129648	CE27254 WBGene00021466 status:Confirmed UniProt:Q95XR0_CAEEL protein_id:AAK39619.1
Y41D4B.5	4	0.00217874	1	0.00467729	CE21842 WBGene00004497 locus:rps-28 status:Confirmed UniProt:RS28_CAEEL protein_id:AAK68479.1
Y41E3.10a	24	0.00323083	1	0.00115598	CE37568 WBGene00012768 Elongation factor 1 (beta\/delta chain) status:Confirmed UniProt:Q9U2H9 protein_id:CAB63360.2
Y41E3.4	13	0.000585571	2	0.000773598	CE18372 WBGene00001336 locus:ers-1 tRNA synthetases class I (E and Q) status:Partially_confirmed UniProt:SYQ_CAEEL protein_id:CAB08998.1
Y43B11AR.4	47	0.00642476	12	0.0140861	CE24278 WBGene00004473 locus:rps-4 status:Confirmed UniProt:RS4_CAEEL protein_id:AAF60569.1
Y43F4B.4	5	0.000487666	2	0.00167506	CE16629 WBGene00003804 locus:npp-18 WD domain, G-beta repeat (2 domains) status:Confirmed UniProt:O45933_CAEEL protein_id:CAA16333.1
Y43F8B.1a	2	0.000229155	-	-	CE32015 WBGene00012812 status:Confirmed UniProt:Q9XWX8_CAEEL protein_id:CAA21508.2
Y43F8B.1b	2	0.000226952	-	-	CE32016 WBGene00012812 status:Confirmed UniProt:Q8I4D3_CAEEL protein_id:CAD54165.1
Y45F10D.12	60	0.0112993	5	0.00808574	CE16650 WBGene00004430 locus:rpl-18 Eukaryotic ribosomal protein L18 status:Confirmed UniProt:RL18_CAEEL protein_id:CAA16387.1
Y45G12B.1a	3	0.000145698	-	-	CE21933 WBGene00021562 locus:nuo-5 NADH-ubiquinone reductase status:Confirmed UniProt:Q9N4Y8_CAEEL protein_id:AAF60575.1
Y46E12BL.2	3	7.96204e-05	-	-	CE27472 WBGene00021595 status:Partially_confirmed UniProt:Q965N8_CAEEL protein_id:AAK68489.1
Y46G5A.4	4	6.60224e-05	-	-	CE21971 WBGene00012896 status:Partially_confirmed UniProt:U520_CAEEL protein_id:CAB60351.1
Y48B6A.1	2	0.000105058	-	-	CE22116 WBGene00012978 status:Confirmed UniProt:Q9U2A9_CAEEL protein_id:CAB54439.1
Y48B6A.14	4	0.00149072	-	-	CE29377 WBGene00001971 locus:hmg-1.1 status:Confirmed UniProt:Q9U2A0_CAEEL protein_id:CAB54448.2
Y48B6A.2	31	0.0120609	1	0.00334092	CE22117 WBGene00004456 locus:rpl-43 status:Confirmed UniProt:RL37A_CAEEL protein_id:CAB54440.1
Y48G1A.5	6	0.000226468	-	-	CE27001 WBGene00002079 locus:xpo-2 importin beta, nuclear transport factor status:Partially_confirmed UniProt:Q965V4_CAEEL protein_id:AAK84610.1
Y48G8AL.6	65	0.00215275	4	0.0011376	CE28367 WBGene00004880 locus:smg-2 status:Confirmed UniProt:RENT1_CAEEL protein_id:AAK29903.2
Y48G8AL.8a	40	0.00757316	3	0.00487739	CE22195 WBGene00004429 locus:rpl-17 status:Confirmed UniProt:RL17_CAEEL protein_id:AAK29902.1
Y48G9A.3	4	5.28426e-05	1	0.000113442	CE42624 WBGene00021697 locus:gcn-1 status:Partially_confirmed UniProt:B3CJ34_CAEEL protein_id:ACD85128.1
Y49A3A.2	12	0.00070108	2	0.00100338	CE22210 WBGene00013025 locus:vha-13 ATP synthase alpha and beta subunits \; ATP synthase ab C terminal status:Confirmed UniProt:VATA_CAEEL protein_id:CAA22076.1
Y49A3A.5	3	0.000553196	-	-	CE22213 WBGene00000877 locus:cyn-1 Peptidyl-prolyl cis-trans isomerase status:Confirmed UniProt:P52009 protein_id:CAA22075.1
Y49E10.1	6	0.000510642	1	0.000730827	CE22219 WBGene00004506 locus:rpt-6 ATPases associated with various cellular activities (AAA) status:Confirmed UniProt:Q9XTT9_CAEEL protein_id:CAB11558.1
Y49E10.15	4	0.00157353	-	-	CE22230 WBGene00004919 locus:snr-6 status:Partially_confirmed UniProt:RUXE_CAEEL protein_id:CAB11551.1
Y53F4B.22	5	0.000473322	1	0.000812898	CE35675 WBGene00013168 actin-like protein status:Confirmed UniProt:Q9NA98_CAEEL protein_id:CAB70110.2
Y53F4B.29	5	0.000846998	-	-	CE22416 WBGene00001774 locus:gst-26 glutathione S-transferase status:Confirmed UniProt:Q9NAB4_CAEEL protein_id:CAB61103.1
Y53F4B.31	5	0.000846998	-	-	CE22418 WBGene00001776 locus:gst-28 glutathione S-transferase status:Confirmed UniProt:Q9NAB2_CAEEL protein_id:CAB61105.1
Y54E10A.9a	2	0.000110467	-	-	CE24451 WBGene00006888 locus:vbh-1 helicase status:Confirmed UniProt:Q9N3F4_CAEEL protein_id:AAF60764.1
Y54E10A.9b	2	0.000109952	-	-	CE28369 WBGene00006888 locus:vbh-1 status:Confirmed UniProt:Q95XY1_CAEEL protein_id:AAK68520.1
Y54E10A.9c	2	0.000107286	-	-	CE37437 WBGene00006888 locus:vbh-1 status:Partially_confirmed UniProt:Q65XX1_CAEEL protein_id:AAU20831.1
Y54E2A.11a	2	9.76676e-05	1	0.000419343	CE20310 WBGene00001225 locus:eif-3.B status:Confirmed UniProt:Q9XWI6_CAEEL protein_id:CAA21681.1
Y54F10BM.2	3	9.88953e-05	-	-	CE42600 WBGene00021857 locus:iffb-1 status:Confirmed UniProt:Q95XK7_CAEEL protein_id:AAK68893.2
Y54G11A.5	3	0.000212427	-	-	CE22476 WBGene00000831 locus:ctl-2 Catalase status:Confirmed UniProt:Q27487 protein_id:CAA22451.1
Y54G11A.6	3	0.000213709	-	-	CE30713 WBGene00000830 locus:ctl-1 catalase status:Confirmed UniProt:O61235 protein_id:CAA22458.2
Y55B1AR.1	2	0.000484993	2	0.00416471	CE22493 WBGene00002269 locus:lec-6 status:Confirmed UniProt:Q9N384_CAEEL protein_id:AAF60785.1
Y55F3AL.1	5	9.10142e-05	-	-	CE37069 WBGene00004047 locus:plx-1 status:Confirmed UniProt:Q3V5K0_CAEEL protein_id:ABA00169.1
Y55F3AM.13	10	0.00100013	-	-	CE22542 WBGene00021930 status:Confirmed UniProt:Q9N362_CAEEL protein_id:AAF60790.1
Y55F3AR.3	10	0.000609372	2	0.00110958	CE35110 WBGene00021934 locus:cct-8 status:Partially_confirmed UniProt:TCPQ_CAEEL protein_id:AAF60806.2
Y56A3A.32	2	0.000101156	-	-	CE31841 WBGene00006937 locus:wah-1 status:Confirmed UniProt:Q9U229_CAEEL protein_id:CAB60511.2
Y57A10A.23	2	0.000380694	-	-	CE22626 WBGene00013263 status:Confirmed UniProt:Q9NA78_CAEEL protein_id:CAB55026.1
Y57G11C.10a	4	0.00031896	1	0.000684739	CE14944 WBGene00001558 locus:gdi-1 GDI-1 GDP dissociation inhibitor status:Confirmed UniProt:Q21449_CAEEL protein_id:CAB16511.1
Y57G11C.10b	4	0.000308536	1	0.000662362	CE39445 WBGene00001558 locus:gdi-1 status:Partially_confirmed UniProt:Q2V4S2_CAEEL protein_id:CAJ44242.1
Y57G11C.16	9	0.0020691	3	0.00592254	CE14956 WBGene00004487 locus:rps-18 ribosomal protein S13 status:Confirmed UniProt:O18240_CAEEL protein_id:CAB16517.1
Y59A8A.3	17	0.00089035	-	-	CE26201 WBGene00013340 status:Confirmed UniProt:Q9GRZ9_CAEEL protein_id:CAC14400.1
Y59E9AR.1	3	0.000817027	-	-	CE22666 WBGene00021997 status:Predicted UniProt:Q9N2M1_CAEEL protein_id:AAF60828.1
Y59E9AR.7	3	0.000817027	-	-	CE22666 WBGene00022002 status:Partially_confirmed UniProt:Q9N2M1_CAEEL protein_id:AAF60826.1
Y59H11AM.1	3	0.000836327	-	-	CE25520 WBGene00022005 status:Predicted UniProt:Q95XU7_CAEEL protein_id:AAK68539.1
Y62E10A.1	20	0.00643719	2	0.00552771	CE22694 WBGene00004410 locus:rla-2 status:Confirmed UniProt:Q9U1X9_CAEEL protein_id:CAB60595.1
Y65B4A.6	4	0.000354933	-	-	CE34419 WBGene00022029 status:Partially_confirmed UniProt:Q9BL61_CAEEL protein_id:AAK29954.2
Y65B4BR.5a	13	0.0023603	2	0.00311819	CE22740 WBGene00022042 status:Confirmed UniProt:Q86S66 protein_id:AAF60854.1
Y65B4BR.5b	13	0.00233634	-	-	CE33239 WBGene00022042 status:Confirmed UniProt:Q86S66 protein_id:AAO21415.1
Y66H1A.4	3	0.000435301	-	-	CE36757 WBGene00022046 nucleolar protein required for pre-rRNA splicing status:Confirmed UniProt:Q9TYK1 protein_id:AAD12858.2
Y66H1B.2a	3	0.00011841	-	-	CE33895 WBGene00022048 status:Partially_confirmed UniProt:Q9TYW5_CAEEL protein_id:AAP13733.1
Y66H1B.2b	3	0.000118146	-	-	CE37295 WBGene00022048 status:Partially_confirmed UniProt:Q688A0_CAEEL protein_id:AAU05553.1
Y66H1B.2c	3	0.000111804	-	-	CE39058 WBGene00022048 status:Partially_confirmed UniProt:Q3V5H2_CAEEL protein_id:ABA00151.1
Y66H1B.2d	3	0.00011204	-	-	CE41733 WBGene00022048 status:Partially_confirmed UniProt:A8WJD0_CAEEL protein_id:ABW70219.1
Y67D8C.5	4	3.39043e-05	-	-	CE31665 WBGene00022069 locus:eel-1 status:Partially_confirmed UniProt:Q9GUP2_CAEEL protein_id:AAG23375.2
Y67H2A.1	2	0.000100154	-	-	CE32993 WBGene00013460 locus:cpsf-3 status:Partially_confirmed UniProt:Q95PY8_CAEEL protein_id:CAC44310.2
Y69A2AR.18a	7	0.000828868	2	0.0020336	CE27514 WBGene00022089 status:Confirmed UniProt:Q95XJ0_CAEEL protein_id:AAK68562.1
Y69A2AR.18b	7	0.000791794	2	0.00194265	CE29133 WBGene00022089 status:Confirmed UniProt:Q95XI9_CAEEL protein_id:AAL00872.1
Y71A12B.1	32	0.00460547	1	0.00123587	CE24592 WBGene00004475 locus:rps-6 40S ribosomal protein S6 status:Confirmed UniProt:RS6_CAEEL protein_id:CAB81996.1
Y71F9AL.13a	19	0.00311429	3	0.00422255	CE25552 WBGene00004412 locus:rpl-1 status:Confirmed UniProt:RL10A_CAEEL protein_id:AAF36008.1
Y71F9AL.17	5	0.000143687	1	0.000246773	CE29136 WBGene00022119 coatomer, alpha chain status:Confirmed UniProt:Q9N4H7_CAEEL protein_id:AAF36010.2
Y71F9AL.9	2	0.000225506	-	-	CE22858 WBGene00022114 status:Confirmed UniProt:Q9N4I3_CAEEL protein_id:AAF35998.1
Y71F9AM.6	2	0.000275522	-	-	CE26244 WBGene00022122 locus:trap-1 status:Confirmed UniProt:Q95XT5_CAEEL protein_id:AAK66027.1
Y71H10A.1a	2	8.6989e-05	-	-	CE28266 WBGene00022199 phosphofructokinase status:Confirmed UniProt:Q9TZL8_CAEEL protein_id:AAC67416.2
Y71H2AM.19	6	0.000330369	-	-	CE38657 WBGene00022184 status:Partially_confirmed UniProt:Q4W5R4_CAEEL protein_id:AAY43989.1
Y71H2AM.23	3	0.00021414	-	-	CE27322 WBGene00007000 locus:tufm-1 status:Confirmed UniProt:Q19072_CAEEL protein_id:AAK29979.1
Y73B6BL.24	4	0.000371701	-	-	CE29924 WBGene00022245 locus:acp-6 status:Confirmed UniProt:Q9GUF2_CAEEL protein_id:AAG23464.2
Y73B6BL.6a	2	0.000232161	3	0.0029904	CE29008 WBGene00022235 locus:sqd-1 status:Confirmed UniProt:Q8MXR6_CAEEL protein_id:AAM44397.1
Y73B6BL.6b	2	0.000229899	3	0.00296127	CE38662 WBGene00022235 locus:sqd-1 status:Confirmed UniProt:Q4W5P0_CAEEL protein_id:AAY43984.1
Y74C10AR.1	2	0.000216541	-	-	CE30325 WBGene00001232 locus:eif-3.I status:Partially_confirmed UniProt:Q965S8_CAEEL protein_id:AAK68601.2
Y75B12B.2	3	0.000621132	-	-	CE20371 WBGene00000883 locus:cyn-7 Peptidyl-prolyl cis-trans isomerases status:Confirmed UniProt:P52015 protein_id:CAA21760.1
Y76A2B.1	3	0.000100486	-	-	CE19273 WBGene00004075 locus:pod-1 WD domain, G-beta repeat (3 domains) status:Confirmed UniProt:Q9XTG9_CAEEL protein_id:CAB07290.1
Y76B12C.7	5	0.000121749	-	-	CE29932 WBGene00022301 locus:cpsf-1 status:Partially_confirmed UniProt:Q9N4C2 protein_id:AAF36067.2
Y77E11A.1	3	0.000235507	-	-	CE25610 WBGene00022306 status:Confirmed UniProt:Q9N4A5_CAEEL protein_id:AAF36071.1
Y80D3A.2	5	0.00012067	-	-	CE40670 WBGene00001258 locus:emb-4 status:Partially_confirmed UniProt:Q9U1Q7_CAEEL protein_id:CAB60444.4
Y87G2A.5	10	0.000337186	1	0.000289547	CE24685 WBGene00006936 locus:vrs-2 status:Confirmed UniProt:SYV_CAEEL protein_id:CAB60428.1
Y95B8A.10a	7	0.000326094	1	0.000400032	CE23151 WBGene00022389 locus:pde-6 phosphodiesterase status:Partially_confirmed UniProt:Q9N2V9 protein_id:AAF60898.1
Y95B8A.10b	7	0.000355569	1	0.000436189	CE41085 WBGene00022389 locus:pde-6 status:Partially_confirmed UniProt:A5A8Q4_CAEEL protein_id:ABQ13047.1
ZC434.2	34	0.00620492	3	0.0047014	CE06577 WBGene00004476 locus:rps-7 40S ribosomal protein S7 status:Confirmed UniProt:RS7_CAEEL protein_id:CAB00058.1
ZC434.5	13	0.000400573	1	0.000264599	CE06580 WBGene00001337 locus:ers-2 glutamyl-trna synthetase status:Confirmed UniProt:Q23315_CAEEL protein_id:CAB00060.1
ZC477.9a	2	7.0108e-05	-	-	CE31396 WBGene00000942 locus:deb-1 status:Confirmed UniProt:VINC_CAEEL protein_id:AAM81104.1
ZC477.9c	2	7.08799e-05	-	-	CE31398 WBGene00000942 locus:deb-1 status:Confirmed UniProt:Q8MPS2_CAEEL protein_id:AAM81106.1
ZC8.4a	12	0.000177318	-	-	CE31264 WBGene00022500 locus:lfi-1 probable myofibrillar protein status:Partially_confirmed UniProt:Q23081_CAEEL protein_id:AAM69078.1
ZC8.4b	12	0.000200687	-	-	CE38922 WBGene00022500 locus:lfi-1 status:Partially_confirmed UniProt:Q45EJ8_CAEEL protein_id:AAZ32792.1
ZC8.4d	12	0.000180789	-	-	CE35814 WBGene00022500 locus:lfi-1 status:Partially_confirmed UniProt:Q7JNN3_CAEEL protein_id:AAQ91890.1
ZK1010.1	9	0.00248938	1	0.00237519	CE15495 WBGene00006728 locus:ubq-2 UBQ-2 ubiquitin\; 60S Ribosomal protein L40 status:Confirmed UniProt:UBIQ_CAEEL protein_id:CAB04967.1
ZK1055.1	2	4.80061e-05	-	-	CE18470 WBGene00001829 locus:hcp-1 status:Partially_confirmed UniProt:O76447_CAEEL protein_id:AAC19259.1
ZK1058.4	2	0.000160201	-	-	CE01104 WBGene00014204 locus:ccdc-47 status:Confirmed UniProt:Q23382_CAEEL protein_id:CAA84678.1
ZK1248.4	3	0.0013794	-	-	CE02603 WBGene00022875 Major sperm protein status:Predicted UniProt:Q95PJ7_CAEEL protein_id:AAC71085.1
ZK1248.6	3	0.000836327	-	-	CE02806 WBGene00003457 locus:msp-64 Major sperm protein status:Confirmed UniProt:P53017 protein_id:AAC71087.1
ZK1251.6	3	0.000836327	-	-	CE03853 WBGene00003463 locus:msp-76 major sperm protein (MSP1) status:Confirmed UniProt:P05634 protein_id:CAA92502.1
ZK131.1	13	0.00446853	2	0.00590338	CE03252 WBGene00001900 locus:his-26 histone H4 status:Predicted UniProt:P62784 protein_id:CAB05835.4
ZK131.10	9	0.00250898	-	-	CE04501 WBGene00001890 locus:his-16 histone H2A status:Partially_confirmed UniProt:P09588 protein_id:CAB05838.1
ZK131.4	13	0.00446853	2	0.00590338	CE03252 WBGene00001884 locus:his-10 histone H4 status:Partially_confirmed UniProt:P62784 protein_id:CAB05837.1
ZK131.5	19	0.00551382	-	-	CE07075 WBGene00001885 locus:his-11 histone H2B status:Confirmed UniProt:P04255 protein_id:CAB05830.1
ZK131.6	9	0.00250898	-	-	CE04501 WBGene00001886 locus:his-12 histone H2A status:Predicted UniProt:P09588 protein_id:CAB05836.1
ZK131.8	13	0.00446853	2	0.00590338	CE03252 WBGene00001888 locus:his-14 histone H4 status:Predicted UniProt:P62784 protein_id:CAB05839.1
ZK131.9	19	0.00551382	-	-	CE07075 WBGene00001889 locus:his-15 histone H2B status:Predicted UniProt:P04255 protein_id:CAB05832.1
ZK154.3	9	0.000722541	-	-	CE15257 WBGene00003171 locus:mec-7 beta tubulin status:Partially_confirmed UniProt:TBB1_CAEEL protein_id:AAB09092.1
ZK20.5	3	0.000424854	-	-	CE06608 WBGene00004468 locus:rpn-12 vegetative protein X like status:Confirmed UniProt:Q23449 protein_id:CAA93778.1
ZK328.2	3	0.000109049	-	-	CE05066 WBGene00001166 locus:eft-1 elongation factor 2 status:Confirmed UniProt:Q23463_CAEEL protein_id:AAA91248.1
ZK353.6	2	0.000144214	-	-	CE00390 WBGene00002249 locus:lap-1 Leucine aminopeptidase status:Confirmed UniProt:P34629 protein_id:AAA28198.1
ZK354.1	3	0.000836327	-	-	CE02806 WBGene00003458 locus:msp-65 major sperm protein (MSP-65) status:Confirmed UniProt:P53017 protein_id:AAB42256.1
ZK354.11	3	0.000836327	-	-	CE02806 WBGene00003452 locus:msp-59 major sperm protein (MSP-59) status:Confirmed UniProt:P53017 protein_id:AAB42253.1
ZK354.4	3	0.000836327	-	-	CE02806 WBGene00003468 locus:msp-113 major sperm protein (MSP-113) status:Confirmed UniProt:P53017 protein_id:AAB42255.1
ZK354.5	3	0.000836327	-	-	CE02806 WBGene00003444 locus:msp-51 major sperm protein (MSP-51) status:Confirmed UniProt:P53017 protein_id:AAB42254.1
ZK381.4a	2	9.69987e-05	-	-	CE25689 WBGene00003992 locus:pgl-1 status:Confirmed UniProt:Q9TZQ3 protein_id:AAG00057.1
ZK381.4b	2	9.18405e-05	-	-	CE07628 WBGene00003992 locus:pgl-1 status:Partially_confirmed UniProt:Q304E5_CAEEL protein_id:ABB51171.1
ZK430.1	3	6.43719e-05	-	-	CE05078 WBGene00022739 status:Partially_confirmed UniProt:Q23495 protein_id:AAA83581.1
ZK455.1	2	7.98298e-05	-	-	CE03812 WBGene00000040 locus:aco-1 iron-responsive element-binding like protein status:Confirmed UniProt:Q23500 protein_id:CAA91491.1
ZK512.2	2	0.000122507	-	-	CE03821 WBGene00013983 RNA helicase status:Partially_confirmed UniProt:P34640 protein_id:CAA80151.1
ZK546.3	3	0.000798598	-	-	CE02917 WBGene00022760 Major sperm protein status:Partially_confirmed UniProt:Q23524_CAEEL protein_id:AAA68736.1
ZK546.6	3	0.000836327	-	-	CE02920 WBGene00003470 locus:msp-152 Major sperm protein status:Confirmed UniProt:Q23519 protein_id:AAA68739.1
ZK593.1	2	0.000137493	-	-	CE24731 WBGene00014001 pyruvate kinase status:Confirmed UniProt:Q23539_CAEEL protein_id:CAA93424.2
ZK617.1b	5	2.47307e-05	-	-	CE33018 WBGene00006759 locus:unc-22 Fibronectin type III domain (31 domains), IG (immunoglobulin) superfamily (18 domains), calcium\/calmodulin dependent protein kinase status:Partially_confirmed UniProt:Q23551_CAEEL protein_id:CAA98082.2
ZK617.1c	5	2.67043e-05	-	-	CE40796 WBGene00006759 locus:unc-22 status:Partially_confirmed UniProt:A3RMU0_CAEEL protein_id:CAM35841.1
ZK622.3a	3	0.000223607	-	-	CE33504 WBGene00022781 locus:pmt-1 status:Confirmed UniProt:Q23552_CAEEL protein_id:AAO38583.1
ZK622.3b	3	0.00021945	-	-	CE29162 WBGene00022781 locus:pmt-1 status:Confirmed UniProt:Q95PW7_CAEEL protein_id:AAL00881.1
ZK622.3d	3	0.000230899	-	-	CE33505 WBGene00022781 locus:pmt-1 status:Confirmed UniProt:Q86NB3_CAEEL protein_id:AAO38584.1
ZK652.4	14	0.00402978	2	0.00494348	CE00450 WBGene00004449 locus:rpl-35 60S ribosomal protein L35 status:Confirmed UniProt:RL35_CAEEL protein_id:AAA28216.1
ZK669.4	5	0.00039514	2	0.00135725	CE01115 WBGene00014054 lipoamide acyltransferase status:Confirmed UniProt:Q23571_CAEEL protein_id:CAA85465.1
ZK742.1a	2	6.55639e-05	-	-	CE23467 WBGene00002078 locus:xpo-1 importin beta, nuclear transport factor status:Confirmed UniProt:Q23089_CAEEL protein_id:AAB04981.2
ZK829.4	22	0.00145317	4	0.00226884	CE06652 WBGene00014095 glutamate dehydrogenase status:Confirmed UniProt:Q23621_CAEEL protein_id:CAA98074.1
ZK836.2	7	0.000272044	1	0.000333726	CE35706 WBGene00014098 2-oxoglutarate dehydrogenase status:Partially_confirmed UniProt:Q23629 protein_id:CAE46691.1
ZK863.6	6	0.00172705	2	0.00494348	CE15445 WBGene00001088 locus:dpy-30 DPY-30 protein status:Confirmed UniProt:Q10661 protein_id:CAB01452.1
ZK945.2	2	0.000283236	-	-	CE36420 WBGene00003928 locus:pas-7 proteasome component (A-type) status:Confirmed UniProt:Q09583 protein_id:CAA88436.2
ZK945.3	6	0.00027732	-	-	CE01734 WBGene00014165 locus:puf-12 pumilio-repeat like domain status:Confirmed UniProt:YS83_CAEEL protein_id:CAA88437.1
ZK973.6	10	4.1433e-05	3	0.000106737	CE33588 WBGene00000140 locus:anc-1 status:Confirmed UniProt:Q9N4M4 protein_id:AAF40010.3
B0035.10	-	-	2	0.00447094	CE03253 WBGene00001919 locus:his-45 histone H3 status:Confirmed UniProt:P08898 protein_id:CAA97411.1
B0350.2c	-	-	9	0.00146557	CE06704 WBGene00006780 locus:unc-44 AO66 ankyrin status:Partially_confirmed UniProt:Q17486 protein_id:AAA93444.1
B0350.2e	-	-	9	0.00148627	CE31147 WBGene00006780 locus:unc-44 status:Partially_confirmed UniProt:Q8MQG0 protein_id:AAM75382.1
B0350.2f	-	-	9	0.000391223	CE31847 WBGene00006780 locus:unc-44 AO13 ankyrin status:Partially_confirmed UniProt:Q17490 protein_id:AAA93447.2
C03D6.8	-	-	1	0.00187669	CE05202 WBGene00004437 locus:rpl-24.2 ribosomal protein status:Confirmed UniProt:Q17606 protein_id:CAA99764.1
C06B8.8	-	-	1	0.0043432	CE20485 WBGene00004452 locus:rpl-38 status:Confirmed UniProt:O17570 protein_id:CAB03853.1
C07G2.3b	-	-	1	0.000904833	CE29569 WBGene00000380 locus:cct-5 status:Confirmed UniProt:Q8WQG4 protein_id:CAD01079.1
C08E8.4	-	-	1	0.00145466	CE42920 WBGene00007440 status:Confirmed UniProt:O62041 protein_id:CAR31507.1
C14B9.1	-	-	1	0.00276385	CE00072 WBGene00002011 locus:hsp-12.2 Alpha-B-crystallin status:Confirmed UniProt:P34328 protein_id:AAA27953.1
C18A11.7b	-	-	1	0.000938346	CE04038 WBGene00001000 locus:dim-1 status:Confirmed UniProt:Q18066 protein_id:AAP31442.1
C18F3.2a	-	-	11	0.00292331	CE37202 WBGene00004732 locus:sax-7 neural adhesion protein status:Confirmed UniProt:Q18100 protein_id:AAA93439.3
C18F3.2d	-	-	11	0.00291566	CE38936 WBGene00004732 locus:sax-7 status:Confirmed UniProt:Q53U86 protein_id:AAZ32801.1
C34B2.7	-	-	1	0.000475037	CE16895 WBGene00016392 locus:sdha-2 flavoprotein status:Partially_confirmed UniProt:O44954 protein_id:AAB97539.1
C47E12.7	-	-	1	0.000765803	CE20571 WBGene00008151 Yeast YD78 like status:Confirmed UniProt:Q18674 protein_id:CAA93111.1
C54D1.5	-	-	2	0.000396122	CE30916 WBGene00016913 locus:lam-2 status:Partially_confirmed UniProt:Q18823 protein_id:AAC48152.2
D1037.3	-	-	1	0.00178838	CE20622 WBGene00001501 locus:ftn-2 ferritin status:Confirmed UniProt:Q9TYS3 protein_id:AAK21364.1
F07B7.5	-	-	2	0.00447094	CE03253 WBGene00001923 locus:his-49 status:Predicted UniProt:P08898 protein_id:AAK84514.1
F08G2.3	-	-	2	0.00447094	CE03253 WBGene00001916 locus:his-42 Core histones H2A, H2B, H3 and H4 status:Predicted UniProt:P08898 protein_id:CAB04057.1
F09F7.2b	-	-	1	0.00337804	CE30652 WBGene00003371 locus:mlc-3 status:Confirmed UniProt:Q8MYQ7 protein_id:AAM22061.1
F13B10.2c	-	-	2	0.00172252	CE36996 WBGene00004414 locus:rpl-3 status:Confirmed UniProt:Q6BEU5 protein_id:CAH10799.1
F13B10.2d	-	-	2	0.00200676	CE36997 WBGene00004414 locus:rpl-3 status:Confirmed UniProt:Q6BEU6 protein_id:CAH10798.1
F17C11.9b	-	-	5	0.00407539	CE32385 WBGene00008920 status:Confirmed UniProt:Q8I4K9 protein_id:CAD56569.1
F17E9.10	-	-	2	0.00447094	CE03253 WBGene00001906 locus:his-32 histone H3 status:Confirmed UniProt:P08898 protein_id:AAC05102.1
F22B3.2	-	-	2	0.00447094	CE03253 WBGene00001937 locus:his-63 histone H3 status:Confirmed UniProt:P08898 protein_id:CAA92733.1
F23B2.6	-	-	1	0.00133931	CE09586 WBGene00000121 locus:aly-2 vimentin like status:Confirmed UniProt:O62183 protein_id:CAB05180.1
F29F11.3	-	-	1	0.000871129	CE23690 WBGene00009256 locus:tut-2 status:Confirmed UniProt:Q19906 protein_id:CAA98270.2
F31E3.3	-	-	1	0.000910251	CE01268 WBGene00004340 locus:rfc-4 Replication factor C status:Confirmed UniProt:P53016 protein_id:AAA81689.1
F42G4.3a	-	-	2	0.00100837	CE23716 WBGene00006999 locus:zyx-1 LIM domain containing proteins status:Confirmed UniProt:Q9U3F4 protein_id:CAB03095.2
F42G4.3b	-	-	2	0.00345482	CE20775 WBGene00006999 locus:zyx-1 LIM domain containing proteins status:Confirmed UniProt:Q9U3F5 protein_id:CAB03096.1
F45F2.13	-	-	2	0.00447094	CE03253 WBGene00001880 locus:his-6 histone H3 status:Partially_confirmed UniProt:P08898 protein_id:AAC48033.1
F46G10.7c	-	-	3	0.00310229	CE44321 WBGene00004801 locus:sir-2.2 status:Confirmed UniProt:F46G10.7c protein_id:CBI63218.1
F54E12.1	-	-	2	0.00447094	CE03253 WBGene00001929 locus:his-55 histone H3 status:Predicted UniProt:P08898 protein_id:CAB05209.1
F54H12.6	-	-	1	0.00142734	CE00548 WBGene00018846 Elongation factor 1 status:Confirmed UniProt:P34460 protein_id:AAA28051.1
F55G1.2	-	-	2	0.00447094	CE03253 WBGene00001933 locus:his-59 Histone status:Confirmed UniProt:P08898 protein_id:AAB00650.1
F56D12.1a	-	-	1	0.000540007	CE29047 WBGene00000112 locus:alh-6 aldehyde dehydrogenase status:Confirmed UniProt:O16648 protein_id:AAB66116.3
F56D12.1b	-	-	1	0.000593797	CE33403 WBGene00000112 locus:alh-6 status:Partially_confirmed UniProt:Q86N72 protein_id:AAO38633.1
F56D12.1c	-	-	1	0.000771634	CE37118 WBGene00000112 locus:alh-6 status:Partially_confirmed UniProt:Q6A593 protein_id:AAT92072.1
F56D12.1d	-	-	1	0.000718733	CE40074 WBGene00000112 locus:alh-6 status:Confirmed
F57B10.3a	-	-	1	0.000564052	CE11302 WBGene00019001 phosphoglycerate mutase status:Confirmed UniProt:O44742 protein_id:AAB96720.1
F57B10.3b	-	-	1	0.000583539	CE33113 WBGene00019001 status:Confirmed UniProt:Q8IA68 protein_id:AAO12419.1
H28O16.1c	-	-	8	0.00483537	CE34195 WBGene00010419 status:Confirmed UniProt:Q9XXK1 protein_id:CAD92384.1
K01G5.7	-	-	4	0.00270845	CE16197 WBGene00006536 locus:tbb-1 tubulin beta-chain status:Confirmed UniProt:O17921 protein_id:CAB07246.1
K04C2.2	-	-	1	0.000307095	CE00722 WBGene00019380 status:Partially_confirmed UniProt:Q21210 protein_id:AAA50675.1
K06C4.13	-	-	2	0.00447094	CE03253 WBGene00001901 locus:his-27 histone H3 status:Predicted UniProt:P08898 protein_id:AAF98231.1
K06C4.5	-	-	2	0.00447094	CE03253 WBGene00001891 locus:his-17 histone H3 status:Partially_confirmed UniProt:P08898 protein_id:AAF98226.1
K09H11.1	-	-	3	0.000925961	CE21068 WBGene00019599 status:Partially_confirmed UniProt:O01590 protein_id:AAB52261.2
R03G5.1d	-	-	14	0.00992153	CE33155 WBGene00001169 locus:eft-4 status:Confirmed UniProt:Q86NF5 protein_id:AAO21384.1
R08C7.3	-	-	3	0.0065148	CE07426 WBGene00019947 locus:htz-1 histone H2A variant status:Confirmed UniProt:Q27511 protein_id:AAC48074.1
T04A8.9	-	-	1	0.00122098	CE01078 WBGene00001036 locus:dnj-18 DNAJ status:Confirmed UniProt:Q22138 protein_id:CAA84728.1
T04C9.4a	-	-	1	0.00320025	CE31589 WBGene00003375 locus:mlp-1 status:Confirmed UniProt:Q9GP94 protein_id:AAM97944.1
T04C9.4b	-	-	1	0.00269048	CE31590 WBGene00003375 locus:mlp-1 status:Confirmed UniProt:Q9GP95 protein_id:AAM97945.1
T04C9.4c	-	-	1	0.00167969	CE31591 WBGene00003375 locus:mlp-1 contains LIM-like binding domain status:Partially_confirmed UniProt:Q9GP96 protein_id:AAM97946.1
T10C6.13	-	-	2	0.00447094	CE03253 WBGene00001876 locus:his-2 histone H3 status:Partially_confirmed UniProt:P08898 protein_id:CAB07653.1
T21H3.3	-	-	1	0.00204043	CE13902 WBGene00000552 locus:cmd-1 calmodulin status:Confirmed UniProt:O16305 protein_id:AAB65364.1
T24B8.1a	-	-	1	0.00226884	CE03709 WBGene00004446 locus:rpl-32 60S ribosomal protein L32 status:Confirmed UniProt:Q22716 protein_id:CAA92757.1
T24B8.1b	-	-	1	0.00375338	CE43313 WBGene00004446 locus:rpl-32 status:Confirmed UniProt:B7WN95 protein_id:CAT01058.1
T28D9.10	-	-	1	0.00241289	CE02065 WBGene00004916 locus:snr-3 small nuclear ribonucleoprotein Sm D1 (snRNP core protein D1) status:Confirmed UniProt:Q10013 protein_id:AAA68313.1
W03F8.10	-	-	1	0.000517928	CE34385 WBGene00020998 status:Partially_confirmed UniProt:Q7YZM5 protein_id:AAP46270.1
W05G11.6b	-	-	1	0.000561967	CE14634 WBGene00021043 status:Confirmed UniProt:Q8ITY2 protein_id:AAN65286.1
W05G11.6c	-	-	1	0.000830667	CE32740 WBGene00021043 status:Confirmed UniProt:Q8ITY1 protein_id:AAN65287.1
W05G11.6d	-	-	1	0.000511825	CE32741 WBGene00021043 status:Confirmed UniProt:Q8ITY0 protein_id:AAN65288.1
Y105E8B.1d	-	-	1	0.00107051	CE29060 WBGene00002978 locus:lev-11 status:Confirmed UniProt:Q22866 protein_id:CAC70112.1
Y105E8B.1f	-	-	1	0.0020134	CE36224 WBGene00002978 locus:lev-11 status:Confirmed UniProt:Q22866 protein_id:CAE54913.1
Y106G6H.2b	-	-	1	0.000521482	CE36227 WBGene00003902 locus:pab-1 status:Partially_confirmed UniProt:Q7K798 protein_id:CAE54916.1
Y106G6H.2c	-	-	1	0.000518812	CE36228 WBGene00003902 locus:pab-1 status:Confirmed UniProt:Q7K797 protein_id:CAE54917.1
Y53G8AL.2	-	-	1	0.000705392	CE26163 WBGene00021800 status:Confirmed UniProt:Q9N3H3 protein_id:AAF59528.2
Y54G11A.7	-	-	1	0.000651015	CE32990 WBGene00013216 status:Partially_confirmed UniProt:Q9XW01 protein_id:CAA22450.2
Y63D3A.5	-	-	1	0.000625564	CE20336 WBGene00006565 locus:tfg-1 status:Confirmed UniProt:Q9U1W1 protein_id:CAB63398.1
Y69A2AR.18c	-	-	2	0.00304024	CE33241 WBGene00022089 status:Partially_confirmed UniProt:Q86DM7 protein_id:AAO21417.1
Y71A12B.10	-	-	1	0.000623	CE41856 WBGene00013507 status:Partially_confirmed UniProt:Q9GRV1 protein_id:CAC14424.2
Y71F9AL.13b	-	-	3	0.00588433	CE28379 WBGene00004412 locus:rpl-1 status:Confirmed UniProt:Q95Y46 protein_id:AAK66025.1
Y71H2AM.17	-	-	1	0.000899479	CE39070 WBGene00022182 status:Confirmed UniProt:Q9BL39 protein_id:AAK29965.2
Y73B3A.12	-	-	1	0.0026209	CE27325 WBGene00022214 status:Predicted UniProt:Q95XF6 protein_id:AAK39364.1
ZK1127.10	-	-	1	0.000775571	CE07648 WBGene00022856 locus:cth-2 cystathionine gamma-lyase status:Confirmed UniProt:P55216 protein_id:AAB93432.1
ZK1248.1	-	-	1	0.000590338	CE35373 WBGene00022874 status:Partially_confirmed UniProt:Q23427 protein_id:AAC71099.2
ZK131.2	-	-	2	0.00447094	CE03253 WBGene00001899 locus:his-25 histone H3 status:Partially_confirmed UniProt:P08898 protein_id:CAB05831.1
ZK131.3	-	-	2	0.00447094	CE03253 WBGene00001883 locus:his-9 histone H3 status:Predicted UniProt:P08898 protein_id:CAB05833.1
ZK131.7	-	-	2	0.00447094	CE03253 WBGene00001887 locus:his-13 histone H3 status:Predicted UniProt:P08898 protein_id:CAB05834.1
ZK270.2a	-	-	1	6.71135e-05	CE34142 WBGene00001488 locus:frm-1 Band 4.1 protein like status:Partially_confirmed UniProt:O18673 protein_id:CAB05003.2
ZK270.2b	-	-	1	0.000479533	CE34143 WBGene00001488 locus:frm-1 Band 4.1 protein like status:Confirmed UniProt:Q9XV97 protein_id:CAB05004.2
ZK270.2d	-	-	1	6.54096e-05	CE34144 WBGene00001488 locus:frm-1 status:Partially_confirmed UniProt:Q9TVI9 protein_id:CAB54513.2
ZK270.2e	-	-	1	6.69509e-05	CE34145 WBGene00001488 locus:frm-1 status:Partially_confirmed UniProt:Q7YSV5 protein_id:CAD91717.1
